# Supplementary material for: Research on the emissions from industrial products exported from Guangdong Province—an input-output model analysis
Source: PLoS One. 2022 Nov 3;17(11):e0276300. doi: 10.1371/journal.pone.0276300 (PMC9632880; doi:10.1371/journal.pone.0276300)
Supplement: S1 Data — (ZIP) [file pone.0276300.s002.zip]

Archive with 23 entries (20 files):
- data/
- data/embodied emissions/
- data/embodied emissions/LMDI指数汇总.xlsx
- data/embodied emissions/出口隐含固体废弃物排放量.xlsx
- data/embodied emissions/固废LMDI指数.xlsx
- data/embodied emissions/广东省出口贸易隐含废水排放量.xlsx
- data/embodied emissions/广东省分行业出口贸易废气隐含排放量.xlsx
- data/embodied emissions/废气.xlsx
- data/embodied emissions/废气LMDI指数.xlsx
- data/embodied emissions/废水LMDI指数.xlsx
- data/embodied emissions/隐含污染排放前5位.xlsx
- data/input-output table/
- data/input-output table/2005年投入产出表-含系数.xls
- data/input-output table/2007年投入产出表-含系数.xls
- data/input-output table/2010年投入产出表-含系数.xls
- data/input-output table/2012年-含系数.xls
- data/input-output table/2015.xlsx
- data/input-output table/2017.xlsx
- data/input-output table/2017_01.xlsx
- data/input-output table/2018.xlsx
- data/input-output table/201801.xlsx
- data/input-output table/WIOT2014_Nov16_ROW.xlsb
- data/input-output table/(I-(I-M)A)-1.xlsx
