# Supplementary material for: Research on the emissions from industrial products exported from Guangdong Province—an input-output model analysis
Source: PLoS One. 2022 Nov 3;17(11):e0276300. doi: 10.1371/journal.pone.0276300 (PMC9632880; doi:10.1371/journal.pone.0276300)
Supplement: S1 Data — (ZIP) [file pone.0276300.s002.zip › data/embodied emissions/LMDI指数汇总.xlsx]

## Sheet: Sheet1
		废气排放				废水排放				固废排放
		规模效应	结构效应	技术效应	总效应	规模效应	结构效应	技术效应	总效应	规模效应	结构效应	技术效应	总效应
电气机械和器材制造业	1	1955.09	136.802	-586.809	1505.08	9541.45	667.638	-11369.7	-1160.6	1785.39	124.928	-838.961	1071.36
纺织服装、服饰业	2	185.776	-6.67863	8.47347	187.571	4715.94	-169.537	-5416.22	-869.819	191.248	-6.87533	-38.251	146.121
纺织业	3	411.386	-166.329	40.812	285.868	9790.91	-3958.61	-10883.2	-5050.86	192.313	-77.7552	-87.4729	27.0853
非金属矿物制品业	4	2866.94	788.693	-1633.44	2022.2	1928.13	530.426	-2608.36	-149.808	224.125	61.6565	-119.687	166.095
黑色金属冶炼和压延加工业	5	467.058	178.595	-335.016	310.637	4662.43	1782.84	-3667.38	2777.88	931.739	356.282	-263.675	1024.35
化学原料及化学制品制造业	6	-1.43979	-11.2091	-15.235	-27.8839	-87.25	-679.265	-859.086	-1625.6	-17.062	-132.832	-32.3255	-182.219
计算机、通信和其他电子设备制造业	7	3153.21	-6.37052	372.584	3519.42	19922.5	-40.25	-12384.5	7497.78	2117.63	-4.27831	-62.8415	2050.51
家具制造业	8	808.615	133.552	-0.0273792	942.139	1231.89	203.46	-2183.24	-747.891	342.248	56.5262	-88.0982	310.676
金属制品业	9	-296.844	346.499	74.3912	124.046	591.906	-690.918	-1369.09	-1468.11	85.2616	-99.5238	-48.655	-62.9172
皮革、毛皮、羽毛及其制品和制鞋业	10	156.52	-26.5822	-105.531	24.4064	7135.69	-1211.87	-8727.23	-2803.41	415.293	-70.5302	-265.974	78.789
铁路、船舶、航空航天和其他运输设备制 造业	11	146.167	24.5622	-74.1377	96.5911	988.842	166.167	-1270.38	-115.371	144.952	24.358	-105.751	63.5588
通用设备制造业	12	55.9513	-4.7895	-4.6116	46.5502	316.905	-27.1275	-1188.41	-898.631	138.77	-11.8788	-84.4149	42.4758
文教、工美、体育和娱乐用品制造业	13	12.2692	1.94389	-4.68832	9.52473	753.004	119.304	-780.257	92.0503	21.3845	3.38811	-36.4579	-11.6853
橡胶和塑料制品业	14	-318.863	51.446	438.41	170.993	2019.12	-325.769	-1862.54	-169.189	127.467	-20.5657	-112.946	-6.04463
医药制造业	15	-19.974	-4.65833	13.8486	-10.7837	1466.79	342.085	-1442.18	366.695	35.752	8.33807	-35.6918	8.39819
仪器仪表制造业	16	17.7182	-16.6642	-14.6603	-13.6064	154.727	-145.523	-484.301	-475.097	3.38715	-3.18567	16.9512	17.1527
有色金属冶炼和延压加工业	17	351.85	-24.7829	264.49	591.557	1629.45	-114.772	-2429.83	-915.146	306.673	-21.6008	-275.768	9.30418
造纸及纸制品业	18	43.8453	15.8542	-13.7908	45.9087	3525.6	1274.84	-3141	1659.44	95.1914	34.4206	-21.905	107.707
专用设备制造业	19	-0.219371	-5.286	-3.33345	-8.83883	-2.57225	-61.9815	-104.166	-168.72	-0.522114	-12.581	-10.8915	-23.9946
