# Supplementary material for: Research on the emissions from industrial products exported from Guangdong Province—an input-output model analysis
Source: PLoS One. 2022 Nov 3;17(11):e0276300. doi: 10.1371/journal.pone.0276300 (PMC9632880; doi:10.1371/journal.pone.0276300)
Supplement: S1 Data — (ZIP) [file pone.0276300.s002.zip › data/embodied emissions/出口隐含固体废弃物排放量.xlsx]

## Sheet: 03-05
I-（I-M）A的逆矩阵	001	002	003	004	005	006	007	008	009	010	011	012	013	014	015	016	017	018	019	020	021	022	023	024	025	026	027	028	029	030	031	032	033	034	035	036	037	038	039	040	041	042
农业	1.22202	0.0330282	0.010844	0.0294533	0.0324542	0.516329	0.314232	0.17709	0.210686	0.0941203	0.014876	0.09159	0.0311159	0.0175847	0.0240039	0.0255203	0.0245423	0.0299462	0.0197374	0.0260594	0.198492	0	0.0203758	0.0357086	0.0195821	0.137852	0.0368983	0.0336633	0.0184502	0.0330642	0.294898	0.0231964	0.0112257	0.0379054	0.0374122	0.061823	0.0446331	0.071642	0.0405263	0.0547562	0.07847	0.056358
煤炭开采和洗选业	0.0183918	1.08017	0.0321422	0.0646929	0.0483081	0.0230545	0.0372019	0.02567	0.0433158	0.0412954	0.0739681	0.0666283	0.092273	0.0792383	0.0560827	0.0485827	0.0424643	0.0432221	0.0258231	0.0307703	0.0473418	0	0.255124	0.328125	0.0749973	0.0433395	0.0274819	0.0260527	0.0241325	0.0131931	0.0287108	0.0132383	0.011477	0.0233716	0.0345752	0.031045	0.0381159	0.0333634	0.036348	0.0432548	0.021768	0.0203055
石油和天然气开采业	0.0122221	0.0230796	1.0251	0.0513525	0.0450311	0.0128748	0.0184071	0.0149675	0.0227976	0.0214202	0.439847	0.0455646	0.0377821	0.0374492	0.0288418	0.0248579	0.0223793	0.0246829	0.0145661	0.0180302	0.0225532	0	0.0457766	0.095004	0.0190691	0.0263506	0.0712654	0.0191284	0.00945944	0.00956957	0.0138762	0.00839899	0.00467234	0.01388	0.0189318	0.0172348	0.0404073	0.0148475	0.0110311	0.0231231	0.0162401	0.0123095
金属矿采选业	0.00201171	0.0101328	0.00450144	1.05944	0.00668843	0.0027588	0.00370514	0.00337602	0.00713965	0.00599633	0.00489391	0.00935085	0.0105165	0.0947726	0.0509417	0.0311958	0.024124	0.0313345	0.00868497	0.0144987	0.0111293	0	0.00773017	0.00579745	0.00584874	0.0133004	0.00437057	0.00464862	0.00555148	0.00213333	0.00249488	0.00201684	0.00160469	0.00628609	0.0128574	0.0059731	0.00754045	0.00318474	0.00282786	0.00597149	0.0031271	0.00250831
非金属矿采选业	0.00276656	0.00422149	0.00166574	0.00419756	1.059	0.00362328	0.00445268	0.00361534	0.00459655	0.00491888	0.00218738	0.0213495	0.0587235	0.0117302	0.00844355	0.00642711	0.00592307	0.00752899	0.00648558	0.00681672	0.00735399	0	0.00288491	0.00253754	0.00311909	0.0298446	0.00216653	0.00382883	0.00226525	0.00126324	0.00261238	0.00149497	0.00180866	0.00282236	0.00339044	0.00503632	0.00455545	0.00355062	0.00300219	0.00902588	0.00301499	0.00202993
食品制造及烟草加工业	0.116615	0.0131871	0.00632429	0.0131106	0.0169012	1.23717	0.0403402	0.0800792	0.0311089	0.0224108	0.007784	0.0318987	0.0148026	0.00867776	0.0117372	0.0130019	0.0117965	0.0148914	0.00940073	0.0126713	0.0375015	0	0.010212	0.0161067	0.0103688	0.0230368	0.0165331	0.0138744	0.0107828	0.0234595	0.331879	0.0184291	0.00740882	0.0277389	0.0234715	0.0399119	0.0257896	0.0422325	0.0284309	0.0251725	0.101925	0.0420691
纺织业	0.00433675	0.00897697	0.00731053	0.0095325	0.011671	0.00737384	1.43203	0.413146	0.0368779	0.0421403	0.00644507	0.0142372	0.0166876	0.00764786	0.0116611	0.0147433	0.0130018	0.0099656	0.00940108	0.010833	0.121026	0	0.00853664	0.00981456	0.00947094	0.0118737	0.00727521	0.020709	0.00909489	0.00727151	0.00988599	0.00559805	0.00209982	0.0129652	0.0198454	0.0102707	0.0118242	0.124407	0.0112322	0.0168617	0.021945	0.0512457
服装皮革羽绒及其制品业	0.00210493	0.00789379	0.00594701	0.00944794	0.0110969	0.00359091	0.00786714	1.17191	0.0316229	0.015514	0.00519398	0.00909456	0.00856967	0.00597228	0.00670782	0.00681443	0.00976058	0.00667291	0.00442647	0.00657758	0.00877801	0	0.00738928	0.0100313	0.00820612	0.00667504	0.00614513	0.0259443	0.00427208	0.00820152	0.00816908	0.00631208	0.00175509	0.00884049	0.00430362	0.00686407	0.00725857	0.0105973	0.00389099	0.00827299	0.00849965	0.00771468
木材加工及家具制造业	0.00529964	0.0139897	0.00372783	0.00732689	0.00769919	0.0058432	0.00580304	0.00689442	1.31515	0.0297012	0.00413697	0.00788032	0.0134165	0.00533054	0.0200348	0.00905774	0.00866807	0.00990621	0.00642252	0.0077911	0.0251753	0	0.0074226	0.00785699	0.00723823	0.036734	0.00474074	0.0110492	0.00540067	0.00636635	0.00724338	0.00584954	0.00388127	0.00867825	0.010814	0.00974334	0.0128541	0.0373873	0.0236147	0.0140571	0.0184681	0.0254138
造纸印刷及文教用品制造业	0.0113803	0.0155437	0.00994255	0.0171676	0.0242218	0.0390045	0.0238731	0.038329	0.0368459	1.32342	0.0117851	0.0353985	0.052425	0.0140795	0.0234349	0.0230931	0.0218824	0.0466928	0.0298558	0.0310798	0.063771	0	0.0170669	0.0166046	0.0187047	0.0249265	0.0157697	0.14553	0.0458418	0.0355689	0.0231014	0.0333905	0.00962517	0.113337	0.0308529	0.0405522	0.0244861	0.0449474	0.0669179	0.0289821	0.157237	0.0567823
石油加工、炼焦及核燃料加工业	0.0258199	0.0509942	0.0394531	0.114985	0.0894934	0.0266556	0.0336229	0.0294033	0.0484073	0.0421346	1.10461	0.0674756	0.0791673	0.0824056	0.0601614	0.051423	0.0451098	0.0506739	0.0300189	0.0360034	0.0478337	0	0.0993414	0.139461	0.0401074	0.0578459	0.169475	0.0434248	0.0199861	0.021649	0.0286046	0.018841	0.0104502	0.0298621	0.0419537	0.0379832	0.0932675	0.0305084	0.0240493	0.0401242	0.0343047	0.026899
化学工业	0.132146	0.0876923	0.0441436	0.12265	0.209507	0.124242	0.262801	0.196707	0.219102	0.272074	0.0790245	1.54912	0.166538	0.0777516	0.101221	0.138164	0.170228	0.225987	0.138507	0.21547	0.195267	0	0.0724621	0.0681193	0.104003	0.127256	0.059244	0.0749481	0.0626595	0.0457684	0.0800267	0.0361139	0.0170658	0.0831802	0.0995126	0.0799504	0.0908951	0.143609	0.0618766	0.534646	0.1032	0.0586336
非金属矿物制品业	0.00931587	0.0241294	0.0104297	0.0210457	0.0278505	0.0163505	0.0120145	0.0126368	0.0198554	0.0148206	0.0113476	0.0198086	1.15409	0.0427061	0.033846	0.025671	0.026286	0.037978	0.0739122	0.0504943	0.034205	0	0.0160923	0.0148123	0.0139661	0.243944	0.0115136	0.0315619	0.0142394	0.00670262	0.0154295	0.0104775	0.0186397	0.018979	0.0219003	0.0343032	0.0349861	0.0161445	0.020294	0.0217882	0.0173877	0.0125844
金属冶炼及压延加工业	0.0214435	0.13983	0.0610067	0.101869	0.0815677	0.0313215	0.03895	0.0371452	0.0896487	0.0705737	0.0654504	0.0641762	0.11446	1.47919	0.572903	0.412852	0.326104	0.389518	0.107004	0.184275	0.14746	0	0.0947743	0.0771512	0.0699124	0.178476	0.0575497	0.0596952	0.0684381	0.0263735	0.029533	0.0250175	0.0207117	0.0774674	0.0857373	0.0727829	0.0788234	0.0372052	0.0346374	0.0584697	0.0376203	0.0303106
金属制品业	0.00905435	0.0371642	0.0152488	0.0368817	0.0260556	0.0172209	0.0134385	0.015844	0.0402883	0.031711	0.0149381	0.0234925	0.0458414	0.026916	1.13238	0.0612277	0.044549	0.0639373	0.0407382	0.0585745	0.0581837	0	0.0252081	0.0232371	0.0466351	0.0626033	0.0132182	0.015951	0.0242255	0.00891432	0.0133065	0.0099774	0.00748816	0.0416802	0.0405352	0.0285761	0.0224813	0.0132408	0.0132001	0.0191405	0.0141613	0.0152277
通用、专用设备制造业	0.0167858	0.0593479	0.0329239	0.0631716	0.074006	0.0184741	0.0359791	0.0251867	0.0318331	0.0341261	0.0361108	0.036487	0.0570757	0.0526337	0.0467001	1.16354	0.119932	0.0652593	0.0315333	0.048859	0.0299399	0	0.0688831	0.0480882	0.0505413	0.055794	0.0391981	0.0523809	0.0308194	0.0187631	0.0167775	0.0182447	0.010775	0.0391244	0.045647	0.0504169	0.0485051	0.0188658	0.0206484	0.0729349	0.0208324	0.015392
交通运输设备制造业	0.0129625	0.0290332	0.0182718	0.042077	0.0540177	0.0171766	0.017503	0.0179801	0.0258389	0.0286702	0.0205299	0.0223582	0.0256815	0.0293275	0.026964	0.0345959	1.3776	0.0267688	0.0188128	0.023051	0.0217503	0	0.0301783	0.0374494	0.0326457	0.025098	0.104127	0.0682918	0.0426552	0.0303041	0.0144721	0.020107	0.0126018	0.0552417	0.0266628	0.037334	0.117203	0.0255702	0.0184603	0.0174141	0.0324303	0.031079
电气、机械及器材制造业	0.00849485	0.0475363	0.0267596	0.0342367	0.0366174	0.0127608	0.0202215	0.0189457	0.0226817	0.0242669	0.0259579	0.0286046	0.0338347	0.0300394	0.0306669	0.0668734	0.0515682	1.12648	0.0918999	0.079377	0.0260963	0	0.0928596	0.0307099	0.0392533	0.0477385	0.0188807	0.0237189	0.107337	0.0194275	0.0201779	0.0173422	0.0130495	0.0748189	0.0829847	0.0289903	0.0267257	0.0162656	0.0188853	0.0239187	0.0215739	0.0157167
通信设备、计算机及其他电子设备制造业	0.00435708	0.01153	0.00822128	0.0104991	0.0146173	0.00902414	0.00984467	0.0155109	0.0116997	0.0175957	0.00883082	0.0131679	0.0138227	0.00871111	0.0122056	0.0243745	0.0184113	0.0339108	1.32648	0.131824	0.0133218	0	0.0129928	0.0106458	0.012716	0.015393	0.0102112	0.0154564	0.0843795	0.0144036	0.0103973	0.0196802	0.00835084	0.162259	0.0909815	0.0414365	0.0121104	0.0166628	0.0110199	0.0115643	0.0174002	0.0115864
仪器仪表及文化办公用机械制造业	-0.000226188	-0.000991042	-0.000968415	-0.000909611	-0.000817621	-0.000307372	-0.000476066	-0.000472921	-0.000579802	-0.000615543	-0.000729479	-0.000882822	-0.000838345	-0.000724171	-0.00070488	-0.000847079	-0.000872863	-0.000872709	-0.000604955	0.995297	-0.00060088	0	-0.0022225	-0.000814393	-0.00108814	-0.00135526	-0.00047612	-0.000481926	-0.00255601	-0.000269948	-0.000329034	-0.000737948	-0.000167512	-0.000492634	-0.00220694	-0.00141161	-0.000830051	-0.00130526	-0.000865317	-0.00103942	-0.000668036	-0.000448122
其他制造业	0.00292923	0.00852204	0.00301265	0.00851014	0.011515	0.00417857	0.00750072	0.00800832	0.00848891	0.0100649	0.00366479	0.00691399	0.00877537	0.00854559	0.00924231	0.0100362	0.00818739	0.0111034	0.00701726	0.00849291	1.06291	0	0.00487916	0.00778348	0.00909011	0.00932332	0.00357894	0.00586713	0.00525333	0.00264586	0.00655272	0.00283193	0.00128832	0.00873671	0.009995	0.00835929	0.0085919	0.0124838	0.00480975	0.00742866	0.00589321	0.00435638
废品废料	0.00094417	0.00447918	0.0020371	0.00350398	0.00313839	0.00192076	0.00180347	0.00194434	0.00386267	0.022932	0.00229269	0.00307911	0.00801751	0.0413289	0.0177228	0.0155293	0.0104642	0.0122399	0.00457107	0.0062694	0.00663224	1	0.00325044	0.002683	0.00254983	0.00643322	0.00209616	0.00427832	0.00288533	0.00142178	0.00141372	0.00135572	0.000845139	0.00430171	0.00323149	0.00302702	0.0029552	0.0019659	0.00220172	0.00259423	0.00372478	0.00189463
电力、热力的生产和供应业	0.0434095	0.180453	0.0922221	0.217352	0.150643	0.0539919	0.0973695	0.0676744	0.0994451	0.103142	0.105526	0.175632	0.186319	0.173078	0.153032	0.119016	0.100774	0.107969	0.069423	0.0798061	0.0941217	0	1.14861	0.136825	0.298209	0.104339	0.058525	0.0698995	0.0775711	0.0378707	0.073712	0.0401327	0.0255224	0.062236	0.0788902	0.0649349	0.0785042	0.0585189	0.0804533	0.110703	0.0571364	0.0514041
燃气生产和供应业	0.000466558	0.000939611	0.0015121	0.00262831	0.00176516	0.00104584	0.00108629	0.000954515	0.00114737	0.00118802	0.00173017	0.00169786	0.00277518	0.00237665	0.00160094	0.00165147	0.00186153	0.00221104	0.00134508	0.00155972	0.00257988	0	0.00189447	1.03962	0.00504553	0.00142687	0.0021351	0.0019732	0.00148885	0.000804565	0.00371333	0.000760871	0.000584067	0.00190787	0.00126618	0.00176201	0.00248245	0.002101	0.0015638	0.00161353	0.00220707	0.00122266
水的生产和供应业	0.00135337	0.00344629	0.00220007	0.00507365	0.00520819	0.00235327	0.00319376	0.00271427	0.0038391	0.00489728	0.00298888	0.00451536	0.00447727	0.00394421	0.00399719	0.0034418	0.00389954	0.00369052	0.00273868	0.0037406	0.00315908	0	0.00465316	0.00607113	1.0423	0.00346731	0.00304343	0.00511448	0.00472226	0.00200875	0.0058383	0.00254338	0.00107053	0.00346509	0.00434759	0.00531679	0.00461838	0.00402248	0.00634822	0.00516465	0.00444219	0.00278531
建筑业	0.003619	0.00679436	0.00315579	0.00511198	0.00558873	0.00369202	0.00405465	0.00442974	0.00442108	0.00444201	0.00354687	0.00451663	0.00532239	0.00426674	0.00442536	0.00448283	0.00486529	0.00441779	0.00325912	0.00391673	0.00735087	0	0.00564576	0.00526659	0.00543461	1.00541	0.0129379	0.05516	0.0133041	0.00653999	0.0189031	0.0185095	0.0221318	0.00911971	0.00771052	0.0409195	0.0366873	0.018412	0.0358467	0.0300638	0.0165037	0.0168646
交通运输及仓储业	0.0440352	0.0874718	0.0346616	0.0831398	0.141095	0.0634173	0.0628457	0.066737	0.103007	0.0892395	0.0766394	0.0831883	0.107307	0.0899506	0.0898133	0.0849392	0.0791787	0.0836429	0.0599257	0.0731604	0.0746037	0	0.0820934	0.0976116	0.0507562	0.0920731	1.1555	0.104817	0.0386962	0.0377789	0.0538083	0.0502432	0.0206869	0.0683418	0.0755028	0.0850009	0.0572312	0.0490525	0.0509937	0.0575612	0.0745647	0.0504744
邮政业	0.000795956	0.00136578	0.000569185	0.00104162	0.00120991	0.00104917	0.00146603	0.00190482	0.00147775	0.00152172	0.000644467	0.00148107	0.00122849	0.000776396	0.00111227	0.00146212	0.00123481	0.00144498	0.0011008	0.00129095	0.00139421	0	0.00102827	0.00114503	0.00109184	0.000903019	0.00117669	1.00413	0.0012614	0.00136896	0.000940032	0.00423109	0.000437133	0.00283886	0.00167531	0.00171095	0.00103334	0.00132289	0.00271834	0.00465619	0.00904911	0.00611559
信息传输、计算机服务和软件业	0.00779711	0.024319	0.0128588	0.0163433	0.0516081	0.0133778	0.0181124	0.0253356	0.025334	0.018129	0.0143322	0.0221638	0.0274983	0.0198586	0.0376467	0.0288591	0.0304097	0.0331222	0.0206523	0.025355	0.026282	0	0.020771	0.0269668	0.0378252	0.051041	0.0208209	0.0402384	1.03361	0.020692	0.0211192	0.0592355	0.0106938	0.0308178	0.0262909	0.0388599	0.0251946	0.0183418	0.0231032	0.0263998	0.0538249	0.0396772
批发和零售贸易业	0.0261027	0.0407785	0.0197891	0.0435836	0.0488812	0.0494249	0.0470757	0.0545405	0.062884	0.0679544	0.0651904	0.0511007	0.0563941	0.0520041	0.050641	0.0514698	0.0555526	0.0549858	0.0420501	0.0485538	0.0600317	0	0.0532892	0.0571744	0.0383924	0.0453872	0.0322959	0.0471658	0.0363186	1.01859	0.0465082	0.0173027	0.00914095	0.0460454	0.040894	0.043598	0.0374187	0.037927	0.0279562	0.0609966	0.048143	0.0270664
住宿和餐饮业	0.00820811	0.0232161	0.0104067	0.0211172	0.0299547	0.013477	0.0212576	0.0200934	0.0202875	0.0265622	0.0115997	0.0187361	0.0253645	0.0139841	0.0210879	0.0236667	0.018142	0.0254153	0.0147967	0.0199426	0.020412	0	0.0172894	0.0300197	0.0168855	0.0201009	0.0238258	0.0199083	0.0186034	0.0260867	1.02748	0.0472962	0.018257	0.0476456	0.041981	0.0995717	0.0280344	0.0226174	0.0348808	0.0251781	0.0365068	0.11596
金融保险业	0.0212887	0.0315758	0.0232831	0.0307027	0.0362855	0.0242362	0.0288559	0.0273402	0.031433	0.0332729	0.0248269	0.0312787	0.0459355	0.0276697	0.0269519	0.0314739	0.0279704	0.0293732	0.0289249	0.0232925	0.0298935	0	0.0465878	0.0267368	0.0359066	0.0295807	0.0639587	0.0350316	0.0195649	0.0346065	0.0355681	1.07851	0.0555777	0.0468179	0.0220673	0.0647212	0.0202043	0.0309163	0.0147996	0.0219212	0.0232943	0.0347554
房地产业	0.00226113	0.00429391	0.00232098	0.00370201	0.00515385	0.00393805	0.00501152	0.0078431	0.0077916	0.00707402	0.00320308	0.00545774	0.00532615	0.00344735	0.00537597	0.00505868	0.00509069	0.00606212	0.00604151	0.0121986	0.00608271	0	0.00452132	0.00454054	0.0039201	0.00417357	0.00579556	0.00964546	0.0115321	0.0126491	0.0086581	0.0398194	1.0086	0.0163195	0.00498755	0.00935564	0.00705528	0.0244342	0.00656506	0.00835787	0.0138376	0.0437836
租赁和商务服务业	0.0126186	0.0253648	0.018864	0.0214851	0.0315923	0.0361845	0.0266952	0.062985	0.0369529	0.0326528	0.0205166	0.0388072	0.03326	0.0178802	0.0279677	0.0302384	0.0454087	0.0424995	0.0456741	0.0313101	0.0317907	0	0.0206808	0.0226961	0.0202708	0.0417729	0.027958	0.0237532	0.0282872	0.0426053	0.0411432	0.0445941	0.0408972	1.06035	0.0364062	0.0554985	0.0326146	0.0210066	0.0202611	0.0277038	0.0388946	0.0291272
科学研究事业	0.000747752	0.00151786	0.00289763	0.00176698	0.0022023	0.000981799	0.000972771	0.00109521	0.00113266	0.00118823	0.00221292	0.0018473	0.00179447	0.00114338	0.00266413	0.0021136	0.00288859	0.00258128	0.00331542	0.00223366	0.00149896	0	0.00143003	0.00135389	0.00119759	0.00142587	0.000957511	0.00330895	0.00830868	0.000761264	0.000734708	0.00100637	0.000332627	0.00183832	1.03222	0.00803962	0.00154699	0.000667292	0.00797263	0.00183085	0.00122461	0.00173007
综合技术服务业	0.0118579	0.0176223	0.0123679	0.0178499	0.0107947	0.00885972	0.00817387	0.00709306	0.00711104	0.00821421	0.00901465	0.00857539	0.0088033	0.00891217	0.0102274	0.00831103	0.00718656	0.00738039	0.00580323	0.00653647	0.00770369	0	0.0165106	0.00939408	0.00717682	0.0115097	0.00441426	0.00384179	0.00400529	0.00566144	0.00579093	0.00312458	0.00255424	0.00391125	0.0132953	1.12133	0.00974061	0.00413974	0.00597573	0.00658409	0.00418322	0.00443229
水利、环境和公共设施管理业	0.00275419	0.00369084	0.00226407	0.0027851	0.00250141	0.00183637	0.00173384	0.00148929	0.00154067	0.0013468	0.00172131	0.00200599	0.00165092	0.00146785	0.00134857	0.00119444	0.0011834	0.00126436	0.000946596	0.00112963	0.001468	0	0.00261987	0.00206455	0.00765137	0.00689443	0.00387026	0.00127859	0.00103606	0.00226004	0.00160682	0.00221428	0.0010923	0.00343235	0.00269717	0.00568561	1.04229	0.0135661	0.00292986	0.00221078	0.00210606	0.0126535
居民服务和其他服务业	0.0058252	0.0167159	0.0104819	0.0145956	0.0149504	0.00823176	0.0125805	0.0117292	0.0103886	0.0129402	0.0131733	0.0147703	0.014659	0.0155441	0.0153516	0.0137255	0.0130583	0.013388	0.00906196	0.0116654	0.0105348	0	0.0240536	0.0241098	0.0264587	0.0100408	0.00800269	0.0093493	0.0150818	0.0170555	0.0102582	0.00562558	0.00289477	0.0181657	0.0134456	0.0223545	0.0144899	1.04738	0.0117471	0.0110902	0.0116435	0.00641774
教育	0.00186719	0.00695483	0.00224532	0.00496569	0.00496205	0.00231217	0.00316494	0.00302769	0.00301125	0.00382777	0.00247879	0.00344022	0.00419435	0.00290672	0.00411955	0.00362343	0.00383686	0.00308109	0.00226352	0.00321858	0.00296989	0	0.00423208	0.00455012	0.00557394	0.0034532	0.00425741	0.010723	0.00286763	0.00274935	0.0048618	0.00792894	0.00156396	0.00521009	0.00656309	0.00553922	0.00678385	0.00261507	1.0047	0.00679037	0.00478336	0.0101743
卫生、社会保障和社会福利事业	0.00248594	0.0151978	0.00223812	0.0145675	0.00452044	0.00692989	0.00441251	0.0122092	0.00454098	0.00497947	0.00340035	0.00507391	0.00560698	0.00759197	0.00613583	0.0066124	0.00752168	0.00414019	0.0033776	0.00366329	0.0035748	0	0.0104892	0.00827757	0.00416743	0.00448364	0.00481935	0.00289992	0.002485	0.00149044	0.00357764	0.00678384	0.00104011	0.00294619	0.0289021	0.0099228	0.00581184	0.00309959	0.0119836	1.0124	0.0090961	0.0071972
文化、体育和娱乐业	0.00148799	0.00399039	0.00248115	0.00605191	0.00830393	0.00338499	0.00407094	0.0057685	0.00540155	0.00509506	0.00262246	0.0052543	0.00782875	0.00353127	0.0044579	0.0050575	0.00466542	0.00508263	0.00422908	0.00626041	0.00629531	0	0.00451429	0.0112681	0.00690773	0.00465078	0.00262215	0.0177123	0.0133022	0.00256402	0.00349473	0.00726292	0.00231478	0.0175944	0.010004	0.01154	0.0179586	0.00393086	0.0115557	0.00875281	1.05236	0.00878642
公共管理和社会组织	0	0	0	0	0	0	0	0	0	0	0	0	0	0	0	0	0	0	0	0	0	0	0	0	0	0	0	0	0	0	0	0	0	0	0	0	0	0	0	0	0	1
直接消耗系数	2003	2004	2005			2003	2004	2005		完全排放系数	2003	2004	2005
煤炭开采和洗选业	5.69542	3.76045	3.24101		煤炭开采和洗选业	5.69542	3.76045	3.24101		煤炭开采和洗选业	8.76207	5.94905	5.07232
石油和天然气开采业	0.0396197	0.0297631	0.0237423		石油和天然气开采业	0.0396197	0.0297631	0.0237423		石油和天然气开采业	1.77855	1.34296	1.10906
黑色金属矿采选业	25.788	21.0735	13.2572		金属矿采选业	22.2276	17.3089	13.92		金属矿采选业	23.78	18.5006	14.8974
有色金属矿采选业	18.6671	13.5442	14.5828		非金属矿采选业	2.10669	1.49766	1.64655		非金属矿采选业	2.40858	1.72482	1.85893
非金属矿采选业	2.10669	1.49766	1.64655		食品制造及烟草加工业	0.158189	0.136455	0.126192		食品制造及烟草加工业	0.674957	0.528781	0.457723
开采辅助活动	#DIV/0!	#DIV/0!	#DIV/0!		纺织业	0.0699727	0.0859192	0.0556084		纺织业	0.458722	0.395938	0.308125
其他采矿业	5.64617	14.0625	6.98795		服装皮革羽绒及其制品业	0.0148325	0.0218207	0.0156299		服装皮革羽绒及其制品业	0.343759	0.26989	0.223189
农副食品加工业	0.201263	0.151686	0.126567		木材加工及家具制造业	0.077242	0.0615053	0.058759		木材加工及家具制造业	0.408658	0.306995	0.267384
食品制造业	0.153132	0.125133	0.116565		造纸印刷及文教用品制造业	0.150336	0.124951	0.105927		造纸印刷及文教用品制造业	0.846198	0.652154	0.550752
酒、饮料和精制茶 制造业	0.258238	0.247761	0.223459		石油加工、炼焦及核燃料加工业	0.244592	0.198689	0.154875		石油加工、炼焦及核燃料加工业	3.83359	2.89577	2.39387
烟草制品业	0.0201233	0.0212398	0.0381772		化学工业	0.286938	0.234719	0.19722		化学工业	4.66624	3.54837	2.99942
纺织业	0.0699727	0.0859192	0.0556084		非金属矿物制品业	0.447555	0.43659	0.361024		非金属矿物制品业	1.30826	1.08971	0.913157
纺织服装、服饰业	0.00990926	0.00874225	0.00618641		金属冶炼及压延加工业	1.26229	0.919153	0.865574		金属冶炼及压延加工业	5.57109	4.09454	3.56754
皮革、毛皮、羽毛 及其制品和制鞋业	0.0197557	0.0348991	0.0250734		金属制品业	0.0230596	0.020067	0.0187861		金属制品业	1.27934	0.960669	0.802719
木材加工及木、竹、藤、棕、草制品业	0.141719	0.110631	0.0874826		通用、专用设备制造业	0.0496712	0.0250233	0.0373829		通用、专用设备制造业	2.30476	1.69433	1.44447
家具制造业	0.0127647	0.0123796	0.0300354		交通运输设备制造业	0.0340482	0.0243579	0.0215794		交通运输设备制造业	1.43839	1.07576	0.90515
造纸及纸制品业	0.403999	0.358745	0.305908		电气、机械及器材制造业	0.00809499	0.00456445	0.00309623		电气、机械及器材制造业	1.47826	1.06017	0.898897
印刷和记录媒介 复制业	0.044886	0.00856186	0.00568037		通信设备、计算机及其他电子设备制造业	0.00405872	0.00426392	0.00371161		通信设备、计算机及其他电子设备制造业	0.413401	0.307983	0.259796
文教、工美、体育 和娱乐用品制造业	0.0021222	0.00754603	0.00619238		仪器仪表及文化办公用机械制造业	0.037945	0.0310286	0.0204622		仪器仪表及文化办公用机械制造业	0.00151714	0.0046571	-0.00177781
石油加工、炼焦和 核燃料加工业	0.244592	0.198689	0.154875		其他制造业	0.00705401	0.00688124	0.00450518		其他制造业	0.309474	0.23346	0.195187
化学原料和化学 制品制造业	0.822891	0.66653	0.575771		废品废料	0.201045	0.0557922	0.0353819		废品废料	0.384826	0.19187	0.153315
医药制造业	0.0952798	0.0815004	0.0607023		电力、热力的生产和供应业	2.77696	1.5508	1.44472		电力、热力的生产和供应业	9.87433	6.87628	5.87344
化学纤维制造业	0.20271	0.169	0.133371		燃气生产和供应业	0.48112	0.396605	0.230063		燃气生产和供应业	0.579011	0.472131	0.288935
橡胶和塑料制品业	0.0268727	0.0218453	0.0190363		水的生产和供应业	0.0119295	0.0686009	0.039155		水的生产和供应业	0.183018	0.198935	0.147398
非金属矿物制品业	0.447555	0.43659	0.361024
黑色金属冶炼及 压延加工业	1.54136	1.1156	1.11742
有色金属冶炼及 压延加工业	0.983209	0.722709	0.613727
金属制品业	0.0230596	0.020067	0.0187861
通用设备制造业	0.0324931	0.0232417	0.0462649
专用设备制造业	0.0668494	0.0268049	0.028501
交通运输设备制造业	0.0340482	0.0243579	0.0215794
电气机械和器材 制造业	0.00809499	0.00456445	0.00309623
计算机、通信和 其他电子设备 制造业	0.00405872	0.00426392	0.00371161
仪器仪表制造业	0.037945	0.0310286	0.0204622
其他制造业	0.00705401	0.00688124	0.00450518
废弃资源综合利用业	0.201045	0.0557922	0.0353819
金属制品、机械和 设备修理业	#DIV/0!	#DIV/0!	#DIV/0!
电力、热力生产和 供应业	2.77696	1.5508	1.44472
燃气生产和供应业	0.48112	0.396605	0.230063
水的生产和供应业其他行业	0.0119295	0.0686009	0.039155

## Sheet: 06-07
I-（I-M）A的逆矩阵	农业	煤炭开采和洗选业	石油和天然气开采业	金属矿采选业	非金属矿采选业	食品制造及烟草加工业	纺织业	服装皮革羽绒及其制品业	木材加工及家具制造业	造纸印刷及文教用品制造业	石油加工、炼焦及核燃料加工业	化学工业	非金属矿物制品业	金属冶炼及压延加工业	金属制品业	通用、专用设备制造业	交通运输设备制造业	电气、机械及器材制造业	通信设备、计算机及其他电子设备制造业	仪器仪表及文化办公用机械制造业	其他制造业	废品废料	电力、热力的生产和供应业	燃气生产和供应业	水的生产和供应业	建筑业	交通运输及仓储业	邮政业	信息传输、计算机服务和软件业	批发和零售贸易业	住宿和餐饮业	金融保险业	房地产业	租赁和商务服务业	科学研究事业	综合技术服务业	水利、环境和公共设施管理业	居民服务和其他服务业	教育	卫生、社会保障和社会福利事业	文化、体育和娱乐业	公共管理和社会组织
农林牧渔业	1.22566	0.0308205	0.0155194	0.0243575	0.0282183	0.558773	0.298374	0.21434	0.229529	0.10098	0.0165496	0.081489	0.0306193	0.0190966	0.0284643	0.0241589	0.0293405	0.0280546	0.0206868	0.0267501	0.194539	0.00415176	0.0196215	0.0177935	0.0232503	0.0355672	0.0364495	0.0213519	0.017067	0.0275163	0.311189	0.022641	0.0107214	0.0565222	0.0780046	0.0291214	0.0847339	0.0571696	0.0417794	0.0552656	0.088203	0.0467824
煤炭开采和洗选业	0.011368	1.13697	0.0290343	0.049741	0.0365308	0.0168275	0.0301489	0.0238431	0.0318445	0.0318954	0.0817449	0.053945	0.0995199	0.0637547	0.0471123	0.0366095	0.0290701	0.0359747	0.0179421	0.0236562	0.0348979	0.00508318	0.194325	0.0917082	0.0495762	0.0455575	0.0263002	0.0172292	0.0111381	0.0110198	0.0159472	0.0066244	0.00496277	0.0192122	0.0190734	0.0125756	0.0206526	0.0199608	0.0182185	0.0315724	0.0162868	0.0164467
石油和天然气开采业	0.0142543	0.0237932	1.03528	0.0533906	0.0482391	0.0171425	0.0255875	0.0233595	0.0251758	0.0259562	0.390041	0.0742399	0.0427543	0.0463035	0.034721	0.0293349	0.0263176	0.0314005	0.0171797	0.0210078	0.0275876	0.004146	0.0460986	0.35063	0.0240622	0.0380536	0.0812725	0.0287206	0.00931368	0.0150343	0.0168155	0.00857018	0.00722507	0.0276509	0.0198093	0.0182533	0.02441	0.0228896	0.0161891	0.0321196	0.0180549	0.0195854
金属矿采选业	0.00241446	0.0144024	0.0120098	1.07643	0.00848314	0.00333987	0.00490929	0.00461418	0.0108763	0.00872349	0.00724939	0.0108453	0.0133377	0.14017	0.0634809	0.0439418	0.0322371	0.0501541	0.0121081	0.0154748	0.021769	0.00309053	0.00899836	0.00749378	0.00635581	0.0304689	0.00611307	0.00608383	0.00519698	0.00320863	0.00301813	0.00173279	0.00215174	0.00897174	0.0125945	0.00697882	0.00684157	0.00624966	0.00372992	0.00758941	0.00442044	0.00371992
非金属矿及其他矿采选业	0.00316976	0.00389814	0.00338865	0.0050246	1.07372	0.00399493	0.00643787	0.00507551	0.00612058	0.00655781	0.00286345	0.0282213	0.0853781	0.00786816	0.00966254	0.00586699	0.00599452	0.00806073	0.0055237	0.00795187	0.00987853	0.001079	0.00284269	0.00238591	0.00332657	0.034888	0.0024309	0.00292116	0.00153612	0.00153563	0.00252216	0.000906261	0.00118827	0.00347929	0.00491611	0.00228664	0.00468758	0.00429512	0.00322062	0.0117957	0.00458836	0.00313035
食品制造及烟草加工业	0.146925	0.0213423	0.0151962	0.0224328	0.0257443	1.29926	0.0643083	0.113884	0.051559	0.0349498	0.0194691	0.0501474	0.0257669	0.0204279	0.0259451	0.0234161	0.0253502	0.0261725	0.0196089	0.0230451	0.0567565	0.00391448	0.0204535	0.0179628	0.0209491	0.0282404	0.0286928	0.0191005	0.0177884	0.0298493	0.397526	0.0252662	0.011726	0.0559348	0.0495225	0.028439	0.0360837	0.0536134	0.0427994	0.0425533	0.12364	0.0455541
纺织业	0.00517967	0.00982161	0.00821221	0.0111053	0.0124174	0.00884631	1.60058	0.593226	0.0463508	0.0542199	0.00619471	0.0261877	0.015778	0.00858621	0.013512	0.0125411	0.0209149	0.0145066	0.00908165	0.0135801	0.161588	0.00143375	0.00923869	0.0118514	0.0105588	0.0136829	0.0115825	0.01351	0.00697177	0.0152148	0.0166987	0.00675658	0.00567545	0.0369598	0.0388066	0.00799582	0.0185216	0.0389724	0.0141697	0.0304203	0.0322532	0.0244895
纺织服装鞋帽皮革羽绒及其制品业	0.00322639	0.0100381	0.00806191	0.0109526	0.0109589	0.00594194	0.0346261	1.1899	0.0362858	0.0182104	0.00581941	0.00961599	0.0103013	0.00890962	0.0109537	0.00922349	0.0223566	0.00952727	0.00694945	0.00883602	0.0268532	0.000926764	0.0107298	0.017043	0.0118351	0.0118685	0.0123381	0.0136225	0.00575389	0.0166974	0.00856473	0.00566726	0.00530887	0.0205455	0.0131291	0.00581666	0.016856	0.0151238	0.00747008	0.0183033	0.034949	0.0229363
木材加工及家具制造业	0.00415542	0.017659	0.00911262	0.0102233	0.00839066	0.00658106	0.00687101	0.00854412	1.39694	0.0441515	0.00632917	0.00872409	0.0177098	0.00679181	0.0290067	0.0116185	0.0237222	0.0108152	0.0075247	0.0101817	0.0490837	0.000826916	0.00772691	0.00766554	0.00780265	0.0324576	0.00655376	0.0124478	0.00506149	0.00964714	0.00706301	0.00445705	0.00315567	0.0123891	0.00945573	0.00604148	0.0181838	0.023283	0.0331674	0.0207799	0.0296132	0.0377021
造纸印刷及文教体育用品制造业	0.0124996	0.0137775	0.0114728	0.0155865	0.0182526	0.0461123	0.0352339	0.0451194	0.0433306	1.38313	0.0104776	0.0393544	0.0501567	0.0133953	0.0273154	0.0210985	0.0228204	0.032595	0.0285301	0.0324038	0.047004	0.00234183	0.0168259	0.0132765	0.0172811	0.0250584	0.0153319	0.0459637	0.0411006	0.0380035	0.0275819	0.0461173	0.0119984	0.129796	0.028406	0.0287887	0.0205402	0.0396478	0.0754846	0.0440725	0.140187	0.0722559
石油加工、炼焦及核燃料加工业	0.031869	0.0557106	0.0666659	0.111338	0.0932128	0.0369077	0.0510614	0.0486418	0.0546767	0.0539348	1.09845	0.134561	0.0890181	0.10929	0.077899	0.0668084	0.0577652	0.0697888	0.0364659	0.0445669	0.0593589	0.0090378	0.0914731	0.0615866	0.0472446	0.0901906	0.219071	0.0746802	0.0211769	0.0373078	0.0330156	0.0211574	0.0179558	0.0673283	0.043507	0.045376	0.0573991	0.0524658	0.0383435	0.0626931	0.039976	0.048327
化学工业	0.146457	0.0723876	0.0684922	0.114471	0.20027	0.136549	0.321263	0.243789	0.23652	0.312209	0.0679071	1.61349	0.186843	0.07589	0.123631	0.117597	0.167021	0.194524	0.158342	0.210286	0.232435	0.0380807	0.057768	0.0544322	0.113756	0.142169	0.0638108	0.0546295	0.0463214	0.053312	0.0868761	0.0313767	0.0314181	0.129383	0.187525	0.0705723	0.124155	0.181873	0.0712396	0.533503	0.132723	0.0717948
非金属矿物制品业	0.00673619	0.0222724	0.0173565	0.0200254	0.0572794	0.0157182	0.012525	0.0109597	0.0239546	0.0140667	0.0149827	0.0216384	1.20881	0.0323497	0.0314986	0.0235946	0.0251915	0.03907	0.0342294	0.0539716	0.0372245	0.00400954	0.013995	0.0123275	0.011958	0.266913	0.0100041	0.0179012	0.0068265	0.00565226	0.0103191	0.00340209	0.0054919	0.01147	0.0178679	0.00979362	0.0237023	0.0115606	0.0167092	0.0255718	0.0195193	0.0158808
金属冶炼及压延加工业	0.0215582	0.150662	0.126217	0.108652	0.0832996	0.0313103	0.0435964	0.0422866	0.108497	0.083507	0.0748816	0.075904	0.120383	1.52608	0.620208	0.449871	0.337886	0.528763	0.123287	0.151145	0.224928	0.020648	0.0930519	0.0777455	0.0624633	0.320017	0.0628158	0.0628097	0.0536211	0.0323842	0.0293981	0.0173164	0.0216123	0.0905203	0.073325	0.0672713	0.0629497	0.0614393	0.0370883	0.0665861	0.0428511	0.0372511
金属制品业	0.0100826	0.0433385	0.0219477	0.0449724	0.0279829	0.0163813	0.0163676	0.0188834	0.0523038	0.037747	0.0193856	0.0281353	0.0547729	0.0343714	1.16121	0.0773793	0.0506896	0.080863	0.0524161	0.0675145	0.075404	0.00319992	0.0271806	0.0240926	0.0450846	0.0683534	0.0162469	0.0147967	0.0141696	0.00989956	0.0123548	0.00679068	0.012808	0.0447904	0.0400688	0.0334513	0.0189988	0.0207117	0.014985	0.0218764	0.0190744	0.0126227
通用、专用设备制造业	0.018351	0.0913376	0.0803355	0.105	0.0894094	0.0215221	0.0413494	0.0343383	0.0471122	0.0439271	0.0586575	0.0511273	0.0711695	0.080449	0.100116	1.25862	0.167827	0.0964155	0.0375631	0.0584965	0.0399026	0.00422405	0.0499227	0.0496617	0.0360997	0.0766023	0.0506592	0.0382215	0.0225866	0.0181216	0.0175009	0.0110471	0.00907763	0.0362545	0.0364201	0.0263477	0.0380297	0.027626	0.0196026	0.0775638	0.0235172	0.020533
交通运输设备制造业	0.0143958	0.0319076	0.0228258	0.0373148	0.0406087	0.0177431	0.02061	0.0201982	0.0274738	0.0314291	0.0208563	0.0253096	0.0316566	0.0304877	0.0365571	0.0440987	1.44937	0.0268536	0.019396	0.0242124	0.0377824	0.0028535	0.0384411	0.0431026	0.0362971	0.0337876	0.104245	0.136461	0.0203029	0.0398515	0.0201327	0.0138268	0.0100794	0.0677524	0.0253236	0.0317869	0.0520299	0.0811397	0.0290652	0.0197118	0.0254984	0.0423824
电气机械及器材制造业	0.00800982	0.0412376	0.0282636	0.0441554	0.033194	0.012628	0.0187891	0.0174729	0.0212238	0.0261078	0.0208724	0.0246109	0.0291165	0.0287062	0.0349919	0.0833376	0.0744972	1.16379	0.0556909	0.0805005	0.0250634	0.0038052	0.097077	0.0209876	0.0327341	0.0638688	0.0188098	0.0211991	0.0785313	0.0228673	0.0204598	0.011794	0.0136044	0.0874825	0.0565855	0.0542738	0.036696	0.0355522	0.0196866	0.0244477	0.0228252	0.0168506
通信设备、计算机及其他电子设备制造业	0.00336409	0.00996876	0.00789413	0.0101175	0.00884069	0.00546087	0.00681932	0.00795552	0.00683816	0.0171197	0.00616819	0.0080999	0.00820813	0.00764069	0.00922209	0.031646	0.02474	0.0622826	1.4113	0.212655	0.00903181	0.000847611	0.0128085	0.00659669	0.00830181	0.0123962	0.00875748	0.0150759	0.0596126	0.0127939	0.00612841	0.00722442	0.00550327	0.0723203	0.0469781	0.0464728	0.0211778	0.0341954	0.0136595	0.00916941	0.0157113	0.0166838
仪器仪表及文化办公用机械制造业	0.00115221	0.00453046	0.00625726	0.0045216	0.00342505	0.00157427	0.00230014	0.00196775	0.00227649	0.00299128	0.00384932	0.00433269	0.00353801	0.00367439	0.00345454	0.00438806	0.00676719	0.00440396	0.00371453	1.03338	0.00288893	0.000314001	0.0110463	0.00494271	0.00532257	0.00372569	0.00238069	0.00210194	0.00610571	0.00145512	0.00142063	0.00216007	0.00134578	0.00351115	0.0154708	0.0142622	0.00475678	0.00659663	0.00890557	0.00344572	0.00334413	0.00247123
工艺品及其他制造业	0.00277401	0.00746469	0.00379483	0.00803554	0.00976638	0.00433245	0.00754467	0.00867771	0.00837859	0.00934643	0.00321893	0.0067264	0.00889026	0.00710013	0.00866719	0.0125351	0.00869493	0.0104067	0.00674443	0.0146316	1.06162	0.00049374	0.00436128	0.00337716	0.00378361	0.0082968	0.00340811	0.00464428	0.00300628	0.00297647	0.0034228	0.00212525	0.00177505	0.00926173	0.00694869	0.0043686	0.00643114	0.0116248	0.00506919	0.00567751	0.00574879	0.00494349
废品废料	0.00239829	0.00816468	0.00665706	0.00761549	0.0141567	0.0051265	0.00669332	0.00620261	0.0112303	0.0654497	0.0046841	0.0112518	0.0238878	0.0562522	0.0333744	0.0311353	0.0172296	0.0312231	0.00884499	0.0101165	0.0154194	1.10476	0.00602253	0.00458292	0.00452608	0.0182016	0.00414647	0.00543446	0.00491095	0.00357346	0.00341625	0.00306817	0.00178004	0.0109606	0.00592042	0.00498987	0.00478491	0.0055815	0.00566558	0.00768797	0.00909171	0.00553142
电力、热力的生产和供应业	0.0440831	0.153814	0.148298	0.276744	0.165644	0.0601116	0.11017	0.0786861	0.107835	0.1081	0.113683	0.166107	0.189035	0.180337	0.181604	0.125122	0.101129	0.117196	0.0685493	0.0759591	0.108052	0.0169951	1.61557	0.100771	0.356504	0.123786	0.0625926	0.0601189	0.0597507	0.0490192	0.0768159	0.031471	0.0190463	0.0666612	0.0761944	0.0429103	0.0731585	0.0633201	0.0793295	0.100636	0.0616832	0.0592987
燃气生产和供应业	0.000835169	0.00175063	0.00235873	0.00729851	0.00753233	0.00160495	0.00231108	0.00201822	0.00214472	0.00202414	0.00325572	0.00512837	0.00344426	0.00385501	0.00341507	0.00289067	0.00260569	0.0029048	0.00176881	0.00215054	0.00287422	0.000436715	0.00279717	1.04769	0.00481524	0.00243216	0.00232803	0.00179097	0.00119683	0.0010454	0.00391533	0.000570277	0.000418157	0.00232004	0.00161617	0.00115062	0.0018101	0.00192178	0.00195227	0.0028189	0.00209164	0.00136265
水的生产和供应业	0.00104885	0.00283547	0.00252949	0.00336521	0.00342194	0.00197415	0.00343675	0.00290514	0.00309657	0.00610371	0.00217654	0.00407516	0.00377569	0.00318768	0.00361901	0.00249028	0.00275981	0.00278665	0.00198283	0.00269678	0.00327853	0.000554394	0.00441325	0.00230627	1.03771	0.00268354	0.00205387	0.00342898	0.00276317	0.00185511	0.00477421	0.00156652	0.00064149	0.00293422	0.00373729	0.00295128	0.00340426	0.00433476	0.00500632	0.00354513	0.00370921	0.0025718
建筑业	0.00105432	0.00284285	0.00202562	0.00179312	0.00187631	0.00147977	0.00164858	0.0018357	0.00173233	0.00166105	0.00193537	0.00191093	0.00194401	0.00170722	0.00173832	0.00182917	0.00183532	0.00175656	0.00125523	0.00146289	0.00159897	0.000287674	0.00199962	0.00210823	0.0033853	1.0113	0.00463706	0.0344432	0.0025968	0.00469893	0.00396985	0.00261721	0.0128291	0.00266385	0.00431933	0.00389374	0.0198201	0.009459	0.00888228	0.0261907	0.0122118	0.0165582
交通运输及仓储业	0.0372908	0.0846337	0.0402503	0.0830107	0.101606	0.0633386	0.0602764	0.0649046	0.078048	0.0644872	0.0548048	0.070773	0.0891485	0.065636	0.0681247	0.0673756	0.0643379	0.0676191	0.0447875	0.0523594	0.0659582	0.0111791	0.0511157	0.0546709	0.0355469	0.12829	1.09656	0.1314	0.0371329	0.110023	0.0475887	0.0345212	0.0129823	0.0772089	0.0548032	0.0598632	0.038532	0.0461018	0.0517596	0.0474291	0.0573735	0.0564085
邮政业	0.00114662	0.000948283	0.000628007	0.000843943	0.000998734	0.00109228	0.00187872	0.00298817	0.00174681	0.00138909	0.000521765	0.00159686	0.0010326	0.00092777	0.000973067	0.00166918	0.00104261	0.00149079	0.000992523	0.00163601	0.00122472	0.000113883	0.000889616	0.000671671	0.00105033	0.00104702	0.000855118	1.03375	0.00155415	0.00140204	0.00240998	0.00345458	0.000708788	0.00203169	0.00216983	0.00168015	0.00134678	0.00217571	0.00404381	0.00138225	0.00322152	0.00924717
信息传输、计算机服务和软件业	0.00743351	0.00967159	0.00688932	0.00886428	0.0091762	0.00832643	0.0095153	0.0115572	0.0116222	0.00958121	0.00931116	0.0114085	0.0100888	0.0189846	0.0137931	0.0127421	0.0111886	0.0135408	0.0166988	0.0111027	0.0141001	0.00119627	0.0154025	0.00705314	0.0114967	0.0246651	0.0154828	0.0240831	1.03798	0.0160668	0.00980912	0.0294564	0.0051489	0.0113453	0.0111057	0.00987278	0.0125239	0.0097973	0.0194154	0.0204761	0.017416	0.0274854
批发和零售业	0.0294454	0.030527	0.0235288	0.0323565	0.034987	0.0500867	0.0451907	0.0464473	0.0505364	0.0503669	0.0308616	0.0442508	0.0471411	0.0408274	0.0497479	0.0532932	0.066973	0.0550279	0.0554591	0.0485614	0.0487919	0.00689392	0.0296458	0.0312803	0.0231158	0.0539218	0.029593	0.079734	0.0407289	1.01985	0.0520949	0.0138167	0.00866961	0.0464991	0.0380084	0.0260428	0.0283821	0.0391295	0.0276255	0.065622	0.0459431	0.0293732
住宿和餐饮业	0.00915849	0.0229863	0.0156718	0.0226964	0.025611	0.0161398	0.0164253	0.0186351	0.0183351	0.0172436	0.0127198	0.0189439	0.0211914	0.0156616	0.0239803	0.0198304	0.0178999	0.0204235	0.0133422	0.018416	0.0192874	0.00224243	0.0162873	0.0148839	0.0190116	0.0238078	0.0222067	0.0179767	0.023513	0.0343931	1.01901	0.0460524	0.0153609	0.0770896	0.0399839	0.0472654	0.0257139	0.0260618	0.0473019	0.0242781	0.0495642	0.077379
金融业	0.0228408	0.0474169	0.0301222	0.0419311	0.0422143	0.0333977	0.0476063	0.0425393	0.044841	0.0430311	0.0296303	0.0462794	0.0587965	0.0439961	0.0416326	0.0392309	0.0373369	0.0427508	0.0501641	0.0332261	0.0413124	0.00743811	0.0794093	0.0485583	0.086169	0.0461401	0.0726014	0.0333417	0.0307426	0.0605685	0.0412057	1.07975	0.032633	0.0690929	0.0260346	0.0474571	0.058046	0.0446552	0.0555841	0.0348462	0.0451362	0.0380767
房地产业	0.0033881	0.00665697	0.0039709	0.0056262	0.00663232	0.00666557	0.00966648	0.0170772	0.0120283	0.0112657	0.00393523	0.00832948	0.00868771	0.0052872	0.00985014	0.00866287	0.00800178	0.00896904	0.00815205	0.00976886	0.013207	0.00105643	0.00672213	0.00536808	0.00640029	0.00753645	0.00915409	0.0188389	0.0253516	0.0300342	0.0194676	0.0321539	1.0115	0.0215135	0.00917598	0.0146848	0.00784996	0.0357868	0.0121956	0.00924721	0.0250878	0.0125515
租赁和商务服务业	0.00838371	0.0125159	0.007519	0.0122915	0.0128082	0.0222883	0.0151556	0.02788	0.0194819	0.0184081	0.011343	0.0230981	0.0160914	0.0107184	0.0134896	0.0172919	0.0232278	0.0266193	0.0193381	0.0191097	0.0176111	0.00194863	0.0148133	0.0103444	0.0138947	0.0156596	0.0136517	0.036317	0.0365925	0.0569183	0.0244768	0.0436734	0.0213049	1.04634	0.0164509	0.019501	0.0183926	0.0229286	0.0312444	0.0218777	0.0344587	0.0179991
研究与试验发展业	0.00186779	0.00223617	0.00222742	0.00153928	0.00144872	0.00192519	0.00188792	0.00171531	0.00187543	0.00177083	0.00151683	0.00309147	0.00182099	0.00245859	0.00221379	0.00419241	0.00793613	0.00427075	0.00660003	0.00502559	0.00222263	0.000208162	0.00193634	0.00148618	0.00120993	0.00210457	0.00143547	0.00163785	0.00182568	0.00209029	0.00114691	0.00110418	0.000405198	0.00188728	1.0156	0.00236466	0.00165029	0.00134241	0.00301938	0.00201089	0.00201595	0.000901556
综合技术服务业	0.0103522	0.0142948	0.0141203	0.0181764	0.0142725	0.00947734	0.00877906	0.00877026	0.00772144	0.0095864	0.00910328	0.0113437	0.00968227	0.00958731	0.0107345	0.0107764	0.0123168	0.0102757	0.00766023	0.00927947	0.00831417	0.000942126	0.0146609	0.00868399	0.00650725	0.0171426	0.0051258	0.00402848	0.00498427	0.00674251	0.005557	0.00205898	0.00232578	0.00526169	0.0160506	1.05343	0.00689377	0.0048159	0.00607512	0.00773804	0.00488557	0.00461421
水利、环境和公共设施管理业	0.00300589	0.00247252	0.00171117	0.00200727	0.00384277	0.00227503	0.00364307	0.00231042	0.00171989	0.00369355	0.00138003	0.00234453	0.00185654	0.00153283	0.0014561	0.00131908	0.00143691	0.00146169	0.000949904	0.00107057	0.00185979	0.000214258	0.00362971	0.0015144	0.0540823	0.0013178	0.00117664	0.00101401	0.00110416	0.00133014	0.00205615	0.00145266	0.000626353	0.00876928	0.00167566	0.000989904	1.01974	0.00274948	0.00334987	0.00173694	0.00270264	0.00370481
居民服务和其他服务业	0.00808322	0.0176887	0.00999936	0.0111745	0.0125681	0.00885648	0.00890781	0.0095109	0.00922263	0.00956886	0.00847509	0.0110081	0.0128198	0.0109555	0.0106438	0.00916176	0.00914454	0.0091636	0.00609894	0.00686627	0.00856653	0.0023926	0.021259	0.0103436	0.0195705	0.0114021	0.0257259	0.00883992	0.0117903	0.0209665	0.0206412	0.00997519	0.00840367	0.0252754	0.00924279	0.0155762	0.0292277	1.05152	0.0187207	0.0159602	0.0225214	0.0259947
教育	0.00183676	0.00392179	0.0013791	0.00230616	0.00452062	0.00184444	0.00178328	0.00170891	0.00191276	0.00163849	0.00126419	0.001857	0.00215074	0.00156997	0.00169353	0.00221072	0.00188786	0.00171533	0.00136192	0.00154177	0.00186581	0.000188703	0.0022743	0.0018475	0.00380428	0.0019534	0.0031484	0.00349401	0.00335713	0.00327404	0.00218353	0.00724001	0.000905048	0.00262106	0.00937985	0.00347078	0.00420456	0.00198888	1.02061	0.00489785	0.00506739	0.024654
卫生、社会保障和社会福利业	0.00183648	0.00550197	0.00181678	0.00465431	0.00470064	0.00229086	0.00257191	0.00281798	0.0032801	0.00357208	0.00190175	0.002844	0.00482575	0.00354152	0.00558542	0.00618511	0.00557568	0.00476238	0.00221498	0.00389562	0.00235425	0.000444761	0.00447303	0.00514493	0.00221079	0.0031006	0.00200856	0.0014888	0.00122983	0.00111532	0.00164637	0.00174216	0.000651266	0.00192216	0.00477925	0.00230167	0.00479522	0.00178295	0.00441279	1.00513	0.00427075	0.00549417
文化、体育和娱乐业	0.00147606	0.00374835	0.00259449	0.00512323	0.00658326	0.0029937	0.00369971	0.00444178	0.00381021	0.00355554	0.00215836	0.00384671	0.00449785	0.00316809	0.00366151	0.00393701	0.00363161	0.00371747	0.00288973	0.00312466	0.00364507	0.00042976	0.00557128	0.00368768	0.00602966	0.00436872	0.00364585	0.00842653	0.00579415	0.00702783	0.00518548	0.00719735	0.00444377	0.00670831	0.00747799	0.0065051	0.00709861	0.00650636	0.0116028	0.00429381	1.04829	0.0162079
公共管理和社会组织	0.000483095	0.000449751	0.000454659	0.000410703	0.000388007	0.000467197	0.000432695	0.000436991	0.00042034	0.000383284	0.000310097	0.000386571	0.000407392	0.000330846	0.000371506	0.000368156	0.000372678	0.000349704	0.000271625	0.000310698	0.000419768	2.70747e-05	0.000416422	0.000327919	0.000420701	0.000402837	0.000435606	0.000456591	0.00045122	0.00047557	0.000471517	0.000490261	0.000502294	0.000408431	0.000409024	0.00044048	0.000454021	0.000439761	0.000463686	0.000416812	0.000452064	1.00047
	2006	2007		直接排放系数	2006	2007		完全排放系数	2006	2007
煤炭开采和洗选业	2.72291	2.07781		煤炭开采和洗选业	2.72291	2.07781		煤炭开采和洗选业	4.06529	3.28503
石油和天然气开采业	0.0154776	0.0222977		石油和天然气开采业	0.0154776	0.0222977		石油和天然气开采业	0.944043	0.88423
黑色金属矿采选业	10.1078	10.3817		金属矿采选业	10.6512	9.90937		金属矿采选业	11.6536	10.8199
有色金属矿采选业	11.1946	9.43699		非金属矿及其他矿采选业	1.16183	1.17634		非金属矿及其他矿采选业	1.36153	1.36055
非金属矿采选业	1.16183	1.17634		食品制造及烟草加工业	0.104228	0.0885687		食品制造及烟草加工业	0.543287	0.484746
开采辅助活动	#DIV/0!	#DIV/0!		纺织业	0.0452276	0.0360438		纺织业	0.282713	0.247327
其他采矿业	20.9393	12.9113		纺织服装鞋帽皮革羽绒及其制品业	0.0126073	0.00959467		纺织服装鞋帽皮革羽绒及其制品业	0.209485	0.187883
农副食品加工业	0.113973	0.101104		木材加工及家具制造业	0.0373822	0.0278623		木材加工及家具制造业	0.253161	0.217566
食品制造业	0.0784754	0.077803		造纸印刷及文教体育用品制造业	0.109799	0.0984361		造纸印刷及文教体育用品制造业	0.450579	0.405681
酒、饮料和精制茶 制造业	0.212018	0.162867		石油加工、炼焦及核燃料加工业	0.118453	0.135645		石油加工、炼焦及核燃料加工业	1.87637	1.74935
烟草制品业	0.0124458	0.0125009		化学工业	0.174171	0.151854		化学工业	2.25097	2.04204
纺织业	0.0452276	0.0360438		非金属矿物制品业	0.36898	0.274033		非金属矿物制品业	0.847438	0.697674
纺织服装、服饰业	0.0106915	0.00686078		金属冶炼及压延加工业	0.798277	0.623726		金属冶炼及压延加工业	3.14968	2.6941
皮革、毛皮、羽毛 及其制品和制鞋业	0.0145231	0.0123286		金属制品业	0.0271923	0.0359096		金属制品业	0.771065	0.707033
木材加工及木、竹、藤、棕、草制品业	0.0567712	0.0467366		通用、专用设备制造业	0.0165523	0.012361		通用、专用设备制造业	1.69565	1.53291
家具制造业	0.0179931	0.00898795		交通运输设备制造业	0.0286832	0.0147009		交通运输设备制造业	0.68581	0.609745
造纸及纸制品业	0.322271	0.288572		电气机械及器材制造业	0.00241886	0.00247882		电气机械及器材制造业	0.812379	0.749319
印刷和记录媒介 复制业	0.00480486	0.00497849		通信设备、计算机及其他电子设备制造业	0.00355347	0.00315531		通信设备、计算机及其他电子设备制造业	0.187785	0.169953
文教、工美、体育 和娱乐用品制造业	0.00232006	0.00175788		仪器仪表及文化办公用机械制造业	0.0132506	0.00778552		仪器仪表及文化办公用机械制造业	0.100666	0.0882588
石油加工、炼焦和 核燃料加工业	0.118453	0.135645		工艺品及其他制造业	0.00363072	0.00475638		工艺品及其他制造业	0.141398	0.129453
化学原料和化学 制品制造业	0.507194	0.449735		废品废料	0.0978857	0.0316135		废品废料	0.303952	0.20698
医药制造业	0.0541536	0.0527818		电力、热力的生产和供应业	1.35397	1.42543		电力、热力的生产和供应业	6.06899	5.82055
化学纤维制造业	0.1193	0.0885247		燃气生产和供应业	0.152886	0.133116		燃气生产和供应业	0.261891	0.233703
橡胶和塑料制品业	0.0160363	0.0163757		水的生产和供应业	0.0201184	0.0106792		水的生产和供应业	0.0812079	0.0662194
非金属矿物制品业	0.36898	0.274033
黑色金属冶炼及 压延加工业	1.16032	0.891994
有色金属冶炼及 压延加工业	0.436229	0.355458
金属制品业	0.0271923	0.0359096
通用设备制造业	0.0152399	0.0120749
专用设备制造业	0.0178647	0.0126471
交通运输设备制造业	0.0286832	0.0147009
电气机械和器材 制造业	0.00241886	0.00247882
计算机、通信和 其他电子设备 制造业	0.00355347	0.00315531
仪器仪表制造业	0.0132506	0.00778552
其他制造业	0.00363072	0.00475638
废弃资源综合利用业	0.0978857	0.0316135
金属制品、机械和 设备修理业	#DIV/0!	#DIV/0!
电力、热力生产和 供应业	1.35397	1.42543
燃气生产和供应业	0.152886	0.133116
水的生产和供应业其他行业	0.0201184	0.0106792

## Sheet: 08-10
I-（I-M）A的逆	农林牧渔业	煤炭开采和洗选业	石油和天然气开采业	金属矿采选业	非金属矿及其他矿采选业	食品制造及烟草加工业	纺织业	纺织服装鞋帽皮革羽绒及其制品业	木材加工及家具制造业	造纸印刷及文教体育用品制造业	石油加工、炼焦及核燃料加工业	化学工业	非金属矿物制品业	金属冶炼及压延加工业	金属制品业	通用、专用设备制造业	交通运输设备制造业	电气、机械及器材制造业	通信设备、计算机及其他电子设备制造业	仪器仪表及文化办公用机械制造业	工艺品及其他制造业(含废品废料)	电力、热力的生产和供应业	燃气生产和供应业	水的生产和供应业	建筑业	交通运输及仓储业	邮政业	信息传输、计算机服务和软件业	批发和零售贸易业	住宿和餐饮业	金融业	房地产业	租赁和商务服务业	研究与事业发展业	综合技术服务业	水利、环境和公共设施管理业	居民服务和其他服务业	教育	卫生、社会保障和社会福利业	文化、体育和娱乐业	公共管理和社会组织
农林牧渔业	1.22344	0.0343273	0.0189249	0.0295321	0.036086	0.587237	0.3253	0.235913	0.236008	0.129519	0.0174503	0.0982169	0.0414962	0.0292719	0.0386233	0.0337752	0.0373373	0.0385288	0.0293194	0.0337183	0.149933	0.0249864	0.0214344	0.0265824	0.0437868	0.0577662	0.0322297	0.0266005	0.0235258	0.339271	0.0275157	0.0181378	0.0673616	0.102279	0.0389811	0.0738532	0.0604417	0.0280811	0.06209	0.0820015	0.0429804
煤炭开采和洗选业	0.0168704	1.23036	0.0498173	0.074536	0.064261	0.0249962	0.038315	0.0343736	0.053949	0.0527626	0.102797	0.072676	0.15359	0.107459	0.0807084	0.0583765	0.0453361	0.0586196	0.0318455	0.0378983	0.0353454	0.310848	0.0873432	0.0890025	0.0670749	0.0391899	0.0281692	0.0212098	0.0119234	0.0224527	0.0110425	0.0105286	0.0280876	0.0335654	0.0215874	0.0409466	0.0265597	0.0160759	0.04287	0.0222494	0.0195257
石油和天然气开采业	0.0124811	0.0182361	1.03197	0.0393749	0.0393966	0.0147417	0.0196118	0.0201003	0.024547	0.0237542	0.357469	0.0630339	0.0405695	0.0395305	0.0299437	0.0262581	0.0228148	0.0276043	0.0171325	0.0197977	0.0164486	0.0311665	0.305965	0.0199655	0.0317183	0.0756502	0.0292707	0.0106506	0.00984674	0.0127885	0.00858391	0.00944657	0.0253657	0.020862	0.019374	0.027869	0.0186939	0.00869695	0.0289515	0.014307	0.0133713
金属矿采选业	0.00328145	0.0175088	0.0157065	1.09216	0.0141471	0.00456831	0.00619885	0.00625664	0.0151001	0.0126262	0.00860859	0.0143109	0.0194752	0.183621	0.0816259	0.0584355	0.0407718	0.0639613	0.017616	0.0219335	0.0190876	0.0127425	0.00926747	0.00878237	0.0349116	0.00896493	0.00867831	0.00789031	0.00286149	0.0037391	0.00256997	0.00353838	0.00920067	0.0177372	0.0100728	0.012162	0.00699288	0.00288173	0.00958071	0.00517541	0.00372958
非金属矿及其他矿采选业 非金属矿及其他矿采选业	0.00327084	0.0039663	0.00367391	0.0052971	1.08012	0.00414942	0.00600794	0.0051528	0.00664255	0.00709412	0.00272969	0.0276203	0.0780751	0.00876225	0.0109124	0.00677195	0.00644495	0.00895449	0.00634865	0.00812939	0.00708576	0.00322539	0.00244869	0.00350043	0.0313119	0.00288453	0.00352219	0.00201346	0.0011396	0.00262597	0.00103313	0.0016863	0.00345412	0.00583304	0.00267321	0.00630041	0.0040192	0.00191782	0.0123269	0.00412898	0.00256624
食品制造及烟草加工业	0.161159	0.0236086	0.0175892	0.0264585	0.031896	1.33602	0.0725292	0.12609	0.0611597	0.0459457	0.0187402	0.0599373	0.0332985	0.0259136	0.0333378	0.0303	0.0312908	0.0336697	0.0270095	0.0295127	0.046642	0.0242293	0.0212122	0.0249703	0.0340754	0.0375469	0.0270391	0.0269542	0.0255319	0.472085	0.0321052	0.0200016	0.0671603	0.0689921	0.0379749	0.049948	0.0555061	0.028701	0.0451607	0.106661	0.0452466
纺织业	0.00560881	0.00974753	0.00869555	0.0117277	0.0143616	0.00975026	1.58694	0.61702	0.0485398	0.0644539	0.00592604	0.0286444	0.0192389	0.0134315	0.0173818	0.0163181	0.0238221	0.0185315	0.0117724	0.0154002	0.112213	0.0103325	0.0132479	0.0115266	0.0158557	0.01379	0.0175253	0.00985415	0.0118812	0.0162582	0.00811783	0.00874343	0.0410483	0.0468179	0.00973952	0.0252882	0.0366632	0.00890267	0.0303548	0.0277563	0.0206549
纺织服装鞋帽皮革羽绒及其制品业	0.00334379	0.00923711	0.00766889	0.0107856	0.0117084	0.00630489	0.032082	1.1951	0.0359777	0.0196613	0.00506737	0.0102296	0.0113082	0.00996335	0.0121662	0.0104071	0.0236225	0.0108386	0.00846926	0.00994663	0.018779	0.0111431	0.0185843	0.0121852	0.0126282	0.0140527	0.0168617	0.00731105	0.0129958	0.00879687	0.00681389	0.00785329	0.0218953	0.0156769	0.00685172	0.0221683	0.0137795	0.00448407	0.0215948	0.0256238	0.019173
木材加工及家具制造业	0.00418413	0.0170246	0.00883104	0.0104697	0.0096252	0.00681618	0.00678555	0.00906824	1.42861	0.0487155	0.0057097	0.00956888	0.0201595	0.00886147	0.0323431	0.0134163	0.0257506	0.0127715	0.00896546	0.0114785	0.0351612	0.00890804	0.0074357	0.00856479	0.0337905	0.00741521	0.015202	0.00653651	0.00496665	0.00626487	0.00445419	0.00454916	0.0129317	0.0113175	0.00695128	0.0254568	0.0185722	0.0190652	0.016404	0.0254749	0.0260489
造纸印刷及文教体育用品制造业	0.0126776	0.0130738	0.0115889	0.0161297	0.0200182	0.0442575	0.0339188	0.0473407	0.0479379	1.395	0.00930532	0.0426572	0.0523656	0.0155991	0.030272	0.023909	0.0243263	0.0366462	0.0309416	0.0332526	0.0306775	0.0176172	0.01385	0.0178315	0.0265598	0.0178354	0.0545245	0.0586274	0.0232064	0.0262602	0.0412743	0.0180308	0.135835	0.0349577	0.0332258	0.0277927	0.036992	0.0509998	0.0382368	0.166357	0.0452367
石油加工、炼焦及核燃料加工业	0.0317953	0.0500158	0.0640085	0.107009	0.104763	0.0380687	0.0467917	0.050391	0.0624148	0.0581196	1.09585	0.132759	0.107933	0.105948	0.0792023	0.069835	0.058861	0.0712483	0.0429234	0.049871	0.0418464	0.0739013	0.057784	0.0486704	0.0871185	0.224953	0.0844623	0.0282057	0.0276312	0.031235	0.0240779	0.0264869	0.0702313	0.0533389	0.054613	0.0764878	0.0491088	0.0235793	0.0644598	0.0370258	0.0374089
化学工业	0.154905	0.0816181	0.0853109	0.125707	0.206271	0.144569	0.305649	0.251981	0.266958	0.332917	0.0720453	1.62738	0.20344	0.0916353	0.135561	0.134703	0.18084	0.209113	0.184599	0.207138	0.159472	0.0665508	0.0610071	0.116752	0.141022	0.0810664	0.0688796	0.0624384	0.040473	0.0918711	0.0359663	0.0473599	0.135271	0.226709	0.0832295	0.166711	0.176295	0.0446923	0.619975	0.135004	0.0582069
非金属矿物制品业	0.00799159	0.025226	0.0203598	0.0239869	0.0649447	0.0180189	0.0141002	0.0133256	0.0285951	0.0191538	0.0152294	0.0266969	1.25021	0.0489871	0.0419579	0.0339062	0.032871	0.055078	0.0457198	0.0649858	0.030556	0.0183105	0.0140345	0.0151219	0.296173	0.0134536	0.0256557	0.0105272	0.00496343	0.0124036	0.0046181	0.00937234	0.0129388	0.0244749	0.0133411	0.036693	0.0126622	0.0108622	0.0252836	0.0183072	0.014989
金属冶炼及压延加工业	0.0214894	0.132337	0.118854	0.106599	0.101965	0.0313102	0.04068	0.0421326	0.109313	0.0890968	0.0642034	0.0765436	0.130046	1.44387	0.581454	0.433808	0.308977	0.48742	0.130217	0.156488	0.141554	0.0953951	0.0692864	0.0628495	0.264055	0.0665533	0.0646381	0.0587739	0.0208533	0.0263183	0.0186166	0.0257819	0.0665424	0.0810028	0.0711187	0.0797487	0.0496605	0.0207679	0.0600938	0.0363077	0.027057
金属制品业	0.0115543	0.0408645	0.0230196	0.0465108	0.041851	0.0180635	0.0169607	0.0207253	0.0581629	0.0434319	0.0179069	0.0315671	0.0611916	0.0375989	1.17647	0.0817763	0.0534643	0.085054	0.0541438	0.0725897	0.0473466	0.0321531	0.0254334	0.04603	0.067254	0.0206759	0.0181834	0.0179439	0.00736045	0.012658	0.0081749	0.0135003	0.0400946	0.0481094	0.0392944	0.0280308	0.019037	0.00928386	0.0219597	0.0181508	0.0103814
通用、专用设备制造业	0.0201269	0.0956043	0.105542	0.128298	0.139756	0.02462	0.0435719	0.039029	0.0566549	0.0531738	0.062403	0.0590918	0.0864743	0.0956076	0.116291	1.28921	0.171632	0.116107	0.0464882	0.0690746	0.0308465	0.059713	0.0561735	0.0417597	0.085305	0.0612407	0.0475854	0.0301166	0.014168	0.0186499	0.0150454	0.0141139	0.0372936	0.0475466	0.0332135	0.055601	0.02688	0.0131032	0.0774849	0.0232857	0.018044
交通运输设备制造业	0.0138048	0.0285695	0.0215398	0.0365768	0.054437	0.01796	0.0196837	0.0210237	0.0299323	0.0344978	0.017407	0.0262507	0.0349381	0.0308953	0.0384781	0.0457448	1.45204	0.0289062	0.0226463	0.0271878	0.0233089	0.0379501	0.0449008	0.0360439	0.0350249	0.11089	0.135049	0.0240538	0.0239974	0.0175522	0.0149048	0.012081	0.0595817	0.0301751	0.0364096	0.0654989	0.0630272	0.0168016	0.0180006	0.0215118	0.0293998
电气、机械及器材制造业	0.00847114	0.0370094	0.0291241	0.0460105	0.0399947	0.0129683	0.0182218	0.0181199	0.0245289	0.0293206	0.0188027	0.0256761	0.0324003	0.0320792	0.040014	0.0922329	0.0821811	1.18277	0.062362	0.0805615	0.0182084	0.102902	0.020893	0.0380719	0.0633391	0.0213298	0.0242425	0.0896641	0.0154886	0.0184844	0.0129447	0.0190329	0.0474976	0.0661592	0.0600534	0.0494	0.0315704	0.011269	0.0222138	0.0187374	0.0136199
通信设备、计算机及其他电子设备制造业	0.00379609	0.0102598	0.00891217	0.0116045	0.0115435	0.006179	0.00714146	0.00896751	0.00851788	0.019943	0.00610783	0.00966142	0.0101051	0.0093346	0.0114398	0.0366576	0.029651	0.0758168	1.47002	0.240265	0.00718875	0.0151693	0.00749289	0.0099583	0.0140024	0.0105207	0.0197898	0.0715749	0.00961812	0.00590602	0.00907405	0.00801048	0.0654517	0.0520457	0.0489108	0.0259333	0.0317332	0.00803617	0.00881931	0.0136147	0.0128604
仪器仪表及文化办公用机械制造业	0.0014206	0.00496893	0.00617249	0.00528749	0.00461156	0.00204487	0.00270126	0.00255826	0.00316307	0.00566732	0.00369643	0.00549188	0.00437871	0.00445575	0.00452068	0.00624024	0.00901723	0.00678778	0.0193937	1.06	0.00253143	0.0114247	0.00591309	0.00669506	0.00415939	0.00322468	0.00310242	0.00663912	0.00130531	0.00160898	0.00294399	0.00182245	0.00437101	0.0189205	0.0128069	0.0091976	0.00651528	0.00506018	0.00393195	0.00360902	0.00220914
工艺品及其他制造业	0.00472185	0.0122896	0.00906534	0.0137917	0.0224888	0.00874061	0.0124475	0.0138944	0.0189105	0.0758936	0.0061689	0.0176144	0.0315115	0.0489089	0.0358884	0.0384302	0.0218161	0.0356736	0.0158084	0.0217754	1.07359	0.00965986	0.00673542	0.00771615	0.0216808	0.00727139	0.0105533	0.00896852	0.00403204	0.00590077	0.00512632	0.00443077	0.0178834	0.0133368	0.00918843	0.0133537	0.0135746	0.00602828	0.0116788	0.0140816	0.00707807
电力、热力的生产和供应业	0.0442815	0.102701	0.143019	0.271132	0.203884	0.0596334	0.0954219	0.0765754	0.12491	0.116713	0.0919187	0.154335	0.188395	0.18505	0.203583	0.128177	0.101199	0.120327	0.077854	0.0831305	0.0704365	1.57352	0.0942159	0.404204	0.11096	0.064081	0.0640156	0.0699834	0.0344984	0.0683445	0.0337471	0.0264179	0.064456	0.0873186	0.0478129	0.0964058	0.0562305	0.0448102	0.0916863	0.0540645	0.0464336
燃气生产和供应业	0.000970954	0.00177902	0.0024414	0.0078256	0.008027	0.00185289	0.00246335	0.0023109	0.00262505	0.00249323	0.00292558	0.00586904	0.00395604	0.00446927	0.00401095	0.00348148	0.00313825	0.00349117	0.00239047	0.00269957	0.00225658	0.00303549	1.05979	0.00507623	0.00263032	0.00246834	0.00237354	0.00162347	0.000846126	0.0049407	0.000748099	0.000681647	0.00265431	0.00218644	0.00149285	0.00263354	0.00197188	0.00124752	0.00313355	0.00194571	0.00126651
水的生产和供应业	0.000679859	0.00158426	0.00148187	0.00206756	0.00222404	0.0012796	0.0020749	0.00190005	0.00213469	0.00420706	0.00115019	0.00266829	0.00256074	0.00203514	0.00241627	0.00168574	0.00182892	0.00188595	0.00152031	0.00189768	0.00147612	0.00276014	0.00143258	1.02255	0.00170916	0.00146711	0.00265473	0.00204568	0.000838332	0.00254305	0.00105022	0.000582365	0.00191155	0.00273322	0.00205555	0.00303719	0.00251425	0.00177977	0.00201663	0.00189451	0.001274
建筑业	0.00117794	0.00273706	0.00200815	0.00191199	0.00214061	0.00169477	0.00178099	0.00219433	0.002127	0.0020938	0.00173905	0.0022042	0.00232114	0.00191435	0.00201827	0.0021423	0.00208363	0.00209678	0.00166938	0.00181417	0.0013136	0.00226223	0.00221145	0.00404955	1.01233	0.00603302	0.045773	0.00350302	0.00385755	0.00368483	0.00329112	0.0198736	0.00340299	0.00540184	0.00477505	0.0276496	0.00941374	0.0053522	0.0197543	0.00979539	0.0149201
交通运输及仓储业	0.0437575	0.0862884	0.0442683	0.0881697	0.112165	0.0727065	0.0657143	0.077159	0.0943462	0.0804369	0.049187	0.0831015	0.106871	0.0728428	0.0801286	0.0824022	0.0752801	0.0823515	0.0610491	0.066952	0.0536548	0.0601023	0.0587032	0.0431855	0.153871	1.11909	0.194131	0.059676	0.0842861	0.0516166	0.044473	0.0234307	0.0886607	0.0828584	0.0915117	0.0635314	0.0511787	0.0402014	0.052098	0.0635453	0.0643858
邮政业	0.00127468	0.00105102	0.000750188	0.00104377	0.00128709	0.00136026	0.00204521	0.00350038	0.00213742	0.00180192	0.000582701	0.00204257	0.00140495	0.00122834	0.00129511	0.00213848	0.00140461	0.00198653	0.001508	0.00221931	0.00104801	0.0011913	0.000873265	0.00133353	0.00132276	0.00126289	1.0446	0.00232549	0.00201203	0.00153913	0.00542195	0.00129198	0.00602965	0.00280457	0.00213762	0.00210403	0.00229733	0.00250537	0.00149709	0.00330893	0.0111528
信息传输、计算机服务和软件业	0.00740482	0.00920992	0.00680393	0.00912751	0.0102891	0.00875026	0.00950881	0.0130262	0.0135202	0.0115114	0.00793649	0.0121907	0.0115332	0.0184385	0.0148658	0.014102	0.01207	0.0147864	0.0202104	0.0132031	0.0111369	0.016649	0.00733247	0.0128512	0.0248693	0.0148854	0.030115	1.05113	0.0119914	0.009192	0.034988	0.00781452	0.0119585	0.0132088	0.0115371	0.0173089	0.00922961	0.0111843	0.0165284	0.0142253	0.0231918
批发和零售贸易业	0.0282643	0.0283453	0.0232352	0.0326578	0.038096	0.0504925	0.0434179	0.0481	0.0555025	0.055916	0.0261448	0.0464389	0.052082	0.0424426	0.0533797	0.0581304	0.0706119	0.0604579	0.0645856	0.0525312	0.0351731	0.0309207	0.0328595	0.0243919	0.0555161	0.0327626	0.0987967	0.0486685	1.01452	0.0455564	0.0154115	0.0126722	0.0477497	0.0451251	0.0296364	0.0374884	0.0357913	0.0162424	0.0538425	0.0405944	0.0241409
住宿和餐饮业	0.0103278	0.0239186	0.0168648	0.0255717	0.030097	0.0188518	0.0179681	0.0222848	0.0229401	0.0221125	0.012319	0.0230124	0.0267535	0.0196038	0.0299448	0.0249244	0.0218838	0.0257965	0.0181888	0.0241794	0.015827	0.019509	0.0166966	0.0220358	0.0282737	0.0288371	0.023785	0.032844	0.0275749	1.01877	0.0489394	0.0241628	0.0810547	0.053663	0.0550013	0.0390099	0.0267358	0.0289061	0.0232299	0.0434083	0.0693564
金融业	0.0217249	0.0410732	0.0254879	0.0400322	0.0441061	0.0336502	0.0459025	0.0443431	0.0497665	0.0483293	0.0234075	0.0480727	0.0622401	0.0451257	0.0448743	0.0427383	0.0399968	0.0464652	0.0594603	0.0377187	0.0298552	0.0791998	0.0515447	0.0860477	0.0469255	0.0774073	0.0413762	0.0409071	0.0445746	0.037003	1.08946	0.0501109	0.0692147	0.0301821	0.0513354	0.0556168	0.0397092	0.0330755	0.0322979	0.0353239	0.0300144
房地产业	0.00367166	0.00657279	0.00418375	0.00617327	0.00771386	0.00735389	0.00992014	0.0186831	0.0134477	0.0133298	0.0036769	0.00947503	0.0102785	0.00632974	0.0113685	0.0102217	0.00910377	0.0107491	0.010547	0.0114723	0.0099478	0.00771644	0.00609954	0.00731025	0.00861818	0.0120404	0.0245861	0.033822	0.0260616	0.0163019	0.0395247	1.01757	0.0257166	0.0114173	0.0171821	0.0106723	0.0346466	0.0105326	0.00857251	0.0198391	0.0108007
租赁和商务服务业	0.00972996	0.0140878	0.00918918	0.0148379	0.0167855	0.0269997	0.0172662	0.0349934	0.0250854	0.0241003	0.011041	0.0292833	0.0210488	0.0136953	0.0173952	0.0226113	0.028805	0.0352147	0.0267726	0.0257344	0.0150258	0.0187956	0.0131805	0.0174623	0.0184542	0.0174054	0.0475812	0.0534828	0.0444425	0.0242696	0.0598923	0.0340181	1.05055	0.0216997	0.0240101	0.0264034	0.023396	0.01931	0.021956	0.0301692	0.0160718
研究与实验发展业	0.00286256	0.00322381	0.00331428	0.00252022	0.00273596	0.00307913	0.00289905	0.00281521	0.00319524	0.00315343	0.00206434	0.00514808	0.00320435	0.00396794	0.0037151	0.00716086	0.0127904	0.0073176	0.0119639	0.00903662	0.00244955	0.00321255	0.00222322	0.00207372	0.00335158	0.00247728	0.00291706	0.00360966	0.00232463	0.00182279	0.00228754	0.000933722	0.00284692	1.02733	0.00429567	0.0033144	0.00192625	0.00265464	0.00310468	0.00250928	0.001086
综合技术服务业	0.013265	0.0155292	0.016359	0.0223388	0.0191227	0.0131058	0.0112216	0.0121476	0.0112183	0.0145448	0.00980779	0.0161972	0.0138909	0.0136745	0.0156221	0.0161871	0.0184955	0.0154872	0.0132839	0.0142063	0.00791903	0.0195974	0.0102733	0.00949585	0.0212006	0.00717452	0.00627421	0.0097236	0.00620378	0.00759542	0.00318364	0.00426814	0.00706801	0.022952	1.07151	0.0124924	0.00594671	0.00452099	0.00995084	0.00600959	0.00483523
水利、环境和公共设施管理业	0.00360305	0.00226215	0.00171529	0.00222106	0.00397083	0.00275529	0.0038782	0.00270809	0.00218936	0.00555784	0.00125709	0.00309028	0.00221908	0.0017898	0.00182315	0.0016204	0.00169758	0.00182627	0.00130979	0.00136307	0.00151848	0.00514839	0.00156195	0.0603396	0.00147829	0.00138489	0.00137124	0.00156741	0.00107603	0.00218319	0.00171968	0.00100675	0.0102714	0.0021381	0.00121419	1.02623	0.00267615	0.00195752	0.00192229	0.0024721	0.00308177
居民服务和其他服务业	0.00710866	0.0136675	0.0081028	0.00981974	0.0117555	0.00819159	0.00767809	0.00890891	0.00921455	0.00948261	0.00631336	0.0101025	0.0122121	0.00993091	0.0101062	0.00883291	0.0085541	0.00887791	0.00653887	0.00693922	0.00570021	0.0182465	0.00887545	0.0169957	0.0109221	0.0300556	0.0108871	0.0122033	0.0135781	0.0152537	0.00854433	0.0104215	0.0231946	0.00986941	0.0154591	0.0335348	1.0448	0.00989927	0.0115718	0.0153642	0.0187859
教育	0.000656875	0.0012846	0.000485764	0.000820618	0.00163238	0.000692565	0.000629897	0.00065189	0.000761378	0.000677209	0.000401425	0.000716623	0.000837594	0.00062309	0.000679902	0.000892438	0.000747024	0.000703053	0.000596829	0.000646805	0.000490657	0.000878961	0.000670313	0.00138049	0.00074283	0.00124195	0.00159346	0.00158279	0.000861802	0.00071636	0.00235052	0.000477791	0.000998185	0.0039489	0.00145151	0.00223398	0.000665069	1.00422	0.00137204	0.00135772	0.00762192
卫生、社会保障和社会福利业	0.00113264	0.00316982	0.00124191	0.00299494	0.0031785	0.00147993	0.00160521	0.00187597	0.00237867	0.00255181	0.00110375	0.00196204	0.0033736	0.00246771	0.0038648	0.00413405	0.0036633	0.00343041	0.00170843	0.00289543	0.00111223	0.00300581	0.00356012	0.00164764	0.0020847	0.00144851	0.00117901	0.00104611	0.000548218	0.00103705	0.00105723	0.000679856	0.00123481	0.00357462	0.00169272	0.00463895	0.00109242	0.00160743	1.0033	0.002145	0.00290923
文化、体育和娱乐业	0.00158812	0.00351616	0.00261211	0.00523878	0.00687117	0.00320647	0.00368951	0.00483621	0.00440317	0.00415577	0.00194352	0.00427942	0.00502603	0.0036077	0.00419843	0.00454993	0.00415599	0.00434333	0.0037037	0.00376943	0.00274623	0.00585895	0.0040172	0.00634922	0.00470977	0.00439742	0.0108178	0.00808623	0.00530719	0.0047522	0.00819407	0.00671552	0.00721392	0.0189899	0.00759073	0.0104591	0.00620098	0.00672538	0.00402783	1.0335	0.0139528
公共管理和社会组织	0.000451062	0.000399845	0.000404612	0.000395681	0.000400505	0.000464262	0.000413107	0.000447997	0.00044937	0.000425776	0.000255963	0.000396202	0.000441865	0.00034716	0.000397955	0.000398629	0.000391181	0.000381305	0.00033136	0.000345312	0.000293818	0.000427387	0.000309359	0.000429046	0.000411915	0.000483804	0.00055859	0.000537393	0.000345781	0.000415543	0.000689617	0.000716558	0.000424922	0.000471805	0.000490582	0.000609211	0.000402753	0.000264863	0.000360431	0.000392555	1.00038
	2008	2009	2010			2008	2009	2010			2008	2009	2010
煤炭开采和洗选业	1.36171	1.48979	1.26824		煤炭开采和洗选业	1.36171	1.48979	1.26824		煤炭开采和洗选业	2.87225	3.02545	2.63293
石油和天然气开采业	0.0152855	0.0234136	0.0210415		石油和天然气开采业	0.0152855	0.0234136	0.0210415		石油和天然气开采业	0.561176	0.539297	0.467687
黑色金属矿采选业	6.22851	6.49217	5.50887		金属矿采选业	7.59148	8.0085	6.72357		金属矿采选业	8.45662	8.91973	7.49976
有色金属矿采选业	8.95446	9.52483	7.93826		非金属矿及其他矿采选业 非金属矿及其他矿采选业	0.763262	0.652695	0.59445		非金属矿及其他矿采选业 非金属矿及其他矿采选业	0.900868	0.782754	0.70976
非金属矿采选业	0.763262	0.652695	0.59445		食品制造及烟草加工业	0.0784123	0.0679948	0.0583979		食品制造及烟草加工业	0.443082	0.435064	0.376168
开采辅助活动	#DIV/0!	#DIV/0!	#DIV/0!		纺织业	0.0377845	0.0325527	0.0269471		纺织业	0.219959	0.213923	0.183721
其他采矿业	4.49658	3.40489	2.38255		纺织服装鞋帽皮革羽绒及其制品业	0.00927869	0.0086933	0.0071696		纺织服装鞋帽皮革羽绒及其制品业	0.147857	0.148832	0.128647
农副食品加工业	0.0857794	0.0764174	0.0619274		木材加工及家具制造业	0.0212266	0.0175286	0.0166248		木材加工及家具制造业	0.171662	0.170585	0.149466
食品制造业	0.0714346	0.0591016	0.0604944		造纸印刷及文教体育用品制造业	0.0803585	0.0819174	0.0772104		造纸印刷及文教体育用品制造业	0.329114	0.333552	0.29821
酒、饮料和精制茶 制造业	0.145176	0.128108	0.104213		石油加工、炼焦及核燃料加工业	0.199129	0.141178	0.121539		石油加工、炼焦及核燃料加工业	1.40288	1.37212	1.18287
烟草制品业	0.0112597	0.00835238	0.00695642		化学工业	0.128482	0.125064	0.11212		化学工业	1.71221	1.72837	1.49703
纺织业	0.0377845	0.0325527	0.0269471		非金属矿物制品业	0.193554	0.179538	0.164736		非金属矿物制品业	0.576174	0.563475	0.500014
纺织服装、服饰业	0.00709469	0.00462425	0.00467293		金属冶炼及压延加工业	0.534971	0.582458	0.530913		金属冶炼及压延加工业	2.07496	2.18092	1.91704
皮革、毛皮、羽毛 及其制品和制鞋业	0.0114627	0.0127623	0.00966627		金属制品业	0.0219736	0.0323927	0.0185321		金属制品业	0.567334	0.593324	0.500553
木材加工及木、竹、藤、棕、草制品业	0.0364607	0.0302999	0.0290918		通用、专用设备制造业	0.0125948	0.0148705	0.0134232		通用、专用设备制造业	1.42486	1.46923	1.26046
家具制造业	0.00599257	0.00475723	0.00415773		交通运输设备制造业	0.015943	0.0124041	0.0103059		交通运输设备制造业	0.479726	0.480761	0.416368
造纸及纸制品业	0.235242	0.239076	0.226554		电气、机械及器材制造业	0.00232763	0.00218069	0.00191453		电气、机械及器材制造业	0.622046	0.633018	0.556372
印刷和记录媒介 复制业	0.00418674	0.00551359	0.00375293		通信设备、计算机及其他电子设备制造业	0.00372716	0.0039606	0.00306952		通信设备、计算机及其他电子设备制造业	0.154678	0.157329	0.136327
文教、工美、体育 和娱乐用品制造业	0.00164631	0.00116262	0.00132418		仪器仪表及文化办公用机械制造业	0.00849753	0.00522426	0.00488084		仪器仪表及文化办公用机械制造业	0.0825227	0.0800415	0.0706155
石油加工、炼焦和 核燃料加工业	0.199129	0.141178	0.121539		工艺品及其他制造业	0.00252722	0.00437157	0.00620871		工艺品及其他制造业	0.201716	0.208933	0.184385
化学原料和化学 制品制造业	0.364969	0.349891	0.30646		电力、热力的生产和供应业	1.40256	1.3546	1.33063		电力、热力的生产和供应业	4.80396	4.80753	4.36541
医药制造业	0.0471804	0.0383518	0.0363173		燃气生产和供应业	0.104696	0.0311125	0.030765		燃气生产和供应业	0.188788	0.112999	0.101099
化学纤维制造业	0.0874471	0.0986812	0.0946038		水的生产和供应业	0.0678587	0.0192895	0.0198088		水的生产和供应业	0.0958529	0.0467594	0.043795
橡胶和塑料制品业	0.0143321	0.0133307	0.0110998
非金属矿物制品业	0.193554	0.179538	0.164736
黑色金属冶炼及 压延加工业	0.716197	0.812076	0.742812
有色金属冶炼及 压延加工业	0.353745	0.352841	0.319013
金属制品业	0.0219736	0.0323927	0.0185321
通用设备制造业	0.0163342	0.0183043	0.0167303
专用设备制造业	0.0088555	0.0114366	0.0101161
交通运输设备制造业	0.015943	0.0124041	0.0103059
电气机械和器材 制造业	0.00232763	0.00218069	0.00191453
计算机、通信和 其他电子设备 制造业	0.00372716	0.0039606	0.00306952
仪器仪表制造业	0.00849753	0.00522426	0.00488084
其他制造业	0.00252722	0.00437157	0.00620871
废弃资源综合利用业	0.0401127	0.0449631	0.0292608
金属制品、机械和 设备修理业	#DIV/0!	#DIV/0!	#DIV/0!
电力、热力生产和 供应业	1.40256	1.3546	1.33063
燃气生产和供应业	0.104696	0.0311125	0.030765
水的生产和供应业其他行业	0.0678587	0.0192895	0.0198088

## Sheet: 11-12
I-（I-M）A的逆	农林牧渔产品和服务	煤炭采选产品	石油和天然气开采产品	金属矿采选产品	非金属矿和其他矿采选产品	食品和烟草	纺织品	纺织服装鞋帽皮革羽绒及其制品	木材加工品和家具	造纸印刷和文教体育用品	石油、炼焦产品和核燃料加工品	化学产品	非金属矿物制品	金属冶炼和压延加工品	金属制品	通用设备	专用设备	交通运输设备	电气机械和器材	通信设备、计算机和其他电子设备	仪器仪表	其他制造产品	废品废料	金属制品、机械和设备修理服务	电力、热力的生产和供应	燃气生产和供应	水的生产和供应	建筑	批发和零售	交通运输、仓储和邮政	住宿和餐饮	信息传输、软件和信息技术服务	金融	房地产	租赁和商务服务	科学研究和技术服务	水利、环境和公共设施管理	居民服务、修理和其他服务	教育	卫生和社会工作	文化、体育和娱乐	公共管理、社会保障和社会组织
农林牧渔产品和服务	1.22673	0.0226653	0.0143619	0.0247517	0.0270666	0.549172	0.368116	0.223469	0.234006	0.123113	0.0148113	0.112811	0.0351082	0.0201022	0.0304665	0.0287191	0.030855	0.0317769	0.0335127	0.0247236	0.0276374	0.145114	0.0136109	0.0286339	0.0185459	0.0135413	0.0341398	0.0421667	0.0148032	0.0443993	0.298551	0.0260628	0.0277221	0.0125747	0.0578124	0.048312	0.11569	0.0438329	0.0337816	0.0617203	0.0771285	0.0408941
煤炭采选产品	0.0152989	1.20254	0.0336497	0.0588239	0.0560131	0.0193301	0.0347062	0.0282228	0.0364881	0.0485544	0.087618	0.0735216	0.118288	0.0867874	0.0654041	0.0437911	0.0433983	0.0367529	0.0495996	0.0235243	0.0293911	0.0743614	0.0141646	0.0535733	0.312481	0.101185	0.0649431	0.0540295	0.00919425	0.0289313	0.0138826	0.0149895	0.009433	0.00649434	0.023417	0.0224623	0.0309873	0.0203385	0.0100894	0.0322465	0.0163717	0.0145039
石油和天然气开采产品	0.01185	0.0110633	1.02068	0.0265186	0.0285701	0.010909	0.014519	0.0133527	0.0163305	0.0171541	0.285114	0.0454688	0.0291853	0.0298306	0.0222521	0.0180661	0.0178148	0.0169489	0.0205606	0.0113614	0.0132137	0.0211308	0.00618128	0.019693	0.02977	0.245452	0.0125341	0.0215476	0.00651022	0.0531154	0.00890304	0.00729023	0.00701639	0.00418103	0.0266708	0.0191202	0.0171999	0.0116037	0.00650366	0.0181697	0.00948356	0.0119683
金属矿采选产品	0.00223962	0.0139041	0.0107488	1.10325	0.0137078	0.00299826	0.00411676	0.00422214	0.0103362	0.0182471	0.00541021	0.0115682	0.0180954	0.162977	0.0693392	0.0452652	0.0420551	0.0355217	0.0551897	0.0146078	0.0221628	0.0210069	0.00710761	0.0418536	0.00911774	0.00692035	0.00602709	0.0351891	0.00247186	0.00675008	0.00223069	0.00654951	0.00279415	0.00210592	0.00989428	0.00967853	0.00658449	0.00630805	0.00201825	0.00607757	0.00397134	0.00340734
非金属矿和其他矿采选产品	0.00288951	0.00609402	0.102618	0.00799226	1.01961	0.00355093	0.0045002	0.00406394	0.00549012	0.00756075	0.0301767	0.0181548	0.0898718	0.00814113	0.00706779	0.00578938	0.00600278	0.00605048	0.00945229	0.00473328	0.0065669	0.00778708	0.00189015	0.00592353	0.00591066	0.025467	0.0035501	0.027029	0.00130639	0.0069602	0.00227792	0.00225043	0.00165195	0.00137709	0.00483591	0.00455058	0.00552644	0.00326053	0.00169454	0.00677515	0.00297927	0.00271728
食品和烟草	0.168805	0.021104	0.0174511	0.0279996	0.0289401	1.36417	0.073266	0.107259	0.0597686	0.0467272	0.0195478	0.077547	0.0334336	0.0245265	0.0318723	0.032165	0.0323779	0.0291307	0.0341359	0.0264729	0.0311325	0.067588	0.0147547	0.0288074	0.0222269	0.017307	0.0375736	0.031042	0.0169586	0.0426615	0.424198	0.0292725	0.0317494	0.015316	0.0579232	0.0464315	0.0491528	0.0563418	0.0452285	0.0552035	0.12192	0.0499134
纺织品	0.00634218	0.0102293	0.0062619	0.0114897	0.0117036	0.00987104	1.67592	0.662712	0.0562256	0.0996134	0.00539572	0.0411806	0.0235813	0.00932511	0.0163421	0.0135549	0.0183872	0.0267606	0.017166	0.0104826	0.0128795	0.173709	0.0128518	0.0184013	0.00723715	0.00546305	0.0120803	0.0164228	0.00640285	0.0113591	0.0185354	0.00989174	0.0124305	0.00611939	0.0282129	0.0166318	0.0270488	0.0203367	0.00925583	0.0463696	0.0383986	0.0367616
纺织服装鞋帽皮革羽绒及其制品	0.00213195	0.00662881	0.0043559	0.00668098	0.00624862	0.00385665	0.010034	1.14915	0.0266363	0.011784	0.00314504	0.00770553	0.0102739	0.00512993	0.00732658	0.00774177	0.00897204	0.0164032	0.0069093	0.00424403	0.00629451	0.0120611	0.00242559	0.00972286	0.00488798	0.00472322	0.00963293	0.010088	0.00410922	0.00855032	0.0072356	0.00488947	0.0102534	0.0046425	0.0200535	0.00485409	0.0125188	0.00901045	0.00231569	0.0134536	0.0361085	0.027432
木材加工品和家具	0.00200825	0.0337902	0.00293654	0.00675875	0.00643618	0.00347389	0.00669856	0.00644519	1.50301	0.037074	0.00410371	0.00716658	0.0140267	0.00638801	0.0178342	0.0131484	0.011751	0.0176477	0.00873208	0.00465185	0.00696863	0.048862	0.00214911	0.0126754	0.0105717	0.00426947	0.00471727	0.0417857	0.00256537	0.00527411	0.00358933	0.00436827	0.00446662	0.0031208	0.00805591	0.00501324	0.00893615	0.00647933	0.00218125	0.00378334	0.0107819	0.00975251
造纸印刷和文教体育用品	0.00905728	0.0150227	0.00905988	0.0195865	0.0165959	0.0313977	0.0201693	0.0296953	0.0325395	1.34204	0.00814098	0.0281306	0.0391194	0.0145701	0.0233715	0.027737	0.0238252	0.0217179	0.0343828	0.0280923	0.0305989	0.0378839	0.00804094	0.0275948	0.0172096	0.0105836	0.0188708	0.0243205	0.0294613	0.0214568	0.0209526	0.0620945	0.0611861	0.0199925	0.122969	0.0327831	0.031575	0.0288851	0.0369548	0.0196505	0.116275	0.0437724
石油、炼焦产品和核燃料加工品	0.0409808	0.0376645	0.0607668	0.0937383	0.100382	0.0375691	0.0468925	0.0436988	0.0546944	0.0566485	1.10111	0.13593	0.100057	0.108132	0.0758902	0.0614929	0.0603485	0.0579942	0.0706549	0.0381944	0.0453034	0.068435	0.0212137	0.0685866	0.0843423	0.0455829	0.038964	0.0755803	0.0232275	0.191064	0.0284763	0.0252236	0.0249784	0.0133177	0.0982199	0.0681797	0.0574842	0.0359483	0.0219784	0.0556565	0.0317922	0.0429401
化学产品	0.172323	0.0781516	0.0788169	0.127418	0.167772	0.132369	0.315793	0.266032	0.254991	0.312858	0.0768146	1.70082	0.210832	0.0871004	0.158084	0.139719	0.163407	0.174764	0.234218	0.168324	0.144468	0.374406	0.0718741	0.144823	0.0572181	0.0436661	0.14931	0.165235	0.0288717	0.0742374	0.0838375	0.0659424	0.0382167	0.0212333	0.116875	0.164113	0.170983	0.1493	0.0542847	0.568648	0.0939768	0.0588691
非金属矿物制品	0.00495771	0.0146453	0.0110398	0.0160473	0.0426253	0.0121371	0.00884072	0.00859841	0.0216835	0.015834	0.0156032	0.0206888	1.25676	0.0378544	0.0349466	0.031387	0.0264287	0.0349707	0.0581215	0.0301569	0.0551965	0.0347357	0.00824331	0.0291736	0.013878	0.00644521	0.0115337	0.260466	0.00431524	0.0125655	0.00721555	0.0105181	0.00633135	0.00849185	0.0127359	0.0164417	0.0323576	0.0110948	0.00725817	0.0110347	0.0136688	0.0124016
金属冶炼和压延加工品	0.0157947	0.122721	0.096184	0.0892404	0.103232	0.0235538	0.0291546	0.0314454	0.0867418	0.161957	0.0455867	0.0603001	0.119011	1.53893	0.602132	0.415681	0.386112	0.326689	0.502048	0.130257	0.200329	0.181682	0.0556271	0.379253	0.0813504	0.0447216	0.0504022	0.315729	0.0218607	0.0597593	0.017968	0.0584564	0.0245932	0.0185844	0.0871262	0.0805548	0.0550727	0.0537874	0.0168729	0.0405078	0.033812	0.0294912
金属制品	0.00615048	0.0385327	0.0189942	0.0416831	0.0481947	0.0114625	0.0103753	0.0125739	0.0699755	0.0247344	0.0114888	0.0235647	0.0560811	0.0262775	1.16826	0.0784799	0.0790984	0.0533748	0.0725023	0.0370884	0.063524	0.0486511	0.00804747	0.115977	0.0202603	0.0110218	0.0379328	0.0743994	0.00782348	0.0171581	0.00774744	0.0137751	0.00866826	0.00741062	0.048265	0.0650064	0.0194049	0.0213429	0.0070689	0.012912	0.00990606	0.0101423
通用设备	0.00571289	0.0365476	0.0270478	0.0444607	0.0434883	0.00864305	0.0131645	0.0126409	0.026001	0.0186688	0.0198527	0.0224253	0.0479808	0.0449011	0.0598206	1.24422	0.151732	0.100267	0.0723452	0.0212028	0.0539454	0.0424945	0.00834015	0.0973503	0.0237592	0.0142435	0.0166023	0.032289	0.00502282	0.029954	0.00590144	0.0101744	0.00589913	0.00345095	0.0175347	0.0158415	0.0161899	0.0133272	0.00491475	0.0143173	0.00765266	0.00780639
专用设备	0.0101989	0.0270009	0.037572	0.0358322	0.0571484	0.00787157	0.0124413	0.0131615	0.0130922	0.0141644	0.0156752	0.0122594	0.0216652	0.0145036	0.0226271	0.0149324	1.13397	0.0105655	0.0143335	0.0106902	0.0259752	0.0132263	0.00406773	0.0271027	0.0110209	0.0132062	0.00688845	0.0152867	0.00176195	0.00864937	0.00459649	0.00350638	0.00368257	0.00188239	0.00609478	0.00576268	0.00605765	0.00451485	0.00202487	0.0401073	0.00401733	0.00322786
交通运输设备	0.00734999	0.0118615	0.00954235	0.0181533	0.0254875	0.0113885	0.0106142	0.0120479	0.0134005	0.0133969	0.00789228	0.0136648	0.0226777	0.0124192	0.0163193	0.03192	0.0538452	1.41467	0.0150956	0.011132	0.0154345	0.0146145	0.00588148	0.146556	0.0102103	0.00907431	0.0112253	0.0166466	0.0151233	0.110873	0.0105381	0.0175602	0.0133926	0.00619946	0.0721614	0.0264813	0.0487733	0.0691498	0.00666312	0.0116913	0.0150781	0.0318403
电气机械和器材	0.0062147	0.0215087	0.0184855	0.0289764	0.031823	0.00933575	0.0125969	0.0131338	0.0156636	0.0180699	0.0124144	0.019618	0.0247184	0.0209135	0.0269259	0.0979435	0.077862	0.068359	1.19124	0.0820606	0.0893087	0.0344934	0.0294364	0.12667	0.0858468	0.0118425	0.0244438	0.0591984	0.0202307	0.0173419	0.00832397	0.0842011	0.0126754	0.00818088	0.0667735	0.0545416	0.0352177	0.0331483	0.00645521	0.0159528	0.0138228	0.0136355
通信设备、计算机和其他电子设备	0.0034627	0.0119683	0.00937158	0.0115509	0.0129064	0.0052179	0.00596735	0.00705292	0.00804388	0.0125182	0.0068133	0.00989443	0.0109528	0.00886769	0.0118653	0.0673681	0.0534543	0.0358883	0.0641536	1.43301	0.186244	0.0231939	0.00374594	0.0464108	0.014993	0.00642211	0.00893249	0.0153097	0.0114261	0.011089	0.00496791	0.100234	0.0107588	0.00520685	0.0490562	0.0768489	0.0136459	0.0436274	0.00732589	0.00904743	0.00880533	0.0108417
仪器仪表	0.00125276	0.00268689	0.00995934	0.00466146	0.00563506	0.00144489	0.00215915	0.00185789	0.00265712	0.0025949	0.00473485	0.00386631	0.00454316	0.00386476	0.00485671	0.00783677	0.00821193	0.010433	0.00713979	0.00531641	1.08753	0.00479083	0.000892854	0.0127204	0.0237811	0.00456043	0.00788832	0.00409701	0.000942499	0.00269002	0.0010964	0.00414839	0.00096561	0.000593977	0.00229727	0.0218866	0.00586213	0.00412249	0.00636703	0.00243938	0.00296841	0.0023904
其他制造产品	0.000674778	0.00335108	0.00111411	0.00150704	0.00242179	0.00109764	0.00115979	0.00553787	0.00141105	0.00324128	0.00108915	0.0016623	0.00185708	0.00137634	0.00197081	0.00211137	0.00258069	0.00230959	0.00204301	0.00315192	0.00183336	1.029	0.000427839	0.00204622	0.0016881	0.000973225	0.00153009	0.00231081	0.00202169	0.00162925	0.00123626	0.00193554	0.00277851	0.00238987	0.0177044	0.00971429	0.00770875	0.0093239	0.000713305	0.00126697	0.00470188	0.00121605
废品废料	0.000841979	0.00435156	0.00320666	0.00343921	0.00415061	0.00155482	0.00159723	0.00182497	0.00394918	0.0261722	0.00170137	0.00399929	0.00857799	0.0439772	0.0273303	0.0143831	0.0125356	0.0108126	0.0157743	0.00479537	0.00749083	0.00671222	1.03211	0.0124594	0.00291455	0.00162603	0.00224114	0.0108902	0.0011971	0.00235156	0.00105152	0.00285711	0.00179548	0.000953029	0.00498613	0.00357097	0.00251052	0.00236552	0.00120186	0.00214709	0.00301661	0.00172271
金属制品、机械和设备修理服务	0.000737569	0.00154842	0.00238647	0.0025685	0.00354165	0.00104736	0.00179149	0.00161214	0.00205721	0.00180994	0.00154176	0.00212764	0.00384526	0.00242213	0.00269557	0.00249356	0.00254627	0.00213791	0.0022166	0.00134783	0.00166222	0.00228925	0.000734345	1.00606	0.00480192	0.00209077	0.00310806	0.0019457	0.000391873	0.00244992	0.000658742	0.00108804	0.000436043	0.000415838	0.000986409	0.00104606	0.00172993	0.00201459	0.000517477	0.00115207	0.000868122	0.000639392
电力、热力的生产和供应	0.0393837	0.0997934	0.102645	0.195823	0.144403	0.0462126	0.0890803	0.0688444	0.0923137	0.0927266	0.0689516	0.138646	0.164693	0.149859	0.158112	0.0976471	0.0956298	0.0803961	0.103276	0.0569545	0.0677173	0.0894649	0.03205	0.138426	1.5294	0.0753122	0.278293	0.102902	0.0282299	0.0500238	0.0381301	0.0437805	0.0247162	0.0175935	0.0443218	0.047926	0.0806146	0.0510014	0.0224477	0.0656329	0.0376692	0.0346735
燃气生产和供应	0.000849829	0.00125559	0.00100581	0.00171188	0.00177431	0.00137158	0.00156388	0.00161925	0.00186619	0.00192383	0.00197089	0.00359549	0.00232445	0.00197813	0.00285338	0.00334084	0.00210363	0.00195482	0.00208853	0.00139572	0.00160245	0.00477894	0.000764469	0.0020453	0.00325146	1.11699	0.00185287	0.00194279	0.00107869	0.0152184	0.00444035	0.000992137	0.00116642	0.0025839	0.00223049	0.00189084	0.0050341	0.00609971	0.00207294	0.00227582	0.00283029	0.00191774
水的生产和供应	0.000493933	0.00120188	0.000824361	0.00229849	0.00201608	0.00142442	0.00146107	0.00131139	0.00166769	0.00173197	0.000627471	0.00183156	0.00219968	0.00148373	0.00171683	0.00164605	0.00137708	0.00121138	0.00152037	0.00110968	0.00131013	0.00579055	0.00178181	0.00208343	0.00296813	0.000867445	1.04697	0.00193767	0.000552555	0.0010127	0.00257204	0.000659619	0.000937293	0.000844902	0.000970095	0.0014722	0.00471514	0.00358986	0.00145202	0.00174968	0.00124632	0.00131937
建筑	0.00198566	0.00637783	0.00435895	0.00625761	0.00774558	0.00412195	0.00453347	0.00544096	0.00638281	0.00643607	0.00410283	0.00600567	0.00740254	0.00553394	0.00737055	0.00671122	0.00620006	0.00629328	0.0062829	0.00607672	0.00589325	0.00723745	0.00317411	0.00796601	0.0102894	0.00487666	0.0130555	1.03276	0.00616803	0.0132205	0.00701879	0.00872386	0.0134819	0.0277176	0.00723862	0.00979619	0.026413	0.0107166	0.00755012	0.0066447	0.0134928	0.0164439
批发和零售	0.0389739	0.0382424	0.0278903	0.0439489	0.0506219	0.0912949	0.0951592	0.140291	0.0733614	0.0815904	0.0301339	0.0769086	0.0627709	0.0380843	0.0620689	0.0735388	0.0752316	0.100808	0.0772859	0.0856841	0.0736728	0.0933887	0.0190361	0.0786088	0.0429569	0.0259008	0.0426535	0.0599596	1.04505	0.053294	0.100656	0.0570543	0.0350986	0.0163256	0.0864384	0.0677113	0.0568075	0.0607076	0.0257413	0.0756382	0.0839877	0.0472021
交通运输、仓储和邮政	0.0359477	0.0552743	0.0317867	0.0731066	0.0747514	0.0731315	0.0669161	0.0750501	0.0889024	0.0803549	0.0407304	0.0819958	0.0953088	0.0679683	0.0843268	0.0826411	0.0828663	0.0882619	0.0823924	0.0557142	0.0697813	0.0830877	0.0320278	0.0822769	0.0529864	0.0549127	0.0446912	0.0872681	0.0550391	1.18572	0.0557336	0.0415696	0.0455263	0.0205599	0.0964536	0.0724852	0.0747731	0.0558994	0.0425763	0.0541145	0.0792617	0.0849083
住宿和餐饮	0.00580403	0.0127346	0.00753922	0.0159574	0.0147918	0.0115484	0.0111717	0.0128145	0.0148823	0.0147844	0.00634283	0.0165997	0.0171852	0.0116484	0.0167808	0.0177884	0.0198838	0.0154599	0.017173	0.0132538	0.0210799	0.0162879	0.00585238	0.020043	0.0126524	0.0103249	0.0161051	0.017389	0.0138172	0.0246996	1.00908	0.0165762	0.0438726	0.0125299	0.0499557	0.0418413	0.0237455	0.0203131	0.0232038	0.0140127	0.0346446	0.0448342
信息传输、软件和信息技术服务	0.00394454	0.00669818	0.00464494	0.00961664	0.00874439	0.00577712	0.00680506	0.00824187	0.00858094	0.00834864	0.00371921	0.00795612	0.00958565	0.00719654	0.00949419	0.0102899	0.0100043	0.00772509	0.00905048	0.0139854	0.0107182	0.00858178	0.00330612	0.0104549	0.0113674	0.00644259	0.0175743	0.0198379	0.00786742	0.0182798	0.0087976	1.14197	0.0353169	0.0101387	0.0136041	0.0119903	0.0179976	0.00985602	0.0190802	0.0193176	0.0187279	0.0354125
金融	0.0345148	0.0897487	0.0451866	0.0768103	0.076314	0.0484143	0.0569073	0.0580387	0.0681832	0.0720512	0.0418387	0.0747208	0.0845242	0.0874599	0.0850297	0.0773647	0.0806925	0.0727768	0.0805165	0.0736046	0.0743565	0.0815664	0.0284252	0.0796771	0.117499	0.0827436	0.123128	0.0870008	0.0697814	0.131988	0.04647	0.080059	1.09872	0.129263	0.117611	0.0834634	0.108842	0.058627	0.0558194	0.05349	0.0576366	0.0586453
房地产	0.00501543	0.00987352	0.00572538	0.0091539	0.00996367	0.00934085	0.0102403	0.0132928	0.0111125	0.0119856	0.00543438	0.0112334	0.0116344	0.00948449	0.0117334	0.0119708	0.012337	0.012588	0.0121769	0.0120194	0.0129247	0.0129112	0.00405438	0.0120822	0.0117223	0.00949025	0.0127218	0.0114986	0.0564046	0.018353	0.0197789	0.035181	0.0767741	1.0438	0.0243115	0.0178766	0.0184888	0.0607132	0.0158127	0.0157121	0.025092	0.0199862
租赁和商务服务	0.0144637	0.0437543	0.0217103	0.0436347	0.0412777	0.035677	0.0303485	0.0422773	0.0373879	0.0488444	0.0211232	0.0485113	0.042569	0.0314717	0.0410872	0.0459462	0.0470365	0.048617	0.0474118	0.0422308	0.0390059	0.0396573	0.0135483	0.052707	0.0340835	0.0237201	0.0295935	0.0377542	0.102687	0.0411096	0.0336929	0.0719834	0.110357	0.0563654	1.08753	0.0500857	0.0441722	0.0408108	0.018835	0.028501	0.0426211	0.0344264
科学研究和技术服务	0.0122296	0.0171346	0.0231186	0.0207971	0.0275139	0.0118567	0.0118793	0.0130736	0.0164535	0.0161938	0.0104611	0.0246415	0.0180137	0.0181326	0.019692	0.0287733	0.0323755	0.0372848	0.0262658	0.0351922	0.0341796	0.0174183	0.00419562	0.0189594	0.0163269	0.00958061	0.0102841	0.0538246	0.00739243	0.0101505	0.00672963	0.0252521	0.00619445	0.00336247	0.0100998	1.15337	0.0127726	0.00771057	0.0117628	0.011864	0.00755254	0.00583739
水利、环境和公共设施管理	0.00245232	0.00167069	0.00181648	0.00319241	0.00409404	0.00219737	0.00449744	0.00287225	0.00219306	0.00416374	0.00148864	0.00401783	0.00274112	0.00267062	0.00240513	0.00243475	0.00207625	0.00213828	0.00237689	0.00150411	0.00168178	0.00368131	0.000853371	0.00209782	0.0060971	0.00208993	0.0730547	0.00199578	0.0013905	0.00170384	0.00169716	0.00163339	0.00216818	0.000949591	0.0052215	0.0016068	1.01803	0.00229011	0.0011435	0.00225429	0.00267278	0.00282507
居民服务、修理和其他服务	0.00398537	0.0116443	0.00653139	0.00758579	0.0118879	0.00738054	0.00687574	0.00807848	0.00910697	0.0102861	0.00566729	0.0100718	0.0116698	0.00825244	0.0120694	0.0123025	0.0123484	0.0148011	0.0118775	0.00886452	0.0103307	0.0101956	0.00365159	0.0114446	0.0093571	0.00718178	0.0154304	0.0124828	0.0108073	0.0256596	0.0087648	0.00818529	0.0103063	0.00464307	0.0148296	0.0186185	0.0509037	1.0241	0.0143616	0.0130793	0.0185154	0.0250052
教育	0.000534707	0.00160109	0.000635622	0.00129309	0.00108484	0.000800724	0.000821591	0.000979214	0.00107634	0.00110578	0.000581222	0.00110827	0.00127476	0.000981695	0.00129073	0.00125759	0.00131627	0.00118174	0.00113469	0.000972647	0.00131012	0.00139781	0.000407539	0.00204093	0.00125943	0.000986203	0.00201419	0.00147378	0.00119264	0.00169232	0.000904461	0.00156277	0.00589336	0.00116537	0.00152808	0.00269208	0.00381729	0.00144531	1.01416	0.0030239	0.00223052	0.00864773
卫生和社会工作	0.000197612	0.00055376	0.000263999	0.000558275	0.000642237	0.000235323	0.000291036	0.000381025	0.000431094	0.000433881	0.000752473	0.000386849	0.00062846	0.000521124	0.000752819	0.000840895	0.000762795	0.000654978	0.00063286	0.00032656	0.000630566	0.00040064	0.0001471	0.000425259	0.0006337	0.000509171	0.000279156	0.000552919	0.000313286	0.000561223	0.000205099	0.000169322	0.000403595	9.66972e-05	0.00031023	0.000304228	0.000424729	0.000393536	0.00042823	1.00492	0.000517756	0.00291358
文化、体育和娱乐	0.00099771	0.00291904	0.00180763	0.00389035	0.00296468	0.00205999	0.00261606	0.0030242	0.00328582	0.00321286	0.00147125	0.00331646	0.0039532	0.0029833	0.00377175	0.00421291	0.00380486	0.00308038	0.00373914	0.00293758	0.00357843	0.00384159	0.00131234	0.00380826	0.00437014	0.00295804	0.00605834	0.00371508	0.00218432	0.00412697	0.00328188	0.00518214	0.0114556	0.00342538	0.00408209	0.00444686	0.00542384	0.00454177	0.00463319	0.00345041	1.03605	0.0113501
公共管理、社会保障和社会组织	0.00086099	0.00107971	0.000972473	0.00154378	0.00129329	0.00116897	0.00109364	0.00125549	0.00147968	0.00138756	0.000652042	0.00143569	0.00143285	0.00127461	0.00155655	0.00170882	0.00171468	0.00276947	0.00168209	0.00203594	0.00163847	0.00172402	0.000398751	0.00447235	0.00111552	0.000850534	0.0012942	0.0014208	0.00152684	0.00151131	0.000999579	0.00305913	0.00229235	0.00207256	0.00878335	0.00194728	0.00241717	0.00229864	0.0017446	0.00137208	0.00185871	1.00619
	2011	2012			2011	2012		完全排放系数	2011	2012
煤炭开采和洗选业	1.23648	1.27436		煤炭采选产品	1.23648	1.27436		煤炭采选产品	2.53113	2.50272
石油和天然气开采业	0.0097068	0.0107368		石油和天然气开采产品	0.0097068	0.0107368		石油和天然气开采产品	0.377185	0.351365
黑色金属矿采选业	8.99596	8.38857		金属矿采选产品	8.32176	7.80861		金属矿采选产品	9.3135	8.73792
有色金属矿采选业	7.64756	7.22865		非金属矿和其他矿采选产品	0.990531	0.862195		非金属矿和其他矿采选产品	1.11819	0.981952
非金属矿采选业	0.990531	0.862195		食品和烟草	0.0464333	0.0404131		食品和烟草	0.42193	0.391141
开采辅助活动	#DIV/0!	0.0674679		纺织品	0.0209958	0.021736		纺织品	0.197041	0.189186
其他采矿业	0.543545	3.25449		纺织服装鞋帽皮革羽绒及其制品	0.00540937	0.00365491		纺织服装鞋帽皮革羽绒及其制品	0.0910818	0.0839272
农副食品加工业	0.0459066	0.0428165		木材加工品和家具	0.0208963	0.0121947		木材加工品和家具	0.161304	0.144055
食品制造业	0.0442252	0.0361704		造纸印刷和文教体育用品	0.0726437	0.0592931		造纸印刷和文教体育用品	0.341874	0.309439
酒、饮料和精制茶 制造业	0.0871942	0.0710792		石油、炼焦产品和核燃料加工品	0.10816	0.0940847		石油、炼焦产品和核燃料加工品	1.25818	1.16736
烟草制品业	0.00840696	0.0115863		化学产品	0.13335	0.119548		化学产品	1.77749	1.65608
纺织业	0.0209958	0.021736		非金属矿物制品	0.151444	0.153557		非金属矿物制品	0.431371	0.417224
纺织服装、服饰业	0.00353199	0.00163951		金属冶炼和压延加工品	0.482154	0.441245		金属冶炼和压延加工品	1.93116	1.80097
皮革、毛皮、羽毛 及其制品和制鞋业	0.00728675	0.00567031		金属制品	0.0206359	0.0180355		金属制品	0.528544	0.495539
木材加工及木、竹、藤、棕、草制品业	0.0392608	0.0222291		通用设备	0.00527853	0.00491364		通用设备	0.539824	0.507541
家具制造业	0.00253179	0.00216025		专用设备	0.00595163	0.00719886		专用设备	0.427476	0.401817
造纸及纸制品业	0.210111	0.172593		交通运输设备	0.00921672	0.00807434		交通运输设备	0.236351	0.220456
印刷和记录媒介 复制业	0.00587872	0.00472036		电气机械和器材	0.0013422	0.00126948		电气机械和器材	0.442104	0.413199
文教、工美、体育 和娱乐用品制造业	0.00194137	0.000565668		通信设备、计算机和其他电子设备	0.00154554	0.00493085		通信设备、计算机和其他电子设备	0.158294	0.154019
石油加工、炼焦和 核燃料加工业	0.10816	0.0940847		仪器仪表	0.000604501	0.00122343		仪器仪表	0.0840875	0.0791438
化学原料和化学 制品制造业	0.446343	0.40107		其他制造产品	0.0162272	0.0356188		其他制造产品	0.0398604	0.0585102
医药制造业	0.0216585	0.0184345		废品废料	0.13871	0.0856898		废品废料	0.211636	0.152313
化学纤维制造业	0.0561342	0.0488878		金属制品、机械和设备修理服务	0.017936	0.0179361		金属制品、机械和设备修理服务	0.0538741	0.0514969
橡胶和塑料制品业	0.00926643	0.00979838		电力、热力的生产和供应	1.29463	1.19859		电力、热力的生产和供应	4.03109	3.75683
非金属矿物制品业	0.151444	0.153557		燃气生产和供应	0.0218585	0.0180303		燃气生产和供应	0.048823	0.0430162
黑色金属冶炼及 压延加工业	0.670675	0.616765		水的生产和供应	0.00896861	0.00624432		水的生产和供应	0.0379418	0.0332892
有色金属冶炼及 压延加工业	0.293633	0.265725
金属制品业	0.0206359	0.0180355
通用设备制造业	0.00527853	0.00491364
专用设备制造业	0.00595163	0.00719886
交通运输设备制造业	0.00921672	0.00807434
电气机械和器材 制造业	0.0013422	0.00126948
计算机、通信和 其他电子设备 制造业	0.00154554	0.00493085
仪器仪表制造业	0.000604501	0.00122343
其他制造业	0.0162272	0.0356188
废弃资源综合利用业	0.13871	0.0856898
金属制品、机械和 设备修理业	0.017936	0.0179361
电力、热力生产和 供应业	1.29463	1.19859
燃气生产和供应业	0.0218585	0.0180303
水的生产和供应业其他行业	0.00896861	0.00624432

## Sheet: 13-15
I-（I-M）A的逆
	农林牧渔产品和服务	煤炭采选产品	石油和天然气开采产品	金属矿采选产品	非金属矿和其他矿采选产品	食品和烟草	纺织品	纺织服装鞋帽皮革羽绒及其制品	木材加工品和家具	造纸印刷和文教体育用品	石油、炼焦产品和核燃料加工品	化学产品	非金属矿物制品	金属冶炼和压延加工品	金属制品	通用设备	专用设备	交通运输设备	电气机械和器材	通信设备、计算机和其他电子设备	仪器仪表	其他制造产品	废品废料	金属制品、机械和设备修理服务	电力、热力的生产和供应	燃气生产和供应	水的生产和供应	建筑	批发和零售	交通运输、仓储和邮政	住宿和餐饮	信息传输、软件和信息技术服务	金融	房地产	租赁和商务服务	科学研究和技术服务	水利、环境和公共设施管理	居民服务、修理和其他服务	教育	卫生和社会工作	文化、体育和娱乐	公共管理、社会保障和社会组织
农林牧渔产品和服务	1.23984	0.0445137	0.0232008	0.0480189	0.0487999	0.592808	0.446949	0.253981	0.241917	0.158703	0.0328606	0.158202	0.0596531	0.0394765	0.0497474	0.0438331	0.0451271	0.0451123	0.0488955	0.0343749	0.0394237	0.191364	0.0769332	0.0362183	0.0311024	0.0295456	0.0558298	0.0617595	0.0227168	0.0505389	0.336304	0.0305507	0.0279307	0.0174634	0.0796122	0.0569439	0.136464	0.0533098	0.0357386	0.0828182	0.0969883	0.0475986
煤炭采选产品	0.0116969	1.24035	0.035334	0.0510458	0.0456042	0.0128147	0.0234824	0.0178773	0.0264382	0.0370843	0.0990564	0.062818	0.0819776	0.092397	0.0569895	0.0370579	0.0339809	0.0290851	0.0429356	0.0191673	0.0225267	0.0482194	0.0486816	0.0332362	0.25935	0.119064	0.0540061	0.0428508	0.00765832	0.0231431	0.00946565	0.00986639	0.00534047	0.00514481	0.0187965	0.0172499	0.0208958	0.0138983	0.00579814	0.0268076	0.010793	0.00968164
石油和天然气开采产品	0.00630561	0.00934722	1.02609	0.0172022	0.0182758	0.0056418	0.00803267	0.0068305	0.00938898	0.0109932	0.221521	0.0277019	0.0183085	0.0230383	0.0148035	0.0115475	0.0106904	0.00980265	0.0129614	0.00684544	0.00778912	0.0121194	0.0154566	0.00944655	0.0200008	0.185358	0.00872751	0.0140411	0.00421446	0.0292252	0.00478495	0.00395363	0.00308758	0.00274976	0.0148484	0.0109264	0.00900873	0.0062291	0.00292071	0.0113097	0.00509397	0.00604444
金属矿采选产品	0.00226957	0.0175547	0.0092966	1.1174	0.016668	0.0028614	0.003975	0.00386276	0.00996353	0.019509	0.00622736	0.0120943	0.0205834	0.183178	0.0684429	0.0439882	0.0374329	0.0316443	0.0558097	0.0147696	0.0205129	0.0189632	0.0289301	0.0332338	0.0103022	0.00904391	0.00713081	0.0329663	0.00293678	0.0065013	0.00208904	0.00568202	0.00211718	0.00212683	0.00992185	0.00906898	0.00586582	0.00582077	0.00155125	0.00602074	0.0035338	0.0030243
非金属矿和其他矿采选产品	0.00305751	0.01405	0.167802	0.0140173	1.031	0.00380216	0.0045558	0.00384282	0.00600679	0.00852031	0.0391786	0.0192283	0.100284	0.0121345	0.00904375	0.00693419	0.00678427	0.00688587	0.011115	0.00538319	0.0073074	0.00802924	0.00862497	0.00575662	0.00865735	0.0323717	0.00474086	0.0307367	0.00160226	0.00681873	0.00238095	0.00225698	0.00132155	0.00156408	0.00507045	0.004706	0.00526116	0.00318941	0.00138857	0.00751656	0.00289481	0.00253087
食品和烟草	0.208528	0.0460753	0.029177	0.0574571	0.0575569	1.42859	0.104869	0.125235	0.0821963	0.0752021	0.0458049	0.124188	0.0621992	0.0497435	0.0559938	0.0519558	0.0503102	0.044423	0.0535795	0.0386008	0.0468306	0.0981803	0.0869819	0.0393188	0.0393043	0.039736	0.0664735	0.05348	0.0269531	0.0581294	0.478095	0.0347478	0.0331672	0.0216845	0.0839045	0.060798	0.065028	0.0735281	0.0500691	0.0795631	0.159413	0.0596039
纺织品	0.00777852	0.0188655	0.00885996	0.019908	0.0186749	0.0108916	1.6549	0.607331	0.0643599	0.114089	0.0102421	0.0497909	0.0338176	0.0169886	0.0236211	0.0184653	0.0230277	0.0321246	0.021885	0.0128642	0.0159478	0.171214	0.058944	0.0198619	0.0109709	0.0107188	0.0173955	0.0230865	0.00870073	0.0136558	0.017626	0.0109042	0.0105806	0.00738203	0.0334647	0.0169348	0.0275087	0.019438	0.00771972	0.0435527	0.0387175	0.0340802
纺织服装鞋帽皮革羽绒及其制品	0.00293125	0.014017	0.00669582	0.0132497	0.011967	0.00502677	0.012581	1.1554	0.0358109	0.0174643	0.00654765	0.0118955	0.0183646	0.0101843	0.0124807	0.0122452	0.0133781	0.0212526	0.0106137	0.00628837	0.00914269	0.0156754	0.0143615	0.012205	0.00838705	0.010705	0.0157433	0.0164073	0.00638514	0.0114309	0.00798309	0.00589845	0.00926538	0.00620935	0.0267596	0.00687882	0.0150955	0.0103172	0.00241284	0.0148108	0.0434734	0.0300007
木材加工品和家具	0.00216395	0.0490687	0.00423753	0.0101164	0.00924498	0.00346516	0.0063952	0.00595312	1.50227	0.0386006	0.00682964	0.00840115	0.0170076	0.00965684	0.0211492	0.0147183	0.0126556	0.020252	0.00994108	0.0052249	0.00750373	0.0434658	0.00977426	0.0117526	0.0127825	0.0073638	0.00600668	0.0455261	0.0033144	0.00654987	0.00340847	0.00445246	0.00351915	0.00356133	0.0091579	0.00561355	0.00811593	0.0066118	0.00181544	0.00420845	0.00859502	0.0100989
造纸印刷和文教体育用品	0.0100987	0.0268151	0.0126922	0.0312295	0.02698	0.0311146	0.0216324	0.0293681	0.037273	1.35976	0.0151323	0.0343639	0.0504441	0.0239097	0.0324603	0.0348577	0.0290202	0.0266092	0.0396049	0.0313614	0.0343828	0.0395313	0.0386155	0.0285432	0.0240046	0.0197013	0.0255443	0.0326133	0.0354093	0.0254349	0.0204228	0.0633111	0.0490135	0.021969	0.128162	0.0359099	0.0323571	0.0288824	0.029455	0.0211127	0.0931743	0.0403924
石油、炼焦产品和核燃料加工品	0.0294281	0.0428952	0.123724	0.0813972	0.0870635	0.026019	0.0358903	0.0306303	0.0426257	0.049769	1.1522	0.119808	0.0855895	0.111969	0.067821	0.0522539	0.0492309	0.0452348	0.0604688	0.0313005	0.0359492	0.053071	0.0716079	0.0440324	0.078898	0.0689098	0.0372946	0.0664264	0.0197923	0.132486	0.0197763	0.0183119	0.0144389	0.0110265	0.0726919	0.0523899	0.0393467	0.0252818	0.0128046	0.0490011	0.0224078	0.0284078
化学产品	0.189845	0.126777	0.0917973	0.184675	0.204005	0.139377	0.30327	0.239518	0.267271	0.339811	0.125935	1.70903	0.266884	0.132686	0.194383	0.156059	0.178513	0.187283	0.244793	0.171401	0.150712	0.353827	0.300659	0.136316	0.0763064	0.0673706	0.184975	0.19852	0.0365094	0.081752	0.0887404	0.0651663	0.0321032	0.0246599	0.127181	0.162064	0.164361	0.132951	0.04332	0.614548	0.087868	0.0594027
非金属矿物制品	0.00528763	0.0215781	0.014791	0.0228075	0.046985	0.0119138	0.00907777	0.00833733	0.0234589	0.0187857	0.0204124	0.02329	1.27169	0.0513559	0.0423034	0.0350135	0.0290033	0.0389221	0.0652668	0.0331406	0.0570187	0.0341475	0.0354393	0.028129	0.0176965	0.0100886	0.0142582	0.267387	0.00540136	0.0135855	0.00698927	0.0100766	0.00472591	0.00868793	0.0143678	0.0167711	0.0278708	0.0110884	0.00562356	0.0116077	0.0127252	0.0107348
金属冶炼和压延加工品	0.0140053	0.137725	0.0713037	0.105463	0.110308	0.0198379	0.0253025	0.0259076	0.0742475	0.155178	0.0444794	0.0583948	0.122857	1.55544	0.531022	0.362067	0.307509	0.260329	0.456304	0.118278	0.165742	0.146992	0.207442	0.269857	0.0820404	0.0459142	0.0532178	0.262778	0.0232318	0.0509589	0.0147931	0.0453821	0.0166243	0.0166831	0.0781175	0.0685071	0.0436742	0.0446137	0.0115787	0.0347914	0.0268068	0.0232686
金属制品	0.00677778	0.0617365	0.024932	0.0627611	0.0696551	0.0112968	0.0113163	0.0127034	0.073477	0.0298675	0.0176783	0.0285677	0.0719133	0.0385458	1.1824	0.0884506	0.0841173	0.0565954	0.0764541	0.0384099	0.0652154	0.0484288	0.0372752	0.102712	0.0266263	0.0175782	0.0482057	0.0900267	0.0101152	0.0178039	0.00771596	0.0132739	0.00718016	0.00846592	0.0495462	0.062133	0.0185522	0.0207489	0.00565255	0.0146546	0.00999045	0.00983154
通用设备	0.00700506	0.0650131	0.0358258	0.0743079	0.0728411	0.00952411	0.0150567	0.0136568	0.0325164	0.0254471	0.0319125	0.0297266	0.0676949	0.0670064	0.0822371	1.28164	0.176994	0.112723	0.0846131	0.0257498	0.0623172	0.0471419	0.0422787	0.0978361	0.034539	0.0235543	0.0242686	0.0431797	0.0069103	0.0317457	0.00651468	0.0106631	0.00516627	0.00441234	0.0215796	0.0191418	0.0170133	0.0149535	0.00452753	0.0172267	0.0084675	0.00846164
专用设备	0.0113997	0.0476384	0.0453147	0.0589818	0.086665	0.00895883	0.0142095	0.0140808	0.0161993	0.0192361	0.0211153	0.0157953	0.0301197	0.0239174	0.0315841	0.0192169	1.14879	0.0131023	0.0186059	0.0125978	0.0305449	0.0152432	0.0207398	0.0275083	0.0156956	0.0175556	0.0101873	0.020851	0.00246109	0.00902825	0.00530533	0.00400552	0.00314436	0.00232782	0.00764349	0.00702735	0.00688074	0.00515419	0.00195266	0.0364819	0.00455864	0.00360199
交通运输设备	0.00861938	0.0245424	0.0163594	0.0338694	0.0469991	0.0130447	0.0134058	0.0144484	0.018705	0.0206417	0.0159309	0.020642	0.0387828	0.0229761	0.0261193	0.0426799	0.0691067	1.45059	0.0222843	0.0157785	0.0215778	0.0192823	0.0322164	0.154664	0.0169998	0.0185193	0.0172554	0.0272061	0.0216783	0.141776	0.011823	0.0211587	0.0130282	0.00881238	0.0845757	0.0326964	0.0511412	0.0752305	0.00710391	0.0145581	0.0183432	0.0333301
电气机械和器材	0.00699304	0.0373985	0.0250199	0.0446987	0.0492939	0.010112	0.0140762	0.0141032	0.0193278	0.0252393	0.022155	0.0255687	0.034357	0.0371592	0.03896	0.116201	0.0884314	0.0754366	1.20039	0.0888265	0.0961026	0.0381218	0.133445	0.119922	0.105121	0.0200738	0.0313691	0.0710701	0.0253643	0.0204143	0.00859776	0.0652877	0.0102985	0.00941759	0.0684388	0.0529694	0.0345189	0.0328048	0.00541502	0.0172064	0.0143855	0.0135314
通信设备、计算机和其他电子设备	0.00510155	0.0272262	0.015379	0.0249609	0.0272047	0.00744241	0.00898086	0.0100408	0.0132788	0.020714	0.0156652	0.0170573	0.0207822	0.0187991	0.0219569	0.0912198	0.074845	0.0525648	0.085503	1.51574	0.222026	0.0311617	0.0239062	0.0615928	0.026256	0.0144545	0.0165147	0.0266021	0.0178336	0.0168959	0.00666194	0.128268	0.0114474	0.00785357	0.0646215	0.103754	0.0181321	0.0548723	0.00766231	0.0125367	0.0118467	0.014103
仪器仪表	0.00146581	0.00502687	0.0117283	0.00727139	0.00804026	0.00160557	0.00253681	0.00204877	0.00337768	0.00366844	0.00758611	0.00522409	0.00629132	0.00697129	0.00729841	0.0107237	0.0106169	0.0126589	0.00911438	0.00613644	1.09868	0.00574573	0.0051263	0.013568	0.0329825	0.00725148	0.0113934	0.00586313	0.00126095	0.00337027	0.00121002	0.00401153	0.000871441	0.000766234	0.00298049	0.0263422	0.0065019	0.00458552	0.00554322	0.00295406	0.00287495	0.00249833
其他制造产品	0.000856512	0.00650458	0.00174402	0.00301648	0.00386427	0.00140254	0.00154682	0.00604799	0.00207529	0.00462823	0.00234312	0.00262213	0.00307528	0.00260898	0.00321014	0.00324991	0.00356371	0.00321985	0.00299943	0.00399041	0.002566	1.03229	0.00261172	0.00257775	0.00272889	0.00203565	0.00227512	0.00360523	0.00311939	0.0020378	0.0014214	0.00237551	0.00248662	0.00301011	0.0206748	0.0118916	0.00811872	0.00898943	0.000685861	0.00162578	0.00443393	0.00142865
废品废料	0.000775266	0.00521749	0.00262975	0.00425991	0.00471401	0.00131073	0.00140827	0.00151155	0.00356169	0.0233175	0.00185979	0.00377986	0.00883876	0.0455268	0.0249176	0.0129371	0.0104208	0.00898957	0.0146853	0.00444764	0.00640965	0.00560635	1.09744	0.00922686	0.003084	0.00186003	0.00246147	0.00966306	0.00127943	0.00211884	0.000885028	0.00236025	0.00124116	0.000892097	0.00453346	0.00313609	0.00207688	0.00200341	0.000832835	0.00193123	0.0022292	0.0013868
金属制品、机械和设备修理服务	0.000800823	0.00281487	0.00308674	0.00426768	0.00544563	0.00106396	0.00197927	0.00167241	0.00253221	0.00244013	0.00271222	0.00281331	0.00510718	0.00401293	0.00384303	0.00326516	0.00315986	0.00259442	0.00289889	0.00166255	0.00202286	0.0026123	0.00375577	1.00601	0.00718977	0.00397789	0.00444687	0.00267336	0.000522579	0.00254003	0.000691838	0.00102614	0.000390728	0.00050194	0.00125697	0.00128639	0.00181602	0.00213348	0.000461438	0.00140419	0.000934905	0.000683512
电力、热力的生产和供应	0.0369015	0.143663	0.132358	0.217548	0.159601	0.0396113	0.0818681	0.0582518	0.0885674	0.102689	0.120939	0.151839	0.166854	0.228694	0.188228	0.112012	0.101933	0.0853806	0.120021	0.0601101	0.0668374	0.0856484	0.153801	0.109698	1.70071	0.108565	0.305562	0.114849	0.0292424	0.0523286	0.0322677	0.0353216	0.0178682	0.0174994	0.0487996	0.0473791	0.0689394	0.0439663	0.0166484	0.0685347	0.032831	0.0298854
燃气生产和供应	0.00138608	0.00317568	0.00222344	0.00377403	0.00397951	0.00196721	0.00244237	0.00236299	0.00321151	0.00357674	0.00547615	0.00620931	0.00479756	0.00441593	0.00546243	0.00588832	0.00370574	0.00329172	0.00374816	0.00238469	0.00283561	0.00704994	0.00527638	0.00303914	0.00648628	1.198	0.00356796	0.00391944	0.00197913	0.0251078	0.00518107	0.00158991	0.00150843	0.00380783	0.00389598	0.00312429	0.0068006	0.00702821	0.00238547	0.00348788	0.00380874	0.00290391
水的生产和供应	0.00058954	0.00219107	0.00125948	0.00364335	0.00311545	0.00143062	0.00162351	0.00137092	0.00209255	0.00240384	0.0011712	0.00241693	0.00330381	0.00267963	0.00257051	0.00224161	0.00179676	0.00157026	0.00206224	0.00138264	0.00161896	0.00628034	0.0086398	0.00219858	0.00443812	0.00172584	1.05267	0.00272734	0.000697154	0.00117856	0.00231074	0.000694802	0.000822075	0.000948191	0.00122666	0.00147812	0.00437394	0.00339894	0.00118449	0.00180906	0.00123232	0.00127043
建筑	0.00201083	0.00986453	0.00545152	0.00908433	0.0111298	0.00395668	0.00450084	0.00509431	0.00698812	0.00763323	0.0069315	0.00705066	0.00965585	0.00826537	0.00934379	0.00802941	0.00699789	0.00690068	0.00730641	0.00653193	0.00655016	0.00750656	0.0138785	0.00743668	0.0132523	0.00815981	0.0157087	1.03942	0.00677362	0.0136692	0.00582607	0.00695695	0.00840943	0.0267083	0.00765777	0.00903701	0.0229472	0.00913007	0.00545582	0.00599914	0.0116264	0.0136394
批发和零售	0.0401662	0.0721432	0.0414571	0.0767793	0.084906	0.0911839	0.104426	0.143443	0.0917582	0.108359	0.0600613	0.102452	0.0971912	0.0669345	0.0917478	0.100023	0.0971336	0.124034	0.0996653	0.101391	0.093948	0.110483	0.0986305	0.0858255	0.0661549	0.0518478	0.0630736	0.0866738	1.05862	0.0666724	0.0923768	0.0611294	0.0304487	0.0200739	0.10332	0.0786717	0.0611229	0.0629311	0.0227398	0.0793822	0.0840916	0.0478462
交通运输、仓储和邮政	0.0354179	0.0878735	0.0439912	0.100552	0.109651	0.0627462	0.0644135	0.067568	0.0950966	0.0944587	0.0643915	0.0943064	0.12422	0.0950022	0.104257	0.097974	0.092575	0.090904	0.0928657	0.0625451	0.0798157	0.0851628	0.137261	0.0775229	0.0691668	0.0890587	0.0595314	0.113312	0.0629163	1.2058	0.050739	0.0447272	0.0411109	0.0250737	0.111694	0.0817124	0.0764703	0.0567919	0.0382982	0.0566902	0.0787117	0.0905312
住宿和餐饮	0.0069789	0.0243269	0.0114961	0.028295	0.0263741	0.0131053	0.0135182	0.0146711	0.0199257	0.0215284	0.0125193	0.0233566	0.0278702	0.0208833	0.0258575	0.0258607	0.0267617	0.0207417	0.0236563	0.017258	0.028038	0.0205636	0.0311714	0.0229406	0.019344	0.0215018	0.0234121	0.0261194	0.0183556	0.0310376	1.00991	0.0177299	0.0382862	0.0144631	0.0601571	0.0479036	0.0247227	0.0216103	0.0198622	0.0160636	0.0370878	0.045012
信息传输、软件和信息技术服务	0.00453037	0.0134199	0.00752497	0.0177293	0.0167838	0.00660457	0.00861284	0.0100923	0.0121995	0.0127292	0.0077525	0.0116997	0.0163041	0.013553	0.0155794	0.0160719	0.014536	0.0109413	0.0133147	0.0194497	0.01535	0.0115339	0.0188258	0.0126905	0.0197737	0.0137767	0.0317192	0.0297115	0.0105139	0.0219781	0.00899335	1.15345	0.0314339	0.0115275	0.0184976	0.0146906	0.0221427	0.0112173	0.0166685	0.0190975	0.0207831	0.0392809
金融	0.0353752	0.153782	0.062318	0.122595	0.12201	0.048923	0.0620499	0.0600429	0.0823021	0.095047	0.0762165	0.0965649	0.117856	0.139598	0.118385	0.102831	0.0997509	0.0882515	0.103302	0.08419	0.0904479	0.0932547	0.139164	0.0842771	0.167077	0.163254	0.165293	0.118558	0.0824232	0.150023	0.0449691	0.0789841	1.10223	0.1343	0.135931	0.096326	0.108076	0.0616116	0.0444684	0.0588381	0.0585086	0.0599685
房地产	0.00621799	0.0192903	0.00920766	0.0171693	0.0187183	0.0117482	0.0138434	0.0174026	0.0164021	0.0191054	0.0117693	0.0175205	0.0199421	0.0172531	0.0194509	0.0191251	0.0184603	0.0187572	0.0184811	0.0170295	0.0193383	0.0180352	0.0234526	0.015465	0.0183435	0.021008	0.0189154	0.0185048	0.0814967	0.0234401	0.0226081	0.0433372	0.0705783	1.05878	0.0338269	0.0243371	0.0214378	0.0703044	0.0157243	0.0190174	0.0305939	0.0236973
租赁和商务服务	0.0204513	0.0958192	0.038675	0.0897095	0.0853017	0.0468016	0.0430428	0.0562813	0.0582866	0.0805005	0.050054	0.0792533	0.0781203	0.0643503	0.0732845	0.0776443	0.074155	0.0755395	0.0757261	0.0641603	0.0613083	0.0583441	0.083893	0.0700412	0.0593232	0.0543671	0.0487064	0.0648905	0.147092	0.0562547	0.0411589	0.0880041	0.0977846	0.074685	1.12485	0.0682054	0.0553197	0.0516403	0.0192654	0.0420602	0.0553388	0.0422269
科学研究和技术服务	0.0118016	0.0256836	0.0215666	0.0343505	0.0421175	0.0112074	0.0117555	0.0123322	0.0179329	0.0192266	0.0120378	0.0273461	0.0245492	0.0243668	0.0242908	0.031933	0.0332398	0.0379729	0.0264184	0.0315658	0.0320456	0.0172479	0.0186649	0.0182397	0.0208209	0.0115831	0.0131348	0.0694327	0.00692379	0.0105751	0.0065122	0.0167659	0.00429213	0.00366446	0.0105835	1.16971	0.0117711	0.00755043	0.00699391	0.0125301	0.00649215	0.00545782
水利、环境和公共设施管理	0.00231676	0.00322503	0.00266962	0.00530198	0.00662999	0.00233772	0.00486098	0.00304363	0.00273035	0.00526422	0.002747	0.0050638	0.00410005	0.00441328	0.00358423	0.00344876	0.00282835	0.00280579	0.003272	0.00201775	0.00229328	0.00438602	0.00462517	0.00242731	0.0082075	0.00399413	0.086992	0.00293483	0.0020839	0.00209697	0.00179321	0.0018499	0.00200581	0.00126739	0.00746431	0.00202708	1.01697	0.00237009	0.00103087	0.00266421	0.00306851	0.00336896
居民服务、修理和其他服务	0.00419039	0.0197907	0.00876693	0.012002	0.0189627	0.00725399	0.00743899	0.00822058	0.0108221	0.0131796	0.00963556	0.0125973	0.0167656	0.0128029	0.0163574	0.0158013	0.0148313	0.0171488	0.0144938	0.0102345	0.0124422	0.0115512	0.0173887	0.0118022	0.0130439	0.0131459	0.0201248	0.0167865	0.012802	0.0266901	0.00790137	0.00775918	0.00707166	0.00496518	0.0166945	0.0202399	0.0483387	1.02282	0.011819	0.0127598	0.018513	0.0225229
教育	0.000634891	0.00320019	0.000969419	0.00236673	0.00196173	0.000967623	0.00102073	0.00116602	0.00149013	0.00165276	0.00117658	0.00162057	0.00209158	0.00174483	0.00205961	0.00191881	0.00186192	0.00164976	0.00163236	0.00127539	0.00184819	0.00185127	0.00225685	0.00248146	0.00190539	0.00210719	0.00308586	0.00229879	0.00158358	0.00212195	0.000998734	0.00167012	0.00461437	0.00127335	0.00200833	0.00306054	0.0043231	0.00172945	1.01413	0.00329152	0.00258438	0.00987238
卫生和社会工作	0.000484856	0.00236546	0.00121327	0.00216833	0.00264924	0.000583921	0.000809343	0.000961131	0.00130172	0.00142387	0.00394322	0.00133971	0.00226365	0.00210506	0.00256606	0.00263215	0.00228527	0.0018801	0.00198176	0.000968199	0.00189001	0.00117714	0.00184312	0.00116592	0.00227954	0.00261159	0.000977497	0.00189031	0.000884137	0.00167914	0.000495967	0.000456859	0.000752921	0.000273973	0.000999389	0.000887749	0.00104772	0.000933855	0.000838324	1.00959	0.00125518	0.00624339
文化、体育和娱乐	0.00128922	0.00588902	0.00285221	0.00719385	0.00560996	0.00249555	0.00333068	0.00362823	0.00470925	0.00499438	0.0030483	0.00500696	0.00672592	0.00566685	0.00627197	0.00654497	0.00561992	0.0044303	0.00557526	0.00401012	0.00531412	0.00521014	0.00756799	0.00482358	0.00703031	0.00673598	0.00944836	0.00596355	0.0030804	0.00542619	0.0036112	0.00513676	0.0103952	0.00420388	0.00556522	0.00567582	0.00624963	0.0049979	0.00410157	0.00403567	1.04031	0.0122247
公共管理、社会保障和社会组织	0.00160814	0.00377793	0.00230307	0.00491837	0.0041123	0.0023968	0.002343	0.00258754	0.0035044	0.00364348	0.00216505	0.00369841	0.00419122	0.00390532	0.00426615	0.00447201	0.00424375	0.00680878	0.00422011	0.00480274	0.00399254	0.00374251	0.00402145	0.00872701	0.00305817	0.00301033	0.00333351	0.003821	0.00385626	0.00334116	0.00192553	0.00580045	0.00355894	0.0044043	0.0187082	0.00428737	0.00454294	0.00426727	0.00264968	0.00275851	0.00352351	1.01079
	2013	2014	2015			2013	2014	2015		完全排放系数	2013	2014	2015
煤炭开采和洗选业	1.35818	1.44243	1.87779		煤炭采选产品	1.35818	1.44243	1.87779		煤炭采选产品	2.4156	2.50223	3.07596
石油和天然气开采业	0.01189	0.0118658	0.0117248		石油和天然气开采产品	0.01189	0.0118658	0.0117248		石油和天然气开采产品	0.213807	0.208383	0.229943
黑色金属矿采选业	7.1261	7.30608	8.41173		金属矿采选产品	6.66838	6.53016	7.24066		金属矿采选产品	7.58876	7.43173	8.24308
有色金属矿采选业	6.21067	5.75425	6.06958		非金属矿和其他矿采选产品	0.637797	0.470633	0.463046		非金属矿和其他矿采选产品	0.808442	0.633473	0.643723
非金属矿采选业	0.637797	0.470633	0.463046		食品和烟草	0.0383775	0.0337614	0.0294437		食品和烟草	0.64769	0.625118	0.683284
开采辅助活动	0.0648903	0.0689864	0.0515796		纺织品	0.0193699	0.0176691	0.0172315		纺织品	0.251253	0.243175	0.266644
其他采矿业	2.53584	2.97405	3.17901		纺织服装鞋帽皮革羽绒及其制品	0.00308568	0.00289943	0.00290494		纺织服装鞋帽皮革羽绒及其制品	0.140808	0.13733	0.153348
农副食品加工业	0.0353134	0.0337837	0.0287411		木材加工品和家具	0.0108366	0.0108366	0.00927204		木材加工品和家具	0.183403	0.18407	0.210709
食品制造业	0.0302951	0.0241589	0.0215668		造纸印刷和文教体育用品	0.0541089	0.0539495	0.0551008		造纸印刷和文教体育用品	0.392111	0.383706	0.420135
酒、饮料和精制茶 制造业	0.0635274	0.0550446	0.0486424		石油、炼焦产品和核燃料加工品	0.0846038	0.0917907	0.110898		石油、炼焦产品和核燃料加工品	0.930864	0.913472	1.01595
烟草制品业	0.024374	0.0220586	0.0188244		化学产品	0.109649	0.109649	0.1174		化学产品	1.98514	1.92745	2.13497
纺织业	0.0193699	0.0176691	0.0172315		非金属矿物制品	0.135362	0.118725	0.125871		非金属矿物制品	0.437378	0.406406	0.443404
纺织服装、服饰业	0.00158908	0.00157671	0.00161829		金属冶炼和压延加工品	0.436274	0.436109	0.490584		金属冶炼和压延加工品	1.81061	1.78019	1.99773
皮革、毛皮、羽毛 及其制品和制鞋业	0.00458228	0.00422215	0.00419159		金属制品	0.0274125	0.0170707	0.0192691		金属制品	0.650129	0.621439	0.69662
木材加工及木、竹、藤、棕、草制品业	0.0196031	0.0189094	0.0169275		通用设备	0.00359923	0.00388116	0.00316497		通用设备	0.730171	0.711239	0.794116
家具制造业	0.00207006	0.0016875	0.00161657		专用设备	0.0062308	0.00505722	0.00383031		专用设备	0.561654	0.540693	0.602681
造纸及纸制品业	0.158331	0.157554	0.158158		交通运输设备	0.00732581	0.00660738	0.00644401		交通运输设备	0.346622	0.334147	0.368859
印刷和记录媒介 复制业	0.00338101	0.00390196	0.00670892		电气机械和器材	0.00130204	0.0014898	0.00116449		电气机械和器材	0.539757	0.526728	0.572188
文教、工美、体育 和娱乐用品制造业	0.000614475	0.00039291	0.000435714		通信设备、计算机和其他电子设备	0.00124236	0.0017039	0.00170608		通信设备、计算机和其他电子设备	0.273107	0.267401	0.297048
石油加工、炼焦和 核燃料加工业	0.0846038	0.0917907	0.110898		仪器仪表	0.00069135	0.000832703	0.00086864		仪器仪表	0.103925	0.101874	0.108449
化学原料和化学 制品制造业	0.368326	0.352104	0.39406		其他制造产品	0.0200492	0.0229538	0.0267439		其他制造产品	0.0579445	0.0603076	0.0692793
医药制造业	0.0139748	0.0139697	0.0138277		废品废料	0.0714115	0.0637779	0.0647862		废品废料	0.14447	0.13475	0.143627
化学纤维制造业	0.0496503	0.0530744	0.0545567		金属制品、机械和设备修理服务	0.0175126	0.0200242	0.014712		金属制品、机械和设备修理服务	0.065014	0.0660857	0.0650244
橡胶和塑料制品业	0.00664625	0.0065016	0.00715586		电力、热力的生产和供应	1.08537	1.08331	1.04188		电力、热力的生产和供应	3.77937	3.72517	3.88902
非金属矿物制品业	0.135362	0.118725	0.125871		燃气生产和供应	0.0176028	0.00827026	0.0111121		燃气生产和供应	0.0650694	0.0528285	0.0604459
黑色金属冶炼及 压延加工业	0.610489	0.613875	0.697607		水的生产和供应	0.00532208	0.00507738	0.00886626		水的生产和供应	0.0428347	0.041585	0.0491382
有色金属冶炼及 压延加工业	0.262059	0.258342	0.283561
金属制品业	0.0274125	0.0170707	0.0192691
通用设备制造业	0.00359923	0.00388116	0.00316497
专用设备制造业	0.0062308	0.00505722	0.00383031
交通运输设备制造业	0.00732581	0.00660738	0.00644401
电气机械和器材 制造业	0.00130204	0.0014898	0.00116449
计算机、通信和 其他电子设备 制造业	0.00124236	0.0017039	0.00170608
仪器仪表制造业	0.00069135	0.000832703	0.00086864
其他制造业	0.0200492	0.0229538	0.0267439
废弃资源综合利用业	0.0714115	0.0637779	0.0647862
金属制品、机械和 设备修理业	0.0175126	0.0200242	0.014712
电力、热力生产和 供应业	1.08537	1.08331	1.04188
燃气生产和供应业	0.0176028	0.00827026	0.0111121
水的生产和供应业其他行业	0.00532208	0.00507738	0.00886626

## Sheet: 固体废弃物完全排放系数
完全排放系数		2003	2004	2005	2006	2007	2008	2009	2010	2011	2012	2013	2014	2015
煤炭采选产品		8.76207	5.94905	5.07232	4.06529	3.28503	2.87225	3.02545	2.63293	2.53113	2.50272	2.4156	2.50223	3.07596
石油和天然气开采产品		1.77855	1.34296	1.10906	0.944043	0.88423	0.561176	0.539297	0.467687	0.377185	0.351365	0.213807	0.208383	0.229943
金属矿采选产品		23.78	18.5006	14.8974	11.6536	10.8199	8.45662	8.91973	7.49976	9.3135	8.73792	7.58876	7.43173	8.24308
非金属矿和其他矿采选产品		2.40858	1.72482	1.85893	1.36153	1.36055	0.900868	0.782754	0.70976	1.11819	0.981952	0.808442	0.633473	0.643723
食品和烟草		0.674957	0.528781	0.457723	0.543287	0.484746	0.443082	0.435064	0.376168	0.42193	0.391141	0.64769	0.625118	0.683284
纺织品		0.458722	0.395938	0.308125	0.282713	0.247327	0.219959	0.213923	0.183721	0.197041	0.189186	0.251253	0.243175	0.266644
纺织服装鞋帽皮革羽绒及其制品		0.343759	0.26989	0.223189	0.209485	0.187883	0.147857	0.148832	0.128647	0.0910818	0.0839272	0.140808	0.13733	0.153348
木材加工品和家具		0.408658	0.306995	0.267384	0.253161	0.217566	0.171662	0.170585	0.149466	0.161304	0.144055	0.183403	0.18407	0.210709
造纸印刷和文教体育用品		0.846198	0.652154	0.550752	0.450579	0.405681	0.329114	0.333552	0.29821	0.341874	0.309439	0.392111	0.383706	0.420135
石油、炼焦产品和核燃料加工品		3.83359	2.89577	2.39387	1.87637	1.74935	1.40288	1.37212	1.18287	1.25818	1.16736	0.930864	0.913472	1.01595
化学产品		4.66624	3.54837	2.99942	2.25097	2.04204	1.71221	1.72837	1.49703	1.77749	1.65608	1.98514	1.92745	2.13497
非金属矿物制品		1.30826	1.08971	0.913157	0.847438	0.697674	0.576174	0.563475	0.500014	0.431371	0.417224	0.437378	0.406406	0.443404
金属冶炼和压延加工品		5.57109	4.09454	3.56754	3.14968	2.6941	2.07496	2.18092	1.91704	1.93116	1.80097	1.81061	1.78019	1.99773
金属制品		1.27934	0.960669	0.802719	0.771065	0.707033	0.567334	0.593324	0.500553	0.528544	0.495539	0.650129	0.621439	0.69662
通用设备		2.30476	1.69433	1.44447	1.69565	1.53291	1.42486	1.46923	1.26046	0.539824	0.507541	0.730171	0.711239	0.794116
专用设备										0.427476	0.401817	0.561654	0.540693	0.602681
交通运输设备		1.43839	1.07576	0.90515	0.68581	0.609745	0.479726	0.480761	0.416368	0.236351	0.220456	0.346622	0.334147	0.368859
电气机械和器材		1.47826	1.06017	0.898897	0.812379	0.749319	0.622046	0.633018	0.556372	0.442104	0.413199	0.539757	0.526728	0.572188
通信设备、计算机和其他电子设备		0.413401	0.307983	0.259796	0.187785	0.169953	0.154678	0.157329	0.136327	0.158294	0.154019	0.273107	0.267401	0.297048
仪器仪表		0.00151714	0.0046571	-0.00177781	0.100666	0.0882588	0.0825227	0.0800415	0.0706155	0.0840875	0.0791438	0.103925	0.101874	0.108449
其他制造产品		0.309474	0.23346	0.195187	0.141398	0.129453	0.201716	0.208933	0.184385	0.0398604	0.0585102	0.0579445	0.0603076	0.0692793
废品废料		0.384826	0.19187	0.153315	0.303952	0.20698				0.211636	0.152313	0.14447	0.13475	0.143627
金属制品、机械和设备修理服务										0.0538741	0.0514969	0.065014	0.0660857	0.0650244
电力、热力的生产和供应		9.87433	6.87628	5.87344	6.06899	5.82055	4.80396	4.80753	4.36541	4.03109	3.75683	3.77937	3.72517	3.88902
燃气生产和供应		0.579011	0.472131	0.288935	0.261891	0.233703	0.188788	0.112999	0.101099	0.048823	0.0430162	0.0650694	0.0528285	0.0604459
水的生产和供应		0.183018	0.198935	0.147398	0.0812079	0.0662194	0.0958529	0.0467594	0.043795	0.0379418	0.0332892	0.0428347	0.041585	0.0491382
出口行业固体废弃物完全排放系数		吨/万元	矫正行业后
		2003	2004	2005	2006	2007	2008	2009	2010	2011	2012	2013	2014	2015
电气机械和器材制造业	1	1.47826	1.06017	0.898897	0.812379	0.749319	0.622046	0.633018	0.556372	0.442104	0.413199	0.538626	0.526728	0.572188
纺织服装、服饰业	2	0.229658	0.108129	0.0883397	0.177652	0.134348	0.113055	0.0791685	0.0838485	0.0594709	0.0376478	0.0721108	0.0746797	0.0854274
纺织业	3	0.458722	0.395938	0.308125	0.282713	0.247327	0.219959	0.213923	0.183721	0.197041	0.189186	0.246138	0.243175	0.266644
非金属矿物制品业	4	1.30826	1.08971	0.913157	0.847438	0.697674	0.576174	0.563475	0.500014	0.431371	0.417224	0.436536	0.406406	0.443404
黑色金属冶炼和压延加工业	5	6.8028	4.96964	4.60555	4.57818	3.85285	2.77787	3.04069	2.68218	2.68624	2.51736	2.5239	2.50583	2.84075
化学原料及化学制品制造业	6	13.382	10.0763	8.75661	6.55493	6.04775	4.86373	4.83545	4.09185	5.94952	5.55599	6.61715	6.1894	7.16614
计算机、通信和其他电子设备制造业	7	0.413401	0.307983	0.259796	0.187785	0.169953	0.154678	0.157329	0.136327	0.158294	0.154019	0.272178	0.267401	0.297048
家具制造业	8	0.408658	0.306995	0.267384	0.253161	0.217566	0.171662	0.170585	0.149466	0.161304	0.144055	0.181673	0.18407	0.210709
金属制品业	9	1.27934	0.960669	0.802719	0.771065	0.707033	0.567334	0.593324	0.500553	0.528544	0.495539	0.64879	0.621439	0.69662
皮革、毛皮、羽毛及其制品和制鞋业	10	0.457861	0.431651	0.358039	0.241318	0.241418	0.18266	0.218495	0.173446	0.122693	0.130207	0.20794	0.19998	0.221269
铁路、船舶、航空航天和其他运输设备制 造业	11	1.43839	1.07576	0.90515	0.68581	0.609745	0.479726	0.480761	0.416368	0.236351	0.220456	0.345696	0.334147	0.368859
通用设备制造业	12	1.50769	1.5737	1.78767	1.5612	1.49743	1.8479	1.8085	1.571	0.539824	0.507541	0.72903	0.711239	0.794116
文教、工美、体育和娱乐用品制造业	13	0.0119453	0.0393848	0.0321963	0.0095208	0.0072447	0.00674258	0.00473398	0.00511441	0.00913644	0.0029521	0.0219455	0.00279451	0.00332225
橡胶和塑料制品业	14	0.437009	0.330247	0.289514	0.207251	0.220209	0.190995	0.184228	0.148204	0.123517	0.135736	0.119403	0.114287	0.130132
医药制造业	15	1.54946	1.23208	0.923192	0.699875	0.709776	0.628746	0.530018	0.484908	0.288697	0.255371	0.251063	0.245563	0.251462
仪器仪表制造业	16	0.00151714	0.0046571	-0.00177781	0.100666	0.0882588	0.0825227	0.0800415	0.0706155	0.0840875	0.0791438	0.10376	0.101874	0.108449
有色金属冶炼和延压加工业	17	4.33938	3.21944	2.52953	1.72119	1.53535	1.37205	1.32116	1.15191	1.17608	1.08457	1.08341	1.05455	1.1547
造纸及纸制品业	18	2.274	1.87239	1.59052	1.3225	1.18928	0.963453	0.973472	0.875022	0.98882	0.900729	0.968979	1.12057	1.20593
专用设备制造业	19	3.10184	1.81496	1.10127	1.83009	1.56839	1.00183	1.12996	0.949917	0.427476	0.401817	0.560791	0.540693	0.602681
行业（单位：万人民币）		2003	2004	2005	2006	2007	2008	2009	2010	2011	2012	2013	2014	2015
电气机械和器材制造业	1	6.83983e+06	8.88152e+06	1.06171e+07	1.26867e+07	1.57074e+07	1.77851e+07	1.50308e+07	1.99915e+07	2.25574e+07	2.33168e+07	2.68018e+07	3.03765e+07	3.29965e+07
纺织服装、服饰业	2	7.93562e+06	9.03197e+06	1.15451e+07	2.07926e+07	2.5889e+07	1.85788e+07	1.64568e+07	2.05264e+07	2.32944e+07	2.33176e+07	2.46154e+07	2.69571e+07	2.93417e+07
纺织业	3	3.91452e+06	4.36846e+06	5.13311e+06	6.0365e+06	6.67415e+06	7.265e+06	7.03505e+06	8.28719e+06	9.33316e+06	9.29624e+06	9.76147e+06	9.9495e+06	1.04185e+07
非金属矿物制品业	4	585465	804309	1.11936e+06	1.40455e+06	1.45284e+06	1.69217e+06	1.81646e+06	1.94847e+06	1.09027e+06	2.35011e+06	2.57745e+06	3.3545e+06	4.33204e+06
黑色金属冶炼和压延加工业	5	191174	430197	628531	1.31832e+06	1.83618e+06	2.09135e+06	1.23466e+06	1.8612e+06	3.29958e+06	2.92856e+06	3.10025e+06	3.55202e+06	3.10431e+06
化学原料及化学制品制造业	6	109331	120753	168768	211899	193814	221211	192509	348525	344928	206064	142928	119304	100873
计算机、通信和其他电子设备制造业	7	2.21444e+07	2.95101e+07	3.63321e+07	4.44847e+07	5.32917e+07	5.67388e+07	5.38779e+07	7.22418e+07	8.35649e+07	9.55077e+07	1.17073e+08	1.00768e+08	9.977e+07
家具制造业	8	3.43403e+06	4.2204e+06	5.179e+06	6.35285e+06	8.07517e+06	9.15449e+06	8.92648e+06	1.20291e+07	1.3271e+07	1.36384e+07	1.53767e+07	1.72782e+07	1.82106e+07
金属制品业	9	1.08606e+06	1.39302e+06	1.64994e+06	1.79738e+06	2.48334e+06	2.53969e+06	886174	2.21551e+06	3.17651e+06	2.58344e+06	2.60954e+06	3.10601e+06	2.44652e+06
皮革、毛皮、羽毛及其制品和制鞋业	10	7.17738e+06	7.59917e+06	8.79757e+06	9.90642e+06	1.15117e+07	1.36661e+07	1.26447e+07	1.57721e+07	1.74838e+07	1.70726e+07	1.83385e+07	1.99782e+07	2.15728e+07
铁路、船舶、航空航天和其他运输设备制 造业	11	725653	748233	904411	1.12631e+06	1.27445e+06	2.03489e+06	1.91622e+06	2.98574e+06	3.01454e+06	3.08256e+06	2.21977e+06	2.29902e+06	3.24494e+06
通用设备制造业	12	800146	624218	609154	590970	712310	4.39325e+06	3.59632e+06	3.66379e+06	3.35861e+06	2.85087e+06	2.39661e+06	2.16428e+06	1.92148e+06
文教、工美、体育和娱乐用品制造业	13	5.31646e+06	5.97769e+06	6.36885e+06	6.83924e+06	8.13979e+06	1.04347e+07	9.28755e+06	1.30473e+07	1.81331e+07	2.85793e+07	3.25015e+07	4.11061e+07	2.54936e+07
橡胶和塑料制品业	14	2.96783e+06	3.45691e+06	4.01252e+06	4.53418e+06	5.2494e+06	5.54586e+06	4.85848e+06	5.61204e+06	6.47261e+06	6.87585e+06	7.80862e+06	9.10408e+06	9.88873e+06
医药制造业	15	164555	182044	256471	303691	389631	542458	718865	1.00133e+06	872088	786570	787659	854477	894349
仪器仪表制造业	16	1.00136e+06	1.02323e+06	961150	942535	1.15271e+06	1.23369e+06	1.13856e+06	1.24971e+06	1.31771e+06	1.49676e+06	1.61043e+06	1.78395e+06	1.91931e+06
有色金属冶炼和延压加工业	17	491306	788301	1.13771e+06	2.03087e+06	2.25533e+06	2.20412e+06	1.4834e+06	2.24676e+06	2.72217e+06	2.6406e+06	2.77315e+06	2.60331e+06	2.46552e+06
造纸及纸制品业	18	96576	116565	142712	246075	357972	360331	268320	273709	327845	372580	611831	797172	788704
专用设备制造业	19	85998	91800.2	107394	113916	123791	132780	95421.5	119219	142379	140904	112315	102041	87074.7
固体废弃物完全排放量		万吨
		2003	2004	2005	2006	2007	2008	2009	2010	2011	2012	2013	2014	2015
电气机械和器材制造业	1	1011.1	941.589	954.367	1030.64	1176.99	1106.31	951.48	1112.27	997.269	963.447	1443.61	1600.01	1888.02
纺织服装、服饰业	2	182.248	97.6617	101.989	369.384	347.813	210.042	130.286	172.111	138.534	87.7858	177.503	201.315	250.658
纺织业	3	179.568	172.964	158.164	170.66	165.07	159.8	150.496	152.253	183.902	175.872	240.267	241.947	277.804
非金属矿物制品业	4	76.5943	87.6463	102.216	119.027	101.361	97.4987	102.353	97.426	47.0313	98.0521	112.515	136.329	192.085
黑色金属冶炼和压延加工业	5	130.052	213.792	289.473	603.55	707.452	580.95	375.42	499.207	886.346	737.225	782.473	890.077	881.857
化学原料及化学制品制造业	6	146.306	121.674	147.784	138.899	117.214	107.591	93.087	142.611	205.216	114.489	94.5777	73.8418	72.2868
计算机、通信和其他电子设备制造业	7	915.453	908.86	943.893	835.355	905.709	877.625	847.655	984.849	1322.78	1471	3186.48	2694.54	2963.65
家具制造业	8	140.334	129.564	138.478	160.83	175.688	157.148	152.272	179.793	214.067	196.469	279.353	318.04	383.715
金属制品业	9	138.944	133.823	132.444	138.59	175.58	144.085	52.5788	110.898	167.893	128.02	169.304	193.02	170.43
皮革、毛皮、羽毛及其制品和制鞋业	10	328.624	328.019	314.987	239.06	277.913	249.624	276.281	273.562	214.514	222.297	381.33	399.522	477.338
铁路、船舶、航空航天和其他运输设备制 造业	11	104.377	80.4916	81.8628	77.2434	77.709	97.619	92.1244	124.317	71.2492	67.9568	76.7365	76.821	119.692
通用设备制造业	12	120.637	98.2331	108.896	92.2624	106.664	811.827	650.395	575.58	181.306	144.693	174.72	153.932	152.588
文教、工美、体育和娱乐用品制造业	13	6.35064	23.543	20.5054	6.5115	5.89703	7.03568	4.39671	6.67295	16.5672	8.4369	71.3262	11.4871	8.4696
橡胶和塑料制品业	14	129.697	114.163	116.168	93.9714	115.597	105.923	89.507	83.1728	79.9476	93.3301	93.2372	104.048	128.684
医药制造业	15	25.4971	22.4294	23.6772	21.2546	27.6551	34.1068	38.1011	48.5553	25.1769	20.0867	19.7752	20.9828	22.4895
仪器仪表制造业	16	0.15192	0.476528	-0.170875	9.48815	10.1737	10.1807	9.11324	8.82488	11.0803	11.846	16.7099	18.1739	20.8149
有色金属冶炼和延压加工业	17	213.197	253.789	287.786	349.55	346.272	302.417	195.981	258.807	320.149	286.392	300.446	274.532	284.694
造纸及纸制品业	18	21.9614	21.8255	22.6987	32.5434	42.5729	34.7162	26.1202	23.9501	32.418	33.5593	59.2852	89.329	95.1119
专用设备制造业	19	26.6752	16.6614	11.827	20.8478	19.4152	13.3023	10.7822	11.3248	6.08637	5.66175	6.29852	5.51731	5.24783
			3767.21	3957.04	4509.67	4902.74	5107.81	4248.43	4866.19	5121.53	4866.62	7685.95	7503.47	8395.64
		2003	2004	2005	2006	2007	2008	2009	2010	2011	2012	2013	2014	2015
电气机械和器材制造业	1	0.00809499	0.00456445	0.00309623	0.00241886	0.00247882	0.00232763	0.00218069	0.00191453	0.0013422	0.00126948	0.00130204	0.0014898	0.00116449
纺织服装、服饰业	2	0.0148325	0.0218207	0.0156299	0.0126073	0.00959467	0.00927869	0.0086933	0.0071696	0.00540937	0.00365491	0.00308568	0.00289943	0.00290494
纺织业	3	0.0699727	0.0859192	0.0556084	0.0452276	0.0360438	0.0377845	0.0325527	0.0269471	0.0209958	0.021736	0.0193699	0.0176691	0.0172315
非金属矿物制品业	4	0.447555	0.43659	0.361024	0.36898	0.274033	0.193554	0.179538	0.164736	0.151444	0.153557	0.135362	0.118725	0.125871
黑色金属冶炼和压延加工业	5	1.54136	1.1156	1.11742	1.16032	0.891994	0.716197	0.812076	0.742812	0.670675	0.616765	0.610489	0.613875	0.697607
化学原料及化学制品制造业	6	0.822891	0.66653	0.575771	0.507194	0.449735	0.364969	0.349891	0.30646	0.446343	0.40107	0.368326	0.352104	0.39406
计算机、通信和其他电子设备制造业	7	0.00405872	0.00426392	0.00371161	0.00355347	0.00315531	0.00372716	0.0039606	0.00306952	0.00154554	0.00493085	0.00124236	0.0017039	0.00170608
家具制造业	8	0.077242	0.0615053	0.058759	0.0373822	0.0278623	0.0212266	0.0175286	0.0166248	0.0208963	0.0121947	0.0108366	0.0108366	0.00927204
金属制品业	9	0.0230596	0.020067	0.0187861	0.0271923	0.0359096	0.0219736	0.0323927	0.0185321	0.0206359	0.0180355	0.0274125	0.0170707	0.0192691
皮革、毛皮、羽毛及其制品和制鞋业	10	0.0197557	0.0348991	0.0250734	0.0145231	0.0123286	0.0114627	0.0127623	0.00966627	0.00728675	0.00567031	0.00458228	0.00422215	0.00419159
铁路、船舶、航空航天和其他运输设备制 造业	11	0.0340482	0.0243579	0.0215794	0.0286832	0.0147009	0.015943	0.0124041	0.0103059	0.00921672	0.00807434	0.00732581	0.00660738	0.00644401
通用设备制造业	12	0.0324931	0.0232417	0.0462649	0.0152399	0.0120749	0.0163342	0.0183043	0.0167303	0.00527853	0.00491364	0.00359923	0.00388116	0.00316497
文教、工美、体育和娱乐用品制造业	13	0.0021222	0.00754603	0.00619238	0.00232006	0.00175788	0.00164631	0.00116262	0.00132418	0.00194137	0.000565668	0.000614475	0.00039291	0.000435714
橡胶和塑料制品业	14	0.0268727	0.0218453	0.0190363	0.0160363	0.0163757	0.0143321	0.0133307	0.0110998	0.00926643	0.00979838	0.00664625	0.0065016	0.00715586
医药制造业	15	0.0952798	0.0815004	0.0607023	0.0541536	0.0527818	0.0471804	0.0383518	0.0363173	0.0216585	0.0184345	0.0139748	0.0139697	0.0138277
仪器仪表制造业	16	0.037945	0.0310286	0.0204622	0.0132506	0.00778552	0.00849753	0.00522426	0.00488084	0.000604501	0.00122343	0.00069135	0.000832703	0.00086864
有色金属冶炼和延压加工业	17	0.983209	0.722709	0.613727	0.436229	0.355458	0.353745	0.352841	0.319013	0.293633	0.265725	0.262059	0.258342	0.283561
造纸及纸制品业	18	0.403999	0.358745	0.305908	0.322271	0.288572	0.235242	0.239076	0.226554	0.210111	0.172593	0.158331	0.157554	0.158158
专用设备制造业	19	0.0668494	0.0268049	0.028501	0.0178647	0.0126471	0.0088555	0.0114366	0.0101161	0.00595163	0.00719886	0.0062308	0.00505722	0.00383031
行业	2015		行业	2015
C5	0.697607		C6	7.16614		C7	2963.65						C7	2963.65
C6	0.39406		C5	2.84075		C1	1888.02						C1	1888.02
C17	0.283561		C18	1.20593		C5	881.857						C5	881.857
C18	0.158158		C17	1.1547		C10	477.338						C10	477.338
C4	0.125871		C12	0.794116		C8	383.715	6594					C8	383.715
C9	0.0192691		C9	0.69662		C17	284.694		前五位行业排放总量					6594.58
C3	0.0172315		C19	0.602681		C3	277.804		全部工业行业排放总量					8395.64
C15	0.0138277		C1	0.572188		C2	250.658		前五位占比					0.785477
C8	0.00927204		C4	0.443404		C4	192.085
C14	0.00715586		C11	0.368859		C9	170.43
C11	0.00644401		C7	0.297048		C12	152.588
C10	0.00419159		C3	0.266644		C14	128.684
C19	0.00383031		C15	0.251462		C11	119.692
C12	0.00316497		C10	0.221269		C18	95.1119
C2	0.00290494		C8	0.210709		C6	72.2868
C7	0.00170608		C14	0.130132		C15	22.4895
C1	0.00116449		C16	0.108449		C16	20.8149
C16	0.00086864		C2	0.0854274		C13	8.4696
C13	0.000435714		C13	0.00332225		C19	5.24783
							8395.64	0.785408

## Sheet: 比例
	2003	2004	2005	2006	2007	2008	2009	2010	2011	2012	2013	2014	2015
煤炭开采和洗选业	5.69542	3.76045	3.24101	2.72291	2.07781	1.36171	1.48979	1.26824	1.23648	1.27436	1.35818	1.44243	1.87779
石油和天然气开采业	0.0396197	0.0297631	0.0237423	0.0154776	0.0222977	0.0152855	0.0234136	0.0210415	0.0097068	0.0107368	0.01189	0.0118658	0.0117248
黑色金属矿采选业	25.788	21.0735	13.2572	10.1078	10.3817	6.22851	6.49217	5.50887	8.99596	8.38857	7.1261	7.30608	8.41173
有色金属矿采选业	18.6671	13.5442	14.5828	11.1946	9.43699	8.95446	9.52483	7.93826	7.64756	7.22865	6.21067	5.75425	6.06958
非金属矿采选业	2.10669	1.49766	1.64655	1.16183	1.17634	0.763262	0.652695	0.59445	0.990531	0.862195	0.637797	0.470633	0.463046
开采辅助活动	#DIV/0!	#DIV/0!	#DIV/0!	#DIV/0!	#DIV/0!	#DIV/0!	#DIV/0!	#DIV/0!	#DIV/0!	0.0674679	0.0648903	0.0689864	0.0515796
其他采矿业	5.64617	14.0625	6.98795	20.9393	12.9113	4.49658	3.40489	2.38255	0.543545	3.25449	2.53584	2.97405	3.17901
农副食品加工业	0.201263	0.151686	0.126567	0.113973	0.101104	0.0857794	0.0764174	0.0619274	0.0459066	0.0428165	0.0353134	0.0337837	0.0287411
食品制造业	0.153132	0.125133	0.116565	0.0784754	0.077803	0.0714346	0.0591016	0.0604944	0.0442252	0.0361704	0.0302951	0.0241589	0.0215668
酒、饮料和精制茶 制造业	0.258238	0.247761	0.223459	0.212018	0.162867	0.145176	0.128108	0.104213	0.0871942	0.0710792	0.0635274	0.0550446	0.0486424
烟草制品业	0.0201233	0.0212398	0.0381772	0.0124458	0.0125009	0.0112597	0.00835238	0.00695642	0.00840696	0.0115863	0.024374	0.0220586	0.0188244
纺织业	0.0699727	0.0859192	0.0556084	0.0452276	0.0360438	0.0377845	0.0325527	0.0269471	0.0209958	0.021736	0.0193699	0.0176691	0.0172315
纺织服装、服饰业	0.00990926	0.00874225	0.00618641	0.0106915	0.00686078	0.00709469	0.00462425	0.00467293	0.00353199	0.00163951	0.00158908	0.00157671	0.00161829
皮革、毛皮、羽毛 及其制品和制鞋业	0.0197557	0.0348991	0.0250734	0.0145231	0.0123286	0.0114627	0.0127623	0.00966627	0.00728675	0.00567031	0.00458228	0.00422215	0.00419159
木材加工及木、竹、藤、棕、草制品业	0.141719	0.110631	0.0874826	0.0567712	0.0467366	0.0364607	0.0302999	0.0290918	0.0392608	0.0222291	0.0196031	0.0189094	0.0169275
家具制造业	0.0127647	0.0123796	0.0300354	0.0179931	0.00898795	0.00599257	0.00475723	0.00415773	0.00253179	0.00216025	0.00207006	0.0016875	0.00161657
造纸及纸制品业	0.403999	0.358745	0.305908	0.322271	0.288572	0.235242	0.239076	0.226554	0.210111	0.172593	0.158331	0.157554	0.158158
印刷和记录媒介 复制业	0.044886	0.00856186	0.00568037	0.00480486	0.00497849	0.00418674	0.00551359	0.00375293	0.00587872	0.00472036	0.00338101	0.00390196	0.00670892
文教、工美、体育 和娱乐用品制造业	0.0021222	0.00754603	0.00619238	0.00232006	0.00175788	0.00164631	0.00116262	0.00132418	0.00194137	0.000565668	0.000614475	0.00039291	0.000435714
石油加工、炼焦和 核燃料加工业	0.244592	0.198689	0.154875	0.118453	0.135645	0.199129	0.141178	0.121539	0.10816	0.0940847	0.0846038	0.0917907	0.110898
化学原料和化学 制品制造业	0.822891	0.66653	0.575771	0.507194	0.449735	0.364969	0.349891	0.30646	0.446343	0.40107	0.368326	0.352104	0.39406
医药制造业	0.0952798	0.0815004	0.0607023	0.0541536	0.0527818	0.0471804	0.0383518	0.0363173	0.0216585	0.0184345	0.0139748	0.0139697	0.0138277
化学纤维制造业	0.20271	0.169	0.133371	0.1193	0.0885247	0.0874471	0.0986812	0.0946038	0.0561342	0.0488878	0.0496503	0.0530744	0.0545567
橡胶和塑料制品业	0.0268727	0.0218453	0.0190363	0.0160363	0.0163757	0.0143321	0.0133307	0.0110998	0.00926643	0.00979838	0.00664625	0.0065016	0.00715586
非金属矿物制品业	0.447555	0.43659	0.361024	0.36898	0.274033	0.193554	0.179538	0.164736	0.151444	0.153557	0.135362	0.118725	0.125871
黑色金属冶炼及 压延加工业	1.54136	1.1156	1.11742	1.16032	0.891994	0.716197	0.812076	0.742812	0.670675	0.616765	0.610489	0.613875	0.697607
有色金属冶炼及 压延加工业	0.983209	0.722709	0.613727	0.436229	0.355458	0.353745	0.352841	0.319013	0.293633	0.265725	0.262059	0.258342	0.283561
金属制品业	0.0230596	0.020067	0.0187861	0.0271923	0.0359096	0.0219736	0.0323927	0.0185321	0.0206359	0.0180355	0.0274125	0.0170707	0.0192691
通用设备制造业	0.0324931	0.0232417	0.0462649	0.0152399	0.0120749	0.0163342	0.0183043	0.0167303	0.00527853	0.00491364	0.00359923	0.00388116	0.00316497
专用设备制造业	0.0668494	0.0268049	0.028501	0.0178647	0.0126471	0.0088555	0.0114366	0.0101161	0.00595163	0.00719886	0.0062308	0.00505722	0.00383031
交通运输设备制造业	0.0340482	0.0243579	0.0215794	0.0286832	0.0147009	0.015943	0.0124041	0.0103059	0.00921672	0.00807434	0.00732581	0.00660738	0.00644401
电气机械和器材 制造业	0.00809499	0.00456445	0.00309623	0.00241886	0.00247882	0.00232763	0.00218069	0.00191453	0.0013422	0.00126948	0.00130204	0.0014898	0.00116449
计算机、通信和 其他电子设备 制造业	0.00405872	0.00426392	0.00371161	0.00355347	0.00315531	0.00372716	0.0039606	0.00306952	0.00154554	0.00493085	0.00124236	0.0017039	0.00170608
仪器仪表制造业	0.037945	0.0310286	0.0204622	0.0132506	0.00778552	0.00849753	0.00522426	0.00488084	0.000604501	0.00122343	0.00069135	0.000832703	0.00086864
其他制造业	0.00705401	0.00688124	0.00450518	0.00363072	0.00475638	0.00252722	0.00437157	0.00620871	0.0162272	0.0356188	0.0200492	0.0229538	0.0267439
废弃资源综合利用业	0.201045	0.0557922	0.0353819	0.0978857	0.0316135	0.0401127	0.0449631	0.0292608	0.13871	0.0856898	0.0714115	0.0637779	0.0647862
金属制品、机械和 设备修理业	#DIV/0!	#DIV/0!	#DIV/0!	#DIV/0!	#DIV/0!	#DIV/0!	#DIV/0!	#DIV/0!	#DIV/0!	0.0179361	0.0175126	0.0200242	0.014712
电力、热力生产和 供应业	2.77696	1.5508	1.44472	1.35397	1.42543	1.40256	1.3546	1.33063	1.29463	1.19859	1.08537	1.08331	1.04188
燃气生产和供应业	0.48112	0.396605	0.230063	0.152886	0.133116	0.104696	0.0311125	0.030765	0.0218585	0.0180303	0.0176028	0.00827026	0.0111121
水的生产和供应业其他行业	0.0119295	0.0686009	0.039155	0.0201184	0.0106792	0.0678587	0.0192895	0.0198088	0.00896861	0.00624432	0.00532208	0.00507738	0.00886626
固体废弃物直接排放系数
直接排放系数
	2003	2004	2005	2006	2007	2008	2009	2010	2011	2012	2013	2014	2015
煤炭采选产品	5.69542	3.76045	3.24101	2.72291	2.07781	1.36171	1.48979	1.26824	1.23648	1.27436	1.35818	1.44243	1.87779
石油和天然气开采产品	0.0396197	0.0297631	0.0237423	0.0154776	0.0222977	0.0152855	0.0234136	0.0210415	0.0097068	0.0107368	0.01189	0.0118658	0.0117248
金属矿采选产品	22.2276	17.3089	13.92	10.6512	9.90937	7.59148	8.0085	6.72357	8.32176	7.80861	6.66838	6.53016	7.24066
非金属矿和其他矿采选产品	2.10669	1.49766	1.64655	1.16183	1.17634	0.763262	0.652695	0.59445	0.990531	0.862195	0.637797	0.470633	0.463046
食品和烟草	0.158189	0.136455	0.126192	0.104228	0.0885687	0.0784123	0.0679948	0.0583979	0.0464333	0.0404131	0.0383775	0.0337614	0.0294437
纺织品	0.0699727	0.0859192	0.0556084	0.0452276	0.0360438	0.0377845	0.0325527	0.0269471	0.0209958	0.021736	0.0193699	0.0176691	0.0172315
纺织服装鞋帽皮革羽绒及其制品	0.0148325	0.0218207	0.0156299	0.0126073	0.00959467	0.00927869	0.0086933	0.0071696	0.00540937	0.00365491	0.00308568	0.00289943	0.00290494
木材加工品和家具	0.077242	0.0615053	0.058759	0.0373822	0.0278623	0.0212266	0.0175286	0.0166248	0.0208963	0.0121947	0.0108366	0.0108366	0.00927204
造纸印刷和文教体育用品	0.150336	0.124951	0.105927	0.109799	0.0984361	0.0803585	0.0819174	0.0772104	0.0726437	0.0592931	0.0541089	0.0539495	0.0551008
石油、炼焦产品和核燃料加工品	0.244592	0.198689	0.154875	0.118453	0.135645	0.199129	0.141178	0.121539	0.10816	0.0940847	0.0846038	0.0917907	0.110898
化学产品	0.286938	0.234719	0.19722	0.174171	0.151854	0.128482	0.125064	0.11212	0.13335	0.119548	0.109649	0.109649	0.1174
非金属矿物制品	0.447555	0.43659	0.361024	0.36898	0.274033	0.193554	0.179538	0.164736	0.151444	0.153557	0.135362	0.118725	0.125871
金属冶炼和压延加工品	1.26229	0.919153	0.865574	0.798277	0.623726	0.534971	0.582458	0.530913	0.482154	0.441245	0.436274	0.436109	0.490584
金属制品	0.0230596	0.020067	0.0187861	0.0271923	0.0359096	0.0219736	0.0323927	0.0185321	0.0206359	0.0180355	0.0274125	0.0170707	0.0192691
通用设备	0.0324931	0.0232417	0.0462649	0.0152399	0.0120749	0.0163342	0.0183043	0.0167303	0.00527853	0.00491364	0.00359923	0.00388116	0.00316497
专用设备	0.102191	0.0288597	0.0230293	0.0194031	0.0129467	0.00682823	0.00929116	0.00811648	0.00595163	0.00719886	0.0062308	0.00505722	0.00383031
交通运输设备	0.0340482	0.0243579	0.0215794	0.0286832	0.0147009	0.015943	0.0124041	0.0103059	0.00921672	0.00807434	0.00732581	0.00660738	0.00644401
电气机械和器材	0.00809499	0.00456445	0.00309623	0.00241886	0.00247882	0.00232763	0.00218069	0.00191453	0.0013422	0.00126948	0.00130204	0.0014898	0.00116449
通信设备、计算机和其他电子设备	0.00405872	0.00426392	0.00371161	0.00355347	0.00315531	0.00372716	0.0039606	0.00306952	0.00154554	0.00493085	0.00124236	0.0017039	0.00170608
仪器仪表	0.037945	0.0310286	0.0204622	0.0132506	0.00778552	0.00849753	0.00522426	0.00488084	0.000604501	0.00122343	0.00069135	0.000832703	0.00086864
其他制造产品	0.00705401	0.00688124	0.00450518	0.00363072	0.00475638	0.00252722	0.00437157	0.00620871	0.0162272	0.0356188	0.0200492	0.0229538	0.0267439
废品废料	0.201045	0.0557922	0.0353819	0.0978857	0.0316135				0.13871	0.0856898	0.0714115	0.0637779	0.0647862
金属制品、机械和设备修理服务									0.017936	0.0179361	0.0175126	0.0200242	0.014712
电力、热力的生产和供应	2.77696	1.5508	1.44472	1.35397	1.42543	1.40256	1.3546	1.33063	1.29463	1.19859	1.08537	1.08331	1.04188
燃气生产和供应	0.48112	0.396605	0.230063	0.152886	0.133116	0.104696	0.0311125	0.030765	0.0218585	0.0180303	0.0176028	0.00827026	0.0111121
水的生产和供应	0.0119295	0.0686009	0.039155	0.0201184	0.0106792	0.0678587	0.0192895	0.0198088	0.00896861	0.00624432	0.00532208	0.00507738	0.00886626
比例
纺织服装、服饰业	0.668077	0.400641	0.395806	0.848042	0.715061	0.764622	0.531933	0.65177	0.652939	0.448577	0.514984	0.543799	0.557082
皮革、毛皮、羽毛 及其制品和制鞋业	1.33192	1.59936	1.60419	1.15196	1.28494	1.23538	1.46807	1.34823	1.34706	1.55142	1.48502	1.4562	1.44292
纺织服装鞋帽皮革羽绒及其制品	0.343759	0.26989	0.223189	0.209485	0.187883	0.147857	0.148832	0.128647	0.0910818	0.0839272	0.140025	0.13733	0.153348
纺织服装、服饰业	0.229658	0.108129	0.0883397	0.177652	0.134348	0.113055	0.0791685	0.0838485	0.0594709	0.0376478	0.0721108	0.0746797	0.0854274
皮革、毛皮、羽毛 及其制品和制鞋业	0.457861	0.431651	0.358039	0.241318	0.241418	0.18266	0.218495	0.173446	0.122693	0.130207	0.20794	0.19998	0.221269
金属冶炼和压延加工品	5.57109	4.09454	3.56754	3.14968	2.6941	2.07496	2.18092	1.91704	1.93116	1.80097	1.80366	1.78019	1.99773
黑色金属冶炼及 压延加工业	1.22109	1.21372	1.29096	1.45354	1.43011	1.33876	1.39422	1.39912	1.391	1.39778	1.39933	1.40762	1.42199
有色金属冶炼及 压延加工业	0.778911	0.786277	0.70904	0.546463	0.569894	0.661241	0.605779	0.600877	0.609003	0.602217	0.600675	0.592381	0.578007
黑色金属冶炼及 压延加工业	6.8028	4.96964	4.60555	4.57818	3.85285	2.77787	3.04069	2.68218	2.68624	2.51736	2.5239	2.50583	2.84075
有色金属冶炼及 压延加工业	4.33938	3.21944	2.52953	1.72119	1.53535	1.37205	1.32116	1.15191	1.17608	1.08457	1.08341	1.05455	1.1547
造纸及纸制品业	2.68731	2.87109	2.88792	2.93511	2.93157	2.92741	2.9185	2.93424	2.89235	2.91085	2.92616	2.92039	2.87034
印刷和记录媒介 复制业	0.298572	0.0685218	0.0536253	0.0437606	0.0505759	0.0521008	0.0673067	0.0486066	0.0809254	0.0796107	0.0624853	0.0723261	0.121757
文教、工美、体育 和娱乐用品制造业	0.0141164	0.0603919	0.0584589	0.0211302	0.0178581	0.020487	0.0141926	0.0171503	0.0267245	0.00954019	0.0113563	0.00728293	0.00790758
造纸及纸制品业	2.274	1.87239	1.59052	1.3225	1.18928	0.963453	0.973472	0.875022	0.98882	0.900729	0.968979	1.12057	1.20593
印刷和记录媒介 复制业	0.252651	0.0446867	0.0295342	0.0197176	0.0205177	0.0171471	0.0224503	0.014495	0.0276663	0.0246346	0.0206916	0.027752	0.0511544
文教、工美、体育 和娱乐用品制造业	0.0119453	0.0393848	0.0321963	0.0095208	0.0072447	0.00674258	0.00473398	0.00511441	0.00913644	0.0029521	0.00376056	0.00279451	0.00332225
造纸印刷和文教体育用品	0.846198	0.652154	0.550752	0.450579	0.405681	0.329114	0.333552	0.29821	0.341874	0.309439	0.331144	0.383706	0.420135
化学原料和化学 制品制造业	2.86783	2.8397	2.91943	2.91205	2.96162	2.84062	2.7977	2.73332	3.34714	3.3549	3.35913	3.21118	3.35656
医药制造业	0.332057	0.347226	0.30779	0.310922	0.347582	0.367214	0.306658	0.323914	0.162418	0.154202	0.127449	0.127403	0.117783
化学纤维制造业	0.706458	0.720008	0.676254	0.684957	0.582958	0.680617	0.789047	0.84377	0.420952	0.40894	0.452809	0.484037	0.464707
橡胶和塑料制品业	0.0936534	0.0930701	0.0965234	0.092072	0.107838	0.111549	0.106591	0.098999	0.0694893	0.0819622	0.0606136	0.0592944	0.0609528
	4.66624	3.54837	2.99942	2.25097	2.04204	1.71221	1.72837	1.49703	1.77749	1.65608	1.9699	1.92745	2.13497
化学原料和化学 制品制造业	13.382	10.0763	8.75661	6.55493	6.04775	4.86373	4.83545	4.09185	5.94952	5.55599	6.61715	6.1894	7.16614
医药制造业	1.54946	1.23208	0.923192	0.699875	0.709776	0.628746	0.530018	0.484908	0.288697	0.255371	0.251063	0.245563	0.251462
化学纤维制造业	3.2965	2.55485	2.02837	1.54182	1.19042	1.16536	1.36376	1.26315	0.74824	0.677239	0.89199	0.932959	0.992135
橡胶和塑料制品业	0.437009	0.330247	0.289514	0.207251	0.220209	0.190995	0.184228	0.148204	0.123517	0.135736	0.119403	0.114287	0.130132
通用设备制造业	1	1	1	1	1	1	1	1
专用设备制造业	2.05734	1.15331	0.616039	1.17223	1.04739	0.542146	0.624805	0.604659
	2.30476	1.69433	1.44447	1.69565	1.53291	1.42486	1.46923	1.26046
通用设备制造业	2.30476	1.69433	1.44447	1.69565	1.53291	1.42486	1.46923	1.26046
专用设备制造业	4.74169	1.95409	0.889849	1.98769	1.60555	0.772484	0.917982	0.762146
直接排放系数	0.0496712	0.0250233	0.0373829	0.0165523	0.012361	0.0125948	0.0148705	0.0134232
通用设备制造业	0.0496712	0.0250233	0.0373829	0.0165523	0.012361	0.0125948	0.0148705	0.0134232
专用设备制造业	0.102191	0.0288597	0.0230293	0.0194031	0.0129467	0.00682823	0.00929116	0.00811648
金属冶炼和压延加工品	1.26229	0.919153	0.865574	0.798277	0.623726	0.534971	0.582458	0.530913	0.482154	0.441245	0.436274	0.436109	0.490584
黑色金属冶炼及 压延加工业	1.54136
有色金属冶炼及 压延加工业	0.983209
