# Supplementary material for: Research on the emissions from industrial products exported from Guangdong Province—an input-output model analysis
Source: PLoS One. 2022 Nov 3;17(11):e0276300. doi: 10.1371/journal.pone.0276300 (PMC9632880; doi:10.1371/journal.pone.0276300)
Supplement: S1 Data — (ZIP) [file pone.0276300.s002.zip › data/embodied emissions/固废LMDI指数.xlsx]

## Sheet: Ui
		2004	2015	Eit-Ei0	lnEit	lnEi0	lnEit-lnEi0	Ui
电气机械和器材制造业	1	9.41589e+06	1.88802e+07	9.46431e+06	16.7536	16.0579	0.695715	1.36037e+07
纺织服装、服饰业	2	976617	2.50658e+06	1.52997e+06	14.7344	13.7918	0.942582	1.62317e+06
纺织业	3	1.72964e+06	2.77804e+06	1.04841e+06	14.8373	14.3634	0.473835	2.2126e+06
非金属矿物制品业	4	876463	1.92085e+06	1.04438e+06	14.4683	13.6836	0.784626	1.33106e+06
黑色金属冶炼和压延加工业	5	2.13792e+06	8.81857e+06	6.68065e+06	15.9924	14.5753	1.41702	4.71456e+06
化学原料及化学制品制造业	6	1.21674e+06	722868	-493875	13.491	14.0117	-0.520706	948471
计算机、通信和其他电子设备制造业	7	9.0886e+06	2.96365e+07	2.05479e+07	17.2045	16.0225	1.18199	1.73842e+07
家具制造业	8	1.29564e+06	3.83715e+06	2.5415e+06	15.1602	14.0745	1.08572	2.34084e+06
金属制品业	9	1.33823e+06	1.7043e+06	366066	14.3487	14.1069	0.241804	1.51389e+06
皮革、毛皮、羽毛及其制品和制鞋业	10	3.28019e+06	4.77338e+06	1.49319e+06	15.3786	15.0034	0.375154	3.98021e+06
铁路、船舶、航空航天和其他运输设备制 造业	11	804916	1.19692e+06	392007	13.9953	13.5985	0.396772	987992
通用设备制造业	12	982331	1.52588e+06	543547	14.2381	13.7977	0.440397	1.23422e+06
文教、工美、体育和娱乐用品制造业	13	235430	84696	-150734	11.3468	12.3692	-1.02235	147439
橡胶和塑料制品业	14	1.14163e+06	1.28684e+06	145211	14.0677	13.948	0.119733	1.21279e+06
医药制造业	15	224294	224895	601.213	12.3234	12.3207	0.00267689	224594
仪器仪表制造业	16	4765.28	208149	203383	12.246	8.46911	3.7769	53849.3
有色金属冶炼和延压加工业	17	2.53789e+06	2.84694e+06	309050	14.8618	14.7468	0.114912	2.68946e+06
造纸及纸制品业	18	218255	951119	732864	13.7654	12.2934	1.47197	497878
专用设备制造业	19	166614	52478.3	-114136	10.8682	12.0234	-1.15528	98794.9

## Sheet: 规模效应
行业（单位：万人民币）		2004	2015	Exi/EX0	ln(Exi/EX0)	Ui*ln(Exi/EX0)	Ui
电气机械和器材制造业	1	8.88152e+06	3.29965e+07	3.71519	1.31243	1.78539e+07	1.36037e+07
纺织服装、服饰业	2	9.03197e+06	2.93417e+07	3.24865	1.17824	1.91248e+06	1.62317e+06
纺织业	3	4.36846e+06	1.04185e+07	2.38494	0.869175	1.92313e+06	2.2126e+06
非金属矿物制品业	4	804309	4.33204e+06	5.38604	1.68381	2.24125e+06	1.33106e+06
黑色金属冶炼和压延加工业	5	430197	3.10431e+06	7.21601	1.9763	9.31739e+06	4.71456e+06
化学原料及化学制品制造业	6	120753	100873	0.835363	-0.179889	-170620	948471
计算机、通信和其他电子设备制造业	7	2.95101e+07	9.977e+07	3.38088	1.21813	2.11763e+07	1.73842e+07
家具制造业	8	4.2204e+06	1.82106e+07	4.3149	1.46207	3.42248e+06	2.34084e+06
金属制品业	9	1.39302e+06	2.44652e+06	1.75627	0.563194	852616	1.51389e+06
皮革、毛皮、羽毛及其制品和制鞋业	10	7.59917e+06	2.15728e+07	2.83884	1.04339	4.15293e+06	3.98021e+06
铁路、船舶、航空航天和其他运输设备制 造业	11	748233	3.24494e+06	4.3368	1.46714	1.44952e+06	987992
通用设备制造业	12	624218	1.92148e+06	3.07822	1.12435	1.3877e+06	1.23422e+06
文教、工美、体育和娱乐用品制造业	13	5.97769e+06	2.54936e+07	4.26479	1.45039	213845	147439
橡胶和塑料制品业	14	3.45691e+06	9.88873e+06	2.86057	1.05102	1.27467e+06	1.21279e+06
医药制造业	15	182044	894349	4.91281	1.59185	357520	224594
仪器仪表制造业	16	1.02323e+06	1.91931e+06	1.87574	0.629006	33871.5	53849.3
有色金属冶炼和延压加工业	17	788301	2.46552e+06	3.12764	1.14028	3.06673e+06	2.68946e+06
造纸及纸制品业	18	116565	788704	6.76621	1.91194	951914	497878
专用设备制造业	19	91800.2	87074.7	0.948524	-0.0528483	-5221.14	98794.9

## Sheet: 结构效应
行业（单位：万人民币）		2004	2015	ex0	exi	exi/ex0	ln(exi/ex0)	Ui	Ui*ln(exi/ex0)
电气机械和器材制造业	1	8.88152e+06	3.29965e+07	0.111902	0.122665	1.09618	0.0918339	1.36037e+07	1.24928e+06
纺织服装、服饰业	2	9.03197e+06	2.93417e+07	0.113797	0.109078	0.958527	-0.0423575	1.62317e+06	-68753.3
纺织业	3	4.36846e+06	1.04185e+07	0.05504	0.0387309	0.703688	-0.351421	2.2126e+06	-777552
非金属矿物制品业	4	804309	4.33204e+06	0.0101338	0.0161044	1.58917	0.463215	1.33106e+06	616565
黑色金属冶炼和压延加工业	5	430197	3.10431e+06	0.00542022	0.0115403	2.12912	0.755707	4.71456e+06	3.56282e+06
化学原料及化学制品制造业	6	120753	100873	0.00152142	0.000374995	0.246477	-1.40048	948471	-1.32832e+06
计算机、通信和其他电子设备制造业	7	2.95101e+07	9.977e+07	0.371809	0.370896	0.997542	-0.00246103	1.73842e+07	-42783.1
家具制造业	8	4.2204e+06	1.82106e+07	0.0531745	0.067698	1.27313	0.241478	2.34084e+06	565262
金属制品业	9	1.39302e+06	2.44652e+06	0.0175512	0.00909496	0.518196	-0.657402	1.51389e+06	-995238
皮革、毛皮、羽毛及其制品和制鞋业	10	7.59917e+06	2.15728e+07	0.095745	0.080197	0.83761	-0.177202	3.98021e+06	-705302
铁路、船舶、航空航天和其他运输设备制 造业	11	748233	3.24494e+06	0.00942728	0.0120631	1.27959	0.246541	987992	243580
通用设备制造业	12	624218	1.92148e+06	0.00786477	0.00714311	0.908241	-0.0962458	1.23422e+06	-118788
文教、工美、体育和娱乐用品制造业	13	5.97769e+06	2.54936e+07	0.0753153	0.0947725	1.25834	0.229796	147439	33881.1
橡胶和塑料制品业	14	3.45691e+06	9.88873e+06	0.0435549	0.0367614	0.844025	-0.169574	1.21279e+06	-205657
医药制造业	15	182044	894349	0.00229365	0.00332475	1.44955	0.37125	224594	83380.7
仪器仪表制造业	16	1.02323e+06	1.91931e+06	0.012892	0.00713506	0.553447	-0.59159	53849.3	-31856.7
有色金属冶炼和延压加工业	17	788301	2.46552e+06	0.00993212	0.0091656	0.922824	-0.0803166	2.68946e+06	-216008
造纸及纸制品业	18	116565	788704	0.00146865	0.00293201	1.9964	0.691346	497878	344206
专用设备制造业	19	91800.2	87074.7	0.00115663	0.000323701	0.279866	-1.27344	98794.9	-125810
		7.93689e+07	2.68998e+08	1	1	1

## Sheet: 技术效应
		2004	2015	Tit/Ti0	ln(Tit/Ti0)	Ui	Ui*ln(Tit/Ti0)
电气机械和器材制造业	1	1.06017	0.572188	0.539715	-0.616715	1.36037e+07	-8.38961e+06
纺织服装、服饰业	2	0.108129	0.0854274	0.790052	-0.235657	1.62317e+06	-382510
纺织业	3	0.395938	0.266644	0.673451	-0.395341	2.2126e+06	-874729
非金属矿物制品业	4	1.08971	0.443404	0.406901	-0.899184	1.33106e+06	-1.19687e+06
黑色金属冶炼和压延加工业	5	4.96964	2.84075	0.571622	-0.559278	4.71456e+06	-2.63675e+06
化学原料及化学制品制造业	6	10.0763	7.16614	0.711189	-0.340817	948471	-323255
计算机、通信和其他电子设备制造业	7	0.307983	0.297048	0.964497	-0.0361486	1.73842e+07	-628415
家具制造业	8	0.306995	0.210709	0.68636	-0.376353	2.34084e+06	-880982
金属制品业	9	0.960669	0.69662	0.725141	-0.321389	1.51389e+06	-486550
皮革、毛皮、羽毛及其制品和制鞋业	10	0.431651	0.221269	0.51261	-0.66824	3.98021e+06	-2.65974e+06
铁路、船舶、航空航天和其他运输设备制 造业	11	1.07576	0.368859	0.342883	-1.07037	987992	-1.05751e+06
通用设备制造业	12	1.5737	0.794116	0.504618	-0.683953	1.23422e+06	-844149
文教、工美、体育和娱乐用品制造业	13	0.0393848	0.00332225	0.0843535	-2.47274	147439	-364579
橡胶和塑料制品业	14	0.330247	0.130132	0.394045	-0.931289	1.21279e+06	-1.12946e+06
医药制造业	15	1.23208	0.251462	0.204095	-1.58917	224594	-356918
仪器仪表制造业	16	0.0046571	0.108449	23.2869	3.14789	53849.3	169512
有色金属冶炼和延压加工业	17	3.21944	1.1547	0.358665	-1.02537	2.68946e+06	-2.75768e+06
造纸及纸制品业	18	1.87239	1.20593	0.644058	-0.439967	497878	-219050
专用设备制造业	19	1.81496	0.602681	0.332062	-1.10243	98794.9	-108915

## Sheet: 总效应
		规模效应	结构效应	技术效应	总效应			规模效应	结构效应	技术效应	总效应
电气机械和器材制造业	1	1.78539e+07	1.24928e+06	-8.38961e+06	1.07136e+07		1	1785.39	124.928	-838.961	1071.36
纺织服装、服饰业	2	1.91248e+06	-68753.3	-382510	1.46121e+06		2	191.248	-6.87533	-38.251	146.121
纺织业	3	1.92313e+06	-777552	-874729	270853		3	192.313	-77.7552	-87.4729	27.0853
非金属矿物制品业	4	2.24125e+06	616565	-1.19687e+06	1.66095e+06		4	224.125	61.6565	-119.687	166.095
黑色金属冶炼和压延加工业	5	9.31739e+06	3.56282e+06	-2.63675e+06	1.02435e+07		5	931.739	356.282	-263.675	1024.35
化学原料及化学制品制造业	6	-170620	-1.32832e+06	-323255	-1.82219e+06		6	-17.062	-132.832	-32.3255	-182.219
计算机、通信和其他电子设备制造业	7	2.11763e+07	-42783.1	-628415	2.05051e+07		7	2117.63	-4.27831	-62.8415	2050.51
家具制造业	8	3.42248e+06	565262	-880982	3.10676e+06		8	342.248	56.5262	-88.0982	310.676
金属制品业	9	852616	-995238	-486550	-629172		9	85.2616	-99.5238	-48.655	-62.9172
皮革、毛皮、羽毛及其制品和制鞋业	10	4.15293e+06	-705302	-2.65974e+06	787890		10	415.293	-70.5302	-265.974	78.789
铁路、船舶、航空航天和其他运输设备制 造业	11	1.44952e+06	243580	-1.05751e+06	635588		11	144.952	24.358	-105.751	63.5588
通用设备制造业	12	1.3877e+06	-118788	-844149	424758		12	138.77	-11.8788	-84.4149	42.4758
文教、工美、体育和娱乐用品制造业	13	213845	33881.1	-364579	-116853		13	21.3845	3.38811	-36.4579	-11.6853
橡胶和塑料制品业	14	1.27467e+06	-205657	-1.12946e+06	-60446.3		14	127.467	-20.5657	-112.946	-6.04463
医药制造业	15	357520	83380.7	-356918	83981.9		15	35.752	8.33807	-35.6918	8.39819
仪器仪表制造业	16	33871.5	-31856.7	169512	171527		16	3.38715	-3.18567	16.9512	17.1527
有色金属冶炼和延压加工业	17	3.06673e+06	-216008	-2.75768e+06	93041.8		17	306.673	-21.6008	-275.768	9.30418
造纸及纸制品业	18	951914	344206	-219050	1.07707e+06		18	95.1914	34.4206	-21.905	107.707
专用设备制造业	19	-5221.14	-125810	-108915	-239946		19	-0.522114	-12.581	-10.8915	-23.9946
			Scale Effect	Structure Effect	Technical Effect	Total Effect
		C1	1785.39	124.928	-838.961	1071.36
		C2	191.248	-6.87533	-38.251	146.121
		C3	192.313	-77.7552	-87.4729	27.0853
		C4	224.125	61.6565	-119.687	166.095
		C5	931.739	356.282	-263.675	1024.35
		C6	-17.062	-132.832	-32.3255	-182.219
		C7	2117.63	-4.27831	-62.8415	2050.51
		C8	342.248	56.5262	-88.0982	310.676
		C9	85.2616	-99.5238	-48.655	-62.9172
		C10	415.293	-70.5302	-265.974	78.789
		C11	144.952	24.358	-105.751	63.5588
		C12	138.77	-11.8788	-84.4149	42.4758
		C13	21.3845	3.38811	-36.4579	-11.6853
		C14	127.467	-20.5657	-112.946	-6.04463
		C15	35.752	8.33807	-35.6918	8.39819
		C16	3.38715	-3.18567	16.9512	17.1527
		C17	306.673	-21.6008	-275.768	9.30418
		C18	95.1914	34.4206	-21.905	107.707
		C19	-0.522114	-12.581	-10.8915	-23.9946
