# Supplementary material for: Research on the emissions from industrial products exported from Guangdong Province—an input-output model analysis
Source: PLoS One. 2022 Nov 3;17(11):e0276300. doi: 10.1371/journal.pone.0276300 (PMC9632880; doi:10.1371/journal.pone.0276300)
Supplement: S1 Data — (ZIP) [file pone.0276300.s002.zip › data/embodied emissions/广东省出口贸易隐含废水排放量.xlsx]

## Sheet: 废水直接排放系数
单位：吨/万元
	2015	2014	2013	2012	2011	2010	2009	2008	2007	2006	2005	2004	2003
煤炭开采和洗选业	7.12431	5.56485	4.94576	4.70294	5.07114	4.5287	5.00795	5.02416	8.09333	7.60127	8.28545	12.4624	22.0292
石油和天然气开采业	0.718783	0.526929	0.974258	0.793778	0.639709	1.17424	1.36428	1.18162	1.20906	1.45372	1.79294	2.26988	3.05588
黑色金属矿采选业	2.59846	2.11252	2.61452	2.70496	2.94848	2.41282	4.30541	4.68277	7.71582	11.4016	14.8311	20.2194	37.7874
有色金属矿采选业	7.1702	7.55649	8.65226	9.12408	10.4603	9.741	13.7474	16.2333	19.4505	25.8186	27.8335	35.2269	40.4664
非金属矿采选业	1.23628	1.1537	1.22999	1.76551	1.64117	2.44196	3.46265	5.11903	6.48384	9.77329	17.5307	16.3362	18.0105
开采辅助活动	0.122436	0.142228	0.361428	0.0476244	#DIV/0!	#DIV/0!	#DIV/0!	#DIV/0!	#DIV/0!	#DIV/0!	#DIV/0!	#DIV/0!	#DIV/0!
其他采矿业	13.7731	8.98204	11.5591	21.7696	15.2563	11.6798	42.487	90.5181	123.752	166.536	59.759	42.5347	94.8557
农副食品加工业	2.10994	2.18829	2.33155	3.03413	3.19176	3.84289	5.25669	6.74983	8.67178	7.42112	11.4327	12.628	16.0982
食品制造业	2.49104	2.86778	3.34687	3.65602	3.76578	4.55262	5.8545	6.41075	7.23369	9.34616	11.5835	13.2612	14.0656
酒、饮料和精制茶制造业	3.84867	4.2083	4.79723	5.59369	6.20895	7.94806	9.5976	11.6734	12.7255	14.6528	14.3689	14.05	15.1964
烟草制品业	0.245206	0.238794	0.270797	0.287014	0.305575	0.450021	0.66269	0.65689	0.757704	0.884898	0.974907	1.20101	1.98461
纺织业	4.67776	5.2022	6.05342	7.46622	7.50904	8.54881	10.6337	11.0179	12.2895	13.1842	13.8805	15.1963	18.6855
纺织服装、服饰业	0.780365	0.84425	0.878274	0.992368	1.50663	0.968357	1.44906	1.66387	1.95748	2.28615	1.89407	2.92994	1.58128
皮革、毛皮、羽毛 及其制品和制鞋业	1.76019	1.63314	1.95306	2.37893	2.95423	3.434	3.98249	4.53506	4.68009	5.00678	5.40936	6.11848	5.88452
木材加工及木、竹、 藤、棕、草制品业	0.385559	0.396052	0.403344	0.464419	0.4015	0.63921	1.09383	0.99795	1.40589	2.21281	3.70757	6.2035	7.087
家具制造业	0.113661	0.120847	0.124959	0.11421	0.147688	0.491031	0.551839	0.60758	0.779799	0.507623	0.569957	0.458931	0.547463
造纸及纸制品业	16.6497	20.0001	21.9975	27.2885	32.3537	36.8932	48.4075	53.2791	68.1954	75.6019	90.4243	97.1401	128.223
印刷和记录媒介复制业	0.248483	0.228895	0.248876	0.31322	0.343497	0.435272	0.614421	0.647803	0.949297	0.720129	1.14885	1.18068	1.56502
文教、工美、体育和娱乐用品制造业	0.127494	0.134877	0.154091	0.218824	0.616465	0.336089	0.480164	0.523937	0.453631	0.512154	0.593092	0.608713	0.736402
石油加工、炼焦和 核燃料加工业	2.47262	2.05916	1.91451	2.24158	2.17893	2.37707	3.13128	3.16238	4.12081	4.67958	5.73081	6.94599	8.65684
化学原料和化学 制品制造业	3.07998	3.20165	3.50494	4.12964	4.84767	6.33752	8.25243	9.13436	12.3659	16.7844	21.1433	25.6299	34.5903
医药制造业	2.06926	2.40083	2.68064	3.37855	3.4066	4.58853	5.84344	6.41012	7.14412	9.02307	10.0046	14.0122	13.1972
化学纤维制造业	5.15829	5.56673	5.43472	5.3391	6.36608	8.2435	11.6023	12.4043	12.2185	15.7193	18.9199	24.9127	34.3811
橡胶和塑料制品业	0.400919	0.409013	0.456735	0.526627	0.540467	0.601686	0.72636	0.817144	0.932743	1.04852	1.18533	1.49649	2.15192
非金属矿物制品业	0.473777	0.48649	0.555623	0.666724	0.663735	0.96768	1.35001	1.75887	2.64958	3.7623	5.38112	6.5072	8.59426
黑色金属冶炼及压延加工业	1.48813	1.20731	1.31253	1.55702	1.91706	2.24736	3.01834	3.28068	4.69571	6.23878	8.07827	11.1954	17.8576
有色金属冶炼及 压延加工业	0.690734	0.671352	0.646885	0.767878	0.955941	1.08524	1.44263	1.48315	1.79208	2.57701	4.33218	6.01244	9.08839
金属制品业	0.890748	0.911848	1.04651	1.15942	1.3072	1.47392	2.00668	1.92794	2.97255	2.68905	3.26925	3.15509	4.21698
通用设备制造业	0.21576	0.219211	0.222511	0.268663	0.299384	0.368854	0.503538	0.595489	0.678176	0.931491	1.51493	2.37259	2.43102
专用设备制造业	0.200939	0.226861	0.258595	0.278701	0.254551	0.45214	0.673111	0.750789	0.916865	1.4895	1.9211	2.12307	3.7688
交通运输设备制造业	0.327657	0.345264	0.398661	0.435286	0.456098	0.464975	0.672223	0.867861	0.830451	1.28914	1.57863	2.96739	3.70489
电气机械和器材制造业	0.160527	0.149728	0.170421	0.172837	0.192076	0.261168	0.286376	0.334876	0.370114	0.463465	0.59772	0.727026	1.33868
计算机、通信和 其他电子设备 制造业	0.643814	0.609946	0.637486	0.693327	0.718602	0.653744	0.767235	0.742217	0.768614	0.738658	0.70994	0.651693	0.851301
仪器仪表制造业	0.284251	0.293739	0.263776	0.370202	0.301176	0.783105	1.16501	1.19297	1.69748	2.2598	2.64583	4.58575	5.77946
其他制造业	2.836	2.72222	2.35901	2.55072	0.56845	0.43363	0.825307	0.848389	1.14123	0.943986	1.08124	1.30556	1.51504
废弃资源综合利用业	0.550887	0.564649	0.664478	0.798378	0.809566	0.453691	0.673744	0.591662	1.43305	1.05227	0.831476	1.36437	12.1431
金属制品、机械和设备修理业	1.50265	1.57982	1.34868	1.25327	#DIV/0!	#DIV/0!	#DIV/0!	#DIV/0!	#DIV/0!	#DIV/0!	#DIV/0!	#DIV/0!	#DIV/0!
电力、热力生产和供应业	1.53362	1.69641	1.71498	1.86402	3.36964	3.143	4.4725	6.10512	6.62915	10.0912	14.1522	17.1333	36.31
燃气生产和供应业	0.09002	0.110073	0.251937	0.290742	0.317912	0.747521	1.11838	1.74829	2.83947	4.47466	7.9246	8.47138	14.1967
水的生产和供应业	1.14935	0.018352	0.00950222	0.0093896	3.09896	27.9056	23.2683	31.0963	20.499	28.377	33.4935	25.4227	37.6566
其他行业		#DIV/0!	#DIV/0!	#DIV/0!	#DIV/0!	#DIV/0!	#DIV/0!	#DIV/0!	#DIV/0!	#DIV/0!	#DIV/0!	#DIV/0!	#DIV/0!

## Sheet: 矩阵03-05
I-（I-M）A的逆矩阵	001	002	003	004	005	006	007	008	009	010	011	012	013	014	015	016	017	018	019	020	021	022	023	024	025	026	027	028	029	030	031	032	033	034	035	036	037	038	039	040	041	042
农业	1.22202	0.0330282	0.010844	0.0294533	0.0324542	0.516329	0.314232	0.17709	0.210686	0.0941203	0.014876	0.09159	0.0311159	0.0175847	0.0240039	0.0255203	0.0245423	0.0299462	0.0197374	0.0260594	0.198492	0	0.0203758	0.0357086	0.0195821	0.137852	0.0368983	0.0336633	0.0184502	0.0330642	0.294898	0.0231964	0.0112257	0.0379054	0.0374122	0.061823	0.0446331	0.071642	0.0405263	0.0547562	0.07847	0.056358
煤炭开采和洗选业	0.0183918	1.08017	0.0321422	0.0646929	0.0483081	0.0230545	0.0372019	0.02567	0.0433158	0.0412954	0.0739681	0.0666283	0.092273	0.0792383	0.0560827	0.0485827	0.0424643	0.0432221	0.0258231	0.0307703	0.0473418	0	0.255124	0.328125	0.0749973	0.0433395	0.0274819	0.0260527	0.0241325	0.0131931	0.0287108	0.0132383	0.011477	0.0233716	0.0345752	0.031045	0.0381159	0.0333634	0.036348	0.0432548	0.021768	0.0203055
石油和天然气开采业	0.0122221	0.0230796	1.0251	0.0513525	0.0450311	0.0128748	0.0184071	0.0149675	0.0227976	0.0214202	0.439847	0.0455646	0.0377821	0.0374492	0.0288418	0.0248579	0.0223793	0.0246829	0.0145661	0.0180302	0.0225532	0	0.0457766	0.095004	0.0190691	0.0263506	0.0712654	0.0191284	0.00945944	0.00956957	0.0138762	0.00839899	0.00467234	0.01388	0.0189318	0.0172348	0.0404073	0.0148475	0.0110311	0.0231231	0.0162401	0.0123095
金属矿采选业	0.00201171	0.0101328	0.00450144	1.05944	0.00668843	0.0027588	0.00370514	0.00337602	0.00713965	0.00599633	0.00489391	0.00935085	0.0105165	0.0947726	0.0509417	0.0311958	0.024124	0.0313345	0.00868497	0.0144987	0.0111293	0	0.00773017	0.00579745	0.00584874	0.0133004	0.00437057	0.00464862	0.00555148	0.00213333	0.00249488	0.00201684	0.00160469	0.00628609	0.0128574	0.0059731	0.00754045	0.00318474	0.00282786	0.00597149	0.0031271	0.00250831
非金属矿采选业	0.00276656	0.00422149	0.00166574	0.00419756	1.059	0.00362328	0.00445268	0.00361534	0.00459655	0.00491888	0.00218738	0.0213495	0.0587235	0.0117302	0.00844355	0.00642711	0.00592307	0.00752899	0.00648558	0.00681672	0.00735399	0	0.00288491	0.00253754	0.00311909	0.0298446	0.00216653	0.00382883	0.00226525	0.00126324	0.00261238	0.00149497	0.00180866	0.00282236	0.00339044	0.00503632	0.00455545	0.00355062	0.00300219	0.00902588	0.00301499	0.00202993
食品制造及烟草加工业	0.116615	0.0131871	0.00632429	0.0131106	0.0169012	1.23717	0.0403402	0.0800792	0.0311089	0.0224108	0.007784	0.0318987	0.0148026	0.00867776	0.0117372	0.0130019	0.0117965	0.0148914	0.00940073	0.0126713	0.0375015	0	0.010212	0.0161067	0.0103688	0.0230368	0.0165331	0.0138744	0.0107828	0.0234595	0.331879	0.0184291	0.00740882	0.0277389	0.0234715	0.0399119	0.0257896	0.0422325	0.0284309	0.0251725	0.101925	0.0420691
纺织业	0.00433675	0.00897697	0.00731053	0.0095325	0.011671	0.00737384	1.43203	0.413146	0.0368779	0.0421403	0.00644507	0.0142372	0.0166876	0.00764786	0.0116611	0.0147433	0.0130018	0.0099656	0.00940108	0.010833	0.121026	0	0.00853664	0.00981456	0.00947094	0.0118737	0.00727521	0.020709	0.00909489	0.00727151	0.00988599	0.00559805	0.00209982	0.0129652	0.0198454	0.0102707	0.0118242	0.124407	0.0112322	0.0168617	0.021945	0.0512457
服装皮革羽绒及其制品业	0.00210493	0.00789379	0.00594701	0.00944794	0.0110969	0.00359091	0.00786714	1.17191	0.0316229	0.015514	0.00519398	0.00909456	0.00856967	0.00597228	0.00670782	0.00681443	0.00976058	0.00667291	0.00442647	0.00657758	0.00877801	0	0.00738928	0.0100313	0.00820612	0.00667504	0.00614513	0.0259443	0.00427208	0.00820152	0.00816908	0.00631208	0.00175509	0.00884049	0.00430362	0.00686407	0.00725857	0.0105973	0.00389099	0.00827299	0.00849965	0.00771468
木材加工及家具制造业	0.00529964	0.0139897	0.00372783	0.00732689	0.00769919	0.0058432	0.00580304	0.00689442	1.31515	0.0297012	0.00413697	0.00788032	0.0134165	0.00533054	0.0200348	0.00905774	0.00866807	0.00990621	0.00642252	0.0077911	0.0251753	0	0.0074226	0.00785699	0.00723823	0.036734	0.00474074	0.0110492	0.00540067	0.00636635	0.00724338	0.00584954	0.00388127	0.00867825	0.010814	0.00974334	0.0128541	0.0373873	0.0236147	0.0140571	0.0184681	0.0254138
造纸印刷及文教用品制造业	0.0113803	0.0155437	0.00994255	0.0171676	0.0242218	0.0390045	0.0238731	0.038329	0.0368459	1.32342	0.0117851	0.0353985	0.052425	0.0140795	0.0234349	0.0230931	0.0218824	0.0466928	0.0298558	0.0310798	0.063771	0	0.0170669	0.0166046	0.0187047	0.0249265	0.0157697	0.14553	0.0458418	0.0355689	0.0231014	0.0333905	0.00962517	0.113337	0.0308529	0.0405522	0.0244861	0.0449474	0.0669179	0.0289821	0.157237	0.0567823
石油加工、炼焦及核燃料加工业	0.0258199	0.0509942	0.0394531	0.114985	0.0894934	0.0266556	0.0336229	0.0294033	0.0484073	0.0421346	1.10461	0.0674756	0.0791673	0.0824056	0.0601614	0.051423	0.0451098	0.0506739	0.0300189	0.0360034	0.0478337	0	0.0993414	0.139461	0.0401074	0.0578459	0.169475	0.0434248	0.0199861	0.021649	0.0286046	0.018841	0.0104502	0.0298621	0.0419537	0.0379832	0.0932675	0.0305084	0.0240493	0.0401242	0.0343047	0.026899
化学工业	0.132146	0.0876923	0.0441436	0.12265	0.209507	0.124242	0.262801	0.196707	0.219102	0.272074	0.0790245	1.54912	0.166538	0.0777516	0.101221	0.138164	0.170228	0.225987	0.138507	0.21547	0.195267	0	0.0724621	0.0681193	0.104003	0.127256	0.059244	0.0749481	0.0626595	0.0457684	0.0800267	0.0361139	0.0170658	0.0831802	0.0995126	0.0799504	0.0908951	0.143609	0.0618766	0.534646	0.1032	0.0586336
非金属矿物制品业	0.00931587	0.0241294	0.0104297	0.0210457	0.0278505	0.0163505	0.0120145	0.0126368	0.0198554	0.0148206	0.0113476	0.0198086	1.15409	0.0427061	0.033846	0.025671	0.026286	0.037978	0.0739122	0.0504943	0.034205	0	0.0160923	0.0148123	0.0139661	0.243944	0.0115136	0.0315619	0.0142394	0.00670262	0.0154295	0.0104775	0.0186397	0.018979	0.0219003	0.0343032	0.0349861	0.0161445	0.020294	0.0217882	0.0173877	0.0125844
金属冶炼及压延加工业	0.0214435	0.13983	0.0610067	0.101869	0.0815677	0.0313215	0.03895	0.0371452	0.0896487	0.0705737	0.0654504	0.0641762	0.11446	1.47919	0.572903	0.412852	0.326104	0.389518	0.107004	0.184275	0.14746	0	0.0947743	0.0771512	0.0699124	0.178476	0.0575497	0.0596952	0.0684381	0.0263735	0.029533	0.0250175	0.0207117	0.0774674	0.0857373	0.0727829	0.0788234	0.0372052	0.0346374	0.0584697	0.0376203	0.0303106
金属制品业	0.00905435	0.0371642	0.0152488	0.0368817	0.0260556	0.0172209	0.0134385	0.015844	0.0402883	0.031711	0.0149381	0.0234925	0.0458414	0.026916	1.13238	0.0612277	0.044549	0.0639373	0.0407382	0.0585745	0.0581837	0	0.0252081	0.0232371	0.0466351	0.0626033	0.0132182	0.015951	0.0242255	0.00891432	0.0133065	0.0099774	0.00748816	0.0416802	0.0405352	0.0285761	0.0224813	0.0132408	0.0132001	0.0191405	0.0141613	0.0152277
通用、专用设备制造业	0.0167858	0.0593479	0.0329239	0.0631716	0.074006	0.0184741	0.0359791	0.0251867	0.0318331	0.0341261	0.0361108	0.036487	0.0570757	0.0526337	0.0467001	1.16354	0.119932	0.0652593	0.0315333	0.048859	0.0299399	0	0.0688831	0.0480882	0.0505413	0.055794	0.0391981	0.0523809	0.0308194	0.0187631	0.0167775	0.0182447	0.010775	0.0391244	0.045647	0.0504169	0.0485051	0.0188658	0.0206484	0.0729349	0.0208324	0.015392
交通运输设备制造业	0.0129625	0.0290332	0.0182718	0.042077	0.0540177	0.0171766	0.017503	0.0179801	0.0258389	0.0286702	0.0205299	0.0223582	0.0256815	0.0293275	0.026964	0.0345959	1.3776	0.0267688	0.0188128	0.023051	0.0217503	0	0.0301783	0.0374494	0.0326457	0.025098	0.104127	0.0682918	0.0426552	0.0303041	0.0144721	0.020107	0.0126018	0.0552417	0.0266628	0.037334	0.117203	0.0255702	0.0184603	0.0174141	0.0324303	0.031079
电气、机械及器材制造业	0.00849485	0.0475363	0.0267596	0.0342367	0.0366174	0.0127608	0.0202215	0.0189457	0.0226817	0.0242669	0.0259579	0.0286046	0.0338347	0.0300394	0.0306669	0.0668734	0.0515682	1.12648	0.0918999	0.079377	0.0260963	0	0.0928596	0.0307099	0.0392533	0.0477385	0.0188807	0.0237189	0.107337	0.0194275	0.0201779	0.0173422	0.0130495	0.0748189	0.0829847	0.0289903	0.0267257	0.0162656	0.0188853	0.0239187	0.0215739	0.0157167
通信设备、计算机及其他电子设备制造业	0.00435708	0.01153	0.00822128	0.0104991	0.0146173	0.00902414	0.00984467	0.0155109	0.0116997	0.0175957	0.00883082	0.0131679	0.0138227	0.00871111	0.0122056	0.0243745	0.0184113	0.0339108	1.32648	0.131824	0.0133218	0	0.0129928	0.0106458	0.012716	0.015393	0.0102112	0.0154564	0.0843795	0.0144036	0.0103973	0.0196802	0.00835084	0.162259	0.0909815	0.0414365	0.0121104	0.0166628	0.0110199	0.0115643	0.0174002	0.0115864
仪器仪表及文化办公用机械制造业	-0.000226188	-0.000991042	-0.000968415	-0.000909611	-0.000817621	-0.000307372	-0.000476066	-0.000472921	-0.000579802	-0.000615543	-0.000729479	-0.000882822	-0.000838345	-0.000724171	-0.00070488	-0.000847079	-0.000872863	-0.000872709	-0.000604955	0.995297	-0.00060088	0	-0.0022225	-0.000814393	-0.00108814	-0.00135526	-0.00047612	-0.000481926	-0.00255601	-0.000269948	-0.000329034	-0.000737948	-0.000167512	-0.000492634	-0.00220694	-0.00141161	-0.000830051	-0.00130526	-0.000865317	-0.00103942	-0.000668036	-0.000448122
其他制造业	0.00292923	0.00852204	0.00301265	0.00851014	0.011515	0.00417857	0.00750072	0.00800832	0.00848891	0.0100649	0.00366479	0.00691399	0.00877537	0.00854559	0.00924231	0.0100362	0.00818739	0.0111034	0.00701726	0.00849291	1.06291	0	0.00487916	0.00778348	0.00909011	0.00932332	0.00357894	0.00586713	0.00525333	0.00264586	0.00655272	0.00283193	0.00128832	0.00873671	0.009995	0.00835929	0.0085919	0.0124838	0.00480975	0.00742866	0.00589321	0.00435638
废品废料	0.00094417	0.00447918	0.0020371	0.00350398	0.00313839	0.00192076	0.00180347	0.00194434	0.00386267	0.022932	0.00229269	0.00307911	0.00801751	0.0413289	0.0177228	0.0155293	0.0104642	0.0122399	0.00457107	0.0062694	0.00663224	1	0.00325044	0.002683	0.00254983	0.00643322	0.00209616	0.00427832	0.00288533	0.00142178	0.00141372	0.00135572	0.000845139	0.00430171	0.00323149	0.00302702	0.0029552	0.0019659	0.00220172	0.00259423	0.00372478	0.00189463
电力、热力的生产和供应业	0.0434095	0.180453	0.0922221	0.217352	0.150643	0.0539919	0.0973695	0.0676744	0.0994451	0.103142	0.105526	0.175632	0.186319	0.173078	0.153032	0.119016	0.100774	0.107969	0.069423	0.0798061	0.0941217	0	1.14861	0.136825	0.298209	0.104339	0.058525	0.0698995	0.0775711	0.0378707	0.073712	0.0401327	0.0255224	0.062236	0.0788902	0.0649349	0.0785042	0.0585189	0.0804533	0.110703	0.0571364	0.0514041
燃气生产和供应业	0.000466558	0.000939611	0.0015121	0.00262831	0.00176516	0.00104584	0.00108629	0.000954515	0.00114737	0.00118802	0.00173017	0.00169786	0.00277518	0.00237665	0.00160094	0.00165147	0.00186153	0.00221104	0.00134508	0.00155972	0.00257988	0	0.00189447	1.03962	0.00504553	0.00142687	0.0021351	0.0019732	0.00148885	0.000804565	0.00371333	0.000760871	0.000584067	0.00190787	0.00126618	0.00176201	0.00248245	0.002101	0.0015638	0.00161353	0.00220707	0.00122266
水的生产和供应业	0.00135337	0.00344629	0.00220007	0.00507365	0.00520819	0.00235327	0.00319376	0.00271427	0.0038391	0.00489728	0.00298888	0.00451536	0.00447727	0.00394421	0.00399719	0.0034418	0.00389954	0.00369052	0.00273868	0.0037406	0.00315908	0	0.00465316	0.00607113	1.0423	0.00346731	0.00304343	0.00511448	0.00472226	0.00200875	0.0058383	0.00254338	0.00107053	0.00346509	0.00434759	0.00531679	0.00461838	0.00402248	0.00634822	0.00516465	0.00444219	0.00278531
建筑业	0.003619	0.00679436	0.00315579	0.00511198	0.00558873	0.00369202	0.00405465	0.00442974	0.00442108	0.00444201	0.00354687	0.00451663	0.00532239	0.00426674	0.00442536	0.00448283	0.00486529	0.00441779	0.00325912	0.00391673	0.00735087	0	0.00564576	0.00526659	0.00543461	1.00541	0.0129379	0.05516	0.0133041	0.00653999	0.0189031	0.0185095	0.0221318	0.00911971	0.00771052	0.0409195	0.0366873	0.018412	0.0358467	0.0300638	0.0165037	0.0168646
交通运输及仓储业	0.0440352	0.0874718	0.0346616	0.0831398	0.141095	0.0634173	0.0628457	0.066737	0.103007	0.0892395	0.0766394	0.0831883	0.107307	0.0899506	0.0898133	0.0849392	0.0791787	0.0836429	0.0599257	0.0731604	0.0746037	0	0.0820934	0.0976116	0.0507562	0.0920731	1.1555	0.104817	0.0386962	0.0377789	0.0538083	0.0502432	0.0206869	0.0683418	0.0755028	0.0850009	0.0572312	0.0490525	0.0509937	0.0575612	0.0745647	0.0504744
邮政业	0.000795956	0.00136578	0.000569185	0.00104162	0.00120991	0.00104917	0.00146603	0.00190482	0.00147775	0.00152172	0.000644467	0.00148107	0.00122849	0.000776396	0.00111227	0.00146212	0.00123481	0.00144498	0.0011008	0.00129095	0.00139421	0	0.00102827	0.00114503	0.00109184	0.000903019	0.00117669	1.00413	0.0012614	0.00136896	0.000940032	0.00423109	0.000437133	0.00283886	0.00167531	0.00171095	0.00103334	0.00132289	0.00271834	0.00465619	0.00904911	0.00611559
信息传输、计算机服务和软件业	0.00779711	0.024319	0.0128588	0.0163433	0.0516081	0.0133778	0.0181124	0.0253356	0.025334	0.018129	0.0143322	0.0221638	0.0274983	0.0198586	0.0376467	0.0288591	0.0304097	0.0331222	0.0206523	0.025355	0.026282	0	0.020771	0.0269668	0.0378252	0.051041	0.0208209	0.0402384	1.03361	0.020692	0.0211192	0.0592355	0.0106938	0.0308178	0.0262909	0.0388599	0.0251946	0.0183418	0.0231032	0.0263998	0.0538249	0.0396772
批发和零售贸易业	0.0261027	0.0407785	0.0197891	0.0435836	0.0488812	0.0494249	0.0470757	0.0545405	0.062884	0.0679544	0.0651904	0.0511007	0.0563941	0.0520041	0.050641	0.0514698	0.0555526	0.0549858	0.0420501	0.0485538	0.0600317	0	0.0532892	0.0571744	0.0383924	0.0453872	0.0322959	0.0471658	0.0363186	1.01859	0.0465082	0.0173027	0.00914095	0.0460454	0.040894	0.043598	0.0374187	0.037927	0.0279562	0.0609966	0.048143	0.0270664
住宿和餐饮业	0.00820811	0.0232161	0.0104067	0.0211172	0.0299547	0.013477	0.0212576	0.0200934	0.0202875	0.0265622	0.0115997	0.0187361	0.0253645	0.0139841	0.0210879	0.0236667	0.018142	0.0254153	0.0147967	0.0199426	0.020412	0	0.0172894	0.0300197	0.0168855	0.0201009	0.0238258	0.0199083	0.0186034	0.0260867	1.02748	0.0472962	0.018257	0.0476456	0.041981	0.0995717	0.0280344	0.0226174	0.0348808	0.0251781	0.0365068	0.11596
金融保险业	0.0212887	0.0315758	0.0232831	0.0307027	0.0362855	0.0242362	0.0288559	0.0273402	0.031433	0.0332729	0.0248269	0.0312787	0.0459355	0.0276697	0.0269519	0.0314739	0.0279704	0.0293732	0.0289249	0.0232925	0.0298935	0	0.0465878	0.0267368	0.0359066	0.0295807	0.0639587	0.0350316	0.0195649	0.0346065	0.0355681	1.07851	0.0555777	0.0468179	0.0220673	0.0647212	0.0202043	0.0309163	0.0147996	0.0219212	0.0232943	0.0347554
房地产业	0.00226113	0.00429391	0.00232098	0.00370201	0.00515385	0.00393805	0.00501152	0.0078431	0.0077916	0.00707402	0.00320308	0.00545774	0.00532615	0.00344735	0.00537597	0.00505868	0.00509069	0.00606212	0.00604151	0.0121986	0.00608271	0	0.00452132	0.00454054	0.0039201	0.00417357	0.00579556	0.00964546	0.0115321	0.0126491	0.0086581	0.0398194	1.0086	0.0163195	0.00498755	0.00935564	0.00705528	0.0244342	0.00656506	0.00835787	0.0138376	0.0437836
租赁和商务服务业	0.0126186	0.0253648	0.018864	0.0214851	0.0315923	0.0361845	0.0266952	0.062985	0.0369529	0.0326528	0.0205166	0.0388072	0.03326	0.0178802	0.0279677	0.0302384	0.0454087	0.0424995	0.0456741	0.0313101	0.0317907	0	0.0206808	0.0226961	0.0202708	0.0417729	0.027958	0.0237532	0.0282872	0.0426053	0.0411432	0.0445941	0.0408972	1.06035	0.0364062	0.0554985	0.0326146	0.0210066	0.0202611	0.0277038	0.0388946	0.0291272
科学研究事业	0.000747752	0.00151786	0.00289763	0.00176698	0.0022023	0.000981799	0.000972771	0.00109521	0.00113266	0.00118823	0.00221292	0.0018473	0.00179447	0.00114338	0.00266413	0.0021136	0.00288859	0.00258128	0.00331542	0.00223366	0.00149896	0	0.00143003	0.00135389	0.00119759	0.00142587	0.000957511	0.00330895	0.00830868	0.000761264	0.000734708	0.00100637	0.000332627	0.00183832	1.03222	0.00803962	0.00154699	0.000667292	0.00797263	0.00183085	0.00122461	0.00173007
综合技术服务业	0.0118579	0.0176223	0.0123679	0.0178499	0.0107947	0.00885972	0.00817387	0.00709306	0.00711104	0.00821421	0.00901465	0.00857539	0.0088033	0.00891217	0.0102274	0.00831103	0.00718656	0.00738039	0.00580323	0.00653647	0.00770369	0	0.0165106	0.00939408	0.00717682	0.0115097	0.00441426	0.00384179	0.00400529	0.00566144	0.00579093	0.00312458	0.00255424	0.00391125	0.0132953	1.12133	0.00974061	0.00413974	0.00597573	0.00658409	0.00418322	0.00443229
水利、环境和公共设施管理业	0.00275419	0.00369084	0.00226407	0.0027851	0.00250141	0.00183637	0.00173384	0.00148929	0.00154067	0.0013468	0.00172131	0.00200599	0.00165092	0.00146785	0.00134857	0.00119444	0.0011834	0.00126436	0.000946596	0.00112963	0.001468	0	0.00261987	0.00206455	0.00765137	0.00689443	0.00387026	0.00127859	0.00103606	0.00226004	0.00160682	0.00221428	0.0010923	0.00343235	0.00269717	0.00568561	1.04229	0.0135661	0.00292986	0.00221078	0.00210606	0.0126535
居民服务和其他服务业	0.0058252	0.0167159	0.0104819	0.0145956	0.0149504	0.00823176	0.0125805	0.0117292	0.0103886	0.0129402	0.0131733	0.0147703	0.014659	0.0155441	0.0153516	0.0137255	0.0130583	0.013388	0.00906196	0.0116654	0.0105348	0	0.0240536	0.0241098	0.0264587	0.0100408	0.00800269	0.0093493	0.0150818	0.0170555	0.0102582	0.00562558	0.00289477	0.0181657	0.0134456	0.0223545	0.0144899	1.04738	0.0117471	0.0110902	0.0116435	0.00641774
教育	0.00186719	0.00695483	0.00224532	0.00496569	0.00496205	0.00231217	0.00316494	0.00302769	0.00301125	0.00382777	0.00247879	0.00344022	0.00419435	0.00290672	0.00411955	0.00362343	0.00383686	0.00308109	0.00226352	0.00321858	0.00296989	0	0.00423208	0.00455012	0.00557394	0.0034532	0.00425741	0.010723	0.00286763	0.00274935	0.0048618	0.00792894	0.00156396	0.00521009	0.00656309	0.00553922	0.00678385	0.00261507	1.0047	0.00679037	0.00478336	0.0101743
卫生、社会保障和社会福利事业	0.00248594	0.0151978	0.00223812	0.0145675	0.00452044	0.00692989	0.00441251	0.0122092	0.00454098	0.00497947	0.00340035	0.00507391	0.00560698	0.00759197	0.00613583	0.0066124	0.00752168	0.00414019	0.0033776	0.00366329	0.0035748	0	0.0104892	0.00827757	0.00416743	0.00448364	0.00481935	0.00289992	0.002485	0.00149044	0.00357764	0.00678384	0.00104011	0.00294619	0.0289021	0.0099228	0.00581184	0.00309959	0.0119836	1.0124	0.0090961	0.0071972
文化、体育和娱乐业	0.00148799	0.00399039	0.00248115	0.00605191	0.00830393	0.00338499	0.00407094	0.0057685	0.00540155	0.00509506	0.00262246	0.0052543	0.00782875	0.00353127	0.0044579	0.0050575	0.00466542	0.00508263	0.00422908	0.00626041	0.00629531	0	0.00451429	0.0112681	0.00690773	0.00465078	0.00262215	0.0177123	0.0133022	0.00256402	0.00349473	0.00726292	0.00231478	0.0175944	0.010004	0.01154	0.0179586	0.00393086	0.0115557	0.00875281	1.05236	0.00878642
公共管理和社会组织	0	0	0	0	0	0	0	0	0	0	0	0	0	0	0	0	0	0	0	0	0	0	0	0	0	0	0	0	0	0	0	0	0	0	0	0	0	0	0	0	0	1
										单位：吨/万元
直接排放系数	2003	2004	2005			2003	2004	2005		完全消耗系数	2003	2004	2005
煤炭开采和洗选业	22.0292	12.4624	8.28545		煤炭开采和洗选业	22.0292	12.4624	8.28545		煤炭开采和洗选业	51.8227	31.1588	24.9492
石油和天然气开采业	3.05588	2.26988	1.79294		石油和天然气开采业	3.05588	2.26988	1.79294		石油和天然气开采业	17.8027	12.8383	10.9252
金属矿采选业	39.1269	27.7231	21.3323		黑色金属矿采选业	37.7874	20.2194	14.8311		金属矿采选业	44.9505	31.7527	24.5798
非金属矿采选业	17.5307	16.3362	18.0105		有色金属矿采选业	40.4664	35.2269	27.8335		非金属矿采选业	20.7321	18.882	20.3947
食品制造及烟草加工业	11.8362	10.285	9.59001		非金属矿采选业	18.0105	16.3362	17.5307		食品制造及烟草加工业	20.1744	16.9127	15.5519
纺织业	18.6855	15.1963	13.8805		开采辅助活动	#DIV/0!	#DIV/0!	#DIV/0!		纺织业	32.9783	27.0566	24.4598
服装皮革羽绒及其制品业	3.7329	4.52421	3.65172		其他采矿业	94.8557	42.5347	59.759		服装皮革羽绒及其制品业	7.37622	7.4589	6.21632
木材加工及家具制造业	3.81723	3.33122	2.13876		农副食品加工业	16.0982	12.628	11.4327		木材加工及家具制造业	8.54627	6.91071	5.09735
造纸印刷及文教用品制造业	43.5081	32.9765	30.7221		食品制造业	14.0656	13.2612	11.5835		造纸印刷及文教用品制造业	63.9038	48.2969	44.7727
石油加工、炼焦及核燃料加工业	8.65684	6.94599	5.73081		酒、饮料和精制茶制造业	15.1964	14.05	14.3689		石油加工、炼焦及核燃料加工业	31.2102	22.4809	19.3271
化学工业	21.0801	16.5128	12.8133		烟草制品业	1.98461	1.20101	0.974907		化学工业	77.108	58.8563	50.1615
非金属矿物制品业	8.59426	6.5072	5.38112		纺织业	18.6855	15.1963	13.8805		非金属矿物制品业	16.1682	11.9596	10.0857
金属冶炼及压延加工业	13.473	8.60391	6.20522		纺织服装、服饰业	1.58128	2.92994	1.89407		金属冶炼及压延加工业	50.1387	33.8802	27.5858
金属制品业	4.21698	3.15509	3.26925		皮革、毛皮、羽毛 及其制品和制鞋业	5.88452	6.11848	5.40936		金属制品业	14.8722	10.6749	10.127
通用、专用设备制造业	3.09991	2.24783	1.71802		木材加工及木、竹、 藤、棕、草制品业	7.087	6.2035	3.70757		通用、专用设备制造业	19.8269	13.8566	12.0372
交通运输设备制造业	3.70489	2.96739	1.57863		家具制造业	0.547463	0.458931	0.569957		交通运输设备制造业	14.8967	11.0198	8.53096
电气、机械及器材制造业	1.33868	0.727026	0.59772		造纸及纸制品业	128.223	97.1401	90.4243		电气、机械及器材制造业	14.2737	9.25794	8.12733
通信设备、计算机及其他电子设备制造业	0.851301	0.651693	0.70994		印刷和记录媒介复制业	1.56502	1.18068	1.14885		通信设备、计算机及其他电子设备制造业	5.9489	4.36271	3.92087
仪器仪表及文化办公用机械制造业	5.77946	4.58575	2.64583		文教、工美、体育和娱乐用品制造业	0.736402	0.608713	0.593092		仪器仪表及文化办公用机械制造业	5.44772	4.36379	2.45229
其他制造业	1.51504	1.30556	1.08124		石油加工、炼焦和 核燃料加工业	8.65684	6.94599	5.73081		其他制造业	4.20028	3.25663	2.85451
废品废料	12.1431	1.36437	0.831476		化学原料和化学 制品制造业	34.5903	25.6299	21.1433		废品废料	14.7071	3.18721	2.40716
电力、热力的生产和供应业	36.31	17.1333	14.1522		医药制造业	13.1972	14.0122	10.0046		电力、热力的生产和供应业	88.6025	53.4351	48.0582
燃气生产和供应业	14.1967	8.47138	7.9246		化学纤维制造业	34.3811	24.9127	18.9199		燃气生产和供应业	15.4117	9.26499	8.68181
水的生产和供应业	37.6566	25.4227	33.4935		橡胶和塑料制品业	2.15192	1.49649	1.18533		水的生产和供应业	40.4908	27.3783	35.6604
					非金属矿物制品业	8.59426	6.5072	5.38112
					黑色金属冶炼及压延加工业	17.8576	11.1954	8.07827
					有色金属冶炼及 压延加工业	9.08839	6.01244	4.33218
					金属制品业	4.21698	3.15509	3.26925
					通用设备制造业	2.43102	2.37259	1.51493
					专用设备制造业	3.7688	2.12307	1.9211
					交通运输设备制造业	3.70489	2.96739	1.57863
					电气机械和器材制造业	1.33868	0.727026	0.59772
					计算机、通信和 其他电子设备 制造业	0.851301	0.651693	0.70994
					仪器仪表制造业	5.77946	4.58575	2.64583
					其他制造业	1.51504	1.30556	1.08124
					废弃资源综合利用业	12.1431	1.36437	0.831476
					金属制品、机械和设备修理业	#DIV/0!	#DIV/0!	#DIV/0!
					电力、热力生产和供应业	36.31	17.1333	14.1522
					燃气生产和供应业	14.1967	8.47138	7.9246
					水的生产和供应业	37.6566	25.4227	33.4935
					其他行业	#DIV/0!	#DIV/0!	#DIV/0!

## Sheet: 06-07
I-（I-M）A的逆矩阵	农业	煤炭开采和洗选业	石油和天然气开采业	金属矿采选业	非金属矿采选业	食品制造及烟草加工业	纺织业	服装皮革羽绒及其制品业	木材加工及家具制造业	造纸印刷及文教用品制造业	石油加工、炼焦及核燃料加工业	化学工业	非金属矿物制品业	金属冶炼及压延加工业	金属制品业	通用、专用设备制造业	交通运输设备制造业	电气、机械及器材制造业	通信设备、计算机及其他电子设备制造业	仪器仪表及文化办公用机械制造业	其他制造业	废品废料	电力、热力的生产和供应业	燃气生产和供应业	水的生产和供应业	建筑业	交通运输及仓储业	邮政业	信息传输、计算机服务和软件业	批发和零售贸易业	住宿和餐饮业	金融保险业	房地产业	租赁和商务服务业	科学研究事业	综合技术服务业	水利、环境和公共设施管理业	居民服务和其他服务业	教育	卫生、社会保障和社会福利事业	文化、体育和娱乐业	公共管理和社会组织
农林牧渔业	1.22566	0.0308205	0.0155194	0.0243575	0.0282183	0.558773	0.298374	0.21434	0.229529	0.10098	0.0165496	0.081489	0.0306193	0.0190966	0.0284643	0.0241589	0.0293405	0.0280546	0.0206868	0.0267501	0.194539	0.00415176	0.0196215	0.0177935	0.0232503	0.0355672	0.0364495	0.0213519	0.017067	0.0275163	0.311189	0.022641	0.0107214	0.0565222	0.0780046	0.0291214	0.0847339	0.0571696	0.0417794	0.0552656	0.088203	0.0467824
煤炭开采和洗选业	0.011368	1.13697	0.0290343	0.049741	0.0365308	0.0168275	0.0301489	0.0238431	0.0318445	0.0318954	0.0817449	0.053945	0.0995199	0.0637547	0.0471123	0.0366095	0.0290701	0.0359747	0.0179421	0.0236562	0.0348979	0.00508318	0.194325	0.0917082	0.0495762	0.0455575	0.0263002	0.0172292	0.0111381	0.0110198	0.0159472	0.0066244	0.00496277	0.0192122	0.0190734	0.0125756	0.0206526	0.0199608	0.0182185	0.0315724	0.0162868	0.0164467
石油和天然气开采业	0.0142543	0.0237932	1.03528	0.0533906	0.0482391	0.0171425	0.0255875	0.0233595	0.0251758	0.0259562	0.390041	0.0742399	0.0427543	0.0463035	0.034721	0.0293349	0.0263176	0.0314005	0.0171797	0.0210078	0.0275876	0.004146	0.0460986	0.35063	0.0240622	0.0380536	0.0812725	0.0287206	0.00931368	0.0150343	0.0168155	0.00857018	0.00722507	0.0276509	0.0198093	0.0182533	0.02441	0.0228896	0.0161891	0.0321196	0.0180549	0.0195854
金属矿采选业	0.00241446	0.0144024	0.0120098	1.07643	0.00848314	0.00333987	0.00490929	0.00461418	0.0108763	0.00872349	0.00724939	0.0108453	0.0133377	0.14017	0.0634809	0.0439418	0.0322371	0.0501541	0.0121081	0.0154748	0.021769	0.00309053	0.00899836	0.00749378	0.00635581	0.0304689	0.00611307	0.00608383	0.00519698	0.00320863	0.00301813	0.00173279	0.00215174	0.00897174	0.0125945	0.00697882	0.00684157	0.00624966	0.00372992	0.00758941	0.00442044	0.00371992
非金属矿及其他矿采选业	0.00316976	0.00389814	0.00338865	0.0050246	1.07372	0.00399493	0.00643787	0.00507551	0.00612058	0.00655781	0.00286345	0.0282213	0.0853781	0.00786816	0.00966254	0.00586699	0.00599452	0.00806073	0.0055237	0.00795187	0.00987853	0.001079	0.00284269	0.00238591	0.00332657	0.034888	0.0024309	0.00292116	0.00153612	0.00153563	0.00252216	0.000906261	0.00118827	0.00347929	0.00491611	0.00228664	0.00468758	0.00429512	0.00322062	0.0117957	0.00458836	0.00313035
食品制造及烟草加工业	0.146925	0.0213423	0.0151962	0.0224328	0.0257443	1.29926	0.0643083	0.113884	0.051559	0.0349498	0.0194691	0.0501474	0.0257669	0.0204279	0.0259451	0.0234161	0.0253502	0.0261725	0.0196089	0.0230451	0.0567565	0.00391448	0.0204535	0.0179628	0.0209491	0.0282404	0.0286928	0.0191005	0.0177884	0.0298493	0.397526	0.0252662	0.011726	0.0559348	0.0495225	0.028439	0.0360837	0.0536134	0.0427994	0.0425533	0.12364	0.0455541
纺织业	0.00517967	0.00982161	0.00821221	0.0111053	0.0124174	0.00884631	1.60058	0.593226	0.0463508	0.0542199	0.00619471	0.0261877	0.015778	0.00858621	0.013512	0.0125411	0.0209149	0.0145066	0.00908165	0.0135801	0.161588	0.00143375	0.00923869	0.0118514	0.0105588	0.0136829	0.0115825	0.01351	0.00697177	0.0152148	0.0166987	0.00675658	0.00567545	0.0369598	0.0388066	0.00799582	0.0185216	0.0389724	0.0141697	0.0304203	0.0322532	0.0244895
纺织服装鞋帽皮革羽绒及其制品业	0.00322639	0.0100381	0.00806191	0.0109526	0.0109589	0.00594194	0.0346261	1.1899	0.0362858	0.0182104	0.00581941	0.00961599	0.0103013	0.00890962	0.0109537	0.00922349	0.0223566	0.00952727	0.00694945	0.00883602	0.0268532	0.000926764	0.0107298	0.017043	0.0118351	0.0118685	0.0123381	0.0136225	0.00575389	0.0166974	0.00856473	0.00566726	0.00530887	0.0205455	0.0131291	0.00581666	0.016856	0.0151238	0.00747008	0.0183033	0.034949	0.0229363
木材加工及家具制造业	0.00415542	0.017659	0.00911262	0.0102233	0.00839066	0.00658106	0.00687101	0.00854412	1.39694	0.0441515	0.00632917	0.00872409	0.0177098	0.00679181	0.0290067	0.0116185	0.0237222	0.0108152	0.0075247	0.0101817	0.0490837	0.000826916	0.00772691	0.00766554	0.00780265	0.0324576	0.00655376	0.0124478	0.00506149	0.00964714	0.00706301	0.00445705	0.00315567	0.0123891	0.00945573	0.00604148	0.0181838	0.023283	0.0331674	0.0207799	0.0296132	0.0377021
造纸印刷及文教体育用品制造业	0.0124996	0.0137775	0.0114728	0.0155865	0.0182526	0.0461123	0.0352339	0.0451194	0.0433306	1.38313	0.0104776	0.0393544	0.0501567	0.0133953	0.0273154	0.0210985	0.0228204	0.032595	0.0285301	0.0324038	0.047004	0.00234183	0.0168259	0.0132765	0.0172811	0.0250584	0.0153319	0.0459637	0.0411006	0.0380035	0.0275819	0.0461173	0.0119984	0.129796	0.028406	0.0287887	0.0205402	0.0396478	0.0754846	0.0440725	0.140187	0.0722559
石油加工、炼焦及核燃料加工业	0.031869	0.0557106	0.0666659	0.111338	0.0932128	0.0369077	0.0510614	0.0486418	0.0546767	0.0539348	1.09845	0.134561	0.0890181	0.10929	0.077899	0.0668084	0.0577652	0.0697888	0.0364659	0.0445669	0.0593589	0.0090378	0.0914731	0.0615866	0.0472446	0.0901906	0.219071	0.0746802	0.0211769	0.0373078	0.0330156	0.0211574	0.0179558	0.0673283	0.043507	0.045376	0.0573991	0.0524658	0.0383435	0.0626931	0.039976	0.048327
化学工业	0.146457	0.0723876	0.0684922	0.114471	0.20027	0.136549	0.321263	0.243789	0.23652	0.312209	0.0679071	1.61349	0.186843	0.07589	0.123631	0.117597	0.167021	0.194524	0.158342	0.210286	0.232435	0.0380807	0.057768	0.0544322	0.113756	0.142169	0.0638108	0.0546295	0.0463214	0.053312	0.0868761	0.0313767	0.0314181	0.129383	0.187525	0.0705723	0.124155	0.181873	0.0712396	0.533503	0.132723	0.0717948
非金属矿物制品业	0.00673619	0.0222724	0.0173565	0.0200254	0.0572794	0.0157182	0.012525	0.0109597	0.0239546	0.0140667	0.0149827	0.0216384	1.20881	0.0323497	0.0314986	0.0235946	0.0251915	0.03907	0.0342294	0.0539716	0.0372245	0.00400954	0.013995	0.0123275	0.011958	0.266913	0.0100041	0.0179012	0.0068265	0.00565226	0.0103191	0.00340209	0.0054919	0.01147	0.0178679	0.00979362	0.0237023	0.0115606	0.0167092	0.0255718	0.0195193	0.0158808
金属冶炼及压延加工业	0.0215582	0.150662	0.126217	0.108652	0.0832996	0.0313103	0.0435964	0.0422866	0.108497	0.083507	0.0748816	0.075904	0.120383	1.52608	0.620208	0.449871	0.337886	0.528763	0.123287	0.151145	0.224928	0.020648	0.0930519	0.0777455	0.0624633	0.320017	0.0628158	0.0628097	0.0536211	0.0323842	0.0293981	0.0173164	0.0216123	0.0905203	0.073325	0.0672713	0.0629497	0.0614393	0.0370883	0.0665861	0.0428511	0.0372511
金属制品业	0.0100826	0.0433385	0.0219477	0.0449724	0.0279829	0.0163813	0.0163676	0.0188834	0.0523038	0.037747	0.0193856	0.0281353	0.0547729	0.0343714	1.16121	0.0773793	0.0506896	0.080863	0.0524161	0.0675145	0.075404	0.00319992	0.0271806	0.0240926	0.0450846	0.0683534	0.0162469	0.0147967	0.0141696	0.00989956	0.0123548	0.00679068	0.012808	0.0447904	0.0400688	0.0334513	0.0189988	0.0207117	0.014985	0.0218764	0.0190744	0.0126227
通用、专用设备制造业	0.018351	0.0913376	0.0803355	0.105	0.0894094	0.0215221	0.0413494	0.0343383	0.0471122	0.0439271	0.0586575	0.0511273	0.0711695	0.080449	0.100116	1.25862	0.167827	0.0964155	0.0375631	0.0584965	0.0399026	0.00422405	0.0499227	0.0496617	0.0360997	0.0766023	0.0506592	0.0382215	0.0225866	0.0181216	0.0175009	0.0110471	0.00907763	0.0362545	0.0364201	0.0263477	0.0380297	0.027626	0.0196026	0.0775638	0.0235172	0.020533
交通运输设备制造业	0.0143958	0.0319076	0.0228258	0.0373148	0.0406087	0.0177431	0.02061	0.0201982	0.0274738	0.0314291	0.0208563	0.0253096	0.0316566	0.0304877	0.0365571	0.0440987	1.44937	0.0268536	0.019396	0.0242124	0.0377824	0.0028535	0.0384411	0.0431026	0.0362971	0.0337876	0.104245	0.136461	0.0203029	0.0398515	0.0201327	0.0138268	0.0100794	0.0677524	0.0253236	0.0317869	0.0520299	0.0811397	0.0290652	0.0197118	0.0254984	0.0423824
电气机械及器材制造业	0.00800982	0.0412376	0.0282636	0.0441554	0.033194	0.012628	0.0187891	0.0174729	0.0212238	0.0261078	0.0208724	0.0246109	0.0291165	0.0287062	0.0349919	0.0833376	0.0744972	1.16379	0.0556909	0.0805005	0.0250634	0.0038052	0.097077	0.0209876	0.0327341	0.0638688	0.0188098	0.0211991	0.0785313	0.0228673	0.0204598	0.011794	0.0136044	0.0874825	0.0565855	0.0542738	0.036696	0.0355522	0.0196866	0.0244477	0.0228252	0.0168506
通信设备、计算机及其他电子设备制造业	0.00336409	0.00996876	0.00789413	0.0101175	0.00884069	0.00546087	0.00681932	0.00795552	0.00683816	0.0171197	0.00616819	0.0080999	0.00820813	0.00764069	0.00922209	0.031646	0.02474	0.0622826	1.4113	0.212655	0.00903181	0.000847611	0.0128085	0.00659669	0.00830181	0.0123962	0.00875748	0.0150759	0.0596126	0.0127939	0.00612841	0.00722442	0.00550327	0.0723203	0.0469781	0.0464728	0.0211778	0.0341954	0.0136595	0.00916941	0.0157113	0.0166838
仪器仪表及文化办公用机械制造业	0.00115221	0.00453046	0.00625726	0.0045216	0.00342505	0.00157427	0.00230014	0.00196775	0.00227649	0.00299128	0.00384932	0.00433269	0.00353801	0.00367439	0.00345454	0.00438806	0.00676719	0.00440396	0.00371453	1.03338	0.00288893	0.000314001	0.0110463	0.00494271	0.00532257	0.00372569	0.00238069	0.00210194	0.00610571	0.00145512	0.00142063	0.00216007	0.00134578	0.00351115	0.0154708	0.0142622	0.00475678	0.00659663	0.00890557	0.00344572	0.00334413	0.00247123
工艺品及其他制造业	0.00277401	0.00746469	0.00379483	0.00803554	0.00976638	0.00433245	0.00754467	0.00867771	0.00837859	0.00934643	0.00321893	0.0067264	0.00889026	0.00710013	0.00866719	0.0125351	0.00869493	0.0104067	0.00674443	0.0146316	1.06162	0.00049374	0.00436128	0.00337716	0.00378361	0.0082968	0.00340811	0.00464428	0.00300628	0.00297647	0.0034228	0.00212525	0.00177505	0.00926173	0.00694869	0.0043686	0.00643114	0.0116248	0.00506919	0.00567751	0.00574879	0.00494349
废品废料	0.00239829	0.00816468	0.00665706	0.00761549	0.0141567	0.0051265	0.00669332	0.00620261	0.0112303	0.0654497	0.0046841	0.0112518	0.0238878	0.0562522	0.0333744	0.0311353	0.0172296	0.0312231	0.00884499	0.0101165	0.0154194	1.10476	0.00602253	0.00458292	0.00452608	0.0182016	0.00414647	0.00543446	0.00491095	0.00357346	0.00341625	0.00306817	0.00178004	0.0109606	0.00592042	0.00498987	0.00478491	0.0055815	0.00566558	0.00768797	0.00909171	0.00553142
电力、热力的生产和供应业	0.0440831	0.153814	0.148298	0.276744	0.165644	0.0601116	0.11017	0.0786861	0.107835	0.1081	0.113683	0.166107	0.189035	0.180337	0.181604	0.125122	0.101129	0.117196	0.0685493	0.0759591	0.108052	0.0169951	1.61557	0.100771	0.356504	0.123786	0.0625926	0.0601189	0.0597507	0.0490192	0.0768159	0.031471	0.0190463	0.0666612	0.0761944	0.0429103	0.0731585	0.0633201	0.0793295	0.100636	0.0616832	0.0592987
燃气生产和供应业	0.000835169	0.00175063	0.00235873	0.00729851	0.00753233	0.00160495	0.00231108	0.00201822	0.00214472	0.00202414	0.00325572	0.00512837	0.00344426	0.00385501	0.00341507	0.00289067	0.00260569	0.0029048	0.00176881	0.00215054	0.00287422	0.000436715	0.00279717	1.04769	0.00481524	0.00243216	0.00232803	0.00179097	0.00119683	0.0010454	0.00391533	0.000570277	0.000418157	0.00232004	0.00161617	0.00115062	0.0018101	0.00192178	0.00195227	0.0028189	0.00209164	0.00136265
水的生产和供应业	0.00104885	0.00283547	0.00252949	0.00336521	0.00342194	0.00197415	0.00343675	0.00290514	0.00309657	0.00610371	0.00217654	0.00407516	0.00377569	0.00318768	0.00361901	0.00249028	0.00275981	0.00278665	0.00198283	0.00269678	0.00327853	0.000554394	0.00441325	0.00230627	1.03771	0.00268354	0.00205387	0.00342898	0.00276317	0.00185511	0.00477421	0.00156652	0.00064149	0.00293422	0.00373729	0.00295128	0.00340426	0.00433476	0.00500632	0.00354513	0.00370921	0.0025718
建筑业	0.00105432	0.00284285	0.00202562	0.00179312	0.00187631	0.00147977	0.00164858	0.0018357	0.00173233	0.00166105	0.00193537	0.00191093	0.00194401	0.00170722	0.00173832	0.00182917	0.00183532	0.00175656	0.00125523	0.00146289	0.00159897	0.000287674	0.00199962	0.00210823	0.0033853	1.0113	0.00463706	0.0344432	0.0025968	0.00469893	0.00396985	0.00261721	0.0128291	0.00266385	0.00431933	0.00389374	0.0198201	0.009459	0.00888228	0.0261907	0.0122118	0.0165582
交通运输及仓储业	0.0372908	0.0846337	0.0402503	0.0830107	0.101606	0.0633386	0.0602764	0.0649046	0.078048	0.0644872	0.0548048	0.070773	0.0891485	0.065636	0.0681247	0.0673756	0.0643379	0.0676191	0.0447875	0.0523594	0.0659582	0.0111791	0.0511157	0.0546709	0.0355469	0.12829	1.09656	0.1314	0.0371329	0.110023	0.0475887	0.0345212	0.0129823	0.0772089	0.0548032	0.0598632	0.038532	0.0461018	0.0517596	0.0474291	0.0573735	0.0564085
邮政业	0.00114662	0.000948283	0.000628007	0.000843943	0.000998734	0.00109228	0.00187872	0.00298817	0.00174681	0.00138909	0.000521765	0.00159686	0.0010326	0.00092777	0.000973067	0.00166918	0.00104261	0.00149079	0.000992523	0.00163601	0.00122472	0.000113883	0.000889616	0.000671671	0.00105033	0.00104702	0.000855118	1.03375	0.00155415	0.00140204	0.00240998	0.00345458	0.000708788	0.00203169	0.00216983	0.00168015	0.00134678	0.00217571	0.00404381	0.00138225	0.00322152	0.00924717
信息传输、计算机服务和软件业	0.00743351	0.00967159	0.00688932	0.00886428	0.0091762	0.00832643	0.0095153	0.0115572	0.0116222	0.00958121	0.00931116	0.0114085	0.0100888	0.0189846	0.0137931	0.0127421	0.0111886	0.0135408	0.0166988	0.0111027	0.0141001	0.00119627	0.0154025	0.00705314	0.0114967	0.0246651	0.0154828	0.0240831	1.03798	0.0160668	0.00980912	0.0294564	0.0051489	0.0113453	0.0111057	0.00987278	0.0125239	0.0097973	0.0194154	0.0204761	0.017416	0.0274854
批发和零售业	0.0294454	0.030527	0.0235288	0.0323565	0.034987	0.0500867	0.0451907	0.0464473	0.0505364	0.0503669	0.0308616	0.0442508	0.0471411	0.0408274	0.0497479	0.0532932	0.066973	0.0550279	0.0554591	0.0485614	0.0487919	0.00689392	0.0296458	0.0312803	0.0231158	0.0539218	0.029593	0.079734	0.0407289	1.01985	0.0520949	0.0138167	0.00866961	0.0464991	0.0380084	0.0260428	0.0283821	0.0391295	0.0276255	0.065622	0.0459431	0.0293732
住宿和餐饮业	0.00915849	0.0229863	0.0156718	0.0226964	0.025611	0.0161398	0.0164253	0.0186351	0.0183351	0.0172436	0.0127198	0.0189439	0.0211914	0.0156616	0.0239803	0.0198304	0.0178999	0.0204235	0.0133422	0.018416	0.0192874	0.00224243	0.0162873	0.0148839	0.0190116	0.0238078	0.0222067	0.0179767	0.023513	0.0343931	1.01901	0.0460524	0.0153609	0.0770896	0.0399839	0.0472654	0.0257139	0.0260618	0.0473019	0.0242781	0.0495642	0.077379
金融业	0.0228408	0.0474169	0.0301222	0.0419311	0.0422143	0.0333977	0.0476063	0.0425393	0.044841	0.0430311	0.0296303	0.0462794	0.0587965	0.0439961	0.0416326	0.0392309	0.0373369	0.0427508	0.0501641	0.0332261	0.0413124	0.00743811	0.0794093	0.0485583	0.086169	0.0461401	0.0726014	0.0333417	0.0307426	0.0605685	0.0412057	1.07975	0.032633	0.0690929	0.0260346	0.0474571	0.058046	0.0446552	0.0555841	0.0348462	0.0451362	0.0380767
房地产业	0.0033881	0.00665697	0.0039709	0.0056262	0.00663232	0.00666557	0.00966648	0.0170772	0.0120283	0.0112657	0.00393523	0.00832948	0.00868771	0.0052872	0.00985014	0.00866287	0.00800178	0.00896904	0.00815205	0.00976886	0.013207	0.00105643	0.00672213	0.00536808	0.00640029	0.00753645	0.00915409	0.0188389	0.0253516	0.0300342	0.0194676	0.0321539	1.0115	0.0215135	0.00917598	0.0146848	0.00784996	0.0357868	0.0121956	0.00924721	0.0250878	0.0125515
租赁和商务服务业	0.00838371	0.0125159	0.007519	0.0122915	0.0128082	0.0222883	0.0151556	0.02788	0.0194819	0.0184081	0.011343	0.0230981	0.0160914	0.0107184	0.0134896	0.0172919	0.0232278	0.0266193	0.0193381	0.0191097	0.0176111	0.00194863	0.0148133	0.0103444	0.0138947	0.0156596	0.0136517	0.036317	0.0365925	0.0569183	0.0244768	0.0436734	0.0213049	1.04634	0.0164509	0.019501	0.0183926	0.0229286	0.0312444	0.0218777	0.0344587	0.0179991
研究与试验发展业	0.00186779	0.00223617	0.00222742	0.00153928	0.00144872	0.00192519	0.00188792	0.00171531	0.00187543	0.00177083	0.00151683	0.00309147	0.00182099	0.00245859	0.00221379	0.00419241	0.00793613	0.00427075	0.00660003	0.00502559	0.00222263	0.000208162	0.00193634	0.00148618	0.00120993	0.00210457	0.00143547	0.00163785	0.00182568	0.00209029	0.00114691	0.00110418	0.000405198	0.00188728	1.0156	0.00236466	0.00165029	0.00134241	0.00301938	0.00201089	0.00201595	0.000901556
综合技术服务业	0.0103522	0.0142948	0.0141203	0.0181764	0.0142725	0.00947734	0.00877906	0.00877026	0.00772144	0.0095864	0.00910328	0.0113437	0.00968227	0.00958731	0.0107345	0.0107764	0.0123168	0.0102757	0.00766023	0.00927947	0.00831417	0.000942126	0.0146609	0.00868399	0.00650725	0.0171426	0.0051258	0.00402848	0.00498427	0.00674251	0.005557	0.00205898	0.00232578	0.00526169	0.0160506	1.05343	0.00689377	0.0048159	0.00607512	0.00773804	0.00488557	0.00461421
水利、环境和公共设施管理业	0.00300589	0.00247252	0.00171117	0.00200727	0.00384277	0.00227503	0.00364307	0.00231042	0.00171989	0.00369355	0.00138003	0.00234453	0.00185654	0.00153283	0.0014561	0.00131908	0.00143691	0.00146169	0.000949904	0.00107057	0.00185979	0.000214258	0.00362971	0.0015144	0.0540823	0.0013178	0.00117664	0.00101401	0.00110416	0.00133014	0.00205615	0.00145266	0.000626353	0.00876928	0.00167566	0.000989904	1.01974	0.00274948	0.00334987	0.00173694	0.00270264	0.00370481
居民服务和其他服务业	0.00808322	0.0176887	0.00999936	0.0111745	0.0125681	0.00885648	0.00890781	0.0095109	0.00922263	0.00956886	0.00847509	0.0110081	0.0128198	0.0109555	0.0106438	0.00916176	0.00914454	0.0091636	0.00609894	0.00686627	0.00856653	0.0023926	0.021259	0.0103436	0.0195705	0.0114021	0.0257259	0.00883992	0.0117903	0.0209665	0.0206412	0.00997519	0.00840367	0.0252754	0.00924279	0.0155762	0.0292277	1.05152	0.0187207	0.0159602	0.0225214	0.0259947
教育	0.00183676	0.00392179	0.0013791	0.00230616	0.00452062	0.00184444	0.00178328	0.00170891	0.00191276	0.00163849	0.00126419	0.001857	0.00215074	0.00156997	0.00169353	0.00221072	0.00188786	0.00171533	0.00136192	0.00154177	0.00186581	0.000188703	0.0022743	0.0018475	0.00380428	0.0019534	0.0031484	0.00349401	0.00335713	0.00327404	0.00218353	0.00724001	0.000905048	0.00262106	0.00937985	0.00347078	0.00420456	0.00198888	1.02061	0.00489785	0.00506739	0.024654
卫生、社会保障和社会福利业	0.00183648	0.00550197	0.00181678	0.00465431	0.00470064	0.00229086	0.00257191	0.00281798	0.0032801	0.00357208	0.00190175	0.002844	0.00482575	0.00354152	0.00558542	0.00618511	0.00557568	0.00476238	0.00221498	0.00389562	0.00235425	0.000444761	0.00447303	0.00514493	0.00221079	0.0031006	0.00200856	0.0014888	0.00122983	0.00111532	0.00164637	0.00174216	0.000651266	0.00192216	0.00477925	0.00230167	0.00479522	0.00178295	0.00441279	1.00513	0.00427075	0.00549417
文化、体育和娱乐业	0.00147606	0.00374835	0.00259449	0.00512323	0.00658326	0.0029937	0.00369971	0.00444178	0.00381021	0.00355554	0.00215836	0.00384671	0.00449785	0.00316809	0.00366151	0.00393701	0.00363161	0.00371747	0.00288973	0.00312466	0.00364507	0.00042976	0.00557128	0.00368768	0.00602966	0.00436872	0.00364585	0.00842653	0.00579415	0.00702783	0.00518548	0.00719735	0.00444377	0.00670831	0.00747799	0.0065051	0.00709861	0.00650636	0.0116028	0.00429381	1.04829	0.0162079
公共管理和社会组织	0.000483095	0.000449751	0.000454659	0.000410703	0.000388007	0.000467197	0.000432695	0.000436991	0.00042034	0.000383284	0.000310097	0.000386571	0.000407392	0.000330846	0.000371506	0.000368156	0.000372678	0.000349704	0.000271625	0.000310698	0.000419768	2.70747e-05	0.000416422	0.000327919	0.000420701	0.000402837	0.000435606	0.000456591	0.00045122	0.00047557	0.000471517	0.000490261	0.000502294	0.000408431	0.000409024	0.00044048	0.000454021	0.000439761	0.000463686	0.000416812	0.000452064	1.00047
	2006	2007			2006	2007			2006	2007
煤炭开采和洗选业	7.60127	8.09333		煤炭开采和洗选业	7.60127	8.09333		煤炭开采和洗选业	17.1683	15.6179
石油和天然气开采业	1.45372	1.20906		石油和天然气开采业	1.45372	1.20906		石油和天然气开采业	10.3762	8.14766
黑色金属矿采选业	11.4016	7.71582		金属矿采选业	18.6101	13.5832		金属矿采选业	22.0674	16.2754
有色金属矿采选业	25.8186	19.4505		非金属矿及其他矿采选业	9.77329	6.48384		非金属矿及其他矿采选业	11.8143	8.00961
非金属矿采选业	9.77329	6.48384		食品制造及烟草加工业	8.07623	7.34716		食品制造及烟草加工业	15.5352	13.7354
开采辅助活动	#DIV/0!	#DIV/0!		纺织业	13.1842	12.2895		纺织业	26.3308	24.2431
其他采矿业	166.536	123.752		纺织服装鞋帽皮革羽绒及其制品业	3.64647	3.31879		纺织服装鞋帽皮革羽绒及其制品业	6.61141	5.8263
农副食品加工业	7.42112	8.67178		木材加工及家具制造业	1.36021	1.09284		木材加工及家具制造业	4.38171	3.65794
食品制造业	9.34616	7.23369		造纸印刷及文教体育用品制造业	25.6114	23.1995		造纸印刷及文教体育用品制造业	38.794	34.8195
酒、饮料和精制茶制造业	14.6528	12.7255		石油加工、炼焦及核燃料加工业	4.67958	4.12081		石油加工、炼焦及核燃料加工业	16.6266	13.5277
烟草制品业	0.884898	0.757704		化学工业	10.6438	8.16532		化学工业	43.4981	35.3197
纺织业	13.1842	12.2895		非金属矿物制品业	3.7623	2.64958		非金属矿物制品业	7.729	5.73604
纺织服装、服饰业	2.28615	1.95748		金属冶炼及压延加工业	4.40789	3.24389		金属冶炼及压延加工业	22.3901	17.9821
皮革、毛皮、羽毛 及其制品和制鞋业	5.00678	4.68009		金属制品业	2.68905	2.97255		金属制品业	8.9207	8.05669
木材加工及木、竹、 藤、棕、草制品业	2.21281	1.40589		通用、专用设备制造业	1.2105	0.797521		通用、专用设备制造业	11.1196	8.67
家具制造业	0.507623	0.779799		交通运输设备制造业	1.28914	0.830451		交通运输设备制造业	7.06957	5.32311
造纸及纸制品业	75.6019	68.1954		电气机械及器材制造业	0.463465	0.370114		电气机械及器材制造业	6.29089	4.90144
印刷和记录媒介复制业	0.720129	0.949297		通信设备、计算机及其他电子设备制造业	0.738658	0.768614		通信设备、计算机及其他电子设备制造业	3.20302	2.80534
文教、工美、体育和娱乐用品制造业	0.512154	0.453631		仪器仪表及文化办公用机械制造业	2.2598	1.69748		仪器仪表及文化办公用机械制造业	3.03574	2.29677
石油加工、炼焦和 核燃料加工业	4.67958	4.12081		工艺品及其他制造业	0.943986	1.14123		工艺品及其他制造业	2.13725	2.13676
化学原料和化学 制品制造业	16.7844	12.3659		废品废料	1.05227	1.43305		废品废料	4.25542	4.21784
医药制造业	9.02307	7.14412		电力、热力的生产和供应业	10.0912	6.62915		电力、热力的生产和供应业	45.1374	33.2505
化学纤维制造业	15.7193	12.2185		燃气生产和供应业	4.47466	2.83947		燃气生产和供应业	5.31114	3.45485
橡胶和塑料制品业	1.04852	0.932743		水的生产和供应业	28.377	20.499		水的生产和供应业	29.9664	21.7024
非金属矿物制品业	3.7623	2.64958
黑色金属冶炼及压延加工业	6.23878	4.69571
有色金属冶炼及 压延加工业	2.57701	1.79208
金属制品业	2.68905	2.97255
通用设备制造业	0.931491	0.678176
专用设备制造业	1.4895	0.916865
交通运输设备制造业	1.28914	0.830451
电气机械和器材制造业	0.463465	0.370114
计算机、通信和 其他电子设备 制造业	0.738658	0.768614
仪器仪表制造业	2.2598	1.69748
其他制造业	0.943986	1.14123
废弃资源综合利用业	1.05227	1.43305
金属制品、机械和设备修理业	#DIV/0!	#DIV/0!
电力、热力生产和供应业	10.0912	6.62915
燃气生产和供应业	4.47466	2.83947
水的生产和供应业	28.377	20.499
其他行业	#DIV/0!	#DIV/0!

## Sheet: 08-10
I-（I-M）A的逆	农林牧渔业	煤炭开采和洗选业	石油和天然气开采业	金属矿采选业	非金属矿及其他矿采选业	食品制造及烟草加工业	纺织业	纺织服装鞋帽皮革羽绒及其制品业	木材加工及家具制造业	造纸印刷及文教体育用品制造业	石油加工、炼焦及核燃料加工业	化学工业	非金属矿物制品业	金属冶炼及压延加工业	金属制品业	通用、专用设备制造业	交通运输设备制造业	电气、机械及器材制造业	通信设备、计算机及其他电子设备制造业	仪器仪表及文化办公用机械制造业	工艺品及其他制造业(含废品废料)	电力、热力的生产和供应业	燃气生产和供应业	水的生产和供应业	建筑业	交通运输及仓储业	邮政业	信息传输、计算机服务和软件业	批发和零售贸易业	住宿和餐饮业	金融业	房地产业	租赁和商务服务业	研究与事业发展业	综合技术服务业	水利、环境和公共设施管理业	居民服务和其他服务业	教育	卫生、社会保障和社会福利业	文化、体育和娱乐业	公共管理和社会组织
农林牧渔业	1.22344	0.0343273	0.0189249	0.0295321	0.036086	0.587237	0.3253	0.235913	0.236008	0.129519	0.0174503	0.0982169	0.0414962	0.0292719	0.0386233	0.0337752	0.0373373	0.0385288	0.0293194	0.0337183	0.149933	0.0249864	0.0214344	0.0265824	0.0437868	0.0577662	0.0322297	0.0266005	0.0235258	0.339271	0.0275157	0.0181378	0.0673616	0.102279	0.0389811	0.0738532	0.0604417	0.0280811	0.06209	0.0820015	0.0429804
煤炭开采和洗选业	0.0168704	1.23036	0.0498173	0.074536	0.064261	0.0249962	0.038315	0.0343736	0.053949	0.0527626	0.102797	0.072676	0.15359	0.107459	0.0807084	0.0583765	0.0453361	0.0586196	0.0318455	0.0378983	0.0353454	0.310848	0.0873432	0.0890025	0.0670749	0.0391899	0.0281692	0.0212098	0.0119234	0.0224527	0.0110425	0.0105286	0.0280876	0.0335654	0.0215874	0.0409466	0.0265597	0.0160759	0.04287	0.0222494	0.0195257
石油和天然气开采业	0.0124811	0.0182361	1.03197	0.0393749	0.0393966	0.0147417	0.0196118	0.0201003	0.024547	0.0237542	0.357469	0.0630339	0.0405695	0.0395305	0.0299437	0.0262581	0.0228148	0.0276043	0.0171325	0.0197977	0.0164486	0.0311665	0.305965	0.0199655	0.0317183	0.0756502	0.0292707	0.0106506	0.00984674	0.0127885	0.00858391	0.00944657	0.0253657	0.020862	0.019374	0.027869	0.0186939	0.00869695	0.0289515	0.014307	0.0133713
金属矿采选业	0.00328145	0.0175088	0.0157065	1.09216	0.0141471	0.00456831	0.00619885	0.00625664	0.0151001	0.0126262	0.00860859	0.0143109	0.0194752	0.183621	0.0816259	0.0584355	0.0407718	0.0639613	0.017616	0.0219335	0.0190876	0.0127425	0.00926747	0.00878237	0.0349116	0.00896493	0.00867831	0.00789031	0.00286149	0.0037391	0.00256997	0.00353838	0.00920067	0.0177372	0.0100728	0.012162	0.00699288	0.00288173	0.00958071	0.00517541	0.00372958
非金属矿及其他矿采选业 非金属矿及其他矿采选业	0.00327084	0.0039663	0.00367391	0.0052971	1.08012	0.00414942	0.00600794	0.0051528	0.00664255	0.00709412	0.00272969	0.0276203	0.0780751	0.00876225	0.0109124	0.00677195	0.00644495	0.00895449	0.00634865	0.00812939	0.00708576	0.00322539	0.00244869	0.00350043	0.0313119	0.00288453	0.00352219	0.00201346	0.0011396	0.00262597	0.00103313	0.0016863	0.00345412	0.00583304	0.00267321	0.00630041	0.0040192	0.00191782	0.0123269	0.00412898	0.00256624
食品制造及烟草加工业	0.161159	0.0236086	0.0175892	0.0264585	0.031896	1.33602	0.0725292	0.12609	0.0611597	0.0459457	0.0187402	0.0599373	0.0332985	0.0259136	0.0333378	0.0303	0.0312908	0.0336697	0.0270095	0.0295127	0.046642	0.0242293	0.0212122	0.0249703	0.0340754	0.0375469	0.0270391	0.0269542	0.0255319	0.472085	0.0321052	0.0200016	0.0671603	0.0689921	0.0379749	0.049948	0.0555061	0.028701	0.0451607	0.106661	0.0452466
纺织业	0.00560881	0.00974753	0.00869555	0.0117277	0.0143616	0.00975026	1.58694	0.61702	0.0485398	0.0644539	0.00592604	0.0286444	0.0192389	0.0134315	0.0173818	0.0163181	0.0238221	0.0185315	0.0117724	0.0154002	0.112213	0.0103325	0.0132479	0.0115266	0.0158557	0.01379	0.0175253	0.00985415	0.0118812	0.0162582	0.00811783	0.00874343	0.0410483	0.0468179	0.00973952	0.0252882	0.0366632	0.00890267	0.0303548	0.0277563	0.0206549
纺织服装鞋帽皮革羽绒及其制品业	0.00334379	0.00923711	0.00766889	0.0107856	0.0117084	0.00630489	0.032082	1.1951	0.0359777	0.0196613	0.00506737	0.0102296	0.0113082	0.00996335	0.0121662	0.0104071	0.0236225	0.0108386	0.00846926	0.00994663	0.018779	0.0111431	0.0185843	0.0121852	0.0126282	0.0140527	0.0168617	0.00731105	0.0129958	0.00879687	0.00681389	0.00785329	0.0218953	0.0156769	0.00685172	0.0221683	0.0137795	0.00448407	0.0215948	0.0256238	0.019173
木材加工及家具制造业	0.00418413	0.0170246	0.00883104	0.0104697	0.0096252	0.00681618	0.00678555	0.00906824	1.42861	0.0487155	0.0057097	0.00956888	0.0201595	0.00886147	0.0323431	0.0134163	0.0257506	0.0127715	0.00896546	0.0114785	0.0351612	0.00890804	0.0074357	0.00856479	0.0337905	0.00741521	0.015202	0.00653651	0.00496665	0.00626487	0.00445419	0.00454916	0.0129317	0.0113175	0.00695128	0.0254568	0.0185722	0.0190652	0.016404	0.0254749	0.0260489
造纸印刷及文教体育用品制造业	0.0126776	0.0130738	0.0115889	0.0161297	0.0200182	0.0442575	0.0339188	0.0473407	0.0479379	1.395	0.00930532	0.0426572	0.0523656	0.0155991	0.030272	0.023909	0.0243263	0.0366462	0.0309416	0.0332526	0.0306775	0.0176172	0.01385	0.0178315	0.0265598	0.0178354	0.0545245	0.0586274	0.0232064	0.0262602	0.0412743	0.0180308	0.135835	0.0349577	0.0332258	0.0277927	0.036992	0.0509998	0.0382368	0.166357	0.0452367
石油加工、炼焦及核燃料加工业	0.0317953	0.0500158	0.0640085	0.107009	0.104763	0.0380687	0.0467917	0.050391	0.0624148	0.0581196	1.09585	0.132759	0.107933	0.105948	0.0792023	0.069835	0.058861	0.0712483	0.0429234	0.049871	0.0418464	0.0739013	0.057784	0.0486704	0.0871185	0.224953	0.0844623	0.0282057	0.0276312	0.031235	0.0240779	0.0264869	0.0702313	0.0533389	0.054613	0.0764878	0.0491088	0.0235793	0.0644598	0.0370258	0.0374089
化学工业	0.154905	0.0816181	0.0853109	0.125707	0.206271	0.144569	0.305649	0.251981	0.266958	0.332917	0.0720453	1.62738	0.20344	0.0916353	0.135561	0.134703	0.18084	0.209113	0.184599	0.207138	0.159472	0.0665508	0.0610071	0.116752	0.141022	0.0810664	0.0688796	0.0624384	0.040473	0.0918711	0.0359663	0.0473599	0.135271	0.226709	0.0832295	0.166711	0.176295	0.0446923	0.619975	0.135004	0.0582069
非金属矿物制品业	0.00799159	0.025226	0.0203598	0.0239869	0.0649447	0.0180189	0.0141002	0.0133256	0.0285951	0.0191538	0.0152294	0.0266969	1.25021	0.0489871	0.0419579	0.0339062	0.032871	0.055078	0.0457198	0.0649858	0.030556	0.0183105	0.0140345	0.0151219	0.296173	0.0134536	0.0256557	0.0105272	0.00496343	0.0124036	0.0046181	0.00937234	0.0129388	0.0244749	0.0133411	0.036693	0.0126622	0.0108622	0.0252836	0.0183072	0.014989
金属冶炼及压延加工业	0.0214894	0.132337	0.118854	0.106599	0.101965	0.0313102	0.04068	0.0421326	0.109313	0.0890968	0.0642034	0.0765436	0.130046	1.44387	0.581454	0.433808	0.308977	0.48742	0.130217	0.156488	0.141554	0.0953951	0.0692864	0.0628495	0.264055	0.0665533	0.0646381	0.0587739	0.0208533	0.0263183	0.0186166	0.0257819	0.0665424	0.0810028	0.0711187	0.0797487	0.0496605	0.0207679	0.0600938	0.0363077	0.027057
金属制品业	0.0115543	0.0408645	0.0230196	0.0465108	0.041851	0.0180635	0.0169607	0.0207253	0.0581629	0.0434319	0.0179069	0.0315671	0.0611916	0.0375989	1.17647	0.0817763	0.0534643	0.085054	0.0541438	0.0725897	0.0473466	0.0321531	0.0254334	0.04603	0.067254	0.0206759	0.0181834	0.0179439	0.00736045	0.012658	0.0081749	0.0135003	0.0400946	0.0481094	0.0392944	0.0280308	0.019037	0.00928386	0.0219597	0.0181508	0.0103814
通用、专用设备制造业	0.0201269	0.0956043	0.105542	0.128298	0.139756	0.02462	0.0435719	0.039029	0.0566549	0.0531738	0.062403	0.0590918	0.0864743	0.0956076	0.116291	1.28921	0.171632	0.116107	0.0464882	0.0690746	0.0308465	0.059713	0.0561735	0.0417597	0.085305	0.0612407	0.0475854	0.0301166	0.014168	0.0186499	0.0150454	0.0141139	0.0372936	0.0475466	0.0332135	0.055601	0.02688	0.0131032	0.0774849	0.0232857	0.018044
交通运输设备制造业	0.0138048	0.0285695	0.0215398	0.0365768	0.054437	0.01796	0.0196837	0.0210237	0.0299323	0.0344978	0.017407	0.0262507	0.0349381	0.0308953	0.0384781	0.0457448	1.45204	0.0289062	0.0226463	0.0271878	0.0233089	0.0379501	0.0449008	0.0360439	0.0350249	0.11089	0.135049	0.0240538	0.0239974	0.0175522	0.0149048	0.012081	0.0595817	0.0301751	0.0364096	0.0654989	0.0630272	0.0168016	0.0180006	0.0215118	0.0293998
电气、机械及器材制造业	0.00847114	0.0370094	0.0291241	0.0460105	0.0399947	0.0129683	0.0182218	0.0181199	0.0245289	0.0293206	0.0188027	0.0256761	0.0324003	0.0320792	0.040014	0.0922329	0.0821811	1.18277	0.062362	0.0805615	0.0182084	0.102902	0.020893	0.0380719	0.0633391	0.0213298	0.0242425	0.0896641	0.0154886	0.0184844	0.0129447	0.0190329	0.0474976	0.0661592	0.0600534	0.0494	0.0315704	0.011269	0.0222138	0.0187374	0.0136199
通信设备、计算机及其他电子设备制造业	0.00379609	0.0102598	0.00891217	0.0116045	0.0115435	0.006179	0.00714146	0.00896751	0.00851788	0.019943	0.00610783	0.00966142	0.0101051	0.0093346	0.0114398	0.0366576	0.029651	0.0758168	1.47002	0.240265	0.00718875	0.0151693	0.00749289	0.0099583	0.0140024	0.0105207	0.0197898	0.0715749	0.00961812	0.00590602	0.00907405	0.00801048	0.0654517	0.0520457	0.0489108	0.0259333	0.0317332	0.00803617	0.00881931	0.0136147	0.0128604
仪器仪表及文化办公用机械制造业	0.0014206	0.00496893	0.00617249	0.00528749	0.00461156	0.00204487	0.00270126	0.00255826	0.00316307	0.00566732	0.00369643	0.00549188	0.00437871	0.00445575	0.00452068	0.00624024	0.00901723	0.00678778	0.0193937	1.06	0.00253143	0.0114247	0.00591309	0.00669506	0.00415939	0.00322468	0.00310242	0.00663912	0.00130531	0.00160898	0.00294399	0.00182245	0.00437101	0.0189205	0.0128069	0.0091976	0.00651528	0.00506018	0.00393195	0.00360902	0.00220914
工艺品及其他制造业	0.00472185	0.0122896	0.00906534	0.0137917	0.0224888	0.00874061	0.0124475	0.0138944	0.0189105	0.0758936	0.0061689	0.0176144	0.0315115	0.0489089	0.0358884	0.0384302	0.0218161	0.0356736	0.0158084	0.0217754	1.07359	0.00965986	0.00673542	0.00771615	0.0216808	0.00727139	0.0105533	0.00896852	0.00403204	0.00590077	0.00512632	0.00443077	0.0178834	0.0133368	0.00918843	0.0133537	0.0135746	0.00602828	0.0116788	0.0140816	0.00707807
电力、热力的生产和供应业	0.0442815	0.102701	0.143019	0.271132	0.203884	0.0596334	0.0954219	0.0765754	0.12491	0.116713	0.0919187	0.154335	0.188395	0.18505	0.203583	0.128177	0.101199	0.120327	0.077854	0.0831305	0.0704365	1.57352	0.0942159	0.404204	0.11096	0.064081	0.0640156	0.0699834	0.0344984	0.0683445	0.0337471	0.0264179	0.064456	0.0873186	0.0478129	0.0964058	0.0562305	0.0448102	0.0916863	0.0540645	0.0464336
燃气生产和供应业	0.000970954	0.00177902	0.0024414	0.0078256	0.008027	0.00185289	0.00246335	0.0023109	0.00262505	0.00249323	0.00292558	0.00586904	0.00395604	0.00446927	0.00401095	0.00348148	0.00313825	0.00349117	0.00239047	0.00269957	0.00225658	0.00303549	1.05979	0.00507623	0.00263032	0.00246834	0.00237354	0.00162347	0.000846126	0.0049407	0.000748099	0.000681647	0.00265431	0.00218644	0.00149285	0.00263354	0.00197188	0.00124752	0.00313355	0.00194571	0.00126651
水的生产和供应业	0.000679859	0.00158426	0.00148187	0.00206756	0.00222404	0.0012796	0.0020749	0.00190005	0.00213469	0.00420706	0.00115019	0.00266829	0.00256074	0.00203514	0.00241627	0.00168574	0.00182892	0.00188595	0.00152031	0.00189768	0.00147612	0.00276014	0.00143258	1.02255	0.00170916	0.00146711	0.00265473	0.00204568	0.000838332	0.00254305	0.00105022	0.000582365	0.00191155	0.00273322	0.00205555	0.00303719	0.00251425	0.00177977	0.00201663	0.00189451	0.001274
建筑业	0.00117794	0.00273706	0.00200815	0.00191199	0.00214061	0.00169477	0.00178099	0.00219433	0.002127	0.0020938	0.00173905	0.0022042	0.00232114	0.00191435	0.00201827	0.0021423	0.00208363	0.00209678	0.00166938	0.00181417	0.0013136	0.00226223	0.00221145	0.00404955	1.01233	0.00603302	0.045773	0.00350302	0.00385755	0.00368483	0.00329112	0.0198736	0.00340299	0.00540184	0.00477505	0.0276496	0.00941374	0.0053522	0.0197543	0.00979539	0.0149201
交通运输及仓储业	0.0437575	0.0862884	0.0442683	0.0881697	0.112165	0.0727065	0.0657143	0.077159	0.0943462	0.0804369	0.049187	0.0831015	0.106871	0.0728428	0.0801286	0.0824022	0.0752801	0.0823515	0.0610491	0.066952	0.0536548	0.0601023	0.0587032	0.0431855	0.153871	1.11909	0.194131	0.059676	0.0842861	0.0516166	0.044473	0.0234307	0.0886607	0.0828584	0.0915117	0.0635314	0.0511787	0.0402014	0.052098	0.0635453	0.0643858
邮政业	0.00127468	0.00105102	0.000750188	0.00104377	0.00128709	0.00136026	0.00204521	0.00350038	0.00213742	0.00180192	0.000582701	0.00204257	0.00140495	0.00122834	0.00129511	0.00213848	0.00140461	0.00198653	0.001508	0.00221931	0.00104801	0.0011913	0.000873265	0.00133353	0.00132276	0.00126289	1.0446	0.00232549	0.00201203	0.00153913	0.00542195	0.00129198	0.00602965	0.00280457	0.00213762	0.00210403	0.00229733	0.00250537	0.00149709	0.00330893	0.0111528
信息传输、计算机服务和软件业	0.00740482	0.00920992	0.00680393	0.00912751	0.0102891	0.00875026	0.00950881	0.0130262	0.0135202	0.0115114	0.00793649	0.0121907	0.0115332	0.0184385	0.0148658	0.014102	0.01207	0.0147864	0.0202104	0.0132031	0.0111369	0.016649	0.00733247	0.0128512	0.0248693	0.0148854	0.030115	1.05113	0.0119914	0.009192	0.034988	0.00781452	0.0119585	0.0132088	0.0115371	0.0173089	0.00922961	0.0111843	0.0165284	0.0142253	0.0231918
批发和零售贸易业	0.0282643	0.0283453	0.0232352	0.0326578	0.038096	0.0504925	0.0434179	0.0481	0.0555025	0.055916	0.0261448	0.0464389	0.052082	0.0424426	0.0533797	0.0581304	0.0706119	0.0604579	0.0645856	0.0525312	0.0351731	0.0309207	0.0328595	0.0243919	0.0555161	0.0327626	0.0987967	0.0486685	1.01452	0.0455564	0.0154115	0.0126722	0.0477497	0.0451251	0.0296364	0.0374884	0.0357913	0.0162424	0.0538425	0.0405944	0.0241409
住宿和餐饮业	0.0103278	0.0239186	0.0168648	0.0255717	0.030097	0.0188518	0.0179681	0.0222848	0.0229401	0.0221125	0.012319	0.0230124	0.0267535	0.0196038	0.0299448	0.0249244	0.0218838	0.0257965	0.0181888	0.0241794	0.015827	0.019509	0.0166966	0.0220358	0.0282737	0.0288371	0.023785	0.032844	0.0275749	1.01877	0.0489394	0.0241628	0.0810547	0.053663	0.0550013	0.0390099	0.0267358	0.0289061	0.0232299	0.0434083	0.0693564
金融业	0.0217249	0.0410732	0.0254879	0.0400322	0.0441061	0.0336502	0.0459025	0.0443431	0.0497665	0.0483293	0.0234075	0.0480727	0.0622401	0.0451257	0.0448743	0.0427383	0.0399968	0.0464652	0.0594603	0.0377187	0.0298552	0.0791998	0.0515447	0.0860477	0.0469255	0.0774073	0.0413762	0.0409071	0.0445746	0.037003	1.08946	0.0501109	0.0692147	0.0301821	0.0513354	0.0556168	0.0397092	0.0330755	0.0322979	0.0353239	0.0300144
房地产业	0.00367166	0.00657279	0.00418375	0.00617327	0.00771386	0.00735389	0.00992014	0.0186831	0.0134477	0.0133298	0.0036769	0.00947503	0.0102785	0.00632974	0.0113685	0.0102217	0.00910377	0.0107491	0.010547	0.0114723	0.0099478	0.00771644	0.00609954	0.00731025	0.00861818	0.0120404	0.0245861	0.033822	0.0260616	0.0163019	0.0395247	1.01757	0.0257166	0.0114173	0.0171821	0.0106723	0.0346466	0.0105326	0.00857251	0.0198391	0.0108007
租赁和商务服务业	0.00972996	0.0140878	0.00918918	0.0148379	0.0167855	0.0269997	0.0172662	0.0349934	0.0250854	0.0241003	0.011041	0.0292833	0.0210488	0.0136953	0.0173952	0.0226113	0.028805	0.0352147	0.0267726	0.0257344	0.0150258	0.0187956	0.0131805	0.0174623	0.0184542	0.0174054	0.0475812	0.0534828	0.0444425	0.0242696	0.0598923	0.0340181	1.05055	0.0216997	0.0240101	0.0264034	0.023396	0.01931	0.021956	0.0301692	0.0160718
研究与实验发展业	0.00286256	0.00322381	0.00331428	0.00252022	0.00273596	0.00307913	0.00289905	0.00281521	0.00319524	0.00315343	0.00206434	0.00514808	0.00320435	0.00396794	0.0037151	0.00716086	0.0127904	0.0073176	0.0119639	0.00903662	0.00244955	0.00321255	0.00222322	0.00207372	0.00335158	0.00247728	0.00291706	0.00360966	0.00232463	0.00182279	0.00228754	0.000933722	0.00284692	1.02733	0.00429567	0.0033144	0.00192625	0.00265464	0.00310468	0.00250928	0.001086
综合技术服务业	0.013265	0.0155292	0.016359	0.0223388	0.0191227	0.0131058	0.0112216	0.0121476	0.0112183	0.0145448	0.00980779	0.0161972	0.0138909	0.0136745	0.0156221	0.0161871	0.0184955	0.0154872	0.0132839	0.0142063	0.00791903	0.0195974	0.0102733	0.00949585	0.0212006	0.00717452	0.00627421	0.0097236	0.00620378	0.00759542	0.00318364	0.00426814	0.00706801	0.022952	1.07151	0.0124924	0.00594671	0.00452099	0.00995084	0.00600959	0.00483523
水利、环境和公共设施管理业	0.00360305	0.00226215	0.00171529	0.00222106	0.00397083	0.00275529	0.0038782	0.00270809	0.00218936	0.00555784	0.00125709	0.00309028	0.00221908	0.0017898	0.00182315	0.0016204	0.00169758	0.00182627	0.00130979	0.00136307	0.00151848	0.00514839	0.00156195	0.0603396	0.00147829	0.00138489	0.00137124	0.00156741	0.00107603	0.00218319	0.00171968	0.00100675	0.0102714	0.0021381	0.00121419	1.02623	0.00267615	0.00195752	0.00192229	0.0024721	0.00308177
居民服务和其他服务业	0.00710866	0.0136675	0.0081028	0.00981974	0.0117555	0.00819159	0.00767809	0.00890891	0.00921455	0.00948261	0.00631336	0.0101025	0.0122121	0.00993091	0.0101062	0.00883291	0.0085541	0.00887791	0.00653887	0.00693922	0.00570021	0.0182465	0.00887545	0.0169957	0.0109221	0.0300556	0.0108871	0.0122033	0.0135781	0.0152537	0.00854433	0.0104215	0.0231946	0.00986941	0.0154591	0.0335348	1.0448	0.00989927	0.0115718	0.0153642	0.0187859
教育	0.000656875	0.0012846	0.000485764	0.000820618	0.00163238	0.000692565	0.000629897	0.00065189	0.000761378	0.000677209	0.000401425	0.000716623	0.000837594	0.00062309	0.000679902	0.000892438	0.000747024	0.000703053	0.000596829	0.000646805	0.000490657	0.000878961	0.000670313	0.00138049	0.00074283	0.00124195	0.00159346	0.00158279	0.000861802	0.00071636	0.00235052	0.000477791	0.000998185	0.0039489	0.00145151	0.00223398	0.000665069	1.00422	0.00137204	0.00135772	0.00762192
卫生、社会保障和社会福利业	0.00113264	0.00316982	0.00124191	0.00299494	0.0031785	0.00147993	0.00160521	0.00187597	0.00237867	0.00255181	0.00110375	0.00196204	0.0033736	0.00246771	0.0038648	0.00413405	0.0036633	0.00343041	0.00170843	0.00289543	0.00111223	0.00300581	0.00356012	0.00164764	0.0020847	0.00144851	0.00117901	0.00104611	0.000548218	0.00103705	0.00105723	0.000679856	0.00123481	0.00357462	0.00169272	0.00463895	0.00109242	0.00160743	1.0033	0.002145	0.00290923
文化、体育和娱乐业	0.00158812	0.00351616	0.00261211	0.00523878	0.00687117	0.00320647	0.00368951	0.00483621	0.00440317	0.00415577	0.00194352	0.00427942	0.00502603	0.0036077	0.00419843	0.00454993	0.00415599	0.00434333	0.0037037	0.00376943	0.00274623	0.00585895	0.0040172	0.00634922	0.00470977	0.00439742	0.0108178	0.00808623	0.00530719	0.0047522	0.00819407	0.00671552	0.00721392	0.0189899	0.00759073	0.0104591	0.00620098	0.00672538	0.00402783	1.0335	0.0139528
公共管理和社会组织	0.000451062	0.000399845	0.000404612	0.000395681	0.000400505	0.000464262	0.000413107	0.000447997	0.00044937	0.000425776	0.000255963	0.000396202	0.000441865	0.00034716	0.000397955	0.000398629	0.000391181	0.000381305	0.00033136	0.000345312	0.000293818	0.000427387	0.000309359	0.000429046	0.000411915	0.000483804	0.00055859	0.000537393	0.000345781	0.000415543	0.000689617	0.000716558	0.000424922	0.000471805	0.000490582	0.000609211	0.000402753	0.000264863	0.000360431	0.000392555	1.00038
单位：吨/万元
	2010	2009	2008			2008	2009	2010			2008	2009	2010
煤炭开采和洗选业	4.5287	5.00795	5.02416		煤炭开采和洗选业	4.5287	5.00795	5.02416		煤炭开采和洗选业	12.4703	13.8234	15.2559
石油和天然气开采业	1.17424	1.36428	1.18162		石油和天然气开采业	1.17424	1.36428	1.18162		石油和天然气开采业	4.64505	5.51849	5.8252
黑色金属矿采选业	2.41282	4.30541	4.68277		金属矿采选业	10.4581	9.0264	6.07691		金属矿采选业	12.7322	11.4723	8.45182
有色金属矿采选业	9.741	13.7474	16.2333		非金属矿及其他矿采选业 非金属矿及其他矿采选业	2.44196	3.46265	5.11903		非金属矿及其他矿采选业 非金属矿及其他矿采选业	3.26884	4.50289	6.38123
非金属矿采选业	2.44196	3.46265	5.11903		食品制造及烟草加工业	4.1984	5.34287	6.37271		食品制造及烟草加工业	8.95124	11.0313	12.8405
开采辅助活动	#DIV/0!	#DIV/0!	#DIV/0!		纺织业	8.54881	10.6337	11.0179		纺织业	16.6916	20.7009	21.801
其他采矿业	11.6798	42.487	90.5181		纺织服装鞋帽皮革羽绒及其制品业	2.20118	2.71578	3.09946		纺织服装鞋帽皮革羽绒及其制品业	3.92736	4.7273	5.36583
农副食品加工业	3.84289	5.25669	6.74983		木材加工及家具制造业	0.56512	0.822833	0.802765		木材加工及家具制造业	2.21229	2.85624	3.01155
食品制造业	4.55262	5.8545	6.41075		造纸印刷及文教体育用品制造业	12.5549	16.5007	18.1503		造纸印刷及文教体育用品制造业	19.4193	25.1949	27.7887
酒、饮料和精制茶制造业	7.94806	9.5976	11.6734		石油加工、炼焦及核燃料加工业	2.37707	3.13128	3.16238		石油加工、炼焦及核燃料加工业	8.5647	10.1183	10.8624
烟草制品业	0.450021	0.66269	0.65689		化学工业	4.94281	6.60614	7.19149		化学工业	23.2166	28.3791	31.4066
纺织业	8.54881	10.6337	11.0179		非金属矿物制品业	0.96768	1.35001	1.75887		非金属矿物制品业	3.17883	3.96606	4.76152
纺织服装、服饰业	0.968357	1.44906	1.66387		金属冶炼及压延加工业	1.6663	2.23049	2.38192		金属冶炼及压延加工业	10.5983	12.6522	13.7854
皮革、毛皮、羽毛 及其制品和制鞋业	3.434	3.98249	4.53506		金属制品业	1.47392	2.00668	1.92794		金属制品业	5.29777	6.20722	6.64861
木材加工及木、竹、 藤、棕、草制品业	0.63921	1.09383	0.99795		通用、专用设备制造业	0.410497	0.588324	0.673139		通用、专用设备制造业	6.48831	7.38904	8.05504
家具制造业	0.491031	0.551839	0.60758		交通运输设备制造业	0.464975	0.672223	0.867861		交通运输设备制造业	3.62961	4.20676	4.97032
造纸及纸制品业	36.8932	48.4075	53.2791		电气、机械及器材制造业	0.261168	0.286376	0.334876		电气、机械及器材制造业	3.62631	3.99363	4.58676
印刷和记录媒介复制业	0.435272	0.614421	0.647803		通信设备、计算机及其他电子设备制造业	0.653744	0.767235	0.742217		通信设备、计算机及其他电子设备制造业	2.20497	2.60286	2.73219
文教、工美、体育和娱乐用品制造业	0.336089	0.480164	0.523937		仪器仪表及文化办公用机械制造业	0.783105	1.16501	1.19297		仪器仪表及文化办公用机械制造业	1.34037	1.78954	1.90601
石油加工、炼焦和 核燃料加工业	2.37707	3.13128	3.16238		工艺品及其他制造业	0.43363	0.825307	0.848389		工艺品及其他制造业	2.44816	3.32157	3.60324
化学原料和化学 制品制造业	6.33752	8.25243	9.13436		电力、热力的生产和供应业	3.143	4.4725	6.10512		电力、热力的生产和供应业	25.0823	26.7563	32.6005
医药制造业	4.58853	5.84344	6.41012		燃气生产和供应业	0.747521	1.11838	1.74829		燃气生产和供应业	1.18409	1.59657	2.31307
化学纤维制造业	8.2435	11.6023	12.4043		水的生产和供应业	27.9056	23.2683	31.0963		水的生产和供应业	28.6924	23.9899	32.0103
橡胶和塑料制品业	0.601686	0.72636	0.817144
非金属矿物制品业	0.96768	1.35001	1.75887
黑色金属冶炼及压延加工业	2.24736	3.01834	3.28068
有色金属冶炼及 压延加工业	1.08524	1.44263	1.48315
金属制品业	1.47392	2.00668	1.92794
通用设备制造业	0.368854	0.503538	0.595489
专用设备制造业	0.45214	0.673111	0.750789
交通运输设备制造业	0.464975	0.672223	0.867861
电气机械和器材制造业	0.261168	0.286376	0.334876
计算机、通信和 其他电子设备 制造业	0.653744	0.767235	0.742217
仪器仪表制造业	0.783105	1.16501	1.19297
其他制造业	0.43363	0.825307	0.848389
废弃资源综合利用业	0.453691	0.673744	0.591662
金属制品、机械和设备修理业	#DIV/0!	#DIV/0!	#DIV/0!
电力、热力生产和供应业	3.143	4.4725	6.10512
燃气生产和供应业	0.747521	1.11838	1.74829
水的生产和供应业	27.9056	23.2683	31.0963
其他行业	#DIV/0!	#DIV/0!	#DIV/0!

## Sheet: 11-12
I-（I-M）A的逆	农林牧渔产品和服务	煤炭采选产品	石油和天然气开采产品	金属矿采选产品	非金属矿和其他矿采选产品	食品和烟草	纺织品	纺织服装鞋帽皮革羽绒及其制品	木材加工品和家具	造纸印刷和文教体育用品	石油、炼焦产品和核燃料加工品	化学产品	非金属矿物制品	金属冶炼和压延加工品	金属制品	通用设备	专用设备	交通运输设备	电气机械和器材	通信设备、计算机和其他电子设备	仪器仪表	其他制造产品	废品废料	金属制品、机械和设备修理服务	电力、热力的生产和供应	燃气生产和供应	水的生产和供应	建筑	批发和零售	交通运输、仓储和邮政	住宿和餐饮	信息传输、软件和信息技术服务	金融	房地产	租赁和商务服务	科学研究和技术服务	水利、环境和公共设施管理	居民服务、修理和其他服务	教育	卫生和社会工作	文化、体育和娱乐	公共管理、社会保障和社会组织
农林牧渔产品和服务	1.22673	0.0226653	0.0143619	0.0247517	0.0270666	0.549172	0.368116	0.223469	0.234006	0.123113	0.0148113	0.112811	0.0351082	0.0201022	0.0304665	0.0287191	0.030855	0.0317769	0.0335127	0.0247236	0.0276374	0.145114	0.0136109	0.0286339	0.0185459	0.0135413	0.0341398	0.0421667	0.0148032	0.0443993	0.298551	0.0260628	0.0277221	0.0125747	0.0578124	0.048312	0.11569	0.0438329	0.0337816	0.0617203	0.0771285	0.0408941
煤炭采选产品	0.0152989	1.20254	0.0336497	0.0588239	0.0560131	0.0193301	0.0347062	0.0282228	0.0364881	0.0485544	0.087618	0.0735216	0.118288	0.0867874	0.0654041	0.0437911	0.0433983	0.0367529	0.0495996	0.0235243	0.0293911	0.0743614	0.0141646	0.0535733	0.312481	0.101185	0.0649431	0.0540295	0.00919425	0.0289313	0.0138826	0.0149895	0.009433	0.00649434	0.023417	0.0224623	0.0309873	0.0203385	0.0100894	0.0322465	0.0163717	0.0145039
石油和天然气开采产品	0.01185	0.0110633	1.02068	0.0265186	0.0285701	0.010909	0.014519	0.0133527	0.0163305	0.0171541	0.285114	0.0454688	0.0291853	0.0298306	0.0222521	0.0180661	0.0178148	0.0169489	0.0205606	0.0113614	0.0132137	0.0211308	0.00618128	0.019693	0.02977	0.245452	0.0125341	0.0215476	0.00651022	0.0531154	0.00890304	0.00729023	0.00701639	0.00418103	0.0266708	0.0191202	0.0171999	0.0116037	0.00650366	0.0181697	0.00948356	0.0119683
金属矿采选产品	0.00223962	0.0139041	0.0107488	1.10325	0.0137078	0.00299826	0.00411676	0.00422214	0.0103362	0.0182471	0.00541021	0.0115682	0.0180954	0.162977	0.0693392	0.0452652	0.0420551	0.0355217	0.0551897	0.0146078	0.0221628	0.0210069	0.00710761	0.0418536	0.00911774	0.00692035	0.00602709	0.0351891	0.00247186	0.00675008	0.00223069	0.00654951	0.00279415	0.00210592	0.00989428	0.00967853	0.00658449	0.00630805	0.00201825	0.00607757	0.00397134	0.00340734
非金属矿和其他矿采选产品	0.00288951	0.00609402	0.102618	0.00799226	1.01961	0.00355093	0.0045002	0.00406394	0.00549012	0.00756075	0.0301767	0.0181548	0.0898718	0.00814113	0.00706779	0.00578938	0.00600278	0.00605048	0.00945229	0.00473328	0.0065669	0.00778708	0.00189015	0.00592353	0.00591066	0.025467	0.0035501	0.027029	0.00130639	0.0069602	0.00227792	0.00225043	0.00165195	0.00137709	0.00483591	0.00455058	0.00552644	0.00326053	0.00169454	0.00677515	0.00297927	0.00271728
食品和烟草	0.168805	0.021104	0.0174511	0.0279996	0.0289401	1.36417	0.073266	0.107259	0.0597686	0.0467272	0.0195478	0.077547	0.0334336	0.0245265	0.0318723	0.032165	0.0323779	0.0291307	0.0341359	0.0264729	0.0311325	0.067588	0.0147547	0.0288074	0.0222269	0.017307	0.0375736	0.031042	0.0169586	0.0426615	0.424198	0.0292725	0.0317494	0.015316	0.0579232	0.0464315	0.0491528	0.0563418	0.0452285	0.0552035	0.12192	0.0499134
纺织品	0.00634218	0.0102293	0.0062619	0.0114897	0.0117036	0.00987104	1.67592	0.662712	0.0562256	0.0996134	0.00539572	0.0411806	0.0235813	0.00932511	0.0163421	0.0135549	0.0183872	0.0267606	0.017166	0.0104826	0.0128795	0.173709	0.0128518	0.0184013	0.00723715	0.00546305	0.0120803	0.0164228	0.00640285	0.0113591	0.0185354	0.00989174	0.0124305	0.00611939	0.0282129	0.0166318	0.0270488	0.0203367	0.00925583	0.0463696	0.0383986	0.0367616
纺织服装鞋帽皮革羽绒及其制品	0.00213195	0.00662881	0.0043559	0.00668098	0.00624862	0.00385665	0.010034	1.14915	0.0266363	0.011784	0.00314504	0.00770553	0.0102739	0.00512993	0.00732658	0.00774177	0.00897204	0.0164032	0.0069093	0.00424403	0.00629451	0.0120611	0.00242559	0.00972286	0.00488798	0.00472322	0.00963293	0.010088	0.00410922	0.00855032	0.0072356	0.00488947	0.0102534	0.0046425	0.0200535	0.00485409	0.0125188	0.00901045	0.00231569	0.0134536	0.0361085	0.027432
木材加工品和家具	0.00200825	0.0337902	0.00293654	0.00675875	0.00643618	0.00347389	0.00669856	0.00644519	1.50301	0.037074	0.00410371	0.00716658	0.0140267	0.00638801	0.0178342	0.0131484	0.011751	0.0176477	0.00873208	0.00465185	0.00696863	0.048862	0.00214911	0.0126754	0.0105717	0.00426947	0.00471727	0.0417857	0.00256537	0.00527411	0.00358933	0.00436827	0.00446662	0.0031208	0.00805591	0.00501324	0.00893615	0.00647933	0.00218125	0.00378334	0.0107819	0.00975251
造纸印刷和文教体育用品	0.00905728	0.0150227	0.00905988	0.0195865	0.0165959	0.0313977	0.0201693	0.0296953	0.0325395	1.34204	0.00814098	0.0281306	0.0391194	0.0145701	0.0233715	0.027737	0.0238252	0.0217179	0.0343828	0.0280923	0.0305989	0.0378839	0.00804094	0.0275948	0.0172096	0.0105836	0.0188708	0.0243205	0.0294613	0.0214568	0.0209526	0.0620945	0.0611861	0.0199925	0.122969	0.0327831	0.031575	0.0288851	0.0369548	0.0196505	0.116275	0.0437724
石油、炼焦产品和核燃料加工品	0.0409808	0.0376645	0.0607668	0.0937383	0.100382	0.0375691	0.0468925	0.0436988	0.0546944	0.0566485	1.10111	0.13593	0.100057	0.108132	0.0758902	0.0614929	0.0603485	0.0579942	0.0706549	0.0381944	0.0453034	0.068435	0.0212137	0.0685866	0.0843423	0.0455829	0.038964	0.0755803	0.0232275	0.191064	0.0284763	0.0252236	0.0249784	0.0133177	0.0982199	0.0681797	0.0574842	0.0359483	0.0219784	0.0556565	0.0317922	0.0429401
化学产品	0.172323	0.0781516	0.0788169	0.127418	0.167772	0.132369	0.315793	0.266032	0.254991	0.312858	0.0768146	1.70082	0.210832	0.0871004	0.158084	0.139719	0.163407	0.174764	0.234218	0.168324	0.144468	0.374406	0.0718741	0.144823	0.0572181	0.0436661	0.14931	0.165235	0.0288717	0.0742374	0.0838375	0.0659424	0.0382167	0.0212333	0.116875	0.164113	0.170983	0.1493	0.0542847	0.568648	0.0939768	0.0588691
非金属矿物制品	0.00495771	0.0146453	0.0110398	0.0160473	0.0426253	0.0121371	0.00884072	0.00859841	0.0216835	0.015834	0.0156032	0.0206888	1.25676	0.0378544	0.0349466	0.031387	0.0264287	0.0349707	0.0581215	0.0301569	0.0551965	0.0347357	0.00824331	0.0291736	0.013878	0.00644521	0.0115337	0.260466	0.00431524	0.0125655	0.00721555	0.0105181	0.00633135	0.00849185	0.0127359	0.0164417	0.0323576	0.0110948	0.00725817	0.0110347	0.0136688	0.0124016
金属冶炼和压延加工品	0.0157947	0.122721	0.096184	0.0892404	0.103232	0.0235538	0.0291546	0.0314454	0.0867418	0.161957	0.0455867	0.0603001	0.119011	1.53893	0.602132	0.415681	0.386112	0.326689	0.502048	0.130257	0.200329	0.181682	0.0556271	0.379253	0.0813504	0.0447216	0.0504022	0.315729	0.0218607	0.0597593	0.017968	0.0584564	0.0245932	0.0185844	0.0871262	0.0805548	0.0550727	0.0537874	0.0168729	0.0405078	0.033812	0.0294912
金属制品	0.00615048	0.0385327	0.0189942	0.0416831	0.0481947	0.0114625	0.0103753	0.0125739	0.0699755	0.0247344	0.0114888	0.0235647	0.0560811	0.0262775	1.16826	0.0784799	0.0790984	0.0533748	0.0725023	0.0370884	0.063524	0.0486511	0.00804747	0.115977	0.0202603	0.0110218	0.0379328	0.0743994	0.00782348	0.0171581	0.00774744	0.0137751	0.00866826	0.00741062	0.048265	0.0650064	0.0194049	0.0213429	0.0070689	0.012912	0.00990606	0.0101423
通用设备	0.00571289	0.0365476	0.0270478	0.0444607	0.0434883	0.00864305	0.0131645	0.0126409	0.026001	0.0186688	0.0198527	0.0224253	0.0479808	0.0449011	0.0598206	1.24422	0.151732	0.100267	0.0723452	0.0212028	0.0539454	0.0424945	0.00834015	0.0973503	0.0237592	0.0142435	0.0166023	0.032289	0.00502282	0.029954	0.00590144	0.0101744	0.00589913	0.00345095	0.0175347	0.0158415	0.0161899	0.0133272	0.00491475	0.0143173	0.00765266	0.00780639
专用设备	0.0101989	0.0270009	0.037572	0.0358322	0.0571484	0.00787157	0.0124413	0.0131615	0.0130922	0.0141644	0.0156752	0.0122594	0.0216652	0.0145036	0.0226271	0.0149324	1.13397	0.0105655	0.0143335	0.0106902	0.0259752	0.0132263	0.00406773	0.0271027	0.0110209	0.0132062	0.00688845	0.0152867	0.00176195	0.00864937	0.00459649	0.00350638	0.00368257	0.00188239	0.00609478	0.00576268	0.00605765	0.00451485	0.00202487	0.0401073	0.00401733	0.00322786
交通运输设备	0.00734999	0.0118615	0.00954235	0.0181533	0.0254875	0.0113885	0.0106142	0.0120479	0.0134005	0.0133969	0.00789228	0.0136648	0.0226777	0.0124192	0.0163193	0.03192	0.0538452	1.41467	0.0150956	0.011132	0.0154345	0.0146145	0.00588148	0.146556	0.0102103	0.00907431	0.0112253	0.0166466	0.0151233	0.110873	0.0105381	0.0175602	0.0133926	0.00619946	0.0721614	0.0264813	0.0487733	0.0691498	0.00666312	0.0116913	0.0150781	0.0318403
电气机械和器材	0.0062147	0.0215087	0.0184855	0.0289764	0.031823	0.00933575	0.0125969	0.0131338	0.0156636	0.0180699	0.0124144	0.019618	0.0247184	0.0209135	0.0269259	0.0979435	0.077862	0.068359	1.19124	0.0820606	0.0893087	0.0344934	0.0294364	0.12667	0.0858468	0.0118425	0.0244438	0.0591984	0.0202307	0.0173419	0.00832397	0.0842011	0.0126754	0.00818088	0.0667735	0.0545416	0.0352177	0.0331483	0.00645521	0.0159528	0.0138228	0.0136355
通信设备、计算机和其他电子设备	0.0034627	0.0119683	0.00937158	0.0115509	0.0129064	0.0052179	0.00596735	0.00705292	0.00804388	0.0125182	0.0068133	0.00989443	0.0109528	0.00886769	0.0118653	0.0673681	0.0534543	0.0358883	0.0641536	1.43301	0.186244	0.0231939	0.00374594	0.0464108	0.014993	0.00642211	0.00893249	0.0153097	0.0114261	0.011089	0.00496791	0.100234	0.0107588	0.00520685	0.0490562	0.0768489	0.0136459	0.0436274	0.00732589	0.00904743	0.00880533	0.0108417
仪器仪表	0.00125276	0.00268689	0.00995934	0.00466146	0.00563506	0.00144489	0.00215915	0.00185789	0.00265712	0.0025949	0.00473485	0.00386631	0.00454316	0.00386476	0.00485671	0.00783677	0.00821193	0.010433	0.00713979	0.00531641	1.08753	0.00479083	0.000892854	0.0127204	0.0237811	0.00456043	0.00788832	0.00409701	0.000942499	0.00269002	0.0010964	0.00414839	0.00096561	0.000593977	0.00229727	0.0218866	0.00586213	0.00412249	0.00636703	0.00243938	0.00296841	0.0023904
其他制造产品	0.000674778	0.00335108	0.00111411	0.00150704	0.00242179	0.00109764	0.00115979	0.00553787	0.00141105	0.00324128	0.00108915	0.0016623	0.00185708	0.00137634	0.00197081	0.00211137	0.00258069	0.00230959	0.00204301	0.00315192	0.00183336	1.029	0.000427839	0.00204622	0.0016881	0.000973225	0.00153009	0.00231081	0.00202169	0.00162925	0.00123626	0.00193554	0.00277851	0.00238987	0.0177044	0.00971429	0.00770875	0.0093239	0.000713305	0.00126697	0.00470188	0.00121605
废品废料	0.000841979	0.00435156	0.00320666	0.00343921	0.00415061	0.00155482	0.00159723	0.00182497	0.00394918	0.0261722	0.00170137	0.00399929	0.00857799	0.0439772	0.0273303	0.0143831	0.0125356	0.0108126	0.0157743	0.00479537	0.00749083	0.00671222	1.03211	0.0124594	0.00291455	0.00162603	0.00224114	0.0108902	0.0011971	0.00235156	0.00105152	0.00285711	0.00179548	0.000953029	0.00498613	0.00357097	0.00251052	0.00236552	0.00120186	0.00214709	0.00301661	0.00172271
金属制品、机械和设备修理服务	0.000737569	0.00154842	0.00238647	0.0025685	0.00354165	0.00104736	0.00179149	0.00161214	0.00205721	0.00180994	0.00154176	0.00212764	0.00384526	0.00242213	0.00269557	0.00249356	0.00254627	0.00213791	0.0022166	0.00134783	0.00166222	0.00228925	0.000734345	1.00606	0.00480192	0.00209077	0.00310806	0.0019457	0.000391873	0.00244992	0.000658742	0.00108804	0.000436043	0.000415838	0.000986409	0.00104606	0.00172993	0.00201459	0.000517477	0.00115207	0.000868122	0.000639392
电力、热力的生产和供应	0.0393837	0.0997934	0.102645	0.195823	0.144403	0.0462126	0.0890803	0.0688444	0.0923137	0.0927266	0.0689516	0.138646	0.164693	0.149859	0.158112	0.0976471	0.0956298	0.0803961	0.103276	0.0569545	0.0677173	0.0894649	0.03205	0.138426	1.5294	0.0753122	0.278293	0.102902	0.0282299	0.0500238	0.0381301	0.0437805	0.0247162	0.0175935	0.0443218	0.047926	0.0806146	0.0510014	0.0224477	0.0656329	0.0376692	0.0346735
燃气生产和供应	0.000849829	0.00125559	0.00100581	0.00171188	0.00177431	0.00137158	0.00156388	0.00161925	0.00186619	0.00192383	0.00197089	0.00359549	0.00232445	0.00197813	0.00285338	0.00334084	0.00210363	0.00195482	0.00208853	0.00139572	0.00160245	0.00477894	0.000764469	0.0020453	0.00325146	1.11699	0.00185287	0.00194279	0.00107869	0.0152184	0.00444035	0.000992137	0.00116642	0.0025839	0.00223049	0.00189084	0.0050341	0.00609971	0.00207294	0.00227582	0.00283029	0.00191774
水的生产和供应	0.000493933	0.00120188	0.000824361	0.00229849	0.00201608	0.00142442	0.00146107	0.00131139	0.00166769	0.00173197	0.000627471	0.00183156	0.00219968	0.00148373	0.00171683	0.00164605	0.00137708	0.00121138	0.00152037	0.00110968	0.00131013	0.00579055	0.00178181	0.00208343	0.00296813	0.000867445	1.04697	0.00193767	0.000552555	0.0010127	0.00257204	0.000659619	0.000937293	0.000844902	0.000970095	0.0014722	0.00471514	0.00358986	0.00145202	0.00174968	0.00124632	0.00131937
建筑	0.00198566	0.00637783	0.00435895	0.00625761	0.00774558	0.00412195	0.00453347	0.00544096	0.00638281	0.00643607	0.00410283	0.00600567	0.00740254	0.00553394	0.00737055	0.00671122	0.00620006	0.00629328	0.0062829	0.00607672	0.00589325	0.00723745	0.00317411	0.00796601	0.0102894	0.00487666	0.0130555	1.03276	0.00616803	0.0132205	0.00701879	0.00872386	0.0134819	0.0277176	0.00723862	0.00979619	0.026413	0.0107166	0.00755012	0.0066447	0.0134928	0.0164439
批发和零售	0.0389739	0.0382424	0.0278903	0.0439489	0.0506219	0.0912949	0.0951592	0.140291	0.0733614	0.0815904	0.0301339	0.0769086	0.0627709	0.0380843	0.0620689	0.0735388	0.0752316	0.100808	0.0772859	0.0856841	0.0736728	0.0933887	0.0190361	0.0786088	0.0429569	0.0259008	0.0426535	0.0599596	1.04505	0.053294	0.100656	0.0570543	0.0350986	0.0163256	0.0864384	0.0677113	0.0568075	0.0607076	0.0257413	0.0756382	0.0839877	0.0472021
交通运输、仓储和邮政	0.0359477	0.0552743	0.0317867	0.0731066	0.0747514	0.0731315	0.0669161	0.0750501	0.0889024	0.0803549	0.0407304	0.0819958	0.0953088	0.0679683	0.0843268	0.0826411	0.0828663	0.0882619	0.0823924	0.0557142	0.0697813	0.0830877	0.0320278	0.0822769	0.0529864	0.0549127	0.0446912	0.0872681	0.0550391	1.18572	0.0557336	0.0415696	0.0455263	0.0205599	0.0964536	0.0724852	0.0747731	0.0558994	0.0425763	0.0541145	0.0792617	0.0849083
住宿和餐饮	0.00580403	0.0127346	0.00753922	0.0159574	0.0147918	0.0115484	0.0111717	0.0128145	0.0148823	0.0147844	0.00634283	0.0165997	0.0171852	0.0116484	0.0167808	0.0177884	0.0198838	0.0154599	0.017173	0.0132538	0.0210799	0.0162879	0.00585238	0.020043	0.0126524	0.0103249	0.0161051	0.017389	0.0138172	0.0246996	1.00908	0.0165762	0.0438726	0.0125299	0.0499557	0.0418413	0.0237455	0.0203131	0.0232038	0.0140127	0.0346446	0.0448342
信息传输、软件和信息技术服务	0.00394454	0.00669818	0.00464494	0.00961664	0.00874439	0.00577712	0.00680506	0.00824187	0.00858094	0.00834864	0.00371921	0.00795612	0.00958565	0.00719654	0.00949419	0.0102899	0.0100043	0.00772509	0.00905048	0.0139854	0.0107182	0.00858178	0.00330612	0.0104549	0.0113674	0.00644259	0.0175743	0.0198379	0.00786742	0.0182798	0.0087976	1.14197	0.0353169	0.0101387	0.0136041	0.0119903	0.0179976	0.00985602	0.0190802	0.0193176	0.0187279	0.0354125
金融	0.0345148	0.0897487	0.0451866	0.0768103	0.076314	0.0484143	0.0569073	0.0580387	0.0681832	0.0720512	0.0418387	0.0747208	0.0845242	0.0874599	0.0850297	0.0773647	0.0806925	0.0727768	0.0805165	0.0736046	0.0743565	0.0815664	0.0284252	0.0796771	0.117499	0.0827436	0.123128	0.0870008	0.0697814	0.131988	0.04647	0.080059	1.09872	0.129263	0.117611	0.0834634	0.108842	0.058627	0.0558194	0.05349	0.0576366	0.0586453
房地产	0.00501543	0.00987352	0.00572538	0.0091539	0.00996367	0.00934085	0.0102403	0.0132928	0.0111125	0.0119856	0.00543438	0.0112334	0.0116344	0.00948449	0.0117334	0.0119708	0.012337	0.012588	0.0121769	0.0120194	0.0129247	0.0129112	0.00405438	0.0120822	0.0117223	0.00949025	0.0127218	0.0114986	0.0564046	0.018353	0.0197789	0.035181	0.0767741	1.0438	0.0243115	0.0178766	0.0184888	0.0607132	0.0158127	0.0157121	0.025092	0.0199862
租赁和商务服务	0.0144637	0.0437543	0.0217103	0.0436347	0.0412777	0.035677	0.0303485	0.0422773	0.0373879	0.0488444	0.0211232	0.0485113	0.042569	0.0314717	0.0410872	0.0459462	0.0470365	0.048617	0.0474118	0.0422308	0.0390059	0.0396573	0.0135483	0.052707	0.0340835	0.0237201	0.0295935	0.0377542	0.102687	0.0411096	0.0336929	0.0719834	0.110357	0.0563654	1.08753	0.0500857	0.0441722	0.0408108	0.018835	0.028501	0.0426211	0.0344264
科学研究和技术服务	0.0122296	0.0171346	0.0231186	0.0207971	0.0275139	0.0118567	0.0118793	0.0130736	0.0164535	0.0161938	0.0104611	0.0246415	0.0180137	0.0181326	0.019692	0.0287733	0.0323755	0.0372848	0.0262658	0.0351922	0.0341796	0.0174183	0.00419562	0.0189594	0.0163269	0.00958061	0.0102841	0.0538246	0.00739243	0.0101505	0.00672963	0.0252521	0.00619445	0.00336247	0.0100998	1.15337	0.0127726	0.00771057	0.0117628	0.011864	0.00755254	0.00583739
水利、环境和公共设施管理	0.00245232	0.00167069	0.00181648	0.00319241	0.00409404	0.00219737	0.00449744	0.00287225	0.00219306	0.00416374	0.00148864	0.00401783	0.00274112	0.00267062	0.00240513	0.00243475	0.00207625	0.00213828	0.00237689	0.00150411	0.00168178	0.00368131	0.000853371	0.00209782	0.0060971	0.00208993	0.0730547	0.00199578	0.0013905	0.00170384	0.00169716	0.00163339	0.00216818	0.000949591	0.0052215	0.0016068	1.01803	0.00229011	0.0011435	0.00225429	0.00267278	0.00282507
居民服务、修理和其他服务	0.00398537	0.0116443	0.00653139	0.00758579	0.0118879	0.00738054	0.00687574	0.00807848	0.00910697	0.0102861	0.00566729	0.0100718	0.0116698	0.00825244	0.0120694	0.0123025	0.0123484	0.0148011	0.0118775	0.00886452	0.0103307	0.0101956	0.00365159	0.0114446	0.0093571	0.00718178	0.0154304	0.0124828	0.0108073	0.0256596	0.0087648	0.00818529	0.0103063	0.00464307	0.0148296	0.0186185	0.0509037	1.0241	0.0143616	0.0130793	0.0185154	0.0250052
教育	0.000534707	0.00160109	0.000635622	0.00129309	0.00108484	0.000800724	0.000821591	0.000979214	0.00107634	0.00110578	0.000581222	0.00110827	0.00127476	0.000981695	0.00129073	0.00125759	0.00131627	0.00118174	0.00113469	0.000972647	0.00131012	0.00139781	0.000407539	0.00204093	0.00125943	0.000986203	0.00201419	0.00147378	0.00119264	0.00169232	0.000904461	0.00156277	0.00589336	0.00116537	0.00152808	0.00269208	0.00381729	0.00144531	1.01416	0.0030239	0.00223052	0.00864773
卫生和社会工作	0.000197612	0.00055376	0.000263999	0.000558275	0.000642237	0.000235323	0.000291036	0.000381025	0.000431094	0.000433881	0.000752473	0.000386849	0.00062846	0.000521124	0.000752819	0.000840895	0.000762795	0.000654978	0.00063286	0.00032656	0.000630566	0.00040064	0.0001471	0.000425259	0.0006337	0.000509171	0.000279156	0.000552919	0.000313286	0.000561223	0.000205099	0.000169322	0.000403595	9.66972e-05	0.00031023	0.000304228	0.000424729	0.000393536	0.00042823	1.00492	0.000517756	0.00291358
文化、体育和娱乐	0.00099771	0.00291904	0.00180763	0.00389035	0.00296468	0.00205999	0.00261606	0.0030242	0.00328582	0.00321286	0.00147125	0.00331646	0.0039532	0.0029833	0.00377175	0.00421291	0.00380486	0.00308038	0.00373914	0.00293758	0.00357843	0.00384159	0.00131234	0.00380826	0.00437014	0.00295804	0.00605834	0.00371508	0.00218432	0.00412697	0.00328188	0.00518214	0.0114556	0.00342538	0.00408209	0.00444686	0.00542384	0.00454177	0.00463319	0.00345041	1.03605	0.0113501
公共管理、社会保障和社会组织	0.00086099	0.00107971	0.000972473	0.00154378	0.00129329	0.00116897	0.00109364	0.00125549	0.00147968	0.00138756	0.000652042	0.00143569	0.00143285	0.00127461	0.00155655	0.00170882	0.00171468	0.00276947	0.00168209	0.00203594	0.00163847	0.00172402	0.000398751	0.00447235	0.00111552	0.000850534	0.0012942	0.0014208	0.00152684	0.00151131	0.000999579	0.00305913	0.00229235	0.00207256	0.00878335	0.00194728	0.00241717	0.00229864	0.0017446	0.00137208	0.00185871	1.00619
	2011	2012			2011	2012			2011	2012
煤炭开采和洗选业	5.07114	4.70294		煤炭采选产品	5.07114	4.70294		煤炭采选产品	9.80057	8.61131
石油和天然气开采业	0.639709	0.793778		石油和天然气开采产品	0.639709	0.793778		石油和天然气开采产品	2.48728	2.51358
黑色金属矿采选业	2.94848	2.70496		金属矿采选产品	6.70439	5.91452		金属矿采选产品	8.34641	7.37348
有色金属矿采选业	10.4603	9.12408		非金属矿和其他矿采选产品	1.64117	1.76551		非金属矿和其他矿采选产品	2.24617	2.3472
非金属矿采选业	1.64117	1.76551		食品和烟草	3.36802	3.14271		食品和烟草	7.06569	6.51952
开采辅助活动	#DIV/0!	0.0476244		纺织品	7.50904	7.46622		纺织品	15.8244	15.4649
其他采矿业	15.2563	21.7696		纺织服装鞋帽皮革羽绒及其制品	2.23043	1.68565		纺织服装鞋帽皮革羽绒及其制品	3.03077	2.35403
农副食品加工业	3.19176	3.03413		木材加工品和家具	0.274594	0.289315		木材加工品和家具	1.33043	1.31867
食品制造业	3.76578	3.65602		造纸印刷和文教体育用品	11.1046	9.27353		造纸印刷和文教体育用品	15.9279	13.3928
酒、饮料和精制茶制造业	6.20895	5.59369		石油、炼焦产品和核燃料加工品	2.17893	2.24158		石油、炼焦产品和核燃料加工品	6.17413	5.80544
烟草制品业	0.305575	0.287014		化学产品	3.7902	3.34348		化学产品	17.1514	15.6456
纺织业	7.50904	7.46622		非金属矿物制品	0.663735	0.666724		非金属矿物制品	1.85093	1.78815
纺织服装、服饰业	1.50663	0.992368		金属冶炼和压延加工品	1.4365	1.16245		金属冶炼和压延加工品	8.84288	7.86646
皮革、毛皮、羽毛 及其制品和制鞋业	2.95423	2.37893		金属制品	1.3072	1.15942		金属制品	3.24987	2.88452
木材加工及木、竹、 藤、棕、草制品业	0.4015	0.464419		通用设备	0.299384	0.268663		通用设备	2.06382	1.88655
家具制造业	0.147688	0.11421		专用设备	0.254551	0.278701		专用设备	1.38179	1.31781
造纸及纸制品业	32.3537	27.2885		交通运输设备	0.456098	0.435286		交通运输设备	1.64409	1.49388
印刷和记录媒介复制业	0.343497	0.31322		电气机械和器材	0.192076	0.172837		电气机械和器材	1.91201	1.634
文教、工美、体育和娱乐用品制造业	0.616465	0.218824		通信设备、计算机和其他电子设备	0.718602	0.693327		通信设备、计算机和其他电子设备	1.7884	1.69823
石油加工、炼焦和 核燃料加工业	2.17893	2.24158		仪器仪表	0.301176	0.370202		仪器仪表	0.626038	0.634443
化学原料和化学 制品制造业	4.84767	4.12964		其他制造产品	0.56845	2.55072		其他制造产品	0.712089	2.73141
医药制造业	3.4066	3.37855		废品废料	0.809566	0.798378		废品废料	1.38737	1.3037
化学纤维制造业	6.36608	5.3391		金属制品、机械和设备修理服务	1.532	1.25327		金属制品、机械和设备修理服务	1.66855	1.36758
橡胶和塑料制品业	0.540467	0.526627		电力、热力的生产和供应	3.36964	1.86402		电力、热力的生产和供应	11.8619	8.33527
非金属矿物制品业	0.663735	0.666724		燃气生产和供应	0.317912	0.290742		燃气生产和供应	0.471871	0.431107
黑色金属冶炼及压延加工业	1.91706	1.55702		水的生产和供应	3.09896	0.0093896		水的生产和供应	3.34347	0.107602
有色金属冶炼及 压延加工业	0.955941	0.767878
金属制品业	1.3072	1.15942
通用设备制造业	0.299384	0.268663
专用设备制造业	0.254551	0.278701
交通运输设备制造业	0.456098	0.435286
电气机械和器材制造业	0.192076	0.172837
计算机、通信和 其他电子设备 制造业	0.718602	0.693327
仪器仪表制造业	0.301176	0.370202
其他制造业	0.56845	2.55072
废弃资源综合利用业	0.809566	0.798378
金属制品、机械和设备修理业	#DIV/0!	1.25327
电力、热力生产和供应业	3.36964	1.86402
燃气生产和供应业	0.317912	0.290742
水的生产和供应业	3.09896	0.0093896
其他行业	#DIV/0!	#DIV/0!

## Sheet: 13-15
I-（I-M）A的逆
	农林牧渔产品和服务	煤炭采选产品	石油和天然气开采产品	金属矿采选产品	非金属矿和其他矿采选产品	食品和烟草	纺织品	纺织服装鞋帽皮革羽绒及其制品	木材加工品和家具	造纸印刷和文教体育用品	石油、炼焦产品和核燃料加工品	化学产品	非金属矿物制品	金属冶炼和压延加工品	金属制品	通用设备	专用设备	交通运输设备	电气机械和器材	通信设备、计算机和其他电子设备	仪器仪表	其他制造产品	废品废料	金属制品、机械和设备修理服务	电力、热力的生产和供应	燃气生产和供应	水的生产和供应	建筑	批发和零售	交通运输、仓储和邮政	住宿和餐饮	信息传输、软件和信息技术服务	金融	房地产	租赁和商务服务	科学研究和技术服务	水利、环境和公共设施管理	居民服务、修理和其他服务	教育	卫生和社会工作	文化、体育和娱乐	公共管理、社会保障和社会组织
农林牧渔产品和服务	1.23984	0.0445137	0.0232008	0.0480189	0.0487999	0.592808	0.446949	0.253981	0.241917	0.158703	0.0328606	0.158202	0.0596531	0.0394765	0.0497474	0.0438331	0.0451271	0.0451123	0.0488955	0.0343749	0.0394237	0.191364	0.0769332	0.0362183	0.0311024	0.0295456	0.0558298	0.0617595	0.0227168	0.0505389	0.336304	0.0305507	0.0279307	0.0174634	0.0796122	0.0569439	0.136464	0.0533098	0.0357386	0.0828182	0.0969883	0.0475986
煤炭采选产品	0.0116969	1.24035	0.035334	0.0510458	0.0456042	0.0128147	0.0234824	0.0178773	0.0264382	0.0370843	0.0990564	0.062818	0.0819776	0.092397	0.0569895	0.0370579	0.0339809	0.0290851	0.0429356	0.0191673	0.0225267	0.0482194	0.0486816	0.0332362	0.25935	0.119064	0.0540061	0.0428508	0.00765832	0.0231431	0.00946565	0.00986639	0.00534047	0.00514481	0.0187965	0.0172499	0.0208958	0.0138983	0.00579814	0.0268076	0.010793	0.00968164
石油和天然气开采产品	0.00630561	0.00934722	1.02609	0.0172022	0.0182758	0.0056418	0.00803267	0.0068305	0.00938898	0.0109932	0.221521	0.0277019	0.0183085	0.0230383	0.0148035	0.0115475	0.0106904	0.00980265	0.0129614	0.00684544	0.00778912	0.0121194	0.0154566	0.00944655	0.0200008	0.185358	0.00872751	0.0140411	0.00421446	0.0292252	0.00478495	0.00395363	0.00308758	0.00274976	0.0148484	0.0109264	0.00900873	0.0062291	0.00292071	0.0113097	0.00509397	0.00604444
金属矿采选产品	0.00226957	0.0175547	0.0092966	1.1174	0.016668	0.0028614	0.003975	0.00386276	0.00996353	0.019509	0.00622736	0.0120943	0.0205834	0.183178	0.0684429	0.0439882	0.0374329	0.0316443	0.0558097	0.0147696	0.0205129	0.0189632	0.0289301	0.0332338	0.0103022	0.00904391	0.00713081	0.0329663	0.00293678	0.0065013	0.00208904	0.00568202	0.00211718	0.00212683	0.00992185	0.00906898	0.00586582	0.00582077	0.00155125	0.00602074	0.0035338	0.0030243
非金属矿和其他矿采选产品	0.00305751	0.01405	0.167802	0.0140173	1.031	0.00380216	0.0045558	0.00384282	0.00600679	0.00852031	0.0391786	0.0192283	0.100284	0.0121345	0.00904375	0.00693419	0.00678427	0.00688587	0.011115	0.00538319	0.0073074	0.00802924	0.00862497	0.00575662	0.00865735	0.0323717	0.00474086	0.0307367	0.00160226	0.00681873	0.00238095	0.00225698	0.00132155	0.00156408	0.00507045	0.004706	0.00526116	0.00318941	0.00138857	0.00751656	0.00289481	0.00253087
食品和烟草	0.208528	0.0460753	0.029177	0.0574571	0.0575569	1.42859	0.104869	0.125235	0.0821963	0.0752021	0.0458049	0.124188	0.0621992	0.0497435	0.0559938	0.0519558	0.0503102	0.044423	0.0535795	0.0386008	0.0468306	0.0981803	0.0869819	0.0393188	0.0393043	0.039736	0.0664735	0.05348	0.0269531	0.0581294	0.478095	0.0347478	0.0331672	0.0216845	0.0839045	0.060798	0.065028	0.0735281	0.0500691	0.0795631	0.159413	0.0596039
纺织品	0.00777852	0.0188655	0.00885996	0.019908	0.0186749	0.0108916	1.6549	0.607331	0.0643599	0.114089	0.0102421	0.0497909	0.0338176	0.0169886	0.0236211	0.0184653	0.0230277	0.0321246	0.021885	0.0128642	0.0159478	0.171214	0.058944	0.0198619	0.0109709	0.0107188	0.0173955	0.0230865	0.00870073	0.0136558	0.017626	0.0109042	0.0105806	0.00738203	0.0334647	0.0169348	0.0275087	0.019438	0.00771972	0.0435527	0.0387175	0.0340802
纺织服装鞋帽皮革羽绒及其制品	0.00293125	0.014017	0.00669582	0.0132497	0.011967	0.00502677	0.012581	1.1554	0.0358109	0.0174643	0.00654765	0.0118955	0.0183646	0.0101843	0.0124807	0.0122452	0.0133781	0.0212526	0.0106137	0.00628837	0.00914269	0.0156754	0.0143615	0.012205	0.00838705	0.010705	0.0157433	0.0164073	0.00638514	0.0114309	0.00798309	0.00589845	0.00926538	0.00620935	0.0267596	0.00687882	0.0150955	0.0103172	0.00241284	0.0148108	0.0434734	0.0300007
木材加工品和家具	0.00216395	0.0490687	0.00423753	0.0101164	0.00924498	0.00346516	0.0063952	0.00595312	1.50227	0.0386006	0.00682964	0.00840115	0.0170076	0.00965684	0.0211492	0.0147183	0.0126556	0.020252	0.00994108	0.0052249	0.00750373	0.0434658	0.00977426	0.0117526	0.0127825	0.0073638	0.00600668	0.0455261	0.0033144	0.00654987	0.00340847	0.00445246	0.00351915	0.00356133	0.0091579	0.00561355	0.00811593	0.0066118	0.00181544	0.00420845	0.00859502	0.0100989
造纸印刷和文教体育用品	0.0100987	0.0268151	0.0126922	0.0312295	0.02698	0.0311146	0.0216324	0.0293681	0.037273	1.35976	0.0151323	0.0343639	0.0504441	0.0239097	0.0324603	0.0348577	0.0290202	0.0266092	0.0396049	0.0313614	0.0343828	0.0395313	0.0386155	0.0285432	0.0240046	0.0197013	0.0255443	0.0326133	0.0354093	0.0254349	0.0204228	0.0633111	0.0490135	0.021969	0.128162	0.0359099	0.0323571	0.0288824	0.029455	0.0211127	0.0931743	0.0403924
石油、炼焦产品和核燃料加工品	0.0294281	0.0428952	0.123724	0.0813972	0.0870635	0.026019	0.0358903	0.0306303	0.0426257	0.049769	1.1522	0.119808	0.0855895	0.111969	0.067821	0.0522539	0.0492309	0.0452348	0.0604688	0.0313005	0.0359492	0.053071	0.0716079	0.0440324	0.078898	0.0689098	0.0372946	0.0664264	0.0197923	0.132486	0.0197763	0.0183119	0.0144389	0.0110265	0.0726919	0.0523899	0.0393467	0.0252818	0.0128046	0.0490011	0.0224078	0.0284078
化学产品	0.189845	0.126777	0.0917973	0.184675	0.204005	0.139377	0.30327	0.239518	0.267271	0.339811	0.125935	1.70903	0.266884	0.132686	0.194383	0.156059	0.178513	0.187283	0.244793	0.171401	0.150712	0.353827	0.300659	0.136316	0.0763064	0.0673706	0.184975	0.19852	0.0365094	0.081752	0.0887404	0.0651663	0.0321032	0.0246599	0.127181	0.162064	0.164361	0.132951	0.04332	0.614548	0.087868	0.0594027
非金属矿物制品	0.00528763	0.0215781	0.014791	0.0228075	0.046985	0.0119138	0.00907777	0.00833733	0.0234589	0.0187857	0.0204124	0.02329	1.27169	0.0513559	0.0423034	0.0350135	0.0290033	0.0389221	0.0652668	0.0331406	0.0570187	0.0341475	0.0354393	0.028129	0.0176965	0.0100886	0.0142582	0.267387	0.00540136	0.0135855	0.00698927	0.0100766	0.00472591	0.00868793	0.0143678	0.0167711	0.0278708	0.0110884	0.00562356	0.0116077	0.0127252	0.0107348
金属冶炼和压延加工品	0.0140053	0.137725	0.0713037	0.105463	0.110308	0.0198379	0.0253025	0.0259076	0.0742475	0.155178	0.0444794	0.0583948	0.122857	1.55544	0.531022	0.362067	0.307509	0.260329	0.456304	0.118278	0.165742	0.146992	0.207442	0.269857	0.0820404	0.0459142	0.0532178	0.262778	0.0232318	0.0509589	0.0147931	0.0453821	0.0166243	0.0166831	0.0781175	0.0685071	0.0436742	0.0446137	0.0115787	0.0347914	0.0268068	0.0232686
金属制品	0.00677778	0.0617365	0.024932	0.0627611	0.0696551	0.0112968	0.0113163	0.0127034	0.073477	0.0298675	0.0176783	0.0285677	0.0719133	0.0385458	1.1824	0.0884506	0.0841173	0.0565954	0.0764541	0.0384099	0.0652154	0.0484288	0.0372752	0.102712	0.0266263	0.0175782	0.0482057	0.0900267	0.0101152	0.0178039	0.00771596	0.0132739	0.00718016	0.00846592	0.0495462	0.062133	0.0185522	0.0207489	0.00565255	0.0146546	0.00999045	0.00983154
通用设备	0.00700506	0.0650131	0.0358258	0.0743079	0.0728411	0.00952411	0.0150567	0.0136568	0.0325164	0.0254471	0.0319125	0.0297266	0.0676949	0.0670064	0.0822371	1.28164	0.176994	0.112723	0.0846131	0.0257498	0.0623172	0.0471419	0.0422787	0.0978361	0.034539	0.0235543	0.0242686	0.0431797	0.0069103	0.0317457	0.00651468	0.0106631	0.00516627	0.00441234	0.0215796	0.0191418	0.0170133	0.0149535	0.00452753	0.0172267	0.0084675	0.00846164
专用设备	0.0113997	0.0476384	0.0453147	0.0589818	0.086665	0.00895883	0.0142095	0.0140808	0.0161993	0.0192361	0.0211153	0.0157953	0.0301197	0.0239174	0.0315841	0.0192169	1.14879	0.0131023	0.0186059	0.0125978	0.0305449	0.0152432	0.0207398	0.0275083	0.0156956	0.0175556	0.0101873	0.020851	0.00246109	0.00902825	0.00530533	0.00400552	0.00314436	0.00232782	0.00764349	0.00702735	0.00688074	0.00515419	0.00195266	0.0364819	0.00455864	0.00360199
交通运输设备	0.00861938	0.0245424	0.0163594	0.0338694	0.0469991	0.0130447	0.0134058	0.0144484	0.018705	0.0206417	0.0159309	0.020642	0.0387828	0.0229761	0.0261193	0.0426799	0.0691067	1.45059	0.0222843	0.0157785	0.0215778	0.0192823	0.0322164	0.154664	0.0169998	0.0185193	0.0172554	0.0272061	0.0216783	0.141776	0.011823	0.0211587	0.0130282	0.00881238	0.0845757	0.0326964	0.0511412	0.0752305	0.00710391	0.0145581	0.0183432	0.0333301
电气机械和器材	0.00699304	0.0373985	0.0250199	0.0446987	0.0492939	0.010112	0.0140762	0.0141032	0.0193278	0.0252393	0.022155	0.0255687	0.034357	0.0371592	0.03896	0.116201	0.0884314	0.0754366	1.20039	0.0888265	0.0961026	0.0381218	0.133445	0.119922	0.105121	0.0200738	0.0313691	0.0710701	0.0253643	0.0204143	0.00859776	0.0652877	0.0102985	0.00941759	0.0684388	0.0529694	0.0345189	0.0328048	0.00541502	0.0172064	0.0143855	0.0135314
通信设备、计算机和其他电子设备	0.00510155	0.0272262	0.015379	0.0249609	0.0272047	0.00744241	0.00898086	0.0100408	0.0132788	0.020714	0.0156652	0.0170573	0.0207822	0.0187991	0.0219569	0.0912198	0.074845	0.0525648	0.085503	1.51574	0.222026	0.0311617	0.0239062	0.0615928	0.026256	0.0144545	0.0165147	0.0266021	0.0178336	0.0168959	0.00666194	0.128268	0.0114474	0.00785357	0.0646215	0.103754	0.0181321	0.0548723	0.00766231	0.0125367	0.0118467	0.014103
仪器仪表	0.00146581	0.00502687	0.0117283	0.00727139	0.00804026	0.00160557	0.00253681	0.00204877	0.00337768	0.00366844	0.00758611	0.00522409	0.00629132	0.00697129	0.00729841	0.0107237	0.0106169	0.0126589	0.00911438	0.00613644	1.09868	0.00574573	0.0051263	0.013568	0.0329825	0.00725148	0.0113934	0.00586313	0.00126095	0.00337027	0.00121002	0.00401153	0.000871441	0.000766234	0.00298049	0.0263422	0.0065019	0.00458552	0.00554322	0.00295406	0.00287495	0.00249833
其他制造产品	0.000856512	0.00650458	0.00174402	0.00301648	0.00386427	0.00140254	0.00154682	0.00604799	0.00207529	0.00462823	0.00234312	0.00262213	0.00307528	0.00260898	0.00321014	0.00324991	0.00356371	0.00321985	0.00299943	0.00399041	0.002566	1.03229	0.00261172	0.00257775	0.00272889	0.00203565	0.00227512	0.00360523	0.00311939	0.0020378	0.0014214	0.00237551	0.00248662	0.00301011	0.0206748	0.0118916	0.00811872	0.00898943	0.000685861	0.00162578	0.00443393	0.00142865
废品废料	0.000775266	0.00521749	0.00262975	0.00425991	0.00471401	0.00131073	0.00140827	0.00151155	0.00356169	0.0233175	0.00185979	0.00377986	0.00883876	0.0455268	0.0249176	0.0129371	0.0104208	0.00898957	0.0146853	0.00444764	0.00640965	0.00560635	1.09744	0.00922686	0.003084	0.00186003	0.00246147	0.00966306	0.00127943	0.00211884	0.000885028	0.00236025	0.00124116	0.000892097	0.00453346	0.00313609	0.00207688	0.00200341	0.000832835	0.00193123	0.0022292	0.0013868
金属制品、机械和设备修理服务	0.000800823	0.00281487	0.00308674	0.00426768	0.00544563	0.00106396	0.00197927	0.00167241	0.00253221	0.00244013	0.00271222	0.00281331	0.00510718	0.00401293	0.00384303	0.00326516	0.00315986	0.00259442	0.00289889	0.00166255	0.00202286	0.0026123	0.00375577	1.00601	0.00718977	0.00397789	0.00444687	0.00267336	0.000522579	0.00254003	0.000691838	0.00102614	0.000390728	0.00050194	0.00125697	0.00128639	0.00181602	0.00213348	0.000461438	0.00140419	0.000934905	0.000683512
电力、热力的生产和供应	0.0369015	0.143663	0.132358	0.217548	0.159601	0.0396113	0.0818681	0.0582518	0.0885674	0.102689	0.120939	0.151839	0.166854	0.228694	0.188228	0.112012	0.101933	0.0853806	0.120021	0.0601101	0.0668374	0.0856484	0.153801	0.109698	1.70071	0.108565	0.305562	0.114849	0.0292424	0.0523286	0.0322677	0.0353216	0.0178682	0.0174994	0.0487996	0.0473791	0.0689394	0.0439663	0.0166484	0.0685347	0.032831	0.0298854
燃气生产和供应	0.00138608	0.00317568	0.00222344	0.00377403	0.00397951	0.00196721	0.00244237	0.00236299	0.00321151	0.00357674	0.00547615	0.00620931	0.00479756	0.00441593	0.00546243	0.00588832	0.00370574	0.00329172	0.00374816	0.00238469	0.00283561	0.00704994	0.00527638	0.00303914	0.00648628	1.198	0.00356796	0.00391944	0.00197913	0.0251078	0.00518107	0.00158991	0.00150843	0.00380783	0.00389598	0.00312429	0.0068006	0.00702821	0.00238547	0.00348788	0.00380874	0.00290391
水的生产和供应	0.00058954	0.00219107	0.00125948	0.00364335	0.00311545	0.00143062	0.00162351	0.00137092	0.00209255	0.00240384	0.0011712	0.00241693	0.00330381	0.00267963	0.00257051	0.00224161	0.00179676	0.00157026	0.00206224	0.00138264	0.00161896	0.00628034	0.0086398	0.00219858	0.00443812	0.00172584	1.05267	0.00272734	0.000697154	0.00117856	0.00231074	0.000694802	0.000822075	0.000948191	0.00122666	0.00147812	0.00437394	0.00339894	0.00118449	0.00180906	0.00123232	0.00127043
建筑	0.00201083	0.00986453	0.00545152	0.00908433	0.0111298	0.00395668	0.00450084	0.00509431	0.00698812	0.00763323	0.0069315	0.00705066	0.00965585	0.00826537	0.00934379	0.00802941	0.00699789	0.00690068	0.00730641	0.00653193	0.00655016	0.00750656	0.0138785	0.00743668	0.0132523	0.00815981	0.0157087	1.03942	0.00677362	0.0136692	0.00582607	0.00695695	0.00840943	0.0267083	0.00765777	0.00903701	0.0229472	0.00913007	0.00545582	0.00599914	0.0116264	0.0136394
批发和零售	0.0401662	0.0721432	0.0414571	0.0767793	0.084906	0.0911839	0.104426	0.143443	0.0917582	0.108359	0.0600613	0.102452	0.0971912	0.0669345	0.0917478	0.100023	0.0971336	0.124034	0.0996653	0.101391	0.093948	0.110483	0.0986305	0.0858255	0.0661549	0.0518478	0.0630736	0.0866738	1.05862	0.0666724	0.0923768	0.0611294	0.0304487	0.0200739	0.10332	0.0786717	0.0611229	0.0629311	0.0227398	0.0793822	0.0840916	0.0478462
交通运输、仓储和邮政	0.0354179	0.0878735	0.0439912	0.100552	0.109651	0.0627462	0.0644135	0.067568	0.0950966	0.0944587	0.0643915	0.0943064	0.12422	0.0950022	0.104257	0.097974	0.092575	0.090904	0.0928657	0.0625451	0.0798157	0.0851628	0.137261	0.0775229	0.0691668	0.0890587	0.0595314	0.113312	0.0629163	1.2058	0.050739	0.0447272	0.0411109	0.0250737	0.111694	0.0817124	0.0764703	0.0567919	0.0382982	0.0566902	0.0787117	0.0905312
住宿和餐饮	0.0069789	0.0243269	0.0114961	0.028295	0.0263741	0.0131053	0.0135182	0.0146711	0.0199257	0.0215284	0.0125193	0.0233566	0.0278702	0.0208833	0.0258575	0.0258607	0.0267617	0.0207417	0.0236563	0.017258	0.028038	0.0205636	0.0311714	0.0229406	0.019344	0.0215018	0.0234121	0.0261194	0.0183556	0.0310376	1.00991	0.0177299	0.0382862	0.0144631	0.0601571	0.0479036	0.0247227	0.0216103	0.0198622	0.0160636	0.0370878	0.045012
信息传输、软件和信息技术服务	0.00453037	0.0134199	0.00752497	0.0177293	0.0167838	0.00660457	0.00861284	0.0100923	0.0121995	0.0127292	0.0077525	0.0116997	0.0163041	0.013553	0.0155794	0.0160719	0.014536	0.0109413	0.0133147	0.0194497	0.01535	0.0115339	0.0188258	0.0126905	0.0197737	0.0137767	0.0317192	0.0297115	0.0105139	0.0219781	0.00899335	1.15345	0.0314339	0.0115275	0.0184976	0.0146906	0.0221427	0.0112173	0.0166685	0.0190975	0.0207831	0.0392809
金融	0.0353752	0.153782	0.062318	0.122595	0.12201	0.048923	0.0620499	0.0600429	0.0823021	0.095047	0.0762165	0.0965649	0.117856	0.139598	0.118385	0.102831	0.0997509	0.0882515	0.103302	0.08419	0.0904479	0.0932547	0.139164	0.0842771	0.167077	0.163254	0.165293	0.118558	0.0824232	0.150023	0.0449691	0.0789841	1.10223	0.1343	0.135931	0.096326	0.108076	0.0616116	0.0444684	0.0588381	0.0585086	0.0599685
房地产	0.00621799	0.0192903	0.00920766	0.0171693	0.0187183	0.0117482	0.0138434	0.0174026	0.0164021	0.0191054	0.0117693	0.0175205	0.0199421	0.0172531	0.0194509	0.0191251	0.0184603	0.0187572	0.0184811	0.0170295	0.0193383	0.0180352	0.0234526	0.015465	0.0183435	0.021008	0.0189154	0.0185048	0.0814967	0.0234401	0.0226081	0.0433372	0.0705783	1.05878	0.0338269	0.0243371	0.0214378	0.0703044	0.0157243	0.0190174	0.0305939	0.0236973
租赁和商务服务	0.0204513	0.0958192	0.038675	0.0897095	0.0853017	0.0468016	0.0430428	0.0562813	0.0582866	0.0805005	0.050054	0.0792533	0.0781203	0.0643503	0.0732845	0.0776443	0.074155	0.0755395	0.0757261	0.0641603	0.0613083	0.0583441	0.083893	0.0700412	0.0593232	0.0543671	0.0487064	0.0648905	0.147092	0.0562547	0.0411589	0.0880041	0.0977846	0.074685	1.12485	0.0682054	0.0553197	0.0516403	0.0192654	0.0420602	0.0553388	0.0422269
科学研究和技术服务	0.0118016	0.0256836	0.0215666	0.0343505	0.0421175	0.0112074	0.0117555	0.0123322	0.0179329	0.0192266	0.0120378	0.0273461	0.0245492	0.0243668	0.0242908	0.031933	0.0332398	0.0379729	0.0264184	0.0315658	0.0320456	0.0172479	0.0186649	0.0182397	0.0208209	0.0115831	0.0131348	0.0694327	0.00692379	0.0105751	0.0065122	0.0167659	0.00429213	0.00366446	0.0105835	1.16971	0.0117711	0.00755043	0.00699391	0.0125301	0.00649215	0.00545782
水利、环境和公共设施管理	0.00231676	0.00322503	0.00266962	0.00530198	0.00662999	0.00233772	0.00486098	0.00304363	0.00273035	0.00526422	0.002747	0.0050638	0.00410005	0.00441328	0.00358423	0.00344876	0.00282835	0.00280579	0.003272	0.00201775	0.00229328	0.00438602	0.00462517	0.00242731	0.0082075	0.00399413	0.086992	0.00293483	0.0020839	0.00209697	0.00179321	0.0018499	0.00200581	0.00126739	0.00746431	0.00202708	1.01697	0.00237009	0.00103087	0.00266421	0.00306851	0.00336896
居民服务、修理和其他服务	0.00419039	0.0197907	0.00876693	0.012002	0.0189627	0.00725399	0.00743899	0.00822058	0.0108221	0.0131796	0.00963556	0.0125973	0.0167656	0.0128029	0.0163574	0.0158013	0.0148313	0.0171488	0.0144938	0.0102345	0.0124422	0.0115512	0.0173887	0.0118022	0.0130439	0.0131459	0.0201248	0.0167865	0.012802	0.0266901	0.00790137	0.00775918	0.00707166	0.00496518	0.0166945	0.0202399	0.0483387	1.02282	0.011819	0.0127598	0.018513	0.0225229
教育	0.000634891	0.00320019	0.000969419	0.00236673	0.00196173	0.000967623	0.00102073	0.00116602	0.00149013	0.00165276	0.00117658	0.00162057	0.00209158	0.00174483	0.00205961	0.00191881	0.00186192	0.00164976	0.00163236	0.00127539	0.00184819	0.00185127	0.00225685	0.00248146	0.00190539	0.00210719	0.00308586	0.00229879	0.00158358	0.00212195	0.000998734	0.00167012	0.00461437	0.00127335	0.00200833	0.00306054	0.0043231	0.00172945	1.01413	0.00329152	0.00258438	0.00987238
卫生和社会工作	0.000484856	0.00236546	0.00121327	0.00216833	0.00264924	0.000583921	0.000809343	0.000961131	0.00130172	0.00142387	0.00394322	0.00133971	0.00226365	0.00210506	0.00256606	0.00263215	0.00228527	0.0018801	0.00198176	0.000968199	0.00189001	0.00117714	0.00184312	0.00116592	0.00227954	0.00261159	0.000977497	0.00189031	0.000884137	0.00167914	0.000495967	0.000456859	0.000752921	0.000273973	0.000999389	0.000887749	0.00104772	0.000933855	0.000838324	1.00959	0.00125518	0.00624339
文化、体育和娱乐	0.00128922	0.00588902	0.00285221	0.00719385	0.00560996	0.00249555	0.00333068	0.00362823	0.00470925	0.00499438	0.0030483	0.00500696	0.00672592	0.00566685	0.00627197	0.00654497	0.00561992	0.0044303	0.00557526	0.00401012	0.00531412	0.00521014	0.00756799	0.00482358	0.00703031	0.00673598	0.00944836	0.00596355	0.0030804	0.00542619	0.0036112	0.00513676	0.0103952	0.00420388	0.00556522	0.00567582	0.00624963	0.0049979	0.00410157	0.00403567	1.04031	0.0122247
公共管理、社会保障和社会组织	0.00160814	0.00377793	0.00230307	0.00491837	0.0041123	0.0023968	0.002343	0.00258754	0.0035044	0.00364348	0.00216505	0.00369841	0.00419122	0.00390532	0.00426615	0.00447201	0.00424375	0.00680878	0.00422011	0.00480274	0.00399254	0.00374251	0.00402145	0.00872701	0.00305817	0.00301033	0.00333351	0.003821	0.00385626	0.00334116	0.00192553	0.00580045	0.00355894	0.0044043	0.0187082	0.00428737	0.00454294	0.00426727	0.00264968	0.00275851	0.00352351	1.01079
	2013	2014	2015			2013	2014	2015			2013	2014	2015
煤炭开采和洗选业	4.94576	5.56485	7.12431		煤炭采选产品	4.94576	5.56485	7.12431		煤炭采选产品	8.29366	8.93405	10.8826
石油和天然气开采业	0.974258	0.526929	0.718783		石油和天然气开采产品	0.974258	0.526929	0.718783		石油和天然气开采产品	2.02984	1.5459	1.83388
黑色金属矿采选业	2.61452	2.11252	2.59846		金属矿采选产品	5.63339	4.8345	4.88433		金属矿采选产品	7.09282	6.17499	6.26723
有色金属矿采选业	8.65226	7.55649	7.1702		非金属矿和其他矿采选产品	1.22999	1.1537	1.23628		非金属矿和其他矿采选产品	1.96741	1.79217	1.93548
非金属矿采选业	1.22999	1.1537	1.23628		食品和烟草	2.68661	2.37579	2.17372		食品和烟草	6.99759	6.35845	6.09091
开采辅助活动	0.361428	0.142228	0.122436		纺织品	6.05342	5.2022	4.67776		纺织品	12.7734	11.212	10.2964
其他采矿业	11.5591	8.98204	13.7731		纺织服装鞋帽皮革羽绒及其制品	1.41567	1.2387	1.27028		纺织服装鞋帽皮革羽绒及其制品	2.21518	1.9805	2.03192
农副食品加工业	2.33155	2.18829	2.10994		木材加工品和家具	0.264152	0.258449	0.24961		木材加工品和家具	1.3065	1.29402	1.32225
食品制造业	3.34687	2.86778	2.49104		造纸印刷和文教体育用品	7.46681	6.78795	5.67521		造纸印刷和文教体育用品	11.2567	10.2841	8.82928
酒、饮料和精制茶制造业	4.79723	4.2083	3.84867		石油、炼焦产品和核燃料加工品	1.91451	2.05916	2.47262		石油、炼焦产品和核燃料加工品	4.87491	4.83471	5.35107
烟草制品业	0.270797	0.238794	0.245206		化学产品	3.01926	2.89456	2.67711		化学产品	14.762	13.9145	13.5083
纺织业	6.05342	5.2022	4.67776		非金属矿物制品	0.555623	0.48649	0.473777		非金属矿物制品	1.71636	1.58993	1.61144
纺织服装、服饰业	0.878274	0.84425	0.780365		金属冶炼和压延加工品	0.979709	0.939331	1.08943		金属冶炼和压延加工品	6.77325	6.50714	6.81909
皮革、毛皮、羽毛 及其制品和制鞋业	1.95306	1.63314	1.76019		金属制品	1.04651	0.911848	0.890748		金属制品	3.01013	2.80728	2.90147
木材加工及木、竹、 藤、棕、草制品业	0.403344	0.396052	0.385559		通用设备	0.222511	0.219211	0.21576		通用设备	2.29929	2.22067	2.32363
家具制造业	0.124959	0.120847	0.113661		专用设备	0.258595	0.226861	0.200939		专用设备	1.60199	1.49084	1.5396
造纸及纸制品业	21.9975	20.0001	16.6497		交通运输设备	0.398661	0.345264	0.327657		交通运输设备	1.78054	1.67494	1.67337
印刷和记录媒介复制业	0.248876	0.228895	0.248483		电气机械和器材	0.170421	0.149728	0.160527		电气机械和器材	1.95488	1.87549	1.93785
文教、工美、体育和娱乐用品制造业	0.154091	0.134877	0.127494		通信设备、计算机和其他电子设备	0.637486	0.609946	0.643814		通信设备、计算机和其他电子设备	2.0262	1.9617	2.04595
石油加工、炼焦和 核燃料加工业	1.91451	2.05916	2.47262		仪器仪表	0.263776	0.293739	0.284251		仪器仪表	0.585462	0.604805	0.609286
化学原料和化学 制品制造业	3.50494	3.20165	3.07998		其他制造产品	2.35901	2.72222	2.836		其他制造产品	2.5847	2.95309	3.07794
医药制造业	2.68064	2.40083	2.06926		废品废料	0.664478	0.564649	0.550887		废品废料	1.11482	0.982607	0.957902
化学纤维制造业	5.43472	5.56673	5.15829		金属制品、机械和设备修理服务	1.34868	1.57982	1.50265		金属制品、机械和设备修理服务	1.49173	1.71544	1.64444
橡胶和塑料制品业	0.456735	0.409013	0.400919		电力、热力的生产和供应	1.71498	1.69641	1.53362		电力、热力的生产和供应	8.5005	8.12072	8.33912
非金属矿物制品业	0.555623	0.48649	0.473777		燃气生产和供应	0.251937	0.110073	0.09002		燃气生产和供应	0.48064	0.303833	0.284888
黑色金属冶炼及压延加工业	1.31253	1.20731	1.48813		水的生产和供应	0.00950222	0.018352	1.14935		水的生产和供应	0.132044	0.135896	1.32668
有色金属冶炼及 压延加工业	0.646885	0.671352	0.690734
金属制品业	1.04651	0.911848	0.890748
通用设备制造业	0.222511	0.219211	0.21576
专用设备制造业	0.258595	0.226861	0.200939
交通运输设备制造业	0.398661	0.345264	0.327657
电气机械和器材制造业	0.170421	0.149728	0.160527
计算机、通信和 其他电子设备 制造业	0.637486	0.609946	0.643814
仪器仪表制造业	0.263776	0.293739	0.284251
其他制造业	2.35901	2.72222	2.836
废弃资源综合利用业	0.664478	0.564649	0.550887
金属制品、机械和设备修理业	1.34868	1.57982	1.50265
电力、热力生产和供应业	1.71498	1.69641	1.53362
燃气生产和供应业	0.251937	0.110073	0.09002
水的生产和供应业	0.00950222	0.018352	1.14935
其他行业	#DIV/0!	#DIV/0!

## Sheet: 废水完全排放系数
完全消耗系数	2003	2004	2005		2006	2007		2008	2009	2010		2011	2012		2013	2014	2015
煤炭开采和洗选业	51.8227	31.1588	24.9492	煤炭开采和洗选业	17.1683	15.6179	煤炭开采和洗选业	12.4703	13.8234	15.2559	煤炭采选产品	9.80057	8.61131	煤炭采选产品	8.29366	8.93405	10.8826
石油和天然气开采业	17.8027	12.8383	10.9252	石油和天然气开采业	10.3762	8.14766	石油和天然气开采业	4.64505	5.51849	5.8252	石油和天然气开采产品	2.48728	2.51358	石油和天然气开采产品	2.02984	1.5459	1.83388
金属矿采选业	44.9505	31.7527	24.5798	金属矿采选业	22.0674	16.2754	金属矿采选业	12.7322	11.4723	8.45182	金属矿采选产品	8.34641	7.37348	金属矿采选产品	7.09282	6.17499	6.26723
非金属矿采选业	20.7321	18.882	20.3947	非金属矿及其他矿采选业	11.8143	8.00961	非金属矿及其他矿采选业 非金属矿及其他矿采选业	3.26884	4.50289	6.38123	非金属矿和其他矿采选产品	2.24617	2.3472	非金属矿和其他矿采选产品	1.96741	1.79217	1.93548
食品制造及烟草加工业	20.1744	16.9127	15.5519	食品制造及烟草加工业	15.5352	13.7354	食品制造及烟草加工业	8.95124	11.0313	12.8405	食品和烟草	7.06569	6.51952	食品和烟草	6.99759	6.35845	6.09091
纺织业	32.9783	27.0566	24.4598	纺织业	26.3308	24.2431	纺织业	16.6916	20.7009	21.801	纺织品	15.8244	15.4649	纺织品	12.7734	11.212	10.2964
服装皮革羽绒及其制品业	7.37622	7.4589	6.21632	纺织服装鞋帽皮革羽绒及其制品业	6.61141	5.8263	纺织服装鞋帽皮革羽绒及其制品业	3.92736	4.7273	5.36583	纺织服装鞋帽皮革羽绒及其制品	3.03077	2.35403	纺织服装鞋帽皮革羽绒及其制品	2.21518	1.9805	2.03192
木材加工及家具制造业	8.54627	6.91071	5.09735	木材加工及家具制造业	4.38171	3.65794	木材加工及家具制造业	2.21229	2.85624	3.01155	木材加工品和家具	1.33043	1.31867	木材加工品和家具	1.3065	1.29402	1.32225
造纸印刷及文教用品制造业	63.9038	48.2969	44.7727	造纸印刷及文教体育用品制造业	38.794	34.8195	造纸印刷及文教体育用品制造业	19.4193	25.1949	27.7887	造纸印刷和文教体育用品	15.9279	13.3928	造纸印刷和文教体育用品	11.2567	10.2841	8.82928
石油加工、炼焦及核燃料加工业	31.2102	22.4809	19.3271	石油加工、炼焦及核燃料加工业	16.6266	13.5277	石油加工、炼焦及核燃料加工业	8.5647	10.1183	10.8624	石油、炼焦产品和核燃料加工品	6.17413	5.80544	石油、炼焦产品和核燃料加工品	4.87491	4.83471	5.35107
化学工业	77.108	58.8563	50.1615	化学工业	43.4981	35.3197	化学工业	23.2166	28.3791	31.4066	化学产品	17.1514	15.6456	化学产品	14.762	13.9145	13.5083
非金属矿物制品业	16.1682	11.9596	10.0857	非金属矿物制品业	7.729	5.73604	非金属矿物制品业	3.17883	3.96606	4.76152	非金属矿物制品	1.85093	1.78815	非金属矿物制品	1.71636	1.58993	1.61144
金属冶炼及压延加工业	50.1387	33.8802	27.5858	金属冶炼及压延加工业	22.3901	17.9821	金属冶炼及压延加工业	10.5983	12.6522	13.7854	金属冶炼和压延加工品	8.84288	7.86646	金属冶炼和压延加工品	6.77325	6.50714	6.81909
金属制品业	14.8722	10.6749	10.127	金属制品业	8.9207	8.05669	金属制品业	5.29777	6.20722	6.64861	金属制品	3.24987	2.88452	金属制品	3.01013	2.80728	2.90147
通用、专用设备制造业	19.8269	13.8566	12.0372	通用、专用设备制造业	11.1196	8.67	通用、专用设备制造业	6.48831	7.38904	8.05504	通用设备	2.06382	1.88655	通用设备	2.29929	2.22067	2.32363
交通运输设备制造业	14.8967	11.0198	8.53096	交通运输设备制造业	7.06957	5.32311	交通运输设备制造业	3.62961	4.20676	4.97032	专用设备	1.38179	1.31781	专用设备	1.60199	1.49084	1.5396
电气、机械及器材制造业	14.2737	9.25794	8.12733	电气机械及器材制造业	6.29089	4.90144	电气、机械及器材制造业	3.62631	3.99363	4.58676	交通运输设备	1.64409	1.49388	交通运输设备	1.78054	1.67494	1.67337
通信设备、计算机及其他电子设备制造业	5.9489	4.36271	3.92087	通信设备、计算机及其他电子设备制造业	3.20302	2.80534	通信设备、计算机及其他电子设备制造业	2.20497	2.60286	2.73219	电气机械和器材	1.91201	1.634	电气机械和器材	1.95488	1.87549	1.93785
仪器仪表及文化办公用机械制造业	5.44772	4.36379	2.45229	仪器仪表及文化办公用机械制造业	3.03574	2.29677	仪器仪表及文化办公用机械制造业	1.34037	1.78954	1.90601	通信设备、计算机和其他电子设备	1.7884	1.69823	通信设备、计算机和其他电子设备	2.0262	1.9617	2.04595
其他制造业	4.20028	3.25663	2.85451	工艺品及其他制造业	2.13725	2.13676	工艺品及其他制造业	2.44816	3.32157	3.60324	仪器仪表	0.626038	0.634443	仪器仪表	0.585462	0.604805	0.609286
废品废料	14.7071	3.18721	2.40716	废品废料	4.25542	4.21784	电力、热力的生产和供应业	25.0823	26.7563	32.6005	其他制造产品	0.712089	2.73141	其他制造产品	2.5847	2.95309	3.07794
电力、热力的生产和供应业	88.6025	53.4351	48.0582	电力、热力的生产和供应业	45.1374	33.2505	燃气生产和供应业	1.18409	1.59657	2.31307	废品废料	1.38737	1.3037	废品废料	1.11482	0.982607	0.957902
燃气生产和供应业	15.4117	9.26499	8.68181	燃气生产和供应业	5.31114	3.45485	水的生产和供应业	28.6924	23.9899	32.0103	金属制品、机械和设备修理服务	1.66855	1.36758	金属制品、机械和设备修理服务	1.49173	1.71544	1.64444
水的生产和供应业	40.4908	27.3783	35.6604	水的生产和供应业	29.9664	21.7024					电力、热力的生产和供应	11.8619	8.33527	电力、热力的生产和供应	8.5005	8.12072	8.33912
											燃气生产和供应	0.471871	0.431107	燃气生产和供应	0.48064	0.303833	0.284888
											水的生产和供应	3.34347	0.107602	水的生产和供应	0.132044	0.135896	1.32668

## Sheet: 废水完全排放量
完全消耗系数		2003	2004	2005	2006	2007	2008	2009	2010	2011	2012	2013	2014	2015		单位：吨/万元
煤炭采选产品		51.8227	31.1588	24.9492	17.1683	15.6179	12.4703	13.8234	15.2559	9.80057	8.61131	8.29366	8.93405	10.8826
石油和天然气开采产品		17.8027	12.8383	10.9252	10.3762	8.14766	4.64505	5.51849	5.8252	2.48728	2.51358	2.02984	1.5459	1.83388
金属矿采选产品		44.9505	31.7527	24.5798	22.0674	16.2754	12.7322	11.4723	8.45182	8.34641	7.37348	7.09282	6.17499	6.26723
非金属矿和其他矿采选产品		20.7321	18.882	20.3947	11.8143	8.00961	3.26884	4.50289	6.38123	2.24617	2.3472	1.96741	1.79217	1.93548
食品和烟草		20.1744	16.9127	15.5519	15.5352	13.7354	8.95124	11.0313	12.8405	7.06569	6.51952	6.99759	6.35845	6.09091
纺织品		32.9783	27.0566	24.4598	26.3308	24.2431	16.6916	20.7009	21.801	15.8244	15.4649	12.7734	11.212	10.2964
纺织服装鞋帽皮革羽绒及其制品		7.37622	7.4589	6.21632	6.61141	5.8263	3.92736	4.7273	5.36583	3.03077	2.35403	2.21518	1.9805	2.03192
木材加工品和家具		8.54627	6.91071	5.09735	4.38171	3.65794	2.21229	2.85624	3.01155	1.33043	1.31867	1.3065	1.29402	1.32225
造纸印刷和文教体育用品		63.9038	48.2969	44.7727	38.794	34.8195	19.4193	25.1949	27.7887	15.9279	13.3928	11.2567	10.2841	8.82928
石油、炼焦产品和核燃料加工品		31.2102	22.4809	19.3271	16.6266	13.5277	8.5647	10.1183	10.8624	6.17413	5.80544	4.87491	4.83471	5.35107
化学产品		77.108	58.8563	50.1615	43.4981	35.3197	23.2166	28.3791	31.4066	17.1514	15.6456	14.762	13.9145	13.5083
非金属矿物制品		16.1682	11.9596	10.0857	7.729	5.73604	3.17883	3.96606	4.76152	1.85093	1.78815	1.71636	1.58993	1.61144
金属冶炼和压延加工品		50.1387	33.8802	27.5858	22.3901	17.9821	10.5983	12.6522	13.7854	8.84288	7.86646	6.77325	6.50714	6.81909
金属制品		14.8722	10.6749	10.127	8.9207	8.05669	5.29777	6.20722	6.64861	3.24987	2.88452	3.01013	2.80728	2.90147
通用设备		19.8269	13.8566	12.0372	11.1196	8.67	6.48831	7.38904	8.05504	2.06382	1.88655	2.29929	2.22067	2.32363
专用设备										1.38179	1.31781	1.60199	1.49084	1.5396
交通运输设备		14.8967	11.0198	8.53096	7.06957	5.32311	3.62961	4.20676	4.97032	1.64409	1.49388	1.78054	1.67494	1.67337
电气机械和器材		14.2737	9.25794	8.12733	6.29089	4.90144	3.62631	3.99363	4.58676	1.91201	1.634	1.95488	1.87549	1.93785
通信设备、计算机和其他电子设备		5.9489	4.36271	3.92087	3.20302	2.80534	2.20497	2.60286	2.73219	1.7884	1.69823	2.0262	1.9617	2.04595
仪器仪表		5.44772	4.36379	2.45229	3.03574	2.29677	1.34037	1.78954	1.90601	0.626038	0.634443	0.585462	0.604805	0.609286
其他制造产品		4.20028	3.25663	2.85451	2.13725	2.13676	2.44816	3.32157	3.60324	0.712089	2.73141	2.5847	2.95309	3.07794
废品废料		14.7071	3.18721	2.40716	4.25542	4.21784				1.38737	1.3037	1.11482	0.982607	0.957902
金属制品、机械和设备修理服务										1.66855	1.36758	1.49173	1.71544	1.64444
电力、热力的生产和供应		88.6025	53.4351	48.0582	45.1374	33.2505	25.0823	26.7563	32.6005	11.8619	8.33527	8.5005	8.12072	8.33912
燃气生产和供应		15.4117	9.26499	8.68181	5.31114	3.45485	1.18409	1.59657	2.31307	0.471871	0.431107	0.48064	0.303833	0.284888
水的生产和供应		40.4908	27.3783	35.6604	29.9664	21.7024	28.6924	23.9899	32.0103	3.34347	0.107602	0.132044	0.135896	1.32668
行业（单位：万人民币）		2003	2004	2005	2006	2007	2008	2009	2010	2011	2012	2013	2014	2015
电气机械和器材制造业		6.83983e+06	8.88152e+06	1.06171e+07	1.26867e+07	1.57074e+07	1.77851e+07	1.50308e+07	1.99915e+07	2.25574e+07	2.33168e+07	2.68018e+07	3.03765e+07	3.29965e+07
纺织服装、服饰业		7.93562e+06	9.03197e+06	1.15451e+07	2.07926e+07	2.5889e+07	1.85788e+07	1.64568e+07	2.05264e+07	2.32944e+07	2.33176e+07	2.46154e+07	2.69571e+07	2.93417e+07
纺织业		3.91452e+06	4.36846e+06	5.13311e+06	6.0365e+06	6.67415e+06	7.265e+06	7.03505e+06	8.28719e+06	9.33316e+06	9.29624e+06	9.76147e+06	9.9495e+06	1.04185e+07
非金属矿物制品业		585465	804309	1.11936e+06	1.40455e+06	1.45284e+06	1.69217e+06	1.81646e+06	1.94847e+06	1.09027e+06	2.35011e+06	2.57745e+06	3.3545e+06	4.33204e+06
黑色金属冶炼和压延加工业		191174	430197	628531	1.31832e+06	1.83618e+06	2.09135e+06	1.23466e+06	1.8612e+06	3.29958e+06	2.92856e+06	3.10025e+06	3.55202e+06	3.10431e+06
化学原料及化学制品制造业		109331	120753	168768	211899	193814	221211	192509	348525	344928	206064	142928	119304	100873
计算机、通信和其他电子设备制造业		2.21444e+07	2.95101e+07	3.63321e+07	4.44847e+07	5.32917e+07	5.67388e+07	5.38779e+07	7.22418e+07	8.35649e+07	9.55077e+07	1.17073e+08	1.00768e+08	9.977e+07
家具制造业		3.43403e+06	4.2204e+06	5.179e+06	6.35285e+06	8.07517e+06	9.15449e+06	8.92648e+06	1.20291e+07	1.3271e+07	1.36384e+07	1.53767e+07	1.72782e+07	1.82106e+07
金属制品业		1.08606e+06	1.39302e+06	1.64994e+06	1.79738e+06	2.48334e+06	2.53969e+06	886174	2.21551e+06	3.17651e+06	2.58344e+06	2.60954e+06	3.10601e+06	2.44652e+06
皮革、毛皮、羽毛及其制品和制鞋业		7.17738e+06	7.59917e+06	8.79757e+06	9.90642e+06	1.15117e+07	1.36661e+07	1.26447e+07	1.57721e+07	1.74838e+07	1.70726e+07	1.83385e+07	1.99782e+07	2.15728e+07
铁路、船舶、航空航天和其他运输设备制 造业		725653	748233	904411	1.12631e+06	1.27445e+06	2.03489e+06	1.91622e+06	2.98574e+06	3.01454e+06	3.08256e+06	2.21977e+06	2.29902e+06	3.24494e+06
通用设备制造业		800146	624218	609154	590970	712310	4.39325e+06	3.59632e+06	3.66379e+06	3.35861e+06	2.85087e+06	2.39661e+06	2.16428e+06	1.92148e+06
文教、工美、体育和娱乐用品制造业		5.31646e+06	5.97769e+06	6.36885e+06	6.83924e+06	8.13979e+06	1.04347e+07	9.28755e+06	1.30473e+07	1.81331e+07	2.85793e+07	3.25015e+07	4.11061e+07	2.54936e+07
橡胶和塑料制品业		2.96783e+06	3.45691e+06	4.01252e+06	4.53418e+06	5.2494e+06	5.54586e+06	4.85848e+06	5.61204e+06	6.47261e+06	6.87585e+06	7.80862e+06	9.10408e+06	9.88873e+06
医药制造业		164555	182044	256471	303691	389631	542458	718865	1.00133e+06	872088	786570	787659	854477	894349
仪器仪表制造业		1.00136e+06	1.02323e+06	961150	942535	1.15271e+06	1.23369e+06	1.13856e+06	1.24971e+06	1.31771e+06	1.49676e+06	1.61043e+06	1.78395e+06	1.91931e+06
有色金属冶炼和延压加工业		491306	788301	1.13771e+06	2.03087e+06	2.25533e+06	2.20412e+06	1.4834e+06	2.24676e+06	2.72217e+06	2.6406e+06	2.77315e+06	2.60331e+06	2.46552e+06
造纸及纸制品业		96576	116565	142712	246075	357972	360331	268320	273709	327845	372580	611831	797172	788704
专用设备制造业		85998	91800.2	107394	113916	123791	132780	95421.5	119219	142379	140904	112315	102041	87074.7
完全排放系数		2003	2004	2005	2006	2007	2008	2009	2010	2011	2012	2013	2014	2015
电气机械和器材制造业	1	14.2737	9.25794	8.12733	6.29089	4.90144	3.62631	3.99363	4.58676	1.91201	1.634	1.95488	1.87549	1.93785
纺织服装、服饰业	2	3.12461	4.83049	3.22428	4.14502	3.43646	2.96868	2.52235	1.67643	2.04725	1.38586	1.37429	1.34983	1.24826
纺织业	3	32.9783	27.0566	24.4598	26.3308	24.2431	16.6916	20.7009	21.801	15.8244	15.4649	12.7734	11.212	10.2964
非金属矿物制品业	4	20.7321	18.882	20.3947	11.8143	8.00961	3.26884	4.50289	6.38123	2.24617	2.3472	1.96741	1.79217	1.93548
黑色金属冶炼和压延加工业	5	66.4556	44.0848	35.9125	31.6902	26.03	20.8664	17.1213	13.0067	11.8011	10.5366	9.07424	8.36354	9.31467
化学原料及化学制品制造业	6	126.526	91.3519	82.7718	68.5927	53.4897	42.9045	35.4514	27.6771	21.9366	19.3244	17.1366	15.3908	15.5411
计算机、通信和其他电子设备制造业	7	5.9489	4.36271	3.92087	3.20302	2.80534	2.20497	2.60286	2.73219	1.7884	1.69823	2.0262	1.9617	2.04595
家具制造业	8	3.81723	3.33122	2.13876	1.36021	1.09284	0.56512	0.822833	0.802765	0.274594	0.289315	0.264152	0.258449	0.24961
金属制品业	9	14.8722	10.6749	10.127	8.9207	8.05669	5.29777	6.20722	6.64861	3.24987	2.88452	3.01013	2.80728	2.90147
皮革、毛皮、羽毛及其制品和制鞋业	10	11.6278	10.0873	9.20836	9.0778	8.21614	8.09147	6.93224	5.945	4.01429	3.32221	3.05608	2.61116	2.81558
铁路、船舶、航空航天和其他运输设备制 造业	11	14.8967	11.0198	8.53096	7.06957	5.32311	3.62961	4.20676	4.97032	1.64409	1.49388	1.78054	1.67494	1.67337
通用设备制造业	12	15.5487	14.6257	10.6143	8.55664	7.37258	9.41229	6.32416	4.41385	0.299384	0.268663	0.222511	0.219211	0.21576
文教、工美、体育和娱乐用品制造业	13	1.08161	0.891512	0.86434	0.775768	0.680843	0.810404	0.733162	0.514564	0.88423	0.316026	0.232303	0.204345	0.19835
橡胶和塑料制品业	14	7.87142	5.3339	4.64033	4.285	4.03465	3.83816	3.12035	2.62767	2.44572	2.46432	2.2331	1.96619	2.02297
医药制造业	15	48.2733	49.9434	39.1662	36.8746	30.9024	30.1086	25.1027	20.039	15.4155	15.8097	13.1064	11.5412	10.4411
仪器仪表制造业	16	5.44772	4.36379	2.45229	3.03574	2.29677	1.34037	1.78954	1.90601	0.626038	0.634443	0.585462	0.604805	0.609286
有色金属冶炼和延压加工业	17	33.8218	23.6755	19.259	13.09	9.93413	9.43345	8.18318	6.28084	5.88462	5.19635	4.47226	4.65074	4.32351
造纸及纸制品业	18	188.331	142.27	131.78	114.515	102.353	82.41	73.9134	56.4848	46.4068	39.4101	33.1626	30.3012	25.9029
专用设备制造业	19	24.1051	13.0875	13.4601	13.6825	9.96742	11.867	8.45391	5.41048	1.38179	1.31781	1.60199	1.49084	1.5396
完全排放量		2003	2004	2005	2006	2007	2008	2009	2010	2011	2012	2013	2014	2015
电气机械和器材制造业	1	9762.99	8222.46	8628.85	7981.06	7698.9	6449.42	6002.77	9169.63	4313	3809.96	5239.42	5697.09	6394.22
纺织服装、服饰业	2	2479.57	4362.88	3722.46	8618.57	8896.64	5515.45	4150.99	3441.12	4768.94	3231.49	3382.88	3638.76	3662.6
纺织业	3	12909.4	11819.5	12555.5	15894.6	16180.2	12126.4	14563.2	18066.9	14769.2	14376.6	12468.7	11155.4	10727.3
非金属矿物制品业	4	1213.79	1518.69	2282.92	1659.38	1163.67	553.145	817.93	1243.36	244.894	551.619	507.088	601.183	838.459
黑色金属冶炼和压延加工业	5	1270.46	1896.51	2257.21	4177.78	4779.57	4363.9	2113.89	2420.81	3893.88	3085.7	2813.24	2970.75	2891.56
化学原料及化学制品制造业	6	1383.32	1103.1	1396.92	1453.47	1036.71	949.096	682.472	964.618	756.655	398.207	244.93	183.617	156.767
计算机、通信和其他电子设备制造业	7	13173.5	12874.4	14245.3	14248.5	14950.1	12510.7	14023.7	19737.8	14944.7	16219.4	23721.3	19767.6	20412.4
家具制造业	8	1310.85	1405.91	1107.67	864.125	882.488	517.339	734.5	965.651	364.414	394.579	406.179	446.553	454.555
金属制品业	9	1615.21	1487.04	1670.89	1603.39	2000.75	1345.47	550.068	1473.01	1032.33	745.198	785.505	871.943	709.85
皮革、毛皮、羽毛及其制品和制鞋业	10	8345.74	7665.53	8101.12	8992.85	9458.14	11057.8	8765.64	9376.53	7018.51	5671.88	5604.39	5216.61	6073.98
铁路、船舶、航空航天和其他运输设备制 造业	11	1080.98	824.535	771.55	796.253	678.404	738.586	806.109	1484.01	495.619	460.496	395.239	385.072	542.997
通用设备制造业	12	1244.12	912.962	646.577	505.672	525.157	4135.05	2274.37	1617.14	100.551	76.5925	53.327	47.4434	41.4579
文教、工美、体育和娱乐用品制造业	13	575.035	532.919	550.486	530.566	554.192	845.633	680.927	671.369	1603.39	903.179	755.02	839.983	505.665
橡胶和塑料制品业	14	2336.1	1843.88	1861.94	1942.9	2117.95	2128.59	1516.01	1474.66	1583.02	1694.43	1743.74	1790.03	2000.46
医药制造业	15	794.362	909.191	1004.5	1119.85	1204.06	1633.27	1804.54	2006.56	1344.37	1243.54	1032.33	986.165	933.801
仪器仪表制造业	16	545.513	446.515	235.702	286.129	264.751	165.359	203.751	238.195	82.4938	94.9611	94.2843	107.894	116.941
有色金属冶炼和延压加工业	17	1661.68	1866.35	2191.11	2658.42	2240.47	2079.25	1213.9	1411.16	1601.89	1372.15	1240.23	1210.73	1065.97
造纸及纸制品业	18	1818.83	1658.37	1880.65	2817.94	3663.94	2969.49	1983.24	1546.04	1521.42	1468.34	2028.99	2415.53	2042.97
专用设备制造业	19	207.299	120.144	144.554	155.866	123.388	157.569	80.6685	64.5032	19.6737	18.5684	17.9928	15.2128	13.406
			61470.9	65255.9	76307.3	78419.5	70241.6	62968.6	77373.1	60459	55816.8	62534.9	58347.6	59585.4
		2003	2004	2005	2006	2007	2008	2009	2010	2011	2012	2013	2014	2015
电气机械和器材制造业	1	1.33868	0.727026	0.59772	0.463465	0.370114	0.334876	0.286376	0.261168	0.192076	0.172837	0.170421	0.149728	0.160527
纺织服装、服饰业	2	1.58128	2.92994	1.89407	2.28615	1.95748	1.66387	1.44906	0.968357	1.50663	0.992368	0.878274	0.84425	0.780365
纺织业	3	18.6855	15.1963	13.8805	13.1842	12.2895	11.0179	10.6337	8.54881	7.50904	7.46622	6.05342	5.2022	4.67776
非金属矿物制品业	4	18.0105	16.3362	17.5307	9.77329	6.48384	5.11903	3.46265	2.44196	1.64117	1.76551	1.22999	1.1537	1.23628
黑色金属冶炼和压延加工业	5	37.7874	20.2194	14.8311	11.4016	7.71582	4.68277	4.30541	2.41282	2.94848	2.70496	2.61452	2.11252	2.59846
化学原料及化学制品制造业	6	34.5903	25.6299	21.1433	16.7844	12.3659	9.13436	8.25243	6.33752	4.84767	4.12964	3.50494	3.20165	3.07998
计算机、通信和其他电子设备制造业	7	0.851301	0.651693	0.70994	0.738658	0.768614	0.742217	0.767235	0.653744	0.718602	0.693327	0.637486	0.609946	0.643814
家具制造业	8	0.547463	0.458931	0.569957	0.507623	0.779799	0.60758	0.551839	0.491031	0.147688	0.11421	0.124959	0.120847	0.113661
金属制品业	9	4.21698	3.15509	3.26925	2.68905	2.97255	1.92794	2.00668	1.47392	1.3072	1.15942	1.04651	0.911848	0.890748
皮革、毛皮、羽毛及其制品和制鞋业	10	5.88452	6.11848	5.40936	5.00678	4.68009	4.53506	3.98249	3.434	2.95423	2.37893	1.95306	1.63314	1.76019
铁路、船舶、航空航天和其他运输设备制 造业	11	3.70489	2.96739	1.57863	1.28914	0.830451	0.867861	0.672223	0.464975	0.456098	0.435286	0.398661	0.345264	0.327657
通用设备制造业	12	2.43102	2.37259	1.51493	0.931491	0.678176	0.595489	0.503538	0.368854	0.299384	0.268663	0.222511	0.219211	0.21576
文教、工美、体育和娱乐用品制造业	13	0.736402	0.608713	0.593092	0.512154	0.453631	0.523937	0.480164	0.336089	0.616465	0.218824	0.154091	0.134877	0.127494
橡胶和塑料制品业	14	2.15192	1.49649	1.18533	1.04852	0.932743	0.817144	0.72636	0.601686	0.540467	0.526627	0.456735	0.409013	0.400919
医药制造业	15	13.1972	14.0122	10.0046	9.02307	7.14412	6.41012	5.84344	4.58853	3.4066	3.37855	2.68064	2.40083	2.06926
仪器仪表制造业	16	5.77946	4.58575	2.64583	2.2598	1.69748	1.19297	1.16501	0.783105	0.301176	0.370202	0.263776	0.293739	0.284251
有色金属冶炼和延压加工业	17	9.08839	6.01244	4.33218	2.57701	1.79208	1.48315	1.44263	1.08524	0.955941	0.767878	0.646885	0.671352	0.690734
造纸及纸制品业	18	128.223	97.1401	90.4243	75.6019	68.1954	53.2791	48.4075	36.8932	32.3537	27.2885	21.9975	20.0001	16.6497
专用设备制造业	19	3.7688	2.12307	1.9211	1.4895	0.916865	0.750789	0.673111	0.45214	0.254551	0.278701	0.258595	0.226861	0.200939
	直接				完全
行业	2015年			行业	2015年		行业	2015年
C18	16.6497			C18	25.9029		C7	20412.4
C3	4.67776			C6	15.5411		C3	10727.3
C6	3.07998			C15	10.4411		C1	6394.22
C5	2.59846			C3	10.2964		C10	6073.98
C15	2.06926			C5	9.31467		C2	3662.6
C10	1.76019			C17	4.32351		C5	2891.56
C4	1.23628			C9	2.90147		C18	2042.97
C9	0.890748			C10	2.81558		C14	2000.46
C2	0.780365			C7	2.04595		C17	1065.97
C17	0.690734			C14	2.02297		C15	933.801
C7	0.643814			C1	1.93785		C4	838.459
C14	0.400919			C4	1.93548		C9	709.85
C11	0.327657			C11	1.67337		C11	542.997
C16	0.284251			C19	1.5396		C13	505.665
C12	0.21576			C2	1.24826		C8	454.555
C19	0.200939			C16	0.609286		C6	156.767
C1	0.160527			C8	0.24961		C16	116.941
C13	0.127494			C12	0.21576		C12	41.4579
C8	0.113661			C13	0.19835		C19	13.406

## Sheet: 比例
	2003	2004	2005	2006	2007	2008	2009	2010	2011	2012	2013	2014	2015
煤炭开采和洗选业	22.0292	12.4624	8.28545	7.60127	8.09333	5.02416	5.00795	4.5287	5.07114	4.70294	4.94576	5.56485	7.12431
石油和天然气开采业	3.05588	2.26988	1.79294	1.45372	1.20906	1.18162	1.36428	1.17424	0.639709	0.793778	0.974258	0.526929	0.718783
黑色金属矿采选业	37.7874	20.2194	14.8311	11.4016	7.71582	4.68277	4.30541	2.41282	2.94848	2.70496	2.61452	2.11252	2.59846
有色金属矿采选业	40.4664	35.2269	27.8335	25.8186	19.4505	16.2333	13.7474	9.741	10.4603	9.12408	8.65226	7.55649	7.1702
非金属矿采选业	18.0105	16.3362	17.5307	9.77329	6.48384	5.11903	3.46265	2.44196	1.64117	1.76551	1.22999	1.1537	1.23628
开采辅助活动	#DIV/0!	#DIV/0!	#DIV/0!	#DIV/0!	#DIV/0!	#DIV/0!	#DIV/0!	#DIV/0!	#DIV/0!	0.0476244	0.361428	0.142228	0.122436
其他采矿业	94.8557	42.5347	59.759	166.536	123.752	90.5181	42.487	11.6798	15.2563	21.7696	11.5591	8.98204	13.7731
农副食品加工业	16.0982	12.628	11.4327	7.42112	8.67178	6.74983	5.25669	3.84289	3.19176	3.03413	2.33155	2.18829	2.10994
食品制造业	14.0656	13.2612	11.5835	9.34616	7.23369	6.41075	5.8545	4.55262	3.76578	3.65602	3.34687	2.86778	2.49104
酒、饮料和精制茶制造业	15.1964	14.05	14.3689	14.6528	12.7255	11.6734	9.5976	7.94806	6.20895	5.59369	4.79723	4.2083	3.84867
烟草制品业	1.98461	1.20101	0.974907	0.884898	0.757704	0.65689	0.66269	0.450021	0.305575	0.287014	0.270797	0.238794	0.245206
纺织业	18.6855	15.1963	13.8805	13.1842	12.2895	11.0179	10.6337	8.54881	7.50904	7.46622	6.05342	5.2022	4.67776
纺织服装、服饰业	1.58128	2.92994	1.89407	2.28615	1.95748	1.66387	1.44906	0.968357	1.50663	0.992368	0.878274	0.84425	0.780365
皮革、毛皮、羽毛 及其制品和制鞋业	5.88452	6.11848	5.40936	5.00678	4.68009	4.53506	3.98249	3.434	2.95423	2.37893	1.95306	1.63314	1.76019
木材加工及木、竹、 藤、棕、草制品业	7.087	6.2035	3.70757	2.21281	1.40589	0.99795	1.09383	0.63921	0.4015	0.464419	0.403344	0.396052	0.385559
家具制造业	0.547463	0.458931	0.569957	0.507623	0.779799	0.60758	0.551839	0.491031	0.147688	0.11421	0.124959	0.120847	0.113661
造纸及纸制品业	128.223	97.1401	90.4243	75.6019	68.1954	53.2791	48.4075	36.8932	32.3537	27.2885	21.9975	20.0001	16.6497
印刷和记录媒介复制业	1.56502	1.18068	1.14885	0.720129	0.949297	0.647803	0.614421	0.435272	0.343497	0.31322	0.248876	0.228895	0.248483
文教、工美、体育和娱乐用品制造业	0.736402	0.608713	0.593092	0.512154	0.453631	0.523937	0.480164	0.336089	0.616465	0.218824	0.154091	0.134877	0.127494
石油加工、炼焦和 核燃料加工业	8.65684	6.94599	5.73081	4.67958	4.12081	3.16238	3.13128	2.37707	2.17893	2.24158	1.91451	2.05916	2.47262
化学原料和化学 制品制造业	34.5903	25.6299	21.1433	16.7844	12.3659	9.13436	8.25243	6.33752	4.84767	4.12964	3.50494	3.20165	3.07998
医药制造业	13.1972	14.0122	10.0046	9.02307	7.14412	6.41012	5.84344	4.58853	3.4066	3.37855	2.68064	2.40083	2.06926
化学纤维制造业	34.3811	24.9127	18.9199	15.7193	12.2185	12.4043	11.6023	8.2435	6.36608	5.3391	5.43472	5.56673	5.15829
橡胶和塑料制品业	2.15192	1.49649	1.18533	1.04852	0.932743	0.817144	0.72636	0.601686	0.540467	0.526627	0.456735	0.409013	0.400919
非金属矿物制品业	8.59426	6.5072	5.38112	3.7623	2.64958	1.75887	1.35001	0.96768	0.663735	0.666724	0.555623	0.48649	0.473777
黑色金属冶炼及压延加工业	17.8576	11.1954	8.07827	6.23878	4.69571	3.28068	3.01834	2.24736	1.91706	1.55702	1.31253	1.20731	1.48813
有色金属冶炼及 压延加工业	9.08839	6.01244	4.33218	2.57701	1.79208	1.48315	1.44263	1.08524	0.955941	0.767878	0.646885	0.671352	0.690734
金属制品业	4.21698	3.15509	3.26925	2.68905	2.97255	1.92794	2.00668	1.47392	1.3072	1.15942	1.04651	0.911848	0.890748
通用设备制造业	2.43102	2.37259	1.51493	0.931491	0.678176	0.595489	0.503538	0.368854	0.299384	0.268663	0.222511	0.219211	0.21576
专用设备制造业	3.7688	2.12307	1.9211	1.4895	0.916865	0.750789	0.673111	0.45214	0.254551	0.278701	0.258595	0.226861	0.200939
交通运输设备制造业	3.70489	2.96739	1.57863	1.28914	0.830451	0.867861	0.672223	0.464975	0.456098	0.435286	0.398661	0.345264	0.327657
电气机械和器材制造业	1.33868	0.727026	0.59772	0.463465	0.370114	0.334876	0.286376	0.261168	0.192076	0.172837	0.170421	0.149728	0.160527
计算机、通信和 其他电子设备 制造业	0.851301	0.651693	0.70994	0.738658	0.768614	0.742217	0.767235	0.653744	0.718602	0.693327	0.637486	0.609946	0.643814
仪器仪表制造业	5.77946	4.58575	2.64583	2.2598	1.69748	1.19297	1.16501	0.783105	0.301176	0.370202	0.263776	0.293739	0.284251
其他制造业	1.51504	1.30556	1.08124	0.943986	1.14123	0.848389	0.825307	0.43363	0.56845	2.55072	2.35901	2.72222	2.836
废弃资源综合利用业	12.1431	1.36437	0.831476	1.05227	1.43305	0.591662	0.673744	0.453691	0.809566	0.798378	0.664478	0.564649	0.550887
金属制品、机械和设备修理业	#DIV/0!	#DIV/0!	#DIV/0!	#DIV/0!	#DIV/0!	#DIV/0!	#DIV/0!	#DIV/0!	#DIV/0!	1.25327	1.34868	1.57982	1.50265
电力、热力生产和供应业	36.31	17.1333	14.1522	10.0912	6.62915	6.10512	4.4725	3.143	3.36964	1.86402	1.71498	1.69641	1.53362
燃气生产和供应业	14.1967	8.47138	7.9246	4.47466	2.83947	1.74829	1.11838	0.747521	0.317912	0.290742	0.251937	0.110073	0.09002
水的生产和供应业	37.6566	25.4227	33.4935	28.377	20.499	31.0963	23.2683	27.9056	3.09896	0.0093896	0.00950222	0.018352	1.14935
其他行业	#DIV/0!	#DIV/0!	#DIV/0!	#DIV/0!	#DIV/0!	#DIV/0!	#DIV/0!	#DIV/0!	#DIV/0!	#DIV/0!	#DIV/0!	#DIV/0!
直接排放系数	2003	2004	2005	2006	2007	2008	2009	2010	2011	2012	2013	2014	2015
煤炭采选产品	22.0292	12.4624	8.28545	7.60127	8.09333	4.5287	5.00795	5.02416	5.07114	4.70294	4.94576	5.56485	7.12431
石油和天然气开采产品	3.05588	2.26988	1.79294	1.45372	1.20906	1.17424	1.36428	1.18162	0.639709	0.793778	0.974258	0.526929	0.718783
金属矿采选产品	39.1269	27.7231	21.3323	18.6101	13.5832	10.4581	9.0264	6.07691	6.70439	5.91452	5.63339	4.8345	4.88433
非金属矿和其他矿采选产品	17.5307	16.3362	18.0105	9.77329	6.48384	2.44196	3.46265	5.11903	1.64117	1.76551	1.22999	1.1537	1.23628
食品和烟草	11.8362	10.285	9.59001	8.07623	7.34716	4.1984	5.34287	6.37271	3.36802	3.14271	2.68661	2.37579	2.17372
纺织品	18.6855	15.1963	13.8805	13.1842	12.2895	8.54881	10.6337	11.0179	7.50904	7.46622	6.05342	5.2022	4.67776
纺织服装鞋帽皮革羽绒及其制品	3.7329	4.52421	3.65172	3.64647	3.31879	2.20118	2.71578	3.09946	2.23043	1.68565	1.41567	1.2387	1.27028
木材加工品和家具	3.81723	3.33122	2.13876	1.36021	1.09284	0.56512	0.822833	0.802765	0.274594	0.289315	0.264152	0.258449	0.24961
造纸印刷和文教体育用品	43.5081	32.9765	30.7221	25.6114	23.1995	12.5549	16.5007	18.1503	11.1046	9.27353	7.46681	6.78795	5.67521
石油、炼焦产品和核燃料加工品	8.65684	6.94599	5.73081	4.67958	4.12081	2.37707	3.13128	3.16238	2.17893	2.24158	1.91451	2.05916	2.47262
化学产品	21.0801	16.5128	12.8133	10.6438	8.16532	4.94281	6.60614	7.19149	3.7902	3.34348	3.01926	2.89456	2.67711
非金属矿物制品	8.59426	6.5072	5.38112	3.7623	2.64958	0.96768	1.35001	1.75887	0.663735	0.666724	0.555623	0.48649	0.473777
金属冶炼和压延加工品	13.473	8.60391	6.20522	4.40789	3.24389	1.6663	2.23049	2.38192	1.4365	1.16245	0.979709	0.939331	1.08943
金属制品	4.21698	3.15509	3.26925	2.68905	2.97255	1.47392	2.00668	1.92794	1.3072	1.15942	1.04651	0.911848	0.890748
通用设备	3.09991	2.24783	1.71802	1.2105	0.797521	0.410497	0.588324	0.673139	0.299384	0.268663	0.222511	0.219211	0.21576
专用设备									0.254551	0.278701	0.258595	0.226861	0.200939
交通运输设备	3.70489	2.96739	1.57863	1.28914	0.830451	0.464975	0.672223	0.867861	0.456098	0.435286	0.398661	0.345264	0.327657
电气机械和器材	1.33868	0.727026	0.59772	0.463465	0.370114	0.261168	0.286376	0.334876	0.192076	0.172837	0.170421	0.149728	0.160527
通信设备、计算机和其他电子设备	0.851301	0.651693	0.70994	0.738658	0.768614	0.653744	0.767235	0.742217	0.718602	0.693327	0.637486	0.609946	0.643814
仪器仪表	5.77946	4.58575	2.64583	2.2598	1.69748	0.783105	1.16501	1.19297	0.301176	0.370202	0.263776	0.293739	0.284251
其他制造产品	1.51504	1.30556	1.08124	0.943986	1.14123	0.43363	0.825307	0.848389	0.56845	2.55072	2.35901	2.72222	2.836
废品废料	12.1431	1.36437	0.831476	1.05227	1.43305				0.809566	0.798378	0.664478	0.564649	0.550887
金属制品、机械和设备修理服务									1.532	1.25327	1.34868	1.57982	1.50265
电力、热力的生产和供应	36.31	17.1333	14.1522	10.0912	6.62915	3.143	4.4725	6.10512	3.36964	1.86402	1.71498	1.69641	1.53362
燃气生产和供应	14.1967	8.47138	7.9246	4.47466	2.83947	0.747521	1.11838	1.74829	0.317912	0.290742	0.251937	0.110073	0.09002
水的生产和供应	37.6566	25.4227	33.4935	28.377	20.499	27.9056	23.2683	31.0963	3.09896	0.0093896	0.00950222	0.018352	1.14935
黑色金属矿采选业	37.7874	20.2194	14.8311	11.4016	7.71582	4.68277	4.30541	2.41282	2.94848	2.70496	2.61452	2.11252	2.59846
有色金属矿采选业	40.4664	35.2269	27.8335	25.8186	19.4505	16.2333	13.7474	9.741	10.4603	9.12408	8.65226	7.55649	7.1702
黑色金属矿采选业	0.965766	0.729332	0.695239	0.612656	0.568043	0.447767	0.476979	0.397047	0.439783	0.457342	0.464111	0.436967	0.531998
有色金属矿采选业	1.03423	1.27067	1.30476	1.38734	1.43196	1.55223	1.52302	1.60295	1.56022	1.54266	1.53589	1.56303	1.468
纺织服装、服饰业	1.58128	2.92994	1.89407	2.28615	1.95748	1.66387	1.44906	0.968357	1.50663	0.992368	0.878274	0.84425	0.780365
皮革、毛皮、羽毛 及其制品和制鞋业	5.88452	6.11848	5.40936	5.00678	4.68009	4.53506	3.98249	3.434	2.95423	2.37893	1.95306	1.63314	1.76019
纺织服装、服饰业	0.423606	0.647614	0.51868	0.62695	0.589818	0.755898	0.533572	0.312427	0.675489	0.588716	0.620397	0.681563	0.614325
皮革、毛皮、羽毛 及其制品和制鞋业	1.57639	1.35239	1.48132	1.37305	1.41018	2.06028	1.46643	1.10794	1.32451	1.41128	1.3796	1.31844	1.38567
黑色金属冶炼及压延加工业	17.8576	11.1954	8.07827	6.23878	4.69571	3.28068	3.01834	2.24736	1.91706	1.55702	1.31253	1.20731	1.48813
有色金属冶炼及 压延加工业	9.08839	6.01244	4.33218	2.57701	1.79208	1.48315	1.44263	1.08524	0.955941	0.767878	0.646885	0.671352	0.690734
黑色金属冶炼及压延加工业	1.32544	1.3012	1.30185	1.41537	1.44755	1.96884	1.35322	0.94351	1.33454	1.33943	1.33972	1.28529	1.36597
有色金属冶炼及 压延加工业	0.674564	0.698802	0.69815	0.584634	0.552447	0.890089	0.646778	0.455614	0.665465	0.660569	0.660283	0.714713	0.634031
化学原料和化学 制品制造业	1.64089	1.55212	1.65011	1.57691	1.51444	1.84801	1.24921	0.881252	1.279	1.23513	1.16086	1.10609	1.15049
医药制造业	0.626048	0.848565	0.780801	0.847729	0.874934	1.29686	0.884548	0.63805	0.898791	1.01049	0.887847	0.82943	0.772944
化学纤维制造业	1.63097	1.50869	1.47658	1.47685	1.49639	2.50957	1.75629	1.14629	1.67961	1.59687	1.80002	1.92317	1.92681
橡胶和塑料制品业	0.102083	0.0906258	0.0925077	0.0985102	0.114232	0.16532	0.109952	0.0836663	0.142596	0.157509	0.151274	0.141304	0.149758
通用设备制造业	2.43102	2.37259	1.51493	0.931491	0.678176	0.595489	0.503538	0.368854
专用设备制造业	3.7688	2.12307	1.9211	1.4895	0.916865	0.750789	0.673111	0.45214
	3.09991	2.24783	1.71802	1.2105	0.797521	0.410497	0.588324	0.673139
通用设备制造业	0.784223	1.0555	0.881792	0.769512	0.850355	1.45065	0.855885	0.547961
专用设备制造业	1.21578	0.944498	1.11821	1.23049	1.14964	1.82898	1.14412	0.671688
造纸及纸制品业	2.9471	2.94574	2.9433	2.95189	2.93953	4.24371	2.93366	2.03265	2.91355	2.94263	2.94603	2.94641	2.93375
印刷和记录媒介复制业	0.0359709	0.0358037	0.0373951	0.0281175	0.0409189	0.0515978	0.037236	0.0239815	0.0309329	0.0337757	0.0333309	0.0337208	0.043784
文教、工美、体育和娱乐用品制造业	0.0169256	0.018459	0.0193051	0.0199971	0.0195535	0.0417318	0.0290996	0.018517	0.0555146	0.0235966	0.0206369	0.01987	0.022465
