# Supplementary material for: Research on the emissions from industrial products exported from Guangdong Province—an input-output model analysis
Source: PLoS One. 2022 Nov 3;17(11):e0276300. doi: 10.1371/journal.pone.0276300 (PMC9632880; doi:10.1371/journal.pone.0276300)
Supplement: S1 Data — (ZIP) [file pone.0276300.s002.zip › data/embodied emissions/广东省分行业出口贸易废气隐含排放量.xlsx]

## Sheet: 废气完全排放
单位：立方米/万元		2003	2004	2005	2006	2007	2008	2009	2010	2011	2012	2013	2014	2015
煤炭开采和洗选业		49757.4	34116.4	31769.8	23365.3	20509.5	24725.2	24849	23797	20841.9	19255.3	16476	15892.7	16546.8
石油和天然气开采业		14524.5	15850.7	13743.3	15475.5	12194.6	8852.63	9824.33	8510.73	6082.96	6109.29	4369.09	4281.77	5637.31
金属矿采选业		26559.7	15553.2	11724.8	11158	9448.12	9736.56	7999.09	7693.21	4597.61	4856.54	6475.87	7480.99	8221.12
非金属矿采选业		10185.7	21639.8	22323.4	21021	13331.8	8046.09	7200.95	5855.71	5481.11	5405.79	5076.13	5845.56	5368.36
食品制造及烟草加工业		8260.45	6384.98	5729.8	8652.27	7556.99	6597.66	6974.5	6495.25	5730.4	4799.38	7259.53	7183.18	8840.21
纺织业		8446.13	6893.01	6568.92	7218.66	5774.77	4992.75	4770.53	3889.63	5074.72	3957.3	4277.12	4199.47	7513.76
服装皮革羽绒及其制品业		2915.67	2668.91	2754.66	2811.24	2342.96	2177.57	2002.78	1656.21	1475.85	1027.78	1528.6	1526.67	1809.13
木材加工及家具制造业		6065.82	5584.33	6788.34	6054.94	7180.26	4100.99	3862.87	3337.41	4713.19	3640.95	3981.88	3695.72	5584.05
造纸印刷及文教用品制造业		20874.5	12176.6	11231.9	10772.1	9684.21	7242.69	7574.28	7058.45	9974.7	5090.13	5924.43	5705.61	6351.07
石油加工、炼焦及核燃料加工业		24689.6	30887.2	25990.8	24558.2	22223.4	18499.7	19457.5	17518.7	16445.8	14448.6	14683.3	14543.8	16882.3
化学工业		41229.6	45371.3	40897.8	40393.1	38692.6	27559.7	26937.3	23745.3	21652.2	18546.8	21114.9	21551.5	27582.5
非金属矿物制品业		7741.75	77047.8	67691.9	72112	56684.3	44654.6	43402.1	37429	43177.2	36551.6	31625.8	30446.8	29520.3
金属冶炼及压延加工业		130130	56120.8	51762.1	51968.1	44640.2	38814.8	38295.6	35734.1	18846.4	15104.4	35086.7	36266.2	41419.6
金属制品业		37256.9	8575.21	8239.98	9432.63	8612.84	7274.96	6929.99	6237.35	8955.72	5978.84	6582.63	6459.12	7446.43
通用、专用设备制造业		17431.3	14653	13397.5	13994.5	11687.5	11319.1	12223.9	10359.8	4992.8	4245.3	5905.39	5942.01	6865.33
										3409.94	2336.66	2970.64	2936.49	3189.9
交通运输设备制造业		9392.87	9092.59	8123.96	8666.84	7682.68	6371.28	5881.96	5373.2	3878.27	3411.54	4175.89	4039.56	4320.23
电气、机械及器材制造业		17723.1	11596.2	10459.1	9433.92	8631.02	7707.39	7807.41	7516	6541.78	6021.06	7431.56	7211.54	7820.56
通信设备、计算机及其他电子设备制造业		4431.97	3912	3661.43	3096.57	2885.35	3025.77	3011.82	3438.25	3186.93	2807.41	3899.77	3862.02	4517.62
仪器仪表及文化办公用机械制造业		3751.83	3562.04	1671.15	2548.62	2789.59	2356.71	2072.31	1833.6	1560.25	1770.62	1988.09	1962.26	2116.75
其他制造业		7506.02	2837.13	3134.94	2352.46	1534.37	3403.24	3359.48	3097.98	1196.21	2652.09	3380.54	3509.08	21790.2
废品废料		19950	3644.11	2183.4	22210.9	3454.65				1844.67	1903.89	2352.45	2635.66	2827.24
金属制品、机械和设备修理服务										5718.55	5180.99	2866.82	2840.98	2216.75
电力、热力的生产和供应业		143127	91035.2	83277.8	101358	97027.5	80260.1	82693.1	84040.9	76298.3	69634	79783.7	76270.7	74864.9
燃气生产和供应业		20642.3	11886.7	16238.8	11219.8	4392.05	4479.1	4991.99	4162.48	1251.31	1440.65	2373.52	1655.06	1460.23
水的生产和供应业		1641.74	1841.55	1968.15	1203.53	728.261	1164.54	393.476	402.417	338.619	307.865	432.373	417.847	521.441
行业（单位：万人民币）		2003	2004	2005	2006	2007	2008	2009	2010	2011	2012	2013	2014	2015	2016	2017	2018
电气机械和器材制造业		6.83983e+06	8.88152e+06	1.06171e+07	1.26867e+07	1.57074e+07	1.77851e+07	1.50308e+07	1.99915e+07	2.25574e+07	2.33168e+07	2.68018e+07	3.03765e+07	3.29965e+07	3.16626e+07	3.32122e+07	3.38543e+07
纺织服装、服饰业		7.93562e+06	9.03197e+06	1.15451e+07	2.07926e+07	2.5889e+07	1.85788e+07	1.64568e+07	2.05264e+07	2.32944e+07	2.33176e+07	2.46154e+07	2.69571e+07	2.93417e+07	2.8178e+07	2.71743e+07	2.3841e+07
纺织业		3.91452e+06	4.36846e+06	5.13311e+06	6.0365e+06	6.67415e+06	7.265e+06	7.03505e+06	8.28719e+06	9.33316e+06	9.29624e+06	9.76147e+06	9.9495e+06	1.04185e+07	9.61927e+06	1.03452e+07	1.0389e+07
非金属矿物制品业		585465	804309	1.11936e+06	1.40455e+06	1.45284e+06	1.69217e+06	1.81646e+06	1.94847e+06	1.09027e+06	2.35011e+06	2.57745e+06	3.3545e+06	4.33204e+06	3.54707e+06	4.77653e+06	4.87817e+06
黑色金属冶炼和压延加工业		191174	430197	628531	1.31832e+06	1.83618e+06	2.09135e+06	1.23466e+06	1.8612e+06	3.29958e+06	2.92856e+06	3.10025e+06	3.55202e+06	3.10431e+06	2.88795e+06	3.1579e+06	3.29596e+06
化学原料及化学制品制造业		109331	120753	168768	211899	193814	221211	192509	348525	344928	206064	142928	119304	100873	83716.4	82190.6	82708.8
计算机、通信和其他电子设备制造业		2.21444e+07	2.95101e+07	3.63321e+07	4.44847e+07	5.32917e+07	5.67388e+07	5.38779e+07	7.22418e+07	8.35649e+07	9.55077e+07	1.17073e+08	1.00768e+08	9.977e+07	9.00465e+07	8.95806e+07	9.83533e+07
家具制造业		3.43403e+06	4.2204e+06	5.179e+06	6.35285e+06	8.07517e+06	9.15449e+06	8.92648e+06	1.20291e+07	1.3271e+07	1.36384e+07	1.53767e+07	1.72782e+07	1.82106e+07	1.75952e+07	1.75869e+07	1.74206e+07
金属制品业		1.08606e+06	1.39302e+06	1.64994e+06	1.79738e+06	2.48334e+06	2.53969e+06	886174	2.21551e+06	3.17651e+06	2.58344e+06	2.60954e+06	3.10601e+06	2.44652e+06	1.67867e+06	2.69526e+06	3.03326e+06
皮革、毛皮、羽毛及其制品和制鞋业		7.17738e+06	7.59917e+06	8.79757e+06	9.90642e+06	1.15117e+07	1.36661e+07	1.26447e+07	1.57721e+07	1.74838e+07	1.70726e+07	1.83385e+07	1.99782e+07	2.15728e+07	2.05096e+07	2.06978e+07	1.94097e+07
铁路、船舶、航空航天和其他运输设备制 造业		725653	748233	904411	1.12631e+06	1.27445e+06	2.03489e+06	1.91622e+06	2.98574e+06	3.01454e+06	3.08256e+06	2.21977e+06	2.29902e+06	3.24494e+06	2.7311e+06	2.30147e+06	2.41587e+06
通用设备制造业		800146	624218	609154	590970	712310	4.39325e+06	3.59632e+06	3.66379e+06	3.35861e+06	2.85087e+06	2.39661e+06	2.16428e+06	1.92148e+06	1.68166e+06	1.86424e+06	2.44337e+06
文教、工美、体育和娱乐用品制造业		5.31646e+06	5.97769e+06	6.36885e+06	6.83924e+06	8.13979e+06	1.04347e+07	9.28755e+06	1.30473e+07	1.81331e+07	2.85793e+07	3.25015e+07	4.11061e+07	2.54936e+07	2.28515e+07	2.19762e+07	2.34665e+07
橡胶和塑料制品业		2.96783e+06	3.45691e+06	4.01252e+06	4.53418e+06	5.2494e+06	5.54586e+06	4.85848e+06	5.61204e+06	6.47261e+06	6.87585e+06	7.80862e+06	9.10408e+06	9.88873e+06	9.39168e+06	1.04568e+07	1.08416e+07
医药制造业		164555	182044	256471	303691	389631	542458	718865	1.00133e+06	872088	786570	787659	854477	894349	945805	1.03488e+06	1.22478e+06
仪器仪表制造业		1.00136e+06	1.02323e+06	961150	942535	1.15271e+06	1.23369e+06	1.13856e+06	1.24971e+06	1.31771e+06	1.49676e+06	1.61043e+06	1.78395e+06	1.91931e+06	1.69682e+06	1.72749e+06	1.61689e+06
有色金属冶炼和延压加工业		491306	788301	1.13771e+06	2.03087e+06	2.25533e+06	2.20412e+06	1.4834e+06	2.24676e+06	2.72217e+06	2.6406e+06	2.77315e+06	2.60331e+06	2.46552e+06	2.00296e+06	2.24889e+06	2.58816e+06
造纸及纸制品业		96576	116565	142712	246075	357972	360331	268320	273709	327845	372580	611831	797172	788704	1.05924e+06	962541	699977
专用设备制造业		85998	91800.2	107394	113916	123791	132780	95421.5	119219	142379	140904	112315	102041	87074.7	67952.4	46657.4	27131.9
单位：立方米/万元		2003	2004	2005	2006	2007	2008	2009	2010	2011	2012	2013	2014	2015
电气、机械及器材制造业	C1	17723.1	11596.2	10459.1	9433.92	8631.02	7707.39	7807.41	7516	6541.78	6021.06	7431.56	7211.54	7820.56
纺织服装、服饰业	C2	952.822	871.6	769.142	805.788	1194.47	853.126	592.79	486.113	439.82	379.124	698.205	561.333	919.722
纺织业	C3	8446.13	6893.01	6568.92	7218.66	5774.77	4992.75	4770.53	3889.63	5074.72	3957.3	4277.12	4199.47	7513.76
非金属矿物制品业	C4	7741.75	77047.8	67691.9	72112	56684.3	44654.6	43402.1	37429	43177.2	36551.6	31625.8	30446.8	29520.3
黑色金属冶炼和压延加工业	C5	99961.3	42961.2	39237.3	38244.1	33532.1	28393.6	27544.7	25498.3	13430	10423	21475.5	21185.8	10409.5
化学原料及化学制品制造业	C6	18172.1	21236.9	17747.6	16205.3	15873.3	11186.8	9947.39	9328.55	11064.6	7631.96	8172.34	8158.85	3165.35
计算机、通信和其他电子设备制造业	C7	4431.97	3912	3661.43	3096.57	2885.35	3025.77	3011.82	3438.25	3186.93	2807.41	3899.77	3862.02	4517.62
家具制造业	C8	6065.82	5584.33	6788.34	6054.94	7180.26	4100.99	3862.87	3337.41	4713.19	3640.95	3981.88	3695.72	5584.05
金属制品业	C9	37256.9	8575.21	8239.98	9432.63	8612.84	7274.96	6929.99	6237.35	8955.72	5978.84	6582.63	6459.12	7446.43
皮革、毛皮、羽毛及其制品和制鞋业	C10	1962.85	1797.31	1985.52	2005.45	1148.5	1324.45	1409.99	1170.09	1036.03	648.653	830.394	965.336	889.405
铁路、船舶、航空航天和其他运输设备制 造业	C11	9392.87	9092.59	8123.96	8666.84	7682.68	6371.28	5881.96	5373.2	3878.27	3411.54	4175.89	4039.56	4320.23
通用设备制造业	C12	10070.2	7531.96	5706.24	5658.82	2943.99	4901.17	2695.41	6897.26	4992.8	4245.3	5905.39	5942.01	6865.33
文教、工美、体育和娱乐用品制造业	C13	668.914	294.565	311.163	362.936	422.759	156.141	292.988	136.143	143.386	70.3022	137.039	256.06	169.232
橡胶和塑料制品业	C14	5644.15	12314.3	5803.94	4248.84	5554.71	1876.51	1569.47	1869.55	1742.85	1278.71	1326.03	1086.45	2902.86
医药制造业	C15	4079.93	198.367	29.9937	348.279	298.493	32.8677	14.7597	36.6089	14.4192	10.7821	28.4679	39.257	65.7882
仪器仪表制造业	C16	3751.83	3562.04	1671.15	2548.62	2789.59	2356.71	2072.31	1833.6	1560.25	1770.62	1988.09	1962.26	2116.75
有色金属冶炼和延压加工业	C17	30168.9	13159.6	12524.8	13724	11108.1	10421.2	10750.9	10235.8	5416.42	4681.37	13611.3	15080.4	31010.1
造纸及纸制品业	C18	18440.8	11073	10127.5	9370.18	8856.41	6802.07	6857.55	6569.78	9499.7	4890.41	5532.83	5268.83	6068.69
专用设备制造业	C19	7361.12	7120.99	7691.23	8335.71	8743.47	6417.94	9528.48	3462.53	3409.94	2336.66	2970.64	2936.49	3189.9
		17431.3	14653	13397.5	13994.5	11687.5	11319.1	12223.9	10359.8
通用设备制造业		0.577707	0.514023	0.425919	0.404359	0.251893	0.432999	0.220504	0.665772	0.544788	0.512757	0.489707	0.322476	0.350932
		10070.2	7531.96	5706.24	5658.82	2943.99	4901.17	2695.41	6897.26	2720.02	2176.81	2891.91	1916.16	2409.27
		7361.12	7120.99	7691.23	8335.71	8743.47	6417.94	9528.48	3462.53	2272.78	2068.49	3013.48	4025.85	4456.07
		41229.6	45371.3	40897.8	40393.1	38692.6	27559.7	26937.3	23745.3	21652.2	18546.8	21114.9	21551.5	27582.5
		0.440753	0.468069	0.43395	0.401189	0.410242	0.405911	0.36928	0.392859	0.511016	0.411498	0.387042	0.378575	0.114759
化学原料及化学制品制造业		18172.1	21236.9	17747.6	16205.3	15873.3	11186.8	9947.39	9328.55	11064.6	7631.96	8172.34	8158.85	3165.35
		0.142758	0.124821	0.09018	0.205056	0.197592	0.106047	0.0818292	0.115523	0.0830881	0.0794483	0.110473	0.122127	0.620161
医药制造业		582.444	24.7604	2.70483	71.4168	58.9798	3.48552	1.20778	4.22918	1.19806	0.856618	3.14492	4.79435	40.7993
		0.136896	0.120726	0.141913	0.105187	0.14356	0.068089	0.0582639	0.0787334	0.0693324	0.0594734	0.0628007	0.050412	0.105243
橡胶和塑料制品业		5644.15	5477.51	5803.94	4248.84	5554.71	1876.51	1569.47	1869.55	1501.2	1103.04	1326.03	1086.45	2902.86
		20874.5	12176.6	11231.9	10772.1	9684.21	7242.69	7574.28	7058.45	9974.7	5090.13	5924.43	5705.61	6351.07
造纸及纸制品业		0.883413	0.909366	0.901665	0.869857	0.91452	0.939163	0.905373	0.930769	0.952379	0.960763	0.933901	0.923446	0.955538
印刷和记录媒介 复制业		0.0845421	0.0664433	0.0706318	0.0964511	0.0418256	0.0392785	0.0559449	0.0499434	0.0332461	0.0254254	0.0429677	0.0316753	0.017816
文教、工美、体育和娱乐用品制造业		0.0320445	0.024191	0.0277034	0.0336923	0.0436544	0.0215584	0.038682	0.019288	0.0143749	0.0138115	0.0231312	0.0448786	0.0266463
		18440.8	11073	10127.5	9370.18	8856.41	6802.07	6857.55	6569.78	9499.7	4890.41	5532.83	5268.83	6068.69
		668.914	294.565	311.163	362.936	422.759	156.141	292.988	136.143	143.386	70.3022	137.039	256.06	169.232
纺织服装、服饰业		0.326794	0.326575	0.279215	0.286631	0.50981	0.391778	0.295983	0.29351	0.298011	0.368878	0.456761	0.367685	0.508379
皮革、毛皮、羽毛及其制品和制鞋业		0.673206	0.673425	0.720785	0.713369	0.49019	0.608222	0.704017	0.70649	0.701989	0.631122	0.543239	0.632315	0.491621
木材加工及木、竹、藤、棕、草制品业		0.906569	0.810979	0.713405	0.839899	0.866409	0.874746	0.881492	0.77335	0.805655	0.704597	0.693689	0.784928	1
家具制造业		0.0934306	0.189021	0.286595	0.160101	0.133591	0.125254	0.118508	0.22665	0.194345	0.295403	0.306311	0.215072	0
黑色金属冶炼及 压延加工业		0.768164	0.765513	0.758031	0.735915	0.751163	0.731515	0.719265	0.713557	0.712602	0.690065	0.612068	0.584174	0.251318
有色金属冶炼及压延加工业		0.231836	0.234487	0.241969	0.264085	0.248837	0.268485	0.280735	0.286443	0.287398	0.309935	0.387932	0.415826	0.748682
		30168.9	13159.6	12524.8	13724	11108.1	10421.2	10750.9	10235.8	5416.42	4681.37	13611.3	15080.4	31010.1
亿立方米
废气排放		2003	2004	2005	2006	2007	2008	2009	2010	2011	2012	2013	2014	2015
电气机械和器材制造业	C1	1212.23	1029.92	1110.46	1196.85	1355.71	1370.76	1173.52	1502.56	1475.65	1403.92	1991.79	2190.61	2580.51
纺织服装、服饰业	C2	75.6123	78.7227	88.798	167.544	309.235	158.5	97.5542	99.7817	102.453	88.4029	171.866	151.319	269.862
纺织业	C3	330.625	301.118	337.19	435.754	385.417	362.723	335.61	322.341	473.632	367.88	417.51	417.827	782.823
非金属矿物制品业	C4	45.3253	619.702	757.719	1012.85	823.531	755.634	788.38	729.292	470.75	859.002	815.138	1021.34	1278.83
黑色金属冶炼和压延加工业	C5	191.1	184.818	246.618	504.18	615.708	593.81	340.082	474.574	443.134	305.244	665.793	752.523	323.142
化学原料及化学制品制造业	C6	19.8677	25.6442	29.9523	34.3389	30.7647	24.7464	19.1497	32.5123	38.1649	15.7267	11.6806	9.7338	3.19298
计算机、通信和其他电子设备制造业	C7	981.434	1154.44	1330.27	1377.5	1537.65	1716.79	1622.7	2483.86	2663.15	2681.29	4565.59	3891.67	4507.23
家具制造业	C8	208.302	235.681	351.568	384.661	579.818	375.425	344.819	401.459	625.489	496.568	612.284	638.552	1016.89
金属制品业	C9	404.632	119.454	135.955	169.541	213.886	184.761	61.4118	138.189	284.48	154.46	171.776	200.621	182.179
皮革、毛皮、羽毛及其制品和制鞋业	C10	140.881	136.581	174.677	198.668	132.211	181	178.29	184.549	181.137	110.742	152.282	192.856	191.87
铁路、船舶、航空航天和其他运输设备制 造业	C11	68.1596	68.0337	73.474	97.6154	97.912	129.649	112.711	160.43	116.912	105.163	92.6951	92.8702	140.189
通用设备制造业	C12	80.5762	47.0159	34.7598	33.4419	20.9704	215.321	96.9358	252.701	167.688	121.028	141.529	128.602	131.916
文教、工美、体育和娱乐用品制造业	C13	35.5625	17.6082	19.8175	24.8221	34.4117	16.2928	27.2114	17.7631	26.0003	20.0918	44.5398	105.256	43.1434
橡胶和塑料制品业	C14	167.509	425.694	232.884	192.65	291.589	104.069	76.2524	104.92	112.808	87.9219	103.544	98.9116	287.056
医药制造业	C15	6.71373	0.361116	0.0769252	1.05769	1.16302	0.178293	0.106103	0.366576	0.125748	0.0848085	0.22423	0.335442	0.588376
仪器仪表制造业	C16	37.5693	36.4478	16.0622	24.0216	32.1559	29.0744	23.5946	22.9147	20.5597	26.502	32.0167	35.0058	40.6271
有色金属冶炼和延压加工业	C17	148.222	103.737	142.496	278.716	250.525	229.697	159.479	229.974	147.444	123.616	377.461	392.589	764.562
造纸及纸制品业	C18	17.8094	12.9073	14.4531	23.0577	31.7035	24.51	18.4002	17.9821	31.1443	18.2207	33.8516	42.0016	47.8639
专用设备制造业	C19	6.33042	6.53709	8.25992	9.49574	10.8236	8.52172	9.09221	4.12799	4.85504	3.29244	3.33647	2.99643	2.77759
			4604.41	5105.49	6166.76	6755.19	6481.46	5485.3	7180.3	7385.59	6989.15	10404.9	10365.6	12595.2
		2003	2004	2005	2006	2007	2008	2009	2010	2011	2012	2013	2014	2015
			4604.41	5105.49	6166.76	6755.19	6481.46	5485.3	7180.3	7385.59	6989.15	10404.9	10365.6	12595.2
C7	4507.23		C7	4507.23
C1	2580.51		C1	2580.51
C4	1278.83		C4	1278.83
C8	1016.89		C8	1016.89
C3	782.823		C3	782.823
C17	764.562			10166.3
C5	323.142
C14	287.056
C2	269.862
C10	191.87
C9	182.179
C11	140.189
C12	131.916
C18	47.8639
C13	43.1434
C16	40.6271
C6	3.19298
C19	2.77759
C15	0.588376
	12595.2

## Sheet: 直接排放
单位：立方米/万元
	2015	2014	2013	2012	2011	2010	2009	2008	2007	2006	2005	2004	2003
煤炭开采和洗选业	917.603	802.301	818.021	1074.38	720.596	1078.99	1456.77	1706.05	2616.37	3202.43	3436.73	4552.83	7383.41
石油和天然气开采业	1958.28	1033.11	984.063	1606.71	1050.53	1044.9	1461.01	942.431	1188	1300.64	1534.49	1731.08	2377.18
黑色金属矿采选业	4159.63	3384.4	3284.16	3500.31	3730.68	4259.75	4123.73	6180.18	6676.26	8112.84	9832.51	12875.4	23082.5
有色金属矿采选业	1449.99	2019.43	542.943	2011.23	496.64	1269	1322.89	2361.13	2954.3	3375.66	5345.73	8969.52	10216.2
非金属矿采选业	1729.49	2404.09	1555.16	2034.36	1624.99	2875.06	3741.22	4448.7	8122.21	14299.5	17209	16046.4	7907.95
开采辅助活动	540.544	582.352	389.231	310.882	#DIV/0!	#DIV/0!	#DIV/0!	#DIV/0!	#DIV/0!	#DIV/0!	#DIV/0!	#DIV/0!	#DIV/0!
其他采矿业	7716.05	15169.7	13888.9	255804	6176.65	9842.52	14063.7	26393	70702.4	31311.2	14457.8	163194	17565.9
农副食品加工业	780.424	902.891	849.889	872.066	1264.77	1213.59	1345.62	1479.43	1765.53	1860.51	2357.39	2540.78	3146.72
食品制造业	996.727	1190.62	1384.76	1360.64	1704.2	2959.42	3552.76	2429.85	2433.92	2187.34	2515.21	2893.7	6391
酒、饮料和精制茶制造业	1334.35	1310.15	1341.31	1557.45	1921.67	3473.82	2906.53	2480.02	4416.11	5882.12	2767.58	3389.97	3643.57
烟草制品业	589.367	616.455	635.146	702.736	792.447	863.779	1053.21	1143.98	1265.92	1263.25	867.664	1166.26	1417.58
纺织业	706.471	759.596	811.076	995.697	1353.99	1164.7	1533.36	1610.86	1951.74	2559.79	2433.87	2596.34	3211.6
纺织服装、服饰业	125.518	127.751	101.123	118.603	487.354	146.759	223.341	300.16	220.139	352.487	721.748	457.682	552.516
皮革、毛皮、羽毛及其制品和制鞋业	258.572	263.433	261.046	295.179	468.598	227.838	531.233	722.497	518.554	603.078	858.394	787.086	534.303
木材加工及木、竹、藤、棕、草制品业	4024.8	2370.53	2331.96	2638.13	3714.05	2173.7	2653.91	2567.26	6012.24	3732.5	5085.28	4098.54	5089.48
家具制造业	414.794	552.519	936.815	502.878	572.666	311.249	356.792	752.4	1450.31	1564.85	2245.5	1123.01	0
造纸及纸制品业	4682.9	4863.89	5179.33	4893.7	14467.8	7511.98	7528.61	6951.41	10287.7	10893.8	11111.6	11731.6	624.325
印刷和记录媒介 复制业	448.151	355.383	405.722	542.621	661.686	314.173	465.209	373.001	359.128	288.292	511.233	402.408	33484.9
文教、工美、体育和娱乐用品制造业	169.865	129.389	159.133	189.548	690.619	172.437	321.659	144.052	155.28	156.604	275.217	570.145	933.766
石油加工、炼焦和核燃料加工业	6434.71	5218.05	5313.88	5221.49	5958	6474.49	7452.16	6383.89	6868.14	6814.19	7679.83	11142.2	86.9516
化学原料和化学 制品制造业	4414.32	5073.65	4162.01	4608.26	5246.45	5493.78	6437.77	6595.1	11674.8	9621.3	9907.15	11318.2	8161.46
医药制造业	1429.78	1353	864.914	2355.38	2526.94	1435.29	1426.55	1939.34	1898.25	1857.59	2827.78	3651.22	44104.6
化学纤维制造业	2800.23	3104.27	3202.97	3314.63	3179.35	5683.83	8553.25	6931.28	7689.2	10511.7	11254.6	13420.2	11367.2
橡胶和塑料制品业	1371.06	1308.62	1361.09	1208.23	1835.94	921.547	1015.73	1321.73	1583.98	1390.56	1607.51	1507.16	7484.64
非金属矿物制品业	20785.3	22057.1	23029.7	27920.2	33053.4	27856	32486	33444.5	44604.1	56894.8	55609	63475.6	342.451
黑色金属冶炼及 压延加工业	28376.4	25581.2	23962.2	23597.7	27434.9	24024.6	24817.7	25177.7	26020.2	29333.9	26711.4	27385.8	32505.8
有色金属冶炼及压延加工业	8564.15	7835.83	7648.9	8468.09	9088.35	8817.67	9686.57	10107.1	10494.1	13175	16929.8	19493.7	96835.8
金属制品业	1710.83	1550.57	1649.93	1753.16	3876.77	1057.02	1238.73	1473.32	2041.24	1736.96	1313.47	973.547	26343.6
通用设备制造业	401.503	320.885	290.663	298.574	407.83	709.222	722.815	934.631	699.943	862.354	1198.24	872.774	778.029
专用设备制造业	293.492	303.376	391.773	439.813	1211.23	928.706	2555.2	469.199	584.855	819.445	1248.61	1833.7	1439.01
交通运输设备制造业	804.669	766.86	859.807	856.094	955.082	767.529	899.173	1227.07	1502.86	1448.2	1246.74	1619.43	459.423
电气机械和器材制造业	443.226	335.617	394.518	370.511	303.74	252.751	338.467	349.82	330.496	309.952	457.8	588.814	2279.65
计算机、通信和其他电子设备制造业	896.816	815.951	822.027	826.846	983.421	1175.29	775.408	753.817	609.707	640.242	584.389	419.973	380.747
仪器仪表制造业	301.738	208.779	171.508	447.082	135.677	885.54	1087.05	1367.9	1762.59	1423	1918.33	3839.21	4130.41
其他制造业	20819.5	3109.13	2981.57	2399.12	950.024	279.41	257.693	270.413	357.486	927.85	1441.66	1038.44	5125.91
废弃资源综合利用业	1261.44	1239.67	1004.55	1170.4	888.214	374.405	456.656	501.409	231.136	16689.5	283.056	1572.33	15882.6
金属制品、机械和设备修理业	1623.39	2281.83	2295.86	4782.96	#DIV/0!	#DIV/0!	#DIV/0!	#DIV/0!	#DIV/0!	#DIV/0!	#DIV/0!	#DIV/0!	#DIV/0!
电力、热力生产和供应业	36105.7	38061.4	40302.3	39676.6	43020.8	45130.6	43108.4	40976.9	47588.5	47200.2	49784.1	54311.2	99261.9
燃气生产和供应业	644.945	909.728	1503.05	1040.33	838.98	3498.5	4244.63	3744.89	3631.16	10046.8	15215.1	10979.2	19354.1
水的生产和供应业	0	0	#VALUE!	#VALUE!	60.9517	99.3147	71.0667	825.614	95.2124	459.849	978.874	786.893	357.884
其他行业	#DIV/0!	#DIV/0!	#DIV/0!	#DIV/0!	#DIV/0!	#DIV/0!	#DIV/0!	#DIV/0!	#DIV/0!	#DIV/0!	#DIV/0!	#DIV/0!	#DIV/0!
单位：立方米/万元		2003	2004	2005	2006	2007	2008	2009	2010	2011	2012	2013	2014	2015
电气、机械及器材制造业	C1	2279.65	588.814	457.8	309.952	330.496	349.82	338.467	252.751	303.74	370.511	394.518	335.617	443.226
纺织服装、服饰业	C2	552.516	457.682	721.748	352.487	220.139	300.16	223.341	146.759	487.354	118.603	101.123	127.751	125.518
纺织业	C3	3211.6	2596.34	2433.87	2559.79	1951.74	1610.86	1533.36	1164.7	1353.99	995.697	811.076	759.596	706.471
非金属矿物制品业	C4	342.451	63475.6	55609	56894.8	44604.1	33444.5	32486	27856	33053.4	27920.2	23029.7	22057.1	20785.3
黑色金属冶炼和压延加工业	C5	32505.8	27385.8	26711.4	29333.9	26020.2	25177.7	24817.7	24024.6	27434.9	23597.7	23962.2	25581.2	28376.4
化学原料及化学制品制造业	C6	8161.46	11318.2	9907.15	9621.3	11674.8	6595.1	6437.77	5493.78	5246.45	4608.26	4162.01	5073.65	4414.32
计算机、通信和其他电子设备制造业	C7	380.747	419.973	584.389	640.242	609.707	753.817	775.408	1175.29	983.421	826.846	822.027	815.951	896.816
家具制造业	C8	1624.33	1123.01	2245.5	1564.85	1450.31	752.4	356.792	311.249	572.666	502.878	936.815	552.519	414.794
金属制品业	C9	2634.36	973.547	1313.47	1736.96	2041.24	1473.32	1238.73	1057.02	3876.77	1753.16	1649.93	1550.57	1710.83
皮革、毛皮、羽毛及其制品和制鞋业	C10	534.303	787.086	858.394	603.078	518.554	722.497	531.233	227.838	468.598	295.179	261.046	263.433	258.572
铁路、船舶、航空航天和其他运输设备制 造业	C11	1459.42	1619.43	1246.74	1448.2	1502.86	1227.07	899.173	767.529	955.082	856.094	859.807	766.86	804.669
通用设备制造业	C12	778.029	872.774	1198.24	862.354	699.943	934.631	722.815	709.222	407.83	298.574	290.663	320.885	401.503
文教、工美、体育和娱乐用品制造业	C13	933.766	570.145	275.217	156.604	155.28	144.052	321.659	172.437	690.619	189.548	159.133	129.389	169.865
橡胶和塑料制品业	C14	7484.64	1507.16	1607.51	1390.56	1583.98	1321.73	1015.73	921.547	1835.94	1208.23	1361.09	1308.62	1371.06
医药制造业	C15	4410.46	3651.22	2827.78	1857.59	1898.25	1939.34	1426.55	1435.29	2526.94	2355.38	864.914	1353	1429.78
仪器仪表制造业	C16	4130.41	3839.21	1918.33	1423	1762.59	1367.9	1087.05	885.54	135.677	447.082	171.508	208.779	301.738
有色金属冶炼和延压加工业	C17	26835.8	19493.7	16929.8	13175	10494.1	10107.1	9686.57	8817.67	9088.35	8468.09	7648.9	7835.83	8564.15
造纸及纸制品业	C18	624.325	11731.6	11111.6	10893.8	10287.7	6951.41	7528.61	7511.98	14467.8	4893.7	5179.33	4863.89	4682.9
专用设备制造业	C19	1939.01	1833.7	1248.61	819.445	584.855	469.199	2555.2	928.706	1211.23	439.813	391.773	303.376	293.492
排序	单位：立方米/万元
	行业	2015年		行业	2015
	C5	28376.4		C17	31010.1
	C4	20785.3		C4	29520.3
	C17	8564.15		C5	10409.5
	C18	4682.9		C1	7820.56
	C6	4414.32		C3	7513.76
	C9	1710.83		C9	7446.43
	C15	1429.78		C12	6865.33
	C14	1371.06		C18	6068.69
	C7	896.816		C8	5584.05
	C11	804.669		C7	4517.62
	C3	706.471		C11	4320.23
	C1	443.226		C19	3189.9
	C8	414.794		C6	3165.35
	C12	401.503		C14	2902.86
	C16	301.738		C16	2116.75
	C19	293.492		C2	919.722
	C10	258.572		C10	889.405
	C13	169.865		C13	169.232
	C2	125.518		C15	65.7882
