# Supplementary material for: Research on the emissions from industrial products exported from Guangdong Province—an input-output model analysis
Source: PLoS One. 2022 Nov 3;17(11):e0276300. doi: 10.1371/journal.pone.0276300 (PMC9632880; doi:10.1371/journal.pone.0276300)
Supplement: S1 Data — (ZIP) [file pone.0276300.s002.zip › data/embodied emissions/废气.xlsx]

## Sheet: Sheet1
	2003	2004	2005	2006	2007	2008	2009	2010	2011	2012	2013	2014	2015
C1	1212.23	1029.92	1110.46	1196.85	1355.71	1370.76	1173.52	1502.56	1475.65	1403.92	1991.79	2190.61	2580.51
C2	75.6123	78.7227	88.798	167.544	309.235	158.5	97.5542	99.7817	102.453	88.4029	171.866	151.319	269.862
C3	330.625	301.118	337.19	435.754	385.417	362.723	335.61	322.341	473.632	367.88	417.51	417.827	782.823
C4	45.3253	619.702	757.719	1012.85	823.531	755.634	788.38	729.292	470.75	859.002	815.138	1021.34	1278.83
C5	191.1	184.818	246.618	504.18	615.708	593.81	340.082	474.574	443.134	305.244	665.793	752.523	323.142
C6	19.8677	25.6442	29.9523	34.3389	30.7647	24.7464	19.1497	32.5123	38.1649	15.7267	11.6806	9.7338	3.19298
C7	981.434	1154.44	1330.27	1377.5	1537.65	1716.79	1622.7	2483.86	2663.15	2681.29	4565.59	3891.67	4507.23
C8	208.302	235.681	351.568	384.661	579.818	375.425	344.819	401.459	625.489	496.568	612.284	638.552	1016.89
C9	404.632	119.454	135.955	169.541	213.886	184.761	61.4118	138.189	284.48	154.46	171.776	200.621	182.179
C10	140.881	136.581	174.677	198.668	132.211	181	178.29	184.549	181.137	110.742	152.282	192.856	191.87
C11	68.1596	68.0337	73.474	97.6154	97.912	129.649	112.711	160.43	116.912	105.163	92.6951	92.8702	140.189
C12	80.5762	47.0159	34.7598	33.4419	20.9704	215.321	96.9358	252.701	167.688	121.028	141.529	128.602	131.916
C13	35.5625	17.6082	19.8175	24.8221	34.4117	16.2928	27.2114	17.7631	26.0003	20.0918	44.5398	105.256	43.1434
C14	167.509	425.694	232.884	192.65	291.589	104.069	76.2524	104.92	112.808	87.9219	103.544	98.9116	287.056
C15	6.71373	0.361116	0.0769252	1.05769	1.16302	0.178293	0.106103	0.366576	0.125748	0.0848085	0.22423	0.335442	0.588376
C16	37.5693	36.4478	16.0622	24.0216	32.1559	29.0744	23.5946	22.9147	20.5597	26.502	32.0167	35.0058	40.6271
C17	148.222	103.737	142.496	278.716	250.525	229.697	159.479	229.974	147.444	123.616	377.461	392.589	764.562
C18	17.8094	12.9073	14.4531	23.0577	31.7035	24.51	18.4002	17.9821	31.1443	18.2207	33.8516	42.0016	47.8639
C19	6.33042	6.53709	8.25992	9.49574	10.8236	8.52172	9.09221	4.12799	4.85504	3.29244	3.33647	2.99643	2.77759
	4178.46	4604.41	5105.49	6166.76	6755.19	6481.46	5485.3	7180.3	7385.59	6989.15	10404.9	10365.6	12595.2
	C1	C2	C3	C4	C5	C6	C7	C8	C9	C10	C11	C12	C13	C14	C15	C16	C17	C18	C19
2003	1212.23	75.6123	330.625	45.3253	191.1	19.8677	981.434	208.302	404.632	140.881	68.1596	80.5762	35.5625	167.509	6.71373	37.5693	148.222	17.8094	6.33042
2004	1029.92	78.7227	301.118	619.702	184.818	25.6442	1154.44	235.681	119.454	136.581	68.0337	47.0159	17.6082	425.694	0.361116	36.4478	103.737	12.9073	6.53709
2005	1110.46	88.798	337.19	757.719	246.618	29.9523	1330.27	351.568	135.955	174.677	73.474	34.7598	19.8175	232.884	0.0769252	16.0622	142.496	14.4531	8.25992
2006	1196.85	167.544	435.754	1012.85	504.18	34.3389	1377.5	384.661	169.541	198.668	97.6154	33.4419	24.8221	192.65	1.05769	24.0216	278.716	23.0577	9.49574
2007	1355.71	309.235	385.417	823.531	615.708	30.7647	1537.65	579.818	213.886	132.211	97.912	20.9704	34.4117	291.589	1.16302	32.1559	250.525	31.7035	10.8236
2008	1370.76	158.5	362.723	755.634	593.81	24.7464	1716.79	375.425	184.761	181	129.649	215.321	16.2928	104.069	0.178293	29.0744	229.697	24.51	8.52172
2009	1173.52	97.5542	335.61	788.38	340.082	19.1497	1622.7	344.819	61.4118	178.29	112.711	96.9358	27.2114	76.2524	0.106103	23.5946	159.479	18.4002	9.09221
2010	1502.56	99.7817	322.341	729.292	474.574	32.5123	2483.86	401.459	138.189	184.549	160.43	252.701	17.7631	104.92	0.366576	22.9147	229.974	17.9821	4.12799
2011	1475.65	102.453	473.632	470.75	443.134	38.1649	2663.15	625.489	284.48	181.137	116.912	167.688	26.0003	112.808	0.125748	20.5597	147.444	31.1443	4.85504
2012	1403.92	88.4029	367.88	859.002	305.244	15.7267	2681.29	496.568	154.46	110.742	105.163	121.028	20.0918	87.9219	0.0848085	26.502	123.616	18.2207	3.29244
2013	1991.79	171.866	417.51	815.138	665.793	11.6806	4565.59	612.284	171.776	152.282	92.6951	141.529	44.5398	103.544	0.22423	32.0167	377.461	33.8516	3.33647
2014	2190.61	151.319	417.827	1021.34	752.523	9.7338	3891.67	638.552	200.621	192.856	92.8702	128.602	105.256	98.9116	0.335442	35.0058	392.589	42.0016	2.99643
2015	2580.51	269.862	782.823	1278.83	323.142	3.19298	4507.23	1016.89	182.179	191.87	140.189	131.916	43.1434	287.056	0.588376	40.6271	764.562	47.8639	2.77759
	2003	2004	2005	2006	2007	2008	2009	2010	2011	2012	2013	2014	2015
	4178.46	4604.41	5105.49	6166.76	6755.19	6481.46	5485.3	7180.3	7385.59	6989.15	10404.9	10365.6	12595.2
2003	4178.46
2004	4604.41
2005	5105.49
2006	6166.76
2007	6755.19
2008	6481.46
2009	5485.3
2010	7180.3
2011	7385.59
2012	6989.15
2013	10404.9
2014	10365.6
2015	12595.2
