# Supplementary material for: Research on the emissions from industrial products exported from Guangdong Province—an input-output model analysis
Source: PLoS One. 2022 Nov 3;17(11):e0276300. doi: 10.1371/journal.pone.0276300 (PMC9632880; doi:10.1371/journal.pone.0276300)
Supplement: S1 Data — (ZIP) [file pone.0276300.s002.zip › data/embodied emissions/废气LMDI指数.xlsx]

## Sheet: 废气排放规模效应
U_i=(E_it-E_i0)/(lnE_it-lnE_i0 )
废气排放		2003	2004	2005	2006	2007	2008	2009	2010	2011	2012	2013	2014	2015
电气机械和器材制造业	1	1212.23	1029.92	1110.46	1196.85	1355.71	1370.76	1173.52	1502.56	1475.65	1403.92	1991.79	2190.61	2580.51
纺织服装、服饰业	2	75.6123	78.7227	88.798	167.544	309.235	158.5	97.5542	99.7817	102.453	88.4029	171.866	151.319	269.862
纺织业	3	330.625	301.118	337.19	435.754	385.417	362.723	335.61	322.341	473.632	367.88	417.51	417.827	782.823
非金属矿物制品业	4	45.3253	619.702	757.719	1012.85	823.531	755.634	788.38	729.292	470.75	859.002	815.138	1021.34	1278.83
黑色金属冶炼和压延加工业	5	191.1	184.818	246.618	504.18	615.708	593.81	340.082	474.574	443.134	305.244	665.793	752.523	323.142
化学原料及化学制品制造业	6	19.8677	25.6442	29.9523	34.3389	30.7647	24.7464	19.1497	32.5123	38.1649	15.7267	11.6806	9.7338	3.19298
计算机、通信和其他电子设备制造业	7	981.434	1154.44	1330.27	1377.5	1537.65	1716.79	1622.7	2483.86	2663.15	2681.29	4565.59	3891.67	4507.23
家具制造业	8	208.302	235.681	351.568	384.661	579.818	375.425	344.819	401.459	625.489	496.568	612.284	638.552	1016.89
金属制品业	9	404.632	119.454	135.955	169.541	213.886	184.761	61.4118	138.189	284.48	154.46	171.776	200.621	182.179
皮革、毛皮、羽毛及其制品和制鞋业	10	140.881	136.581	174.677	198.668	132.211	181	178.29	184.549	181.137	110.742	152.282	192.856	191.87
铁路、船舶、航空航天和其他运输设备制 造业	11	68.1596	68.0337	73.474	97.6154	97.912	129.649	112.711	160.43	116.912	105.163	92.6951	92.8702	140.189
通用设备制造业	12	80.5762	47.0159	34.7598	33.4419	20.9704	215.321	96.9358	252.701	167.688	121.028	141.529	128.602	131.916
文教、工美、体育和娱乐用品制造业	13	35.5625	17.6082	19.8175	24.8221	34.4117	16.2928	27.2114	17.7631	26.0003	20.0918	44.5398	105.256	43.1434
橡胶和塑料制品业	14	167.509	425.694	232.884	192.65	291.589	104.069	76.2524	104.92	112.808	87.9219	103.544	98.9116	287.056
医药制造业	15	6.71373	0.361116	0.0769252	1.05769	1.16302	0.178293	0.106103	0.366576	0.125748	0.0848085	0.22423	0.335442	0.588376
仪器仪表制造业	16	37.5693	36.4478	16.0622	24.0216	32.1559	29.0744	23.5946	22.9147	20.5597	26.502	32.0167	35.0058	40.6271
有色金属冶炼和延压加工业	17	148.222	103.737	142.496	278.716	250.525	229.697	159.479	229.974	147.444	123.616	377.461	392.589	764.562
造纸及纸制品业	18	17.8094	12.9073	14.4531	23.0577	31.7035	24.51	18.4002	17.9821	31.1443	18.2207	33.8516	42.0016	47.8639
专用设备制造业	19	6.33042	6.53709	8.25992	9.49574	10.8236	8.52172	9.09221	4.12799	4.85504	3.29244	3.33647	2.99643	2.77759
						ln
E_it-E_i0			2015-2004			2004		2015			ln2015-ln2004
电气机械和器材制造业	1		1368.28			6.93723		7.85574			0.918512
纺织服装、服饰业	2		194.25			4.36593		5.59791			1.23198
纺织业	3		452.198			5.7075		6.66291			0.955403
非金属矿物制品业	4		1233.5			6.42924		7.1537			0.724462
黑色金属冶炼和压延加工业	5		132.042			5.21937		5.77809			0.55872
化学原料及化学制品制造业	6		-16.6747			3.24432		1.16095			-2.08336
计算机、通信和其他电子设备制造业	7		3525.79			7.05137		8.41344			1.36207
家具制造业	8		808.587			5.46248		6.9245			1.46202
金属制品业	9		-222.453			4.78293		5.20499			0.422054
皮革、毛皮、羽毛及其制品和制鞋业	10		50.9885			4.91692		5.25682			0.3399
铁路、船舶、航空航天和其他运输设备制 造业	11		72.029			4.22		4.94299			0.722986
通用设备制造业	12		51.3397			3.85049		4.88216			1.03168
文教、工美、体育和娱乐用品制造业	13		7.58084			2.86836		3.76453			0.896165
橡胶和塑料制品业	14		119.547			6.05372		5.65968			-0.394045
医药制造业	15		-6.12535			-1.01855		-0.530388			0.488166
仪器仪表制造业	16		3.05787			3.59588		3.70444			0.108556
有色金属冶炼和延压加工业	17		616.34			4.64186		6.6393			1.99744
造纸及纸制品业	18		30.0545			2.55779		3.86836			1.31057
专用设备制造业	19		-3.55283			1.87749		1.02158			-0.855907
Ui		2004-20015
电气机械和器材制造业	1	1489.67
纺织服装、服饰业	2	157.673
纺织业	3	473.306
非金属矿物制品业	4	1702.65
黑色金属冶炼和压延加工业	5	236.329
化学原料及化学制品制造业	6	8.00375
计算机、通信和其他电子设备制造业	7	2588.55
家具制造业	8	553.06
金属制品业	9	-527.073
皮革、毛皮、羽毛及其制品和制鞋业	10	150.01
铁路、船舶、航空航天和其他运输设备制 造业	11	99.6271
通用设备制造业	12	49.7633
文教、工美、体育和娱乐用品制造业	13	8.4592
橡胶和塑料制品业	14	-303.384
医药制造业	15	-12.5477
仪器仪表制造业	16	28.1686
有色金属冶炼和延压加工业	17	308.564
造纸及纸制品业	18	22.9324
专用设备制造业	19	4.15095
行业（单位：万人民币）		2003	2004	2005	2006	2007	2008	2009	2010	2011	2012	2013	2014	2015	2016	2017	2018
电气机械和器材制造业	1	6.83983e+06	8.88152e+06	1.06171e+07	1.26867e+07	1.57074e+07	1.77851e+07	1.50308e+07	1.99915e+07	2.25574e+07	2.33168e+07	2.68018e+07	3.03765e+07	3.29965e+07	3.16626e+07	3.32122e+07	3.38543e+07
纺织服装、服饰业	2	7.93562e+06	9.03197e+06	1.15451e+07	2.07926e+07	2.5889e+07	1.85788e+07	1.64568e+07	2.05264e+07	2.32944e+07	2.33176e+07	2.46154e+07	2.69571e+07	2.93417e+07	2.8178e+07	2.71743e+07	2.3841e+07
纺织业	3	3.91452e+06	4.36846e+06	5.13311e+06	6.0365e+06	6.67415e+06	7.265e+06	7.03505e+06	8.28719e+06	9.33316e+06	9.29624e+06	9.76147e+06	9.9495e+06	1.04185e+07	9.61927e+06	1.03452e+07	1.0389e+07
非金属矿物制品业	4	585465	804309	1.11936e+06	1.40455e+06	1.45284e+06	1.69217e+06	1.81646e+06	1.94847e+06	1.09027e+06	2.35011e+06	2.57745e+06	3.3545e+06	4.33204e+06	3.54707e+06	4.77653e+06	4.87817e+06
黑色金属冶炼和压延加工业	5	191174	430197	628531	1.31832e+06	1.83618e+06	2.09135e+06	1.23466e+06	1.8612e+06	3.29958e+06	2.92856e+06	3.10025e+06	3.55202e+06	3.10431e+06	2.88795e+06	3.1579e+06	3.29596e+06
化学原料及化学制品制造业	6	109331	120753	168768	211899	193814	221211	192509	348525	344928	206064	142928	119304	100873	83716.4	82190.6	82708.8
计算机、通信和其他电子设备制造业	7	2.21444e+07	2.95101e+07	3.63321e+07	4.44847e+07	5.32917e+07	5.67388e+07	5.38779e+07	7.22418e+07	8.35649e+07	9.55077e+07	1.17073e+08	1.00768e+08	9.977e+07	9.00465e+07	8.95806e+07	9.83533e+07
家具制造业	8	3.43403e+06	4.2204e+06	5.179e+06	6.35285e+06	8.07517e+06	9.15449e+06	8.92648e+06	1.20291e+07	1.3271e+07	1.36384e+07	1.53767e+07	1.72782e+07	1.82106e+07	1.75952e+07	1.75869e+07	1.74206e+07
金属制品业	9	1.08606e+06	1.39302e+06	1.64994e+06	1.79738e+06	2.48334e+06	2.53969e+06	886174	2.21551e+06	3.17651e+06	2.58344e+06	2.60954e+06	3.10601e+06	2.44652e+06	1.67867e+06	2.69526e+06	3.03326e+06
皮革、毛皮、羽毛及其制品和制鞋业	10	7.17738e+06	7.59917e+06	8.79757e+06	9.90642e+06	1.15117e+07	1.36661e+07	1.26447e+07	1.57721e+07	1.74838e+07	1.70726e+07	1.83385e+07	1.99782e+07	2.15728e+07	2.05096e+07	2.06978e+07	1.94097e+07
铁路、船舶、航空航天和其他运输设备制 造业	11	725653	748233	904411	1.12631e+06	1.27445e+06	2.03489e+06	1.91622e+06	2.98574e+06	3.01454e+06	3.08256e+06	2.21977e+06	2.29902e+06	3.24494e+06	2.7311e+06	2.30147e+06	2.41587e+06
通用设备制造业	12	800146	624218	609154	590970	712310	4.39325e+06	3.59632e+06	3.66379e+06	3.35861e+06	2.85087e+06	2.39661e+06	2.16428e+06	1.92148e+06	1.68166e+06	1.86424e+06	2.44337e+06
文教、工美、体育和娱乐用品制造业	13	5.31646e+06	5.97769e+06	6.36885e+06	6.83924e+06	8.13979e+06	1.04347e+07	9.28755e+06	1.30473e+07	1.81331e+07	2.85793e+07	3.25015e+07	4.11061e+07	2.54936e+07	2.28515e+07	2.19762e+07	2.34665e+07
橡胶和塑料制品业	14	2.96783e+06	3.45691e+06	4.01252e+06	4.53418e+06	5.2494e+06	5.54586e+06	4.85848e+06	5.61204e+06	6.47261e+06	6.87585e+06	7.80862e+06	9.10408e+06	9.88873e+06	9.39168e+06	1.04568e+07	1.08416e+07
医药制造业	15	164555	182044	256471	303691	389631	542458	718865	1.00133e+06	872088	786570	787659	854477	894349	945805	1.03488e+06	1.22478e+06
仪器仪表制造业	16	1.00136e+06	1.02323e+06	961150	942535	1.15271e+06	1.23369e+06	1.13856e+06	1.24971e+06	1.31771e+06	1.49676e+06	1.61043e+06	1.78395e+06	1.91931e+06	1.69682e+06	1.72749e+06	1.61689e+06
有色金属冶炼和延压加工业	17	491306	788301	1.13771e+06	2.03087e+06	2.25533e+06	2.20412e+06	1.4834e+06	2.24676e+06	2.72217e+06	2.6406e+06	2.77315e+06	2.60331e+06	2.46552e+06	2.00296e+06	2.24889e+06	2.58816e+06
造纸及纸制品业	18	96576	116565	142712	246075	357972	360331	268320	273709	327845	372580	611831	797172	788704	1.05924e+06	962541	699977
专用设备制造业	19	85998	91800.2	107394	113916	123791	132780	95421.5	119219	142379	140904	112315	102041	87074.7	67952.4	46657.4	27131.9
									规模效应
Exit/Exi0		2004-2015			lnExit/Exi0				2004-2015
电气机械和器材制造业	1	3.71519			1.31243			1	1955.09
纺织服装、服饰业	2	3.24865			1.17824			2	185.776
纺织业	3	2.38494			0.869175			3	411.386
非金属矿物制品业	4	5.38604			1.68381			4	2866.94
黑色金属冶炼和压延加工业	5	7.21601			1.9763			5	467.058
化学原料及化学制品制造业	6	0.835363			-0.179889			6	-1.43979
计算机、通信和其他电子设备制造业	7	3.38088			1.21813			7	3153.21
家具制造业	8	4.3149			1.46207			8	808.615
金属制品业	9	1.75627			0.563194			9	-296.844
皮革、毛皮、羽毛及其制品和制鞋业	10	2.83884			1.04339			10	156.52
铁路、船舶、航空航天和其他运输设备制 造业	11	4.3368			1.46714			11	146.167
通用设备制造业	12	3.07822			1.12435			12	55.9513
文教、工美、体育和娱乐用品制造业	13	4.26479			1.45039			13	12.2692
橡胶和塑料制品业	14	2.86057			1.05102			14	-318.863
医药制造业	15	4.91281			1.59185			15	-19.974
仪器仪表制造业	16	1.87574			0.629006			16	17.7182
有色金属冶炼和延压加工业	17	3.12764			1.14028			17	351.85
造纸及纸制品业	18	6.76621			1.91194			18	43.8453
专用设备制造业	19	0.948524			-0.0528483			19	-0.219371

## Sheet: 结构效应
行业（单位：万人民币）		2004		2015	ei0		eit2	eit2/ei0	eit2/eit1	ln(eit2/ei0)	ln(eit2/eit1)
电气机械和器材制造业	1	8.88152e+06		3.29965e+07	0.111902		0.122665	1.09618	#DIV/0!	0.0918339	#DIV/0!
纺织服装、服饰业	2	9.03197e+06		2.93417e+07	0.113797		0.109078	0.958527	#DIV/0!	-0.0423575	#DIV/0!
纺织业	3	4.36846e+06		1.04185e+07	0.05504		0.0387309	0.703688	#DIV/0!	-0.351421	#DIV/0!
非金属矿物制品业	4	804309		4.33204e+06	0.0101338		0.0161044	1.58917	#DIV/0!	0.463215	#DIV/0!
黑色金属冶炼和压延加工业	5	430197		3.10431e+06	0.00542022		0.0115403	2.12912	#DIV/0!	0.755707	#DIV/0!
化学原料及化学制品制造业	6	120753		100873	0.00152142		0.000374995	0.246477	#DIV/0!	-1.40048	#DIV/0!
计算机、通信和其他电子设备制造业	7	2.95101e+07		9.977e+07	0.371809		0.370896	0.997542	#DIV/0!	-0.00246103	#DIV/0!
家具制造业	8	4.2204e+06		1.82106e+07	0.0531745		0.067698	1.27313	#DIV/0!	0.241478	#DIV/0!
金属制品业	9	1.39302e+06		2.44652e+06	0.0175512		0.00909496	0.518196	#DIV/0!	-0.657402	#DIV/0!
皮革、毛皮、羽毛及其制品和制鞋业	10	7.59917e+06		2.15728e+07	0.095745		0.080197	0.83761	#DIV/0!	-0.177202	#DIV/0!
铁路、船舶、航空航天和其他运输设备制 造业	11	748233		3.24494e+06	0.00942728		0.0120631	1.27959	#DIV/0!	0.246541	#DIV/0!
通用设备制造业	12	624218		1.92148e+06	0.00786477		0.00714311	0.908241	#DIV/0!	-0.0962458	#DIV/0!
文教、工美、体育和娱乐用品制造业	13	5.97769e+06		2.54936e+07	0.0753153		0.0947725	1.25834	#DIV/0!	0.229796	#DIV/0!
橡胶和塑料制品业	14	3.45691e+06		9.88873e+06	0.0435549		0.0367614	0.844025	#DIV/0!	-0.169574	#DIV/0!
医药制造业	15	182044		894349	0.00229365		0.00332475	1.44955	#DIV/0!	0.37125	#DIV/0!
仪器仪表制造业	16	1.02323e+06		1.91931e+06	0.012892		0.00713506	0.553447	#DIV/0!	-0.59159	#DIV/0!
有色金属冶炼和延压加工业	17	788301		2.46552e+06	0.00993212		0.0091656	0.922824	#DIV/0!	-0.0803166	#DIV/0!
造纸及纸制品业	18	116565		788704	0.00146865		0.00293201	1.9964	#DIV/0!	0.691346	#DIV/0!
专用设备制造业	19	91800.2		87074.7	0.00115663		0.000323701	0.279866	#DIV/0!	-1.27344	#DIV/0!
		7.93689e+07		2.68998e+08	1		1	1	#DIV/0!
Ui				结构效应	U*ln(eit2/ei0)
电气机械和器材制造业	1	1489.67			136.802
纺织服装、服饰业	2	157.673			-6.67863
纺织业	3	473.306			-166.329
非金属矿物制品业	4	1702.65			788.693
黑色金属冶炼和压延加工业	5	236.329			178.595
化学原料及化学制品制造业	6	8.00375			-11.2091
计算机、通信和其他电子设备制造业	7	2588.55			-6.37052
家具制造业	8	553.06			133.552
金属制品业	9	-527.073			346.499
皮革、毛皮、羽毛及其制品和制鞋业	10	150.01			-26.5822
铁路、船舶、航空航天和其他运输设备制 造业	11	99.6271			24.5622
通用设备制造业	12	49.7633			-4.7895
文教、工美、体育和娱乐用品制造业	13	8.4592			1.94389
橡胶和塑料制品业	14	-303.384			51.446
医药制造业	15	-12.5477			-4.65833
仪器仪表制造业	16	28.1686			-16.6642
有色金属冶炼和延压加工业	17	308.564			-24.7829
造纸及纸制品业	18	22.9324			15.8542
专用设备制造业	19	4.15095			-5.286

## Sheet: 技术效应
												Ui1
单位：立方米/万元		2004		2015		T2015/T2004		ln(T2015/T2004)				2004-2015
电气、机械及器材制造业	1	11596.2		7820.56		0.674409		-0.393918			1	1489.67	-586.809
纺织服装、服饰业	2	871.6		919.722		1.05521		0.0537409			2	157.673	8.47347
纺织业	3	6893.01		7513.76		1.09005		0.0862277			3	473.306	40.812
非金属矿物制品业	4	77047.8		29520.3		0.383142		-0.959349			4	1702.65	-1633.44
黑色金属冶炼和压延加工业	5	42961.2		10409.5		0.242299		-1.41758			5	236.329	-335.016
化学原料及化学制品制造业	6	21236.9		3165.35		0.14905		-1.90348			6	8.00375	-15.235
计算机、通信和其他电子设备制造业	7	3912		4517.62		1.15481		0.143935			7	2588.55	372.584
家具制造业	8	5584.33		5584.05		0.99995		-4.9505e-05			8	553.06	-0.0273792
金属制品业	9	8575.21		7446.43		0.868368		-0.14114			9	-527.073	74.3912
皮革、毛皮、羽毛及其制品和制鞋业	10	1797.31		889.405		0.494853		-0.703494			10	150.01	-105.531
铁路、船舶、航空航天和其他运输设备制 造业	11	9092.59		4320.23		0.475137		-0.744151			11	99.6271	-74.1377
通用设备制造业	12	7531.96		6865.33		0.911494		-0.0926708			12	49.7633	-4.6116
文教、工美、体育和娱乐用品制造业	13	294.565		169.232		0.574516		-0.554227			13	8.4592	-4.68832
橡胶和塑料制品业	14	12314.3		2902.86		0.23573		-1.44507			14	-303.384	438.41
医药制造业	15	198.367		65.7882		0.331648		-1.10368			15	-12.5477	13.8486
仪器仪表制造业	16	3562.04		2116.75		0.594253		-0.52045			16	28.1686	-14.6603
有色金属冶炼和延压加工业	17	13159.6		31010.1		2.35647		0.857164			17	308.564	264.49
造纸及纸制品业	18	11073		6068.69		0.548061		-0.601369			18	22.9324	-13.7908
专用设备制造业	19	7120.99		3189.9		0.447957		-0.803058			19	4.15095	-3.33345

## Sheet: 总效应
		规模效应	结构效应	技术效应	总效应
电气机械和器材制造业	1	1955.09	136.802	-586.809	1505.08
纺织服装、服饰业	2	185.776	-6.67863	8.47347	187.571
纺织业	3	411.386	-166.329	40.812	285.868
非金属矿物制品业	4	2866.94	788.693	-1633.44	2022.2
黑色金属冶炼和压延加工业	5	467.058	178.595	-335.016	310.637
化学原料及化学制品制造业	6	-1.43979	-11.2091	-15.235	-27.8839
计算机、通信和其他电子设备制造业	7	3153.21	-6.37052	372.584	3519.42
家具制造业	8	808.615	133.552	-0.0273792	942.139
金属制品业	9	-296.844	346.499	74.3912	124.046
皮革、毛皮、羽毛及其制品和制鞋业	10	156.52	-26.5822	-105.531	24.4064
铁路、船舶、航空航天和其他运输设备制 造业	11	146.167	24.5622	-74.1377	96.5911
通用设备制造业	12	55.9513	-4.7895	-4.6116	46.5502
文教、工美、体育和娱乐用品制造业	13	12.2692	1.94389	-4.68832	9.52473
橡胶和塑料制品业	14	-318.863	51.446	438.41	170.993
医药制造业	15	-19.974	-4.65833	13.8486	-10.7837
仪器仪表制造业	16	17.7182	-16.6642	-14.6603	-13.6064
有色金属冶炼和延压加工业	17	351.85	-24.7829	264.49	591.557
造纸及纸制品业	18	43.8453	15.8542	-13.7908	45.9087
专用设备制造业	19	-0.219371	-5.286	-3.33345	-8.83883
		Scale Effect	Structure Effect	Technical Effect	Total Effect
	C1	1955.09	136.802	-586.809	1505.08
	C2	185.776	-6.67863	8.47347	187.571
	C3	411.386	-166.329	40.812	285.868
	C4	2866.94	788.693	-1633.44	2022.2
	C5	467.058	178.595	-335.016	310.637
	C6	-1.43979	-11.2091	-15.235	-27.8839
	C7	3153.21	-6.37052	372.584	3519.42
	C8	808.615	133.552	-0.0273792	942.139
	C9	-296.844	346.499	74.3912	124.046
	C10	156.52	-26.5822	-105.531	24.4064
	C11	146.167	24.5622	-74.1377	96.5911
	C12	55.9513	-4.7895	-4.6116	46.5502
	C13	12.2692	1.94389	-4.68832	9.52473
	C14	-318.863	51.446	438.41	170.993
	C15	-19.974	-4.65833	13.8486	-10.7837
	C16	17.7182	-16.6642	-14.6603	-13.6064
	C17	351.85	-24.7829	264.49	591.557
	C18	43.8453	15.8542	-13.7908	45.9087
	C19	-0.219371	-5.286	-3.33345	-8.83883
