# Supplementary material for: Research on the emissions from industrial products exported from Guangdong Province—an input-output model analysis
Source: PLoS One. 2022 Nov 3;17(11):e0276300. doi: 10.1371/journal.pone.0276300 (PMC9632880; doi:10.1371/journal.pone.0276300)
Supplement: S1 Data — (ZIP) [file pone.0276300.s002.zip › data/embodied emissions/废水LMDI指数.xlsx]

## Sheet: Ui
完全排放量		2004	2015		Eit-Ei0	lnEi0	lnEit	lnEit-lnEi0	Ui
电气机械和器材制造业	1	8222.46	6394.22		-1828.24	9.01462	8.76315	-0.251474	7270.07
纺织服装、服饰业	2	4362.88	3662.6		-700.282	8.38089	8.20593	-0.17496	4002.53
纺织业	3	11819.5	10727.3		-1092.25	9.37751	9.28055	-0.0969631	11264.6
非金属矿物制品业	4	1518.69	838.459		-680.235	7.32561	6.73157	-0.59404	1145.1
黑色金属冶炼和压延加工业	5	1896.51	2891.56		995.046	7.54777	7.96955	0.421779	2359.17
化学原料及化学制品制造业	6	1103.1	156.767		-946.336	7.00588	5.05476	-1.95112	485.021
计算机、通信和其他电子设备制造业	7	12874.4	20412.4		7538.03	9.463	9.9239	0.460903	16354.9
家具制造业	8	1405.91	454.555		-951.352	7.24844	6.11932	-1.12912	842.561
金属制品业	9	1487.04	709.85		-777.189	7.30454	6.56505	-0.739488	1050.98
皮革、毛皮、羽毛及其制品和制鞋业	10	7665.53	6073.98		-1591.54	8.94449	8.71177	-0.232718	6838.92
铁路、船舶、航空航天和其他运输设备制 造业	11	824.535	542.997		-281.538	6.71482	6.2971	-0.417716	673.994
通用设备制造业	12	912.962	41.4579		-871.504	6.81669	3.72468	-3.09202	281.856
文教、工美、体育和娱乐用品制造业	13	532.919	505.665		-27.2537	6.27837	6.22587	-0.0524945	519.172
橡胶和塑料制品业	14	1843.88	2000.46		156.58	7.51963	7.60113	0.0815054	1921.1
医药制造业	15	909.191	933.801		24.6101	6.81255	6.83926	0.0267083	921.441
仪器仪表制造业	16	446.515	116.941		-329.574	6.10147	4.76167	-1.3398	245.987
有色金属冶炼和延压加工业	17	1866.35	1065.97		-800.374	7.53174	6.97164	-0.560095	1429
造纸及纸制品业	18	1658.37	2042.97		384.602	7.41359	7.62216	0.208571	1843.99
专用设备制造业	19	120.144	13.406		-106.738	4.78869	2.5957	-2.19299	48.6724

## Sheet: 规模效应
出口额		2004	2015		Exi/EX0	ln(Exi/EX0)	Ui*ln(Exi/EX0)		Ui
电气机械和器材制造业	1	8.88152e+06	3.29965e+07		3.71519	1.31243	9541.45		7270.07
纺织服装、服饰业	2	9.03197e+06	2.93417e+07		3.24865	1.17824	4715.94		4002.53
纺织业	3	4.36846e+06	1.04185e+07		2.38494	0.869175	9790.91		11264.6
非金属矿物制品业	4	804309	4.33204e+06		5.38604	1.68381	1928.13		1145.1
黑色金属冶炼和压延加工业	5	430197	3.10431e+06		7.21601	1.9763	4662.43		2359.17
化学原料及化学制品制造业	6	120753	100873		0.835363	-0.179889	-87.25		485.021
计算机、通信和其他电子设备制造业	7	2.95101e+07	9.977e+07		3.38088	1.21813	19922.5		16354.9
家具制造业	8	4.2204e+06	1.82106e+07		4.3149	1.46207	1231.89		842.561
金属制品业	9	1.39302e+06	2.44652e+06		1.75627	0.563194	591.906		1050.98
皮革、毛皮、羽毛及其制品和制鞋业	10	7.59917e+06	2.15728e+07		2.83884	1.04339	7135.69		6838.92
铁路、船舶、航空航天和其他运输设备制 造业	11	748233	3.24494e+06		4.3368	1.46714	988.842		673.994
通用设备制造业	12	624218	1.92148e+06		3.07822	1.12435	316.905		281.856
文教、工美、体育和娱乐用品制造业	13	5.97769e+06	2.54936e+07		4.26479	1.45039	753.004		519.172
橡胶和塑料制品业	14	3.45691e+06	9.88873e+06		2.86057	1.05102	2019.12		1921.1
医药制造业	15	182044	894349		4.91281	1.59185	1466.79		921.441
仪器仪表制造业	16	1.02323e+06	1.91931e+06		1.87574	0.629006	154.727		245.987
有色金属冶炼和延压加工业	17	788301	2.46552e+06		3.12764	1.14028	1629.45		1429
造纸及纸制品业	18	116565	788704		6.76621	1.91194	3525.6		1843.99
专用设备制造业	19	91800.2	87074.7		0.948524	-0.0528483	-2.57225		48.6724

## Sheet: 结构效应
出口额		2004	2015	ex0	exi	exi/ex0	ln(exi/ex0)	Ui	Ui*ln(exi/ex0)
电气机械和器材制造业	1	8.88152e+06	3.29965e+07	0.111902	0.122665	1.09618	0.0918339	7270.07	667.638
纺织服装、服饰业	2	9.03197e+06	2.93417e+07	0.113797	0.109078	0.958527	-0.0423575	4002.53	-169.537
纺织业	3	4.36846e+06	1.04185e+07	0.05504	0.0387309	0.703688	-0.351421	11264.6	-3958.61
非金属矿物制品业	4	804309	4.33204e+06	0.0101338	0.0161044	1.58917	0.463215	1145.1	530.426
黑色金属冶炼和压延加工业	5	430197	3.10431e+06	0.00542022	0.0115403	2.12912	0.755707	2359.17	1782.84
化学原料及化学制品制造业	6	120753	100873	0.00152142	0.000374995	0.246477	-1.40048	485.021	-679.265
计算机、通信和其他电子设备制造业	7	2.95101e+07	9.977e+07	0.371809	0.370896	0.997542	-0.00246103	16354.9	-40.25
家具制造业	8	4.2204e+06	1.82106e+07	0.0531745	0.067698	1.27313	0.241478	842.561	203.46
金属制品业	9	1.39302e+06	2.44652e+06	0.0175512	0.00909496	0.518196	-0.657402	1050.98	-690.918
皮革、毛皮、羽毛及其制品和制鞋业	10	7.59917e+06	2.15728e+07	0.095745	0.080197	0.83761	-0.177202	6838.92	-1211.87
铁路、船舶、航空航天和其他运输设备制 造业	11	748233	3.24494e+06	0.00942728	0.0120631	1.27959	0.246541	673.994	166.167
通用设备制造业	12	624218	1.92148e+06	0.00786477	0.00714311	0.908241	-0.0962458	281.856	-27.1275
文教、工美、体育和娱乐用品制造业	13	5.97769e+06	2.54936e+07	0.0753153	0.0947725	1.25834	0.229796	519.172	119.304
橡胶和塑料制品业	14	3.45691e+06	9.88873e+06	0.0435549	0.0367614	0.844025	-0.169574	1921.1	-325.769
医药制造业	15	182044	894349	0.00229365	0.00332475	1.44955	0.37125	921.441	342.085
仪器仪表制造业	16	1.02323e+06	1.91931e+06	0.012892	0.00713506	0.553447	-0.59159	245.987	-145.523
有色金属冶炼和延压加工业	17	788301	2.46552e+06	0.00993212	0.0091656	0.922824	-0.0803166	1429	-114.772
造纸及纸制品业	18	116565	788704	0.00146865	0.00293201	1.9964	0.691346	1843.99	1274.84
专用设备制造业	19	91800.2	87074.7	0.00115663	0.000323701	0.279866	-1.27344	48.6724	-61.9815
		7.93689e+07	2.68998e+08	1	1	1	0

## Sheet: 技术效应
完全排放系数		2004	2015	Tit/Ti0	ln(Tit/Ti0)	Ui	Ui*ln(Tit/Ti0)
电气机械和器材制造业		9.25794	1.93785	0.209317	-1.5639	7270.07	-11369.7
纺织服装、服饰业		4.83049	1.24826	0.258413	-1.3532	4002.53	-5416.22
纺织业		27.0566	10.2964	0.38055	-0.966139	11264.6	-10883.2
非金属矿物制品业		18.882	1.93548	0.102504	-2.27785	1145.1	-2608.36
黑色金属冶炼和压延加工业		44.0848	9.31467	0.21129	-1.55452	2359.17	-3667.38
化学原料及化学制品制造业		91.3519	15.5411	0.170123	-1.77123	485.021	-859.086
计算机、通信和其他电子设备制造业		4.36271	2.04595	0.468963	-0.757232	16354.9	-12384.5
家具制造业		3.33122	0.24961	0.0749306	-2.59119	842.561	-2183.24
金属制品业		10.6749	2.90147	0.271802	-1.30268	1050.98	-1369.09
皮革、毛皮、羽毛及其制品和制鞋业		10.0873	2.81558	0.27912	-1.27611	6838.92	-8727.23
铁路、船舶、航空航天和其他运输设备制 造业		11.0198	1.67337	0.151851	-1.88485	673.994	-1270.38
通用设备制造业		14.6257	0.21576	0.0147522	-4.21637	281.856	-1188.41
文教、工美、体育和娱乐用品制造业		0.891512	0.19835	0.222487	-1.50289	519.172	-780.257
橡胶和塑料制品业		5.3339	2.02297	0.379266	-0.969517	1921.1	-1862.54
医药制造业		49.9434	10.4411	0.209059	-1.56514	921.441	-1442.18
仪器仪表制造业		4.36379	0.609286	0.139623	-1.96881	245.987	-484.301
有色金属冶炼和延压加工业		23.6755	4.32351	0.182615	-1.70037	1429	-2429.83
造纸及纸制品业		142.27	25.9029	0.182069	-1.70337	1843.99	-3141
专用设备制造业		13.0875	1.5396	0.117638	-2.14014	48.6724	-104.166

## Sheet: 总效应
		规模效应	结构效应	技术效应	总效应
电气机械和器材制造业	1	9541.45	667.638	-11369.7	-1160.6
纺织服装、服饰业	2	4715.94	-169.537	-5416.22	-869.819
纺织业	3	9790.91	-3958.61	-10883.2	-5050.86
非金属矿物制品业	4	1928.13	530.426	-2608.36	-149.808
黑色金属冶炼和压延加工业	5	4662.43	1782.84	-3667.38	2777.88
化学原料及化学制品制造业	6	-87.25	-679.265	-859.086	-1625.6
计算机、通信和其他电子设备制造业	7	19922.5	-40.25	-12384.5	7497.78
家具制造业	8	1231.89	203.46	-2183.24	-747.891
金属制品业	9	591.906	-690.918	-1369.09	-1468.11
皮革、毛皮、羽毛及其制品和制鞋业	10	7135.69	-1211.87	-8727.23	-2803.41
铁路、船舶、航空航天和其他运输设备制 造业	11	988.842	166.167	-1270.38	-115.371
通用设备制造业	12	316.905	-27.1275	-1188.41	-898.631
文教、工美、体育和娱乐用品制造业	13	753.004	119.304	-780.257	92.0503
橡胶和塑料制品业	14	2019.12	-325.769	-1862.54	-169.189
医药制造业	15	1466.79	342.085	-1442.18	366.695
仪器仪表制造业	16	154.727	-145.523	-484.301	-475.097
有色金属冶炼和延压加工业	17	1629.45	-114.772	-2429.83	-915.146
造纸及纸制品业	18	3525.6	1274.84	-3141	1659.44
专用设备制造业	19	-2.57225	-61.9815	-104.166	-168.72
		Scale Effect	Structure Effect	Technical Effect	Total Effect
	C1	9541.45	667.638	-11369.7	-1160.6
	C2	4715.94	-169.537	-5416.22	-869.819
	C3	9790.91	-3958.61	-10883.2	-5050.86
	C4	1928.13	530.426	-2608.36	-149.808
	C5	4662.43	1782.84	-3667.38	2777.88
	C6	-87.25	-679.265	-859.086	-1625.6
	C7	19922.5	-40.25	-12384.5	7497.78
	C8	1231.89	203.46	-2183.24	-747.891
	C9	591.906	-690.918	-1369.09	-1468.11
	C10	7135.69	-1211.87	-8727.23	-2803.41
	C11	988.842	166.167	-1270.38	-115.371
	C12	316.905	-27.1275	-1188.41	-898.631
	C13	753.004	119.304	-780.257	92.0503
	C14	2019.12	-325.769	-1862.54	-169.189
	C15	1466.79	342.085	-1442.18	366.695
	C16	154.727	-145.523	-484.301	-475.097
	C17	1629.45	-114.772	-2429.83	-915.146
	C18	3525.6	1274.84	-3141	1659.44
	C19	-2.57225	-61.9815	-104.166	-168.72
	行业	Total Effect
	C7	7497.78
	C5	2777.88
	C18	1659.44
	C15	366.695
	C13	92.0503
	C11	-115.371
	C4	-149.808
	C19	-168.72
	C14	-169.189
	C16	-475.097
	C8	-747.891
	C2	-869.819
	C12	-898.631
	C17	-915.146
	C1	-1160.6
	C9	-1468.11
	C6	-1625.6
	C10	-2803.41
	C3	-5050.86
