# Supplementary material for: Research on the emissions from industrial products exported from Guangdong Province—an input-output model analysis
Source: PLoS One. 2022 Nov 3;17(11):e0276300. doi: 10.1371/journal.pone.0276300 (PMC9632880; doi:10.1371/journal.pone.0276300)
Supplement: S1 Data — (ZIP) [file pone.0276300.s002.zip › data/embodied emissions/隐含污染排放前5位.xlsx]

## Sheet: Sheet1
位次	废气		废水		固体废弃物
	直接排放系数	完全排放系数	直接排放系数	完全排放系数	直接排放系数	完全排放系数
1	C4.非金属矿物制品业	C4.非金属矿物制品业	C18.造纸及纸制品业	C18.造纸及纸制品业	C5.黑色金属冶炼和压延加工业	C6.化学原料及化学制品制造业
2	C5.黑色金属冶炼和压延加工业	C5.黑色金属冶炼和压延加工业	C6.化学原料及化学制品制造业	C6.化学原料及化学制品制造业	C6.化学原料及化学制品制造业	C5.黑色金属冶炼和压延加工业
3	C17.有色金属冶炼和延压加工业	C6.化学原料及化学制品制造业	C5.黑色金属冶炼和压延加工业	C15.医药制造业	C17.有色金属冶炼和延压加工业	C17.有色金属冶炼和延压加工业
4	C18.造纸及纸制品业	C18.造纸及纸制品业	C4.非金属矿物制品业	C5.黑色金属冶炼和压延加工业	C4.非金属矿物制品业	C18.造纸及纸制品业
5	C6.化学原料及化学制品制造业	C17.有色金属冶炼和延压加工业	C3.纺织业	C3.纺织业	C18.造纸及纸制品业	C19.专用设备制造业
位次
1
2
3
4
5
位次	固体废弃物
	直接排放系数	完全排放系数
1	C5.黑色金属冶炼和压延加工业	C6.化学原料及化学制品制造业
2	C6.化学原料及化学制品制造业	C5.黑色金属冶炼和压延加工业
3	C17.有色金属冶炼和延压加工业	C17.有色金属冶炼和延压加工业
4	C4.非金属矿物制品业	C18.造纸及纸制品业
5	C18.造纸及纸制品业	C19.专用设备制造业
位次	废气(立方米/万元)		废水(吨/万元)		固体废弃物(单位：吨/万元)
	直接排放系数	完全排放系数	直接排放系数	完全排放系数	直接排放系数	完全排放系数
1	C5 (28376.368)	C17 (31010.096)	C18 (16.649)	C18 (25.903)	C5 （0.697）	C6 (7.166)
2	C4 (20785.254)	C4 (29520.253)	C3 (4.678)	C6 (15.541)	C6 （0.394）	C5 (2.841)
3	C17 (8564.146)	C5 (10409.463)	C6 (3.079)	C15 (10.441)	C17 (0.284）	C18 (1.206)
4	C18 (4682.900)	C1 (7820.559)	C5 (2.598)	C3 (10.296)	C18 (0.158)	C17 (1.154)
5	C6 (4414.316)	C3 (7513.756)	C15 (2.069)	C5 (9.315)	C4 (0.126)	C12 (0.794)
			直接				完全
		行业	2015年			行业	2015年
		C18	16.6497			C18	25.9029
		C3	4.67776			C6	15.5411
		C6	3.07998			C15	10.4411
		C5	2.59846			C3	10.2964
		C15	2.06926			C5	9.31467

## Sheet: Sheet2
位次	废气完全排放量(单位：立方米）	废水完全排放量(单位：吨)	固废完全排放(单位：吨)
1	C7(4507.227)	C7(20412.443)	C7(2963.651)
2	C1(2580.513)	C3(10727.295)	C1(1888.020)
3	C4(1278.829)	C1(6394.221)	C5(881.857)
4	C8(1016.889)	C10(6073.984)	C10(477.338)
5	C3(782.823)	C2(3662.598)	C8(383.715)
前五位行业排放总量	10166.3	47270.5	6594.58
全部工业行业排放总量	12595.2	59585.4	8395.64
前五位占比	0.807152	0.793324	0.785477
