# Supplementary material for: Research on the emissions from industrial products exported from Guangdong Province—an input-output model analysis
Source: PLoS One. 2022 Nov 3;17(11):e0276300. doi: 10.1371/journal.pone.0276300 (PMC9632880; doi:10.1371/journal.pone.0276300)
Supplement: S1 Data — (ZIP) [file pone.0276300.s002.zip › data/input-output table/2005年投入产出表-含系数.xls]

## Sheet: 流量表
	2005年42个部门投入产出表
(按当年生产者价格计算)			单位：万元
投入 产出		代码	中 间 使 用																																										中间使用合计	最终使用
																																														最终消费
																																														居民消费		小计	政府消费
			农业	煤炭开采和洗选业	石油和天然气开采业	金属矿采选业	非金属矿采选业	食品制造及烟草加工业	纺织业	服装皮革羽绒及其制品业	木材加工及家具制造业	造纸印刷及文教用品制造业	石油加工、炼焦及核燃料加工业	化学工业	非金属矿物制品业	金属冶炼及压延加工业	金属制品业	通用、专用设备制造业	交通运输设备制造业	电气、机械及器材制造业	通信设备、计算机及其他电子设备制造业	仪器仪表及文化办公用机械制造业	其他制造业	废品废料	电力、热力的生产和供应业	燃气生产和供应业	水的生产和供应业	建筑业	交通运输及仓储业	邮政业	信息传输、计算机服务和软件业	批发和零售贸易业	住宿和餐饮业	金融保险业	房地产业	租赁和商务服务业	科学研究事业	综合技术服务业	水利、环境和公共设施管理业	居民服务和其他服务业	教育	卫生、社会保障和社会福利事业	文化、体育和娱乐业	公共管理和社会组织		农村居民消费	城镇居民消费
	代码	-	001	002	003	004	005	006	007	008	009	010	011	012	013	014	015	016	017	018	019	020	021	022	023	024	025	026	027	028	029	030	031	032	033	034	035	036	037	038	039	040	041	042	TIU	FU101	FU102	THC	FU103
中 间 投 入	农业	001	5.78994e+07	698893	116.766	193063	30177.7	9.54739e+07	2.75463e+07	4.37172e+06	6.98256e+06	3.82759e+06	11487.2	1.53533e+07	142076	19855.9	47362.6	135065	28224.1	16148	59964.8	958.457	4.37236e+06	0	63872.2	62054.1	28.9167	3.82143e+07	3.48693e+06	0	23918.8	1.97845e+06	1.44729e+07	0	11997.1	277598	66730.1	534024	221923	471446	551113	402868	217136	0	2.78268e+08	5.0273e+07	5.42457e+07	1.04519e+08	2.82025e+06
	煤炭开采和洗选业	002	1.28506e+06	2.2839e+06	386387	178426	77043.5	854276	782546	125163	506703	724040	4.83422e+06	5.48381e+06	5.55976e+06	6.98164e+06	246155	1.36106e+06	698883	249935	151551	27111.8	483757	0	4.25575e+07	1.97017e+06	26234.6	350235	630022	13900.2	143381	175026	552506	49266.4	333944	164167	111499	332316	180665	796901	1.18854e+06	533777	33036.8	368697	8.37932e+07	563287	1.36048e+06	1.92377e+06	0
	石油和天然气开采业	003	11171.8	28678.8	556207	98760	145990	65439.7	167073	0	0	57901.6	5.85057e+07	5.36738e+06	427491	578185	182944	291901	150221	44522.6	14418.5	2800.35	1234.75	0	1.00959e+06	311363	472.235	0	690716	0	0	0	103129	0	403.06	14174.3	2108.74	11200.4	29468.7	24601.3	0	17828.2	19499.5	37145.2	6.89697e+07	0	0	0	0
	金属矿采选业	004	0	0	0	2.6858e+06	0	0	0	0	0	0	0	1.93092e+06	389808	3.20439e+07	2.08005e+06	1.18606e+06	355046	1.1373e+06	107715	47837.5	8642.83	0	147113	0	0	0	0	0	0	0	0	0	0	0	122010	20507.8	44003.7	0	0	0.113122	0	0	4.23067e+07	0	0	0	0
	非金属矿采选业	005	110023	61975.1	4499.18	23535.7	1.38822e+06	186251	0	0	0	4018.98	0	5.78141e+06	8.63077e+06	1.98961e+06	212401	185373	41382.8	42479	74404.2	10742.9	78496.5	0	36726.9	0	3591.52	6.77804e+06	43978.2	0	0	0	0	0	20989.7	0	2710.09	51729.3	10082.6	19718.9	35415.9	18041.6	5677.93	13203.5	2.58655e+07	46841.6	165312	212153	0
	食品制造及烟草加工业	006	3.17322e+07	9264.6	26138.7	14054.9	0	4.21268e+07	61438.5	4.91541e+06	2543.07	26666	0	3.55091e+06	3607.66	0	0	0	0	0	0	865.703	275752	0	0	0	0	338077	769934	176.04	45495.3	1.80021e+06	2.89724e+07	15508.3	875.148	531832	45407	35314	151403	1.42251e+06	929795	393141	1.8489e+06	0	1.20047e+08	3.2332e+07	6.49981e+07	9.73301e+07	0
	纺织业	007	264113	50987.6	111486	24816.6	24889.1	336260	5.36531e+07	3.40123e+07	748270	2.05609e+06	8683.93	1.31183e+06	815248	106665	275400	1.21391e+06	405488	102740	547348	80211.7	3.16046e+06	0	35797.8	781.411	2323.78	804715	310462	22250.4	197194	47216.7	229740	25228.2	2537.21	144333	127134	30618.9	53989.2	5.85039e+06	333379	547353	233684	4.50701e+06	1.12816e+08	2.74881e+06	6.64059e+06	9.3894e+06	0
	服装皮革羽绒及其制品业	008	62608.6	276208	212628	157113	133735	180882	461538	1.88689e+07	1.16869e+06	850782	83108.8	1.35965e+06	458351	430732	174805	524708	670638	260259	236462	91525.6	130048	0	561726	33587.3	38051	560942	644292	130458	130756	1.08689e+06	551216	367369	38681.4	427560	8561.65	108883	61257.5	392735	59067	278648	96802.6	474717	3.28456e+07	5.33406e+06	3.35235e+07	3.88576e+07	0
	木材加工及家具制造业	009	856932	546715	64523.4	68848.7	50004.6	246520	127919	192521	1.50062e+07	1.70247e+06	31957.6	753075	860205	170053	1.18815e+06	734280	406496	515799	386176	82943.9	551016	0	177587	5474.12	17360.8	9.7807e+06	255357	18005.1	80098.2	541394	250491	212741	152596	173282	60631.9	119932	112734	1.69939e+06	1.37654e+06	629994	253777	2.18166e+06	4.26425e+07	850287	3.52385e+06	4.37414e+06	0
	造纸印刷及文教用品制造业	010	542686	116107	112753	100766	121671	4.9305e+06	895326	1.57003e+06	789188	2.83313e+07	83302.9	4.96466e+06	4.28781e+06	354691	706665	1.37315e+06	512100	3.66059e+06	2.36385e+06	414692	1.408e+06	0	477336	15525.5	40794.5	308759	940775	725882	2.6379e+06	4.1431e+06	352121	1.73539e+06	125071	8.12736e+06	150277	770305	142531	1.73686e+06	4.33345e+06	685777	3.11959e+06	4.71752e+06	9.29261e+07	725206	4.13765e+06	4.86286e+06	0
	石油加工、炼焦及核燃料加工业	011	4.27805e+06	1.30672e+06	1.58434e+06	2.9418e+06	1.24617e+06	693370	656252	414539	738375	914093	1.07547e+07	1.13533e+07	6.16773e+06	1.1546e+07	1.0792e+06	2.3888e+06	1.03902e+06	1.26412e+06	1.07126e+06	134290	606337	0	1.63056e+07	887826	35379.8	7.04758e+06	4.12817e+07	113370	123757	2.13875e+06	882525	509295	282519	647960	232710	530527	1.56523e+06	726180	460129	538703	342889	1.33333e+06	1.38164e+08	922789	1.52363e+06	2.44642e+06	0
	化学工业	012	2.9233e+07	2.061e+06	885825	1.74883e+06	2.76654e+06	8.47557e+06	1.83547e+07	7.25689e+06	5.77833e+06	1.4872e+07	3.87459e+06	1.62372e+08	1.17817e+07	4.98612e+06	3.34629e+06	1.43794e+07	1.19894e+07	2.04246e+07	1.54429e+07	4.7342e+06	3.23221e+06	0	1.70905e+06	58820.3	460602	1.33909e+07	2.83516e+06	40070.1	757786	2.63872e+06	1.20154e+06	516255	114026	731832	310182	797987	541745	4.30889e+06	1.13806e+06	3.71175e+07	709922	948313	4.18323e+08	5.67527e+06	1.13893e+07	1.70646e+07	0
	非金属矿物制品业	013	1.21546e+06	819559	243397	291594	330983	1.76384e+06	336979	333279	396044	360869	255758	2.66837e+06	2.01369e+07	6.6617e+06	1.10237e+06	1.43003e+06	1.18627e+06	2.60334e+06	1.23654e+07	1.08483e+06	678602	0	576916	14818.8	36070.1	8.2308e+07	439750	68822.3	30688.6	179344	318352	146069	1.0122e+06	100314	86046.2	591996	304398	282783	555194	399546	152560	319307	1.44189e+08	1.01637e+06	4.98761e+06	6.00398e+06	0
	金属冶炼及压延加工业	014	361704	4.13179e+06	1.19074e+06	828923	223384	540772	206162	298062	1.36865e+06	1.36746e+06	1.37982e+06	3.65687e+06	4.889e+06	1.0331e+08	3.87074e+07	5.83183e+07	2.43876e+07	3.67173e+07	6.47671e+06	2.97114e+06	2.38432e+06	0	721248	17446.7	24641.8	2.91413e+07	915457	12568.7	17023.9	81286.4	14778.1	0	228806	97282.1	124315	515337	162199	212637	131830	27189.2	30020.1	0	3.26192e+08	75996.1	164404	240401	0
	金属制品业	015	1.00726e+06	1.68409e+06	449118	716613	232280	1.85985e+06	293782	473041	1.30052e+06	1.63519e+06	280221	3.14606e+06	4.27758e+06	2.83884e+06	1.21917e+07	9.95838e+06	3.4343e+06	6.99068e+06	5.74346e+06	1.55331e+06	1.58597e+06	0	1.19275e+06	35397.7	316028	1.66939e+07	579112	5456.02	987667	377301	234518	223919	212046	2.50678e+06	322245	585246	146769	183813	280656	284532	49159.5	803350	8.76729e+07	971239	3.34358e+06	4.31482e+06	0
	通用、专用设备制造业	016	2.77452e+06	2.7639e+06	1.27567e+06	1.23753e+06	1.14939e+06	794235	2.25315e+06	464224	543565	1.2759e+06	1.45116e+06	4.14184e+06	4.38407e+06	6.60864e+06	1.51222e+06	3.71152e+07	1.36476e+07	6.19833e+06	2.93823e+06	1.0711e+06	255127	0	8.61904e+06	124504	249157	1.14181e+07	4.47664e+06	224735	1.35358e+06	1.82189e+06	175533	802465	421939	1.99298e+06	342036	1.41969e+06	483981	210628	601960	5.29497e+06	105729	176632	1.34172e+08	94994.2	1.06188e+06	1.15687e+06	0
	交通运输设备制造业	017	1.25175e+06	654309	443622	613180	539917	595111	296023	159435	257057	786853	232429	1.0008e+06	361263	1.88104e+06	377743	2.71134e+06	5.1478e+07	754886	874878	197802	124204	0	1.80518e+06	92227.1	126666	1.21032e+06	1.66107e+07	265997	2.52744e+06	3.33506e+06	79257	677688	551494	3.21208e+06	110885	656456	1.54817e+06	675570	527802	122407	338700	1.89328e+06	1.01959e+08	4.60585e+06	6.19244e+06	1.07983e+07	0
	电气、机械及器材制造业	018	275051	1.93097e+06	893550	273175	250237	325826	553048	231594	234319	595176	565333	1.64082e+06	1.08813e+06	1.74398e+06	566253	1.14195e+07	4.15376e+06	1.93168e+07	1.8876e+07	2.38633e+06	307498	0	1.54742e+07	22184.5	75517.7	1.09431e+07	793210	33476.1	9.96124e+06	1.92477e+06	769630	268541	637357	5.74988e+06	894482	368792	157256	228119	442920	283663	128810	205648	1.1699e+08	3.79323e+06	1.55691e+07	1.93624e+07	0
	通信设备、计算机及其他电子设备制造业	019	90980.1	202820	178694	87617.4	57776	148212	280193	203151	80251.8	1.04278e+06	182297	1.00449e+06	534550	312416	197016	4.63089e+06	936843	4.88209e+06	1.36618e+08	7.05184e+06	170971	0	938258	12422.4	41987.8	713373	550767	49544	1.12554e+07	1.37902e+06	70710	1.06066e+06	41679.2	2.33633e+07	1.55278e+06	1.70535e+06	56624.5	964042	480593	213646	180926	400956	2.03926e+08	2.28512e+06	1.22496e+07	1.45347e+07	0
	仪器仪表及文化办公用机械制造业	020	122908	469336	584229	131857	66900.4	159615	148226	176976	108064	243539	157173	1.47287e+06	455897	596989	154246	1.14237e+06	767355	813113	842398	2.48576e+06	89663	0	5.04231e+06	18730.5	45978.5	4.98842e+06	401797	4225.35	3.33254e+06	139602	9029.24	652365	20096.6	135396	351152	628180	114401	979798	725002	730716	112771	260935	2.98829e+07	250345	866716	1.11706e+06	0
	其他制造业	021	450499	362703	70569.1	157021	166055	345467	495512	399382	224994	547380	102544	1.03761e+06	625740	1.14237e+06	391661	1.17715e+06	467121	908277	795181	158787	2.13076e+06	0	112880	23364.7	54494.8	1.71833e+06	256744	15082.1	218255	163132	414776	91367.8	13215.8	469092	79470.1	191561	96522.1	594700	208911	311187	66590.5	207852	1.74643e+07	1.41076e+06	8.195e+06	9.60577e+06	0
	废品废料	022	0	866.532	867.431	1719.46	1263.19	88309	12470.3	9013.16	36732.9	2.75189e+06	15845.6	216368	832501	1.4055e+07	189520	1.23923e+06	114554	64408.4	238163	9148.45	68419.2	0	0	0	0	0	0	0	0	0	0	0	0	0	0	0	0	0	0	0	0	0	1.99463e+07	0	0	0	0
	电力、热力的生产和供应业	023	5.13017e+06	8.66385e+06	3.52468e+06	4.66953e+06	1.80605e+06	3.2301e+06	4.7813e+06	1.08388e+06	1.78147e+06	3.5151e+06	4.44232e+06	3.29562e+07	1.54467e+07	2.32283e+07	5.33367e+06	8.14144e+06	3.16085e+06	2.80675e+06	3.99752e+06	475010	890080	0	1.44292e+07	344468	2.18994e+06	7.03891e+06	3.89047e+06	159921	4.0405e+06	3.05312e+06	3.80537e+06	1.53387e+06	1.07826e+06	1.61748e+06	378265	710694	533684	958872	4.09805e+06	2.66186e+06	375597	2.09918e+06	1.94063e+08	2.13728e+06	1.2237e+07	1.43743e+07	0
	燃气生产和供应业	024	14944.3	721.843	56890.9	48561.7	13943	105957	39753.8	14900.5	12529.6	25926	78188.6	225340	232056	302137	17168.6	91757.3	93667.3	137152	111039	19871.7	56501.9	0	194519	269171	37144.9	43525.5	299946	7456.72	77195	65028.2	323946	18275.5	27855.8	96940.5	4418.08	28667	28866.4	89346.9	83633.3	56876.2	36210.8	45472.8	3.5335e+06	0	3.49465e+06	3.49465e+06	0
	水的生产和供应业	025	124997	100881	64500.5	87180.2	60315.9	211508	157116	67962.1	82778.4	235207	131839	697778	272900	412816	124418	231916	210136	165532	233809	60593.9	33660.8	0	490770	25398.9	372829	359981	332504	20252.5	313052	190058	459186	123706	42540.3	142583	30164.2	129232	50328.6	151967	433323	247278	63909.1	122953	7.86986e+06	217214	1.62181e+06	1.83902e+06	0
	建筑业	026	505597	168421	51639	27591.2	14996.9	63916.3	57515.2	52202.5	18153.5	45026.7	24842	206112	117883	158496	27270.7	122110	143280	66588.5	70787	17182.3	127293	0	189345	2826.9	14323.4	385144	2.1049e+06	334349	1.03648e+06	707616	1.72177e+06	1.37971e+06	2.05493e+06	463256	38560	1.46299e+06	607789	943811	2.97482e+06	2.461e+06	314730	1.37903e+06	2.26643e+07	0	0	0	0
	交通运输及仓储业	027	8.12311e+06	3.55119e+06	847319	1.28812e+06	2.12227e+06	6.72149e+06	2.97619e+06	2.82531e+06	2.86455e+06	4.24794e+06	5.16368e+06	1.2559e+07	8.0594e+06	1.13542e+07	3.36385e+06	8.13726e+06	4.32526e+06	4.80957e+06	5.81582e+06	1.17499e+06	1.03261e+06	0	7.2195e+06	334857	122873	1.45029e+07	2.98024e+07	449037	1.12347e+06	3.90047e+06	2.00229e+06	3.08854e+06	850731	3.16161e+06	520914	2.04713e+06	402143	1.20505e+06	2.31704e+06	1.13168e+06	1.05551e+06	3.06583e+06	1.79667e+08	7.26566e+06	2.77623e+07	3.5028e+07	5.96388e+06
	邮政业	028	138520	48708.3	11290.1	10255.4	8346.68	80492.8	83416	98925.8	31018.2	62504.2	6771.6	221357	51113.8	34403.6	39377.5	163666	60022.9	97789.4	101140	21088.1	19980.6	0	35345	1971.49	3905.04	28125.4	121797	21938.1	64972	178032	24432.2	365561	2784.62	198089	11279.3	33871.7	6039.33	44855.8	199535	356957	219350	707320	4.01635e+06	1.496e+06	803439	2.29944e+06	0
	信息传输、计算机服务和软件业	029	568457	866430	353186	115104	816822	1.08282e+06	886043	1.3631e+06	596811	481640	353144	2.89786e+06	1.57816e+06	1.90225e+06	2.23951e+06	3.20977e+06	2.11871e+06	2.72891e+06	2.01426e+06	444624	458897	0	1.12317e+06	85696	239791	1.39563e+07	2.1352e+06	176579	2.31613e+06	2.65585e+06	1.19733e+06	5.04312e+06	406241	1.69382e+06	177042	993152	235350	528615	1.29894e+06	1.14162e+06	1.13549e+06	3.78804e+06	6.7404e+07	1.66932e+06	2.19103e+07	2.35796e+07	0
	批发和零售贸易业	030	4.40225e+06	1.22828e+06	413707	509215	462537	6.49697e+06	2.76418e+06	2.79792e+06	1.72857e+06	3.68413e+06	5.44301e+06	7.68434e+06	3.8432e+06	6.40791e+06	1.71495e+06	4.9282e+06	3.60163e+06	3.54829e+06	4.75275e+06	847160	1.11543e+06	0	5.31299e+06	196582	133429	5.32364e+06	2.38384e+06	154962	1.80595e+06	1.34388e+06	2.44064e+06	462358	218061	2.13072e+06	228067	859957	257717	1.1566e+06	1.02864e+06	3.09089e+06	631830	1.10001e+06	9.86354e+07	9.80985e+06	2.65763e+07	3.63861e+07	0
	住宿和餐饮业	031	741027	911083	241640	320702	395755	1.05056e+06	1.37763e+06	695667	422268	1.3519e+06	168370	2.28602e+06	1.71065e+06	752590	927450	2.80497e+06	794283	2.02256e+06	1.00151e+06	341917	300320	0	674903	122891	64843.5	2.31634e+06	3.48679e+06	57357.5	1.02632e+06	3.94542e+06	2.10509e+06	4.15287e+06	1.35663e+06	3.82517e+06	416400	3.8871e+06	354117	899501	2.64733e+06	1.31922e+06	717619	1.4685e+07	6.86798e+07	6.78853e+06	3.81408e+07	4.49293e+07	0
	金融保险业	032	4.05917e+06	915996	780830	328835	301851	1.5958e+06	1.25923e+06	803974	512778	1.20895e+06	589917	3.34554e+06	3.28683e+06	1.9647e+06	522890	2.65151e+06	1.1463e+06	1.28214e+06	3.00651e+06	180725	348267	0	5.30345e+06	32536.3	157874	2.15721e+06	1.13106e+07	115732	671492	4.85551e+06	2.09774e+06	6.81321e+06	5.05044e+06	2.93444e+06	68239.5	1.93339e+06	88650.3	1.05797e+06	233555	257573	175148	2.51268e+06	7.79201e+07	5763400	28859700	34623100	0
	房地产业	033	92922.8	56969.9	12268.1	10169.8	19260.1	221610	190238	377058	178380	258019	31135	524976	119461	73223.3	172101	289861	165284	305703	579179	322560	77318.7	0	46228.8	5198.08	1585.85	49836.7	389892	37052.1	836021	1.84478e+06	560653	3.56522e+06	570727	1.14237e+06	17245.8	153323	71251.1	1.34103e+06	366625	430168	259426	5.09537e+06	2.08617e+07	19250900	33415700	52666600	0
	租赁和商务服务业	034	941241	848410	673964	206678	301394	5.66485e+06	1.39707e+06	5.01125e+06	952279	1.33912e+06	591609	7.26923e+06	2.26596e+06	1.00972e+06	1.25508e+06	3.22349e+06	3.98917e+06	3.88477e+06	7.26146e+06	483692	532127	0	680217	37807.9	65354.2	9.58283e+06	3.38047e+06	46525.5	1.49416e+06	6.92205e+06	2.78118e+06	3.52634e+06	3.75844e+06	4.39682e+06	267742	1.65112e+06	334238	428485	884857	651896	626963	1.90921e+06	9.25293e+07	310827	9.47999e+06	9.79082e+06	1.06658e+06
	科学研究事业	035	93418.9	39470.2	130638	22720.1	19904.2	68307.4	19070	26366.7	10137.3	26690.4	70608.7	262626	98603.6	56225.3	148317	229618	232387	211454	521909	38462	18606.9	0	66021.3	1212.12	1978.75	36330	13415.6	14982	711873	47163.2	843.533	18433.8	3681.47	65718.2	393362	287117	9970.94	1953.5	652950	66702.4	6596.11	119272	4.86512e+06	0	0	0	6.72976e+06
	综合技术服务业	036	2.88828e+06	819756	502561	340332	113855	478603	238874	207121	65638.4	274136	143580	786925	348728	624996	366324	631286	283095	281759	501370	78922.1	59291.7	0	1.7227e+06	6948.34	12158.4	2.02269e+06	197565	767.165	90916.6	666562	35823.6	110539	125921	23773	108447	4.90228e+06	95400.1	38141.4	236238	133454	13788.3	186950	2.07665e+07	0	0	0	2.42595e+07
	水利、环境和公共设施管理业	037	680829	167460	87058.8	44028.4	22628.2	32678.5	24932.4	15286.6	2776.14	4760.17	3827.14	168510	21482.7	30341.7	6154.61	4807.59	4816.15	6875.61	18448.1	4452.38	2214.91	0	164012	68.0331	56665.1	2.12347e+06	626670	48.0025	18803.7	279296	16194.5	139538	55334.5	230358	19721	168630	754486	769550	168838	77698.7	25849.8	1.45212e+06	8.50172e+06	0	641128	641128	9.98035e+06
	居民服务和其他服务业	038	874119	701415	396909	198096	153280	676349	741035	454521	143914	515974	624714	2.12452e+06	808901	1.88739e+06	543277	1.17729e+06	647312	663293	739091	177658	92698	0	3.33926e+06	109511	178889	440258	621619	22991.6	1.08096e+06	2.94322e+06	530316	197167	79018.7	1.31738e+06	98458.7	734812	165732	3.07447e+06	708391	271841	161847	208182	3.06261e+07	7.59373e+06	1.82494e+07	2.58431e+07	514539
	教育	039	297303	353695	67058.1	88201.4	58224.2	147339	152133	95001.3	43478.6	154805	53067.1	395103	227019	173792	178915	331750	227668	124020	142387	50838.3	28624.4	0	262302	9075.13	32898.7	403004	568622	57559.3	147362	317335	348656	649134	64178.5	323797	59125.1	134128	92299.7	64757.4	298076	437026	77138.8	1.07272e+06	8.80962e+06	6.12001e+06	2.41427e+07	3.02627e+07	4.88914e+07
	卫生、社会保障和社会福利事业	040	253599	833901	21969.8	332290	23412.4	1.06333e+06	202601	976697	65420.4	175463	78624.8	492550	212854	766457	140783	606892	509615	36372.3	252354	30483.9	11114.8	0	1.02299e+06	14976.7	2975.72	409988	560485	527.582	34308	24008.2	36042.6	522910	5286.24	33014.7	330174	293648	55956.2	54066.1	887215	869107	173311	661651	1.30794e+07	8.17664e+06	3.35631e+07	4.17397e+07	3.52114e+07
	文化、体育和娱乐业	041	49180.9	98962.9	57747.3	106716	111073	319732	203513	263750	125089	208229	55635.7	730028	645898	225371	132753	488248	205540	270819	349409	129286	122092	0	366957	59676.7	38550.3	212878	111352	98254.9	1.10062e+06	148622	117308	479180	89692.4	1.48152e+06	91781	346950	284090	106491	875701	524785	1.34533e+06	799111	1.35779e+07	1.70695e+06	4.85638e+06	6.56333e+06	6.40989e+06
	公共管理和社会组织	042	0	0	0	0	0	0	0	0	0	0	0	0	0	0	0	0	0	0	0	0	0	0	0	0	0	0	0	0	0	0	0	0	0	0	0	0	0	0	0	0	0	0	0	0	0	0	1.24204e+08
	中间投入合计	TII	1.63805e+08	4.08364e+07	1.75712e+07	2.13294e+07	1.58285e+07	1.89503e+08	1.25134e+08	9.17065e+07	4.59091e+07	8.17895e+07	1.00865e+08	3.15402e+08	1.16458e+08	2.49724e+08	8.21839e+07	1.90382e+08	1.38789e+08	1.30418e+08	2.37695e+08	2.94977e+07	2.7431e+07	0	1.40209e+08	5.36757e+06	5.32339e+06	2.98102e+08	1.39252e+08	3.52031e+06	5.18148e+07	5.80392e+07	7.026e+07	3.95438e+07	2.00632e+07	7.41461e+07	8.36277e+06	3.07641e+07	1.06135e+07	3.46972e+07	3.47541e+07	6.50191e+07	1.54618e+07	5.98596e+07	3.57743e+09	1.92282e+08	5.19893e+08	7.12175e+08	2.66052e+08
增加值	劳动者报酬	VA001	2.18138e+08	1.21776e+07	3.59524e+06	2.66252e+06	2.15525e+06	1.52859e+07	1.28823e+07	1.45635e+07	4.98951e+06	9.24489e+06	4.57551e+06	2.62941e+07	1.39974e+07	1.57179e+07	8.20969e+06	2.14141e+07	1.33266e+07	1.22255e+07	1.72635e+07	3.20967e+06	4.12865e+06	0	1.34655e+07	650011	1.64852e+06	5.20702e+07	2.63545e+07	2.21368e+06	8.64209e+06	3.29307e+07	1.16185e+07	2.49712e+07	9.97641e+06	1.05941e+07	3.04005e+06	8.52052e+06	4.14373e+06	8.47712e+06	4.32201e+07	1.91456e+07	5.26461e+06	5.93175e+07	7.82322e+08
	生产税净额	VA002	594100	6.13005e+06	6.39506e+06	1.99283e+06	1.13946e+06	2.47355e+07	5.42275e+06	3.98082e+06	1.85672e+06	4.12896e+06	7.72303e+06	1.70944e+07	6.89955e+06	1.45961e+07	3.51979e+06	9.7082e+06	8.48871e+06	5.40705e+06	4.65768e+06	1.01131e+06	1.24843e+06	0	1.30991e+07	267338	424699	1.26745e+07	9.57871e+06	319775	2.72975e+06	3.92006e+07	4.80833e+06	7.66853e+06	9.99267e+06	3.04783e+06	158075	1.40803e+06	308408	2.1206e+06	1.48961e+06	842773	1.29915e+06	359757	2.48529e+08
	固定资产折旧	VA003	1.19718e+07	3.88653e+06	5.25858e+06	968365	561079	7.77085e+06	5.36488e+06	2.43407e+06	1.46572e+06	4.32001e+06	5.17005e+06	1.52654e+07	6.26243e+06	1.38946e+07	2.85775e+06	7.16603e+06	5.5985e+06	4.56623e+06	9.14588e+06	906384	852750	0	2.08955e+07	575701	1.38439e+06	5.43947e+06	1.98006e+07	541512	2.03246e+07	9.66225e+06	4.26436e+06	1.46472e+06	4.86579e+07	6.24396e+06	537945	1.74065e+06	2.12598e+06	1.57142e+06	5591260	2.47021e+06	1.74792e+06	8.61026e+06	2.79339e+08
	营业盈余	VA004	0	9.83823e+06	2.43844e+07	5.37969e+06	3.06116e+06	2.48481e+07	9.40577e+06	9.53183e+06	5.60515e+06	9.04503e+06	5.84497e+06	2.93387e+07	1.55269e+07	2.03885e+07	8.6398e+06	2.17029e+07	1.04293e+07	1.20922e+07	1.30704e+07	2.9911e+06	3.68517e+06	1.2276e+07	1.53072e+07	371892	870282	3.11538e+07	4.95964e+07	-48505.8	1.59835e+07	5.35519e+07	2.12431e+07	2.89679e+07	1.38114e+07	9.23849e+06	927612	4.17269e+06	1.92116e+06	1.91252e+07	6.26222e+06	6.88633e+06	3.57062e+06	0	5.39999e+08
	增加值合计	TVA	2.30704e+08	3.20324e+07	3.96333e+07	1.10034e+07	6.91695e+06	7.26404e+07	3.30757e+07	3.05102e+07	1.39171e+07	2.67389e+07	2.33136e+07	8.79926e+07	4.26863e+07	6.45972e+07	2.3227e+07	5.99911e+07	3.78431e+07	3.4291e+07	4.41375e+07	8.11847e+06	9.915e+06	1.2276e+07	6.27674e+07	1.86494e+06	4.32789e+06	101338000	1.0533e+08	3.02646e+06	4.768e+07	1.35345e+08	4.19343e+07	6.30723e+07	8.24384e+07	2.91243e+07	4.66369e+06	1.58419e+07	8.49928e+06	3.12943e+07	5.65632e+07	2.93449e+07	1.18823e+07	6.82875e+07	1.85019e+09
总 投 入		TI	3.94509e+08	7.28688e+07	5.72045e+07	3.23328e+07	2.27455e+07	2.62144e+08	1.58209e+08	1.22217e+08	5.98262e+07	1.08528e+08	1.24179e+08	4.03395e+08	1.59144e+08	3.14321e+08	1.05411e+08	2.50373e+08	1.76632e+08	1.64709e+08	2.81833e+08	3.76162e+07	3.7346e+07	1.2276e+07	2.02976e+08	7.23252e+06	9.65128e+06	3.9944e+08	2.44582e+08	6.54677e+06	9.94948e+07	1.93385e+08	1.12194e+08	1.02616e+08	1.02502e+08	1.0327e+08	1.30265e+07	4.6606e+07	1.91127e+07	6.59916e+07	9.13173e+07	9.43641e+07	2.73441e+07	1.28147e+08	5.42762e+09
[truncated: 9 more columns]

## Sheet: 直接消耗
	2005年42个部门直接消耗表
(按当年生产者价格计算)			单位：万元
投入 产出		代码	中 间 使 用																																										中间使用合计
			农业	煤炭开采和洗选业	石油和天然气开采业	金属矿采选业	非金属矿采选业	食品制造及烟草加工业	纺织业	服装皮革羽绒及其制品业	木材加工及家具制造业	造纸印刷及文教用品制造业	石油加工、炼焦及核燃料加工业	化学工业	非金属矿物制品业	金属冶炼及压延加工业	金属制品业	通用、专用设备制造业	交通运输设备制造业	电气、机械及器材制造业	通信设备、计算机及其他电子设备制造业	仪器仪表及文化办公用机械制造业	其他制造业	废品废料	电力、热力的生产和供应业	燃气生产和供应业	水的生产和供应业	建筑业	交通运输及仓储业	邮政业	信息传输、计算机服务和软件业	批发和零售贸易业	住宿和餐饮业	金融保险业	房地产业	租赁和商务服务业	科学研究事业	综合技术服务业	水利、环境和公共设施管理业	居民服务和其他服务业	教育	卫生、社会保障和社会福利事业	文化、体育和娱乐业	公共管理和社会组织
	代码	-	001	002	003	004	005	006	007	008	009	010	011	012	013	014	015	016	017	018	019	020	021	022	023	024	025	026	027	028	029	030	031	032	033	034	035	036	037	038	039	040	041	042	TIU
中 间 投 入	农业	001	0.146763	0.00959112	2.0412e-06	0.00597113	0.00132676	0.364204	0.174113	0.0357702	0.116714	0.0352681	9.25056e-05	0.0380603	0.000892748	6.31709e-05	0.000449314	0.000539457	0.00015979	9.80395e-05	0.000212767	2.54799e-05	0.117077	0	0.000314679	0.00857988	2.99615e-06	0.0956695	0.0142567	0	0.000240403	0.0102307	0.128998	0	0.000117043	0.00268807	0.00512266	0.0114583	0.0116113	0.00714404	0.00603515	0.00426929	0.00794087	0	0.0512688
	煤炭开采和洗选业	002	0.00325737	0.0313426	0.0067545	0.00551843	0.0033872	0.0032588	0.00494627	0.0010241	0.00846959	0.00667143	0.0389295	0.0135942	0.0349353	0.0222118	0.0023352	0.00543615	0.00395671	0.00151743	0.000537732	0.000720747	0.0129534	0	0.209668	0.272405	0.00271825	0.000876815	0.00257591	0.00212321	0.00144109	0.000905065	0.00492454	0.000480104	0.00325794	0.00158968	0.00855944	0.00713031	0.0094526	0.0120758	0.0130155	0.00565658	0.00120818	0.00287714	0.0154383
	石油和天然气开采业	003	2.83184e-05	0.000393568	0.00972313	0.00305449	0.00641843	0.000249633	0.00105603	0	0	0.000533516	0.471141	0.0133055	0.00268618	0.00183947	0.00173553	0.00116587	0.000850474	0.000270311	5.11596e-05	7.44452e-05	3.30625e-05	0	0.00497394	0.0430505	4.89297e-05	0	0.00282406	0	0	0	0.000919204	0	3.93224e-06	0.000137254	0.000161882	0.000240321	0.00154183	0.000372795	0	0.00018893	0.000713113	0.000289864	0.0127072
	金属矿采选业	004	0	0	0	0.0830675	0	0	0	0	0	0	0	0.00478667	0.0024494	0.101946	0.0197328	0.00473718	0.00201008	0.0069049	0.000382194	0.00127173	0.000231426	0	0.000724783	0	0	0	0	0	0	0	0	0	0	0	0.00936634	0.000440025	0.00230232	0	0	1.19879e-09	0	0	0.0077947
	非金属矿采选业	005	0.000278885	0.000850503	7.86509e-05	0.00072792	0.0610325	0.000710491	0	0	0	3.70316e-05	0	0.0143319	0.0542323	0.00632986	0.00201498	0.000740388	0.000234288	0.000257903	0.000264001	0.000285594	0.00210187	0	0.000180942	0	0.000372129	0.0169688	0.000179809	0	0	0	0	0	0.000204774	0	0.000208045	0.00110993	0.000527535	0.00029881	0.000387833	0.000191191	0.000207647	0.000103034	0.00476553
	食品制造及烟草加工业	006	0.0804347	0.000127141	0.000456935	0.000434694	0	0.160701	0.000388337	0.0402188	4.25076e-05	0.000245705	0	0.00880257	2.26691e-05	0	0	0	0	0	0	2.30141e-05	0.00738372	0	0	0	0	0.000846376	0.00314796	2.68895e-05	0.000457263	0.00930896	0.258234	0.000151129	8.5379e-06	0.0051499	0.00348575	0.000757712	0.00792155	0.0215559	0.010182	0.00416621	0.067616	0	0.0221177
	纺织业	007	0.000669473	0.000699719	0.00194891	0.000767536	0.00109424	0.00128273	0.339127	0.278295	0.0125074	0.0189452	6.99309e-05	0.00325198	0.00512269	0.000339351	0.00261264	0.00484841	0.00229566	0.000623766	0.0019421	0.00213237	0.0846265	0	0.000176365	0.000108041	0.000240774	0.00201461	0.00126936	0.00339868	0.00198195	0.00024416	0.0020477	0.00024585	2.47529e-05	0.00139762	0.00975964	0.000656972	0.00282477	0.0886537	0.00365078	0.00580044	0.00854604	0.0351706	0.0207856
	服装皮革羽绒及其制品业	008	0.0001587	0.00379048	0.00371699	0.00485924	0.0058796	0.000690012	0.00291726	0.154389	0.0195348	0.00783926	0.000669268	0.00337052	0.0028801	0.00137036	0.00165832	0.00209571	0.0037968	0.00158011	0.000839016	0.00243314	0.00348226	0	0.00276745	0.00464393	0.00394258	0.00140432	0.00263426	0.019927	0.0013142	0.00562037	0.00491305	0.00358003	0.000377374	0.00414019	0.000657251	0.00233624	0.00320506	0.00595129	0.000646832	0.0029529	0.00354016	0.00370447	0.00605156
	木材加工及家具制造业	009	0.00217215	0.00750274	0.00112794	0.00212938	0.00219844	0.000940401	0.000808544	0.00157524	0.25083	0.0156868	0.000257352	0.00186684	0.00540519	0.000541016	0.0112716	0.00293275	0.00230137	0.00313157	0.00137023	0.00220501	0.0147544	0	0.000874915	0.000756877	0.00179881	0.024486	0.00104405	0.00275023	0.000805049	0.00279957	0.00223265	0.00207317	0.00148872	0.00167795	0.00465452	0.00257331	0.00589839	0.0257516	0.0150742	0.00667621	0.00928087	0.0170246	0.00785658
	造纸印刷及文教用品制造业	010	0.0013756	0.00159337	0.00197106	0.00311652	0.00534925	0.0188084	0.00565913	0.0128462	0.0131913	0.26105	0.000670831	0.0123072	0.0269429	0.00112844	0.00670391	0.00548442	0.00289924	0.0222246	0.0083874	0.0110243	0.0377014	0	0.00235169	0.00214662	0.00422685	0.00077298	0.00384646	0.110876	0.026513	0.0214242	0.00313849	0.0169114	0.00122019	0.0786998	0.0115363	0.016528	0.00745739	0.0263194	0.0474549	0.00726736	0.114086	0.0368133	0.017121
	石油加工、炼焦及核燃料加工业	011	0.010844	0.0179325	0.0276961	0.090985	0.0547875	0.002645	0.004148	0.00339184	0.012342	0.00842262	0.0866065	0.0281443	0.0387556	0.0367333	0.0102381	0.00954096	0.00588241	0.00767487	0.00380103	0.00356999	0.0162357	0	0.0803326	0.122755	0.00366582	0.0176436	0.168785	0.0173169	0.00124386	0.0110596	0.00786605	0.00496311	0.00275624	0.0062744	0.0178644	0.0113832	0.0818943	0.0110041	0.00503879	0.00570877	0.0125398	0.0104047	0.0254558
	化学工业	012	0.0740998	0.0282837	0.0154852	0.0540884	0.12163	0.0323317	0.116016	0.0593772	0.0965852	0.137033	0.0312017	0.402513	0.0740315	0.0158631	0.0317452	0.0574317	0.0678778	0.124004	0.0547946	0.125855	0.0865478	0	0.00841999	0.00813276	0.0477244	0.0335242	0.0115918	0.00612058	0.00761634	0.0136449	0.0107094	0.00503094	0.00111243	0.00708656	0.0238117	0.017122	0.0283447	0.0652946	0.0124627	0.393344	0.0259625	0.00740019	0.0770731
	非金属矿物制品业	013	0.00308096	0.0112471	0.00425486	0.00901852	0.0145516	0.00672852	0.00212996	0.00272695	0.00661991	0.00332511	0.0020596	0.00661479	0.126532	0.0211939	0.0104579	0.00571161	0.00671603	0.0158057	0.0438748	0.0288394	0.0181707	0	0.00284229	0.00204891	0.00373734	0.206058	0.00179796	0.0105124	0.000308444	0.000927395	0.00283751	0.00142345	0.00987497	0.000971376	0.0066055	0.0127021	0.0159265	0.00428513	0.00607983	0.00423409	0.00557927	0.00249172	0.0265657
	金属冶炼及压延加工业	014	0.000916847	0.0567019	0.0208155	0.0256372	0.00982104	0.00206288	0.0013031	0.0024388	0.0228771	0.0126	0.0111116	0.00906524	0.0307205	0.328677	0.367205	0.232925	0.13807	0.222922	0.0229807	0.0789856	0.0638442	0	0.00355337	0.00241226	0.00255322	0.0729552	0.00374294	0.00191984	0.000171103	0.000420335	0.000131718	0	0.00223222	0.000942013	0.00954323	0.0110573	0.00848644	0.00322219	0.00144364	0.000288131	0.00109786	0	0.0600984
	金属制品业	015	0.00255321	0.0231113	0.00785109	0.0221637	0.0102121	0.00709478	0.00185692	0.00387051	0.0217383	0.015067	0.0022566	0.00779897	0.0268786	0.00903166	0.115659	0.0397742	0.0194432	0.0424426	0.0203789	0.0412937	0.0424669	0	0.0058763	0.00489425	0.0327446	0.0417933	0.00236776	0.000833391	0.00992682	0.00195104	0.00209028	0.0021821	0.00206871	0.024274	0.0247377	0.0125573	0.00767911	0.0027854	0.00307341	0.00301526	0.00179781	0.00626896	0.0161531
	通用、专用设备制造业	016	0.00703284	0.0379298	0.0223002	0.0382749	0.0505328	0.00302977	0.0142416	0.00379837	0.00908574	0.0117564	0.0116861	0.0102675	0.0275477	0.0210251	0.0143459	0.14824	0.0772656	0.037632	0.0104254	0.0284745	0.00683144	0	0.0424634	0.0172144	0.0258159	0.0285852	0.0183032	0.0343276	0.0136045	0.00942108	0.00156455	0.00782006	0.00411641	0.0192987	0.026257	0.0304614	0.0253225	0.00319174	0.00659196	0.0561122	0.0038666	0.00137835	0.0247202
	交通运输设备制造业	017	0.00317293	0.00897928	0.00775502	0.0189647	0.0237373	0.00227017	0.00187109	0.00130453	0.00429673	0.00725021	0.00187173	0.00248095	0.00227003	0.00598445	0.00358353	0.0108292	0.291441	0.00458315	0.00310425	0.00525843	0.00332576	0	0.00889357	0.0127517	0.0131242	0.00303005	0.0679144	0.0406302	0.0254028	0.0172457	0.000706426	0.00660411	0.00538035	0.0311036	0.00851229	0.0140852	0.0810021	0.0102372	0.00577986	0.00129718	0.0123866	0.0147743	0.0187852
	电气、机械及器材制造业	018	0.000697197	0.0264993	0.0156203	0.00844886	0.0110016	0.00124293	0.00349567	0.00189495	0.00391666	0.00548405	0.00455257	0.00406754	0.00683738	0.0055484	0.00537186	0.04561	0.0235164	0.117278	0.0669758	0.063439	0.00823375	0	0.0762366	0.00306733	0.00782463	0.0273961	0.00324312	0.00511338	0.100118	0.00995309	0.00685979	0.00261695	0.00621802	0.0556779	0.0686665	0.00791296	0.00822782	0.00345678	0.00485034	0.00300605	0.0047107	0.00160478	0.0215546
	通信设备、计算机及其他电子设备制造业	019	0.000230616	0.00278336	0.00312378	0.00270987	0.00254011	0.000565384	0.00177103	0.00166222	0.00134142	0.0096084	0.00146802	0.0024901	0.0033589	0.000993938	0.00186903	0.018496	0.00530391	0.0296407	0.484749	0.187468	0.00457802	0	0.00462251	0.00171758	0.00435049	0.00178593	0.00225187	0.0075677	0.113126	0.00713095	0.000630246	0.0103362	0.00040662	0.226234	0.119202	0.0365908	0.00296265	0.0146086	0.00526289	0.00226407	0.00661663	0.00312887	0.0375719
	仪器仪表及文化办公用机械制造业	020	0.000311547	0.00644084	0.010213	0.00407811	0.00294126	0.000608882	0.000936895	0.00144805	0.0018063	0.00224401	0.0012657	0.0036512	0.00286468	0.0018993	0.00146328	0.00456268	0.00434436	0.00493666	0.002989	0.066082	0.00240087	0	0.0248419	0.00258977	0.00476398	0.0124885	0.00164279	0.00064541	0.0334947	0.000721889	8.04786e-05	0.00635733	0.000196062	0.00131108	0.0269568	0.0134785	0.00598561	0.0148473	0.00793937	0.00774359	0.00412415	0.00203621	0.00550572
	其他制造业	021	0.00114192	0.00497749	0.00123363	0.00485641	0.00730055	0.00131785	0.003132	0.00326781	0.00376079	0.00504366	0.000825779	0.0025722	0.0039319	0.00363441	0.00371557	0.00470158	0.00264459	0.00551443	0.00282146	0.00422123	0.0570547	0	0.000556124	0.0032305	0.00564638	0.00430184	0.00104972	0.00230375	0.00219363	0.000843561	0.00369695	0.000890384	0.000128932	0.00454236	0.00610067	0.00411022	0.00505014	0.00901175	0.00228775	0.00329773	0.00243528	0.00162198	0.00321767
	废品废料	022	0	1.18917e-05	1.51637e-05	5.31801e-05	5.55357e-05	0.000336872	7.88215e-05	7.37474e-05	0.000613993	0.0253564	0.000127603	0.000536368	0.00523111	0.0447155	0.00179792	0.00494953	0.000648542	0.000391043	0.000845051	0.000243205	0.00183204	0	0	0	0	0	0	0	0	0	0	0	0	0	0	0	0	0	0	0	0	0	0.00367496
	电力、热力的生产和供应业	023	0.0130039	0.118897	0.0616155	0.144421	0.0794024	0.0123219	0.0302213	0.00886848	0.0297775	0.0323887	0.0357736	0.0816971	0.097061	0.0738998	0.0505988	0.0325173	0.0178951	0.0170406	0.014184	0.0126278	0.0238334	0	0.0710882	0.0476277	0.226907	0.0176219	0.0159066	0.0244274	0.0406102	0.0157878	0.0339177	0.0149476	0.0105194	0.0156626	0.0290382	0.015249	0.0279229	0.0145302	0.0448771	0.0282084	0.0137359	0.016381	0.0357546
	燃气生产和供应业	024	3.78807e-05	9.90607e-06	0.000994519	0.00150194	0.000613	0.000404194	0.000251274	0.000121919	0.000209433	0.000238886	0.000629646	0.00055861	0.00145815	0.000961238	0.000162873	0.000366482	0.000530295	0.000832689	0.000393987	0.000528276	0.00151293	0	0.000958337	0.0372169	0.0038487	0.000108966	0.00122636	0.00113899	0.00077587	0.000336263	0.00288736	0.000178096	0.000271759	0.000938705	0.000339162	0.000615093	0.00151032	0.00135391	0.000915853	0.000602732	0.00132426	0.000354849	0.000651023
	水的生产和供应业	025	0.000316842	0.00138443	0.00112754	0.00269634	0.00265177	0.000806838	0.000993091	0.000556079	0.00138365	0.00216724	0.00106169	0.00172977	0.00171479	0.00131336	0.00118031	0.000926283	0.00118968	0.00100499	0.000829603	0.00161084	0.000901323	0	0.00241787	0.00351177	0.03863	0.000901214	0.00135948	0.00309351	0.00314642	0.000982799	0.00409278	0.00120553	0.00041502	0.00138068	0.00231561	0.00277285	0.00263325	0.00230283	0.00474524	0.00262047	0.00233721	0.000959469	0.00144997
	建筑业	026	0.00128159	0.00231129	0.000902709	0.000853351	0.000659336	0.000243821	0.000363539	0.000427131	0.000303438	0.000414884	0.00020005	0.000510945	0.000740728	0.000504249	0.000258709	0.000487712	0.000811175	0.000404279	0.000251167	0.000456779	0.00340848	0	0.000932846	0.00039086	0.00148409	0.000964208	0.00860608	0.0510708	0.0104174	0.00365911	0.0153464	0.0134454	0.0200478	0.00448585	0.00296013	0.0313905	0.0318002	0.014302	0.0325768	0.0260798	0.01151	0.0107613	0.00417573
	交通运输及仓储业	027	0.0205904	0.048734	0.0148121	0.0398394	0.0933052	0.0256405	0.0188117	0.0231173	0.0478811	0.0391413	0.0415827	0.0311334	0.0506421	0.0361229	0.0319118	0.0325005	0.0244874	0.0292004	0.0206357	0.0312362	0.0276498	0	0.0355683	0.0462988	0.0127312	0.036308	0.12185	0.0685891	0.0112918	0.0201695	0.0178466	0.030098	0.00829969	0.0306148	0.0399889	0.0439241	0.0210406	0.0182606	0.0253735	0.0119927	0.0386008	0.0239243	0.0331024
	邮政业	028	0.00035112	0.000668439	0.000197364	0.000317182	0.00036696	0.000307056	0.000527251	0.000809429	0.000518472	0.000575925	5.45311e-05	0.000548736	0.000321179	0.000109454	0.000373562	0.00065369	0.000339818	0.00059371	0.000358865	0.000560612	0.000535015	0	0.000174134	0.000272587	0.000404613	7.04121e-05	0.000497981	0.00335098	0.00065302	0.00092061	0.000217767	0.00356242	2.71667e-05	0.00191816	0.000865875	0.000726766	0.000315985	0.000679719	0.00218507	0.00378276	0.00802184	0.00551959	0.000739984
	信息传输、计算机服务和软件业	029	0.00144092	0.0118903	0.00617409	0.00355998	0.0359114	0.00413064	0.00560045	0.0111531	0.00997575	0.00443792	0.00284384	0.00718369	0.00991655	0.00605192	0.0212455	0.0128199	0.011995	0.016568	0.00714699	0.01182	0.0122877	0	0.00553353	0.0118487	0.0248455	0.0349396	0.00873	0.0269719	0.0232789	0.0137335	0.010672	0.0491455	0.00396326	0.0164018	0.0135909	0.0213095	0.0123138	0.00801033	0.0142244	0.012098	0.0415259	0.0295601	0.0124187
	批发和零售贸易业	030	0.0111588	0.0168561	0.00723207	0.0157492	0.0203353	0.024784	0.0174716	0.0228931	0.0288932	0.0339463	0.043832	0.0190492	0.0241492	0.0203865	0.0162692	0.0196834	0.0203905	0.0215428	0.0168637	0.0225212	0.0298674	0	0.0261755	0.0271803	0.013825	0.0133278	0.00974658	0.02367	0.0181512	0.00694925	0.0217537	0.0045057	0.00212739	0.0206324	0.017508	0.0184516	0.013484	0.0175265	0.0112645	0.0327549	0.0231066	0.00858396	0.0181729
	住宿和餐饮业	031	0.00187835	0.0125031	0.00422414	0.0099188	0.0173993	0.00400757	0.00870767	0.00569207	0.00705825	0.0124566	0.00135586	0.00566696	0.010749	0.00239434	0.00879842	0.0112032	0.00449682	0.0122796	0.00355354	0.00908961	0.00804157	0	0.00332504	0.0169914	0.00671864	0.00579896	0.0142561	0.00876118	0.0103153	0.0204019	0.0187629	0.0404699	0.0132352	0.0370403	0.0319657	0.0834033	0.0185278	0.0136305	0.0289905	0.0139801	0.026244	0.114595	0.0126537
	金融保险业	032	0.0102892	0.0125705	0.0136498	0.0101703	0.0132708	0.00608748	0.00795928	0.00657827	0.00857112	0.0111395	0.00475055	0.00829347	0.0206532	0.00625061	0.00496049	0.0105902	0.00648977	0.00778426	0.0106677	0.00480444	0.00932542	0	0.0261285	0.00449861	0.0163579	0.00540057	0.0462444	0.0176778	0.00674902	0.025108	0.0186974	0.0663951	0.0492718	0.0284151	0.00523853	0.0414838	0.00463828	0.0160319	0.00255762	0.00272957	0.00640533	0.0196078	0.0143562
	房地产业	033	0.00023554	0.000781815	0.00021446	0.000314534	0.000846767	0.000845376	0.00120245	0.00308516	0.00298164	0.00237744	0.000250727	0.0013014	0.000750645	0.000232957	0.00163267	0.00115772	0.000935749	0.00185602	0.00205504	0.00857502	0.00207034	0	0.000227755	0.00071871	0.000164315	0.000124766	0.00159412	0.0056596	0.00840266	0.00953942	0.00499717	0.0347433	0.00556798	0.0110619	0.00132391	0.00328977	0.00372794	0.0203212	0.00401484	0.0045586	0.00948746	0.0397618	0.00384362
	租赁和商务服务业	034	0.00238585	0.011643	0.0117817	0.00639222	0.0132507	0.0216097	0.00883051	0.041003	0.0159174	0.0123389	0.00476417	0.0180201	0.0142384	0.00321239	0.0119066	0.0128748	0.0225846	0.0235856	0.0257651	0.0128586	0.0142486	0	0.00335122	0.00522749	0.00677155	0.0239906	0.0138214	0.00710663	0.0150175	0.0357942	0.024789	0.0343644	0.0366672	0.0425758	0.0205537	0.0354272	0.0174877	0.00649303	0.00968992	0.00690831	0.0229286	0.0148986	0.0170479
	科学研究事业	035	0.000236798	0.000541662	0.0022837	0.000702695	0.000875084	0.000260572	0.000120536	0.000215737	0.000169446	0.00024593	0.000568605	0.000651039	0.000619586	0.000178878	0.00140704	0.000917105	0.00131565	0.0012838	0.00185184	0.00102248	0.00049823	0	0.000325267	0.000167593	0.000205024	9.09522e-05	5.48512e-05	0.00228846	0.00715488	0.000243883	7.51851e-06	0.000179638	3.59163e-05	0.00063637	0.0301972	0.00616052	0.000521691	2.96023e-05	0.00715034	0.000706863	0.000241226	0.000930742	0.000896363
	综合技术服务业	036	0.00732119	0.0112498	0.00878534	0.0105259	0.00500562	0.00182573	0.00150986	0.00169471	0.00109715	0.00252593	0.00115624	0.00195076	0.00219127	0.0019884	0.0034752	0.00252138	0.00160274	0.00171064	0.00177896	0.00209809	0.00158763	0	0.00848719	0.000960709	0.00125977	0.00506382	0.000807764	0.000117182	0.000913783	0.00344682	0.000319299	0.00107721	0.00122848	0.000230202	0.00832514	0.105186	0.00499144	0.000577974	0.002587	0.00141425	0.00050425	0.00145887	0.00382608
	水利、环境和公共设施管理业	037	0.00172576	0.00229811	0.00152189	0.00136173	0.000994845	0.000124659	0.000157591	0.000125078	4.64034e-05	4.3861e-05	3.08196e-05	0.00041773	0.000134989	9.6531e-05	5.83868e-05	1.92017e-05	2.72665e-05	4.17439e-05	6.54575e-05	0.000118363	5.93079e-05	0	0.000808039	9.40656e-06	0.00587125	0.0053161	0.00256221	7.33224e-06	0.000188992	0.00144425	0.000144343	0.00135981	0.00053984	0.00223063	0.00151392	0.00361819	0.0394756	0.0116613	0.00184892	0.000823393	0.000945352	0.0113316	0.00156638
	居民服务和其他服务业	038	0.00221571	0.00962573	0.00693843	0.0061268	0.00673893	0.00258007	0.00468389	0.00371897	0.00240553	0.00475428	0.00503076	0.00526659	0.00508282	0.00600466	0.0051539	0.00470215	0.00366474	0.00402706	0.00262244	0.0047229	0.00248214	0	0.0164515	0.0151414	0.0185353	0.00110219	0.00254156	0.0035119	0.0108645	0.0152195	0.00472676	0.00192141	0.000770903	0.0127566	0.00755836	0.0157664	0.00867129	0.0465888	0.00775746	0.00288076	0.0059189	0.00162455	0.00564264
	教育	039	0.000753603	0.00485386	0.00117225	0.00272793	0.00255981	0.000562054	0.000961596	0.000777318	0.000726748	0.00142641	0.000427345	0.000979446	0.0014265	0.000552914	0.00169731	0.00132502	0.00128893	0.000752967	0.000505219	0.0013515	0.000766467	0	0.00129228	0.00125477	0.00340874	0.00100892	0.00232487	0.00879201	0.0014811	0.00164095	0.00310761	0.00632585	0.000626122	0.00313543	0.00453885	0.00287791	0.00482922	0.000981299	0.00326418	0.00463127	0.00282104	0.00837098	0.00162311
	卫生、社会保障和社会福利事业	040	0.000642822	0.0114439	0.000384058	0.0102772	0.00102932	0.0040563	0.00128059	0.00799151	0.00109351	0.00161674	0.000633158	0.00122101	0.00133749	0.00243845	0.00133556	0.00242395	0.00288517	0.000220827	0.000895403	0.000810393	0.000297616	0	0.00503995	0.00207075	0.000308324	0.00102641	0.0022916	8.05866e-05	0.000344822	0.000124147	0.000321252	0.00509579	5.15723e-05	0.000319692	0.0253464	0.00630064	0.00292769	0.000819288	0.00971574	0.00921015	0.00633814	0.00516321	0.00240979
	文化、体育和娱乐业	041	0.000124664	0.0013581	0.00100949	0.00330054	0.0048833	0.00121968	0.00128635	0.00215805	0.00209087	0.00191866	0.00044803	0.00180971	0.00405857	0.000717009	0.00125939	0.00195008	0.00116366	0.00164422	0.00123978	0.00343697	0.00326921	0	0.00180789	0.00825116	0.00399432	0.00053294	0.000455275	0.0150082	0.0110621	0.000768531	0.00104558	0.00466964	0.000875034	0.014346	0.00704574	0.00744432	0.0148639	0.00161371	0.00958965	0.00556128	0.0492	0.00623589	0.00250164
	公共管理和社会组织	042	0	0	0	0	0	0	0	0	0	0	0	0	0	0	0	0	0	0	0	0	0	0	0	0	0	0	0	0	0	0	0	0	0	0	0	0	0	0	0	0	0	0	0
	中间投入合计	TII	0.415211	0.56041	0.307165	0.659683	0.695898	0.722899	0.790937	0.75036	0.767374	0.753623	0.812258	0.78187	0.731776	0.794487	0.779653	0.760393	0.785752	0.791809	0.843391	0.784176	0.734509	0	0.690764	0.742145	0.551574	0.7463	0.569346	0.537717	0.520779	0.300123	0.626235	0.385357	0.195736	0.71798	0.641984	0.660089	0.555308	0.525783	0.380586	0.689024	0.565453	0.467116	0.659116
增加值	劳动者报酬	VA001	0.552937	0.167116	0.062849	0.0823475	0.094755	0.0583111	0.0814255	0.119161	0.0834002	0.0851841	0.0368462	0.0651821	0.0879541	0.050006	0.0778828	0.0855286	0.0754483	0.074225	0.0612543	0.0853267	0.110552	0	0.0663406	0.0898735	0.170808	0.130358	0.107753	0.338133	0.0868597	0.170286	0.103557	0.243346	0.0973293	0.102586	0.233375	0.18282	0.216804	0.128458	0.473296	0.202891	0.192532	0.462886	0.144137
	生产税净额	VA002	0.00150592	0.0841245	0.111793	0.061635	0.0500961	0.0943586	0.0342758	0.0325718	0.0310352	0.038045	0.0621928	0.0423763	0.043354	0.046437	0.0333911	0.038775	0.0480586	0.0328279	0.0165264	0.0268851	0.0334288	0	0.0645353	0.0369634	0.0440044	0.0317307	0.0391635	0.0488447	0.0274362	0.202708	0.0428572	0.0747303	0.0974879	0.0295131	0.0121349	0.0302114	0.0161363	0.0321344	0.0163125	0.00893108	0.0475113	0.00280737	0.0457896
	固定资产折旧	VA003	0.0303462	0.0533361	0.091926	0.0299499	0.0246677	0.0296435	0.03391	0.019916	0.0244996	0.0398054	0.0416339	0.0378424	0.0393507	0.0442051	0.0271106	0.0286214	0.0316957	0.027723	0.0324514	0.0240956	0.0228338	0	0.102946	0.079599	0.143441	0.0136177	0.0809569	0.0827143	0.204278	0.0499639	0.0380087	0.0142738	0.474704	0.0604622	0.0412963	0.0373481	0.111234	0.0238124	0.0612289	0.0261775	0.063923	0.0671904	0.0514661
	营业盈余	VA004	0	0.135013	0.426267	0.166385	0.134583	0.0947881	0.0594514	0.0779912	0.0936905	0.0833425	0.047069	0.0727294	0.0975651	0.0648653	0.0819631	0.0866821	0.0590453	0.0734156	0.0463766	0.0795163	0.0986765	1	0.075414	0.0514195	0.0901727	0.0779937	0.20278	-0.00740911	0.160647	0.276919	0.189342	0.282293	0.134743	0.0894592	0.0712098	0.0895312	0.100517	0.289813	0.0685765	0.0729762	0.130581	0	0.0994908
	增加值合计	TVA	0.584789	0.43959	0.692835	0.340317	0.304102	0.277101	0.209063	0.24964	0.232626	0.246377	0.187742	0.21813	0.268224	0.205513	0.220347	0.239607	0.214248	0.208191	0.156609	0.215824	0.265491	1	0.309236	0.257855	0.448426	0.2537	0.430654	0.462283	0.479221	0.699877	0.373765	0.614643	0.804264	0.28202	0.358016	0.339911	0.444692	0.474217	0.619414	0.310976	0.434547	0.532884	0.340884
总 投 入		TI	1	1	1	1	1	1	1	1	1	1	1	1	1	1	1	1	1	1	1	1	1	1	1	1	1	1	1	1	1	1	1	1	1	1	1	1	1	1	1	1	1	1	1

## Sheet: 完全消耗
	2005年42个部门完全消耗表
(按当年生产者价格计算)			单位：万元
投入 产出		代码	中 间 使 用
			农业	煤炭开采和洗选业	石油和天然气开采业	金属矿采选业	非金属矿采选业	食品制造及烟草加工业	纺织业	服装皮革羽绒及其制品业	木材加工及家具制造业	造纸印刷及文教用品制造业	石油加工、炼焦及核燃料加工业	化学工业	非金属矿物制品业	金属冶炼及压延加工业	金属制品业	通用、专用设备制造业	交通运输设备制造业	电气、机械及器材制造业	通信设备、计算机及其他电子设备制造业	仪器仪表及文化办公用机械制造业	其他制造业	废品废料	电力、热力的生产和供应业	燃气生产和供应业	水的生产和供应业	建筑业	交通运输及仓储业	邮政业	信息传输、计算机服务和软件业	批发和零售贸易业	住宿和餐饮业	金融保险业	房地产业	租赁和商务服务业	科学研究事业	综合技术服务业	水利、环境和公共设施管理业	居民服务和其他服务业	教育	卫生、社会保障和社会福利事业	文化、体育和娱乐业	公共管理和社会组织
	代码	-	001	002	003	004	005	006	007	008	009	010	011	012	013	014	015	016	017	018	019	020	021	022	023	024	025	026	027	028	029	030	031	032	033	034	035	036	037	038	039	040	041	042
中 间 投 入	农业	001	0.242468	0.0442074	0.0169508	0.0429024	0.0481085	0.556913	0.365112	0.221957	0.240496	0.118668	0.0242136	0.11785	0.045939	0.0303342	0.0379401	0.0413546	0.0408438	0.0486013	0.0453384	0.0491711	0.227973	0	0.032225	0.047193	0.0296507	0.157777	0.0473915	0.0460292	0.0323982	0.0410692	0.324862	0.0313466	0.0149699	0.0582758	0.0553129	0.0788381	0.0570419	0.0926102	0.0508126	0.0783578	0.0960575	0.0717568
	煤炭开采和洗选业	002	0.0242796	0.0920162	0.0389949	0.0810592	0.0633989	0.0305079	0.0509314	0.0384218	0.0565299	0.05599	0.0874656	0.0860221	0.107573	0.0994856	0.0754421	0.0680252	0.0615856	0.0639767	0.0538786	0.0549238	0.061053	0	0.27273	0.345575	0.0855607	0.057853	0.0394489	0.0355028	0.0382595	0.0183677	0.0354952	0.0188389	0.0144198	0.0415494	0.0511249	0.0426939	0.0496228	0.0434655	0.0430769	0.0609064	0.030723	0.0268523
	石油和天然气开采业	003	0.0242406	0.0457216	0.042208	0.094889	0.0824205	0.026624	0.0395399	0.0339883	0.0470826	0.0456466	0.555682	0.0830587	0.071216	0.0763755	0.0612009	0.0550111	0.0507864	0.0561871	0.0470457	0.0489606	0.046752	0	0.0830165	0.147332	0.0378313	0.0537837	0.123857	0.0385872	0.0268944	0.0195851	0.0272744	0.0182085	0.00985109	0.0375194	0.0441589	0.0371813	0.0733581	0.0314978	0.0228601	0.0502273	0.0331482	0.0248721
	金属矿采选业	004	0.00607627	0.0256186	0.0122449	0.112446	0.0195772	0.00830634	0.0120206	0.0112405	0.0192889	0.0174956	0.0145244	0.0243715	0.0265466	0.181492	0.107281	0.0716086	0.0581156	0.071611	0.0334309	0.0421977	0.0275558	0	0.0224884	0.0164943	0.0165447	0.0332061	0.0131744	0.0136371	0.0198189	0.00671056	0.00766019	0.00686403	0.0046546	0.0228748	0.0334251	0.0177397	0.0197301	0.0104275	0.00858518	0.0184179	0.010015	0.00774033
	非金属矿采选业	005	0.00465333	0.00705997	0.00317493	0.00748191	0.0736679	0.0059482	0.00838838	0.00708958	0.0082484	0.00913968	0.0043866	0.0303966	0.0732539	0.0169485	0.0132935	0.0112402	0.0107357	0.0132141	0.0148609	0.01392	0.0115893	0	0.00581578	0.00481605	0.00565091	0.0387347	0.00417031	0.00633093	0.00590925	0.00252697	0.00446238	0.00291987	0.00272972	0.00757159	0.00764257	0.00839491	0.00739685	0.00642503	0.00488299	0.0154746	0.00543341	0.00366399
	食品制造及烟草加工业	006	0.125936	0.0182769	0.0091767	0.0192034	0.0240303	0.254689	0.0518782	0.093454	0.0397663	0.0309566	0.0121786	0.0421367	0.0213394	0.0145216	0.0180713	0.0202147	0.0190438	0.0232007	0.0209936	0.0229795	0.0462873	0	0.0157561	0.0216391	0.0149619	0.0301688	0.0215607	0.0189783	0.0173123	0.0276441	0.352963	0.0231614	0.00951325	0.0377926	0.0321222	0.0496033	0.0317744	0.0499968	0.0335997	0.0347355	0.112264	0.0507059
	纺织业	007	0.00701927	0.0143833	0.0110605	0.0159317	0.0188066	0.0114255	0.527058	0.510493	0.0502195	0.0572949	0.0114176	0.022939	0.0246796	0.0138865	0.0188604	0.0232134	0.021406	0.0179213	0.0216452	0.0213162	0.150903	0	0.0147608	0.0157315	0.0150428	0.0186551	0.0119452	0.0294916	0.0162779	0.011143	0.0144474	0.00902359	0.0035685	0.0230109	0.0297056	0.0168368	0.0178697	0.155067	0.0161447	0.0257889	0.0304412	0.0645804
	服装皮革羽绒及其制品业	008	0.0031516	0.0102052	0.00746204	0.0125265	0.0143163	0.00506001	0.0107932	0.189797	0.0369654	0.0195214	0.00754578	0.0127201	0.0114864	0.00907831	0.00980276	0.0100902	0.0134879	0.0102196	0.0094854	0.0110844	0.0116317	0	0.0100872	0.0126472	0.0104213	0.00940608	0.0083091	0.0299137	0.00704512	0.00982333	0.00994771	0.00786811	0.00240176	0.0127762	0.00736376	0.00940497	0.00957737	0.0132831	0.00535164	0.0116499	0.0108838	0.00957255
	木材加工及家具制造业	009	0.00665291	0.016918	0.00513985	0.0102088	0.0106463	0.00768199	0.00848522	0.00970495	0.342298	0.0352963	0.00626655	0.0113621	0.0168378	0.00829928	0.0243547	0.0127595	0.0123971	0.0140134	0.012969	0.0131365	0.0294699	0	0.0103824	0.0103699	0.00959569	0.0420142	0.00674112	0.013906	0.00887238	0.00795269	0.00906048	0.00748608	0.0047573	0.0134842	0.0149434	0.0128431	0.015693	0.0423715	0.0268231	0.0178673	0.0219626	0.0287312
	造纸印刷及文教用品制造业	010	0.0167277	0.0244353	0.0156038	0.0276489	0.0366356	0.0500679	0.036299	0.053577	0.0506901	0.38144	0.0198738	0.0522047	0.0686659	0.0244409	0.0356087	0.0370447	0.0359641	0.0661378	0.0614193	0.0554037	0.0814567	0	0.0282919	0.0255491	0.0278192	0.0374338	0.0239998	0.173572	0.0652614	0.0449885	0.0316217	0.0432228	0.0135892	0.147111	0.0489196	0.0556791	0.0347782	0.058848	0.0815515	0.0442376	0.187715	0.0700361
	石油加工、炼焦及核燃料加工业	011	0.0436903	0.0859294	0.0631547	0.180875	0.144363	0.0475414	0.0649197	0.0583183	0.0853743	0.0786206	0.16055	0.118844	0.12922	0.14409	0.111548	0.0992643	0.0899767	0.100346	0.0839197	0.0858141	0.0847728	0	0.154974	0.206831	0.06864	0.100367	0.247601	0.0736153	0.0485995	0.0371751	0.0488667	0.0343459	0.0186025	0.0685289	0.0822895	0.0693871	0.142625	0.0558064	0.0423455	0.0793982	0.0601648	0.0462072
	化学工业	012	0.195304	0.153573	0.0825523	0.209981	0.327536	0.193636	0.409365	0.322409	0.337954	0.419209	0.140351	0.789918	0.268768	0.154306	0.185033	0.244013	0.289572	0.369242	0.328364	0.398977	0.307651	0	0.147486	0.127266	0.173416	0.21854	0.112179	0.136403	0.154607	0.0814919	0.132262	0.072328	0.0339357	0.200204	0.207635	0.154532	0.158236	0.234055	0.108598	0.76793	0.174752	0.104507
	非金属矿物制品业	013	0.0124446	0.0315726	0.0151988	0.0295013	0.0367536	0.0210216	0.018982	0.0201128	0.0273327	0.0233093	0.0179412	0.0294875	0.165535	0.0533632	0.0450044	0.0383959	0.0385136	0.0526015	0.121627	0.0799327	0.0424218	0	0.0258088	0.0216432	0.020786	0.258381	0.0175361	0.0383341	0.0321897	0.0108963	0.0200526	0.0159615	0.0214647	0.0446347	0.0410291	0.0457362	0.042368	0.0234187	0.0254079	0.0311341	0.0239608	0.0172566
	金属冶炼及压延加工业	014	0.0390025	0.200445	0.0942202	0.163441	0.139074	0.0558105	0.076462	0.0737833	0.13877	0.119829	0.1105	0.117325	0.174965	0.604626	0.719509	0.54768	0.450725	0.519959	0.239777	0.308923	0.207659	0	0.162374	0.125311	0.116614	0.254223	0.0994621	0.100813	0.143008	0.0482875	0.0532417	0.0495767	0.034548	0.164484	0.166074	0.126983	0.128057	0.0716195	0.0613392	0.111651	0.0703779	0.0547472
	金属制品业	015	0.0138891	0.0507681	0.0228051	0.0525748	0.0399023	0.0246546	0.0234614	0.0263785	0.0546591	0.0461303	0.0251017	0.0380356	0.06202	0.0427134	0.16267	0.0844109	0.065528	0.0884262	0.0809443	0.0927507	0.0750429	0	0.0404847	0.03457	0.0609463	0.0821351	0.022278	0.025549	0.0441824	0.0145506	0.0200458	0.0167757	0.0111374	0.0681714	0.0635945	0.0433929	0.0337651	0.0227663	0.0204088	0.0329103	0.0232078	0.0223195
	通用、专用设备制造业	016	0.0271316	0.0883476	0.0497725	0.0979068	0.111009	0.0312681	0.0598837	0.0458168	0.0538125	0.0583737	0.0599457	0.0643437	0.0884218	0.088049	0.0794553	0.231206	0.178598	0.106221	0.0772491	0.0929926	0.0520056	0	0.104509	0.0745445	0.0757565	0.0873333	0.062959	0.0781348	0.0586063	0.0301402	0.0285562	0.030317	0.017324	0.0737987	0.0793002	0.078597	0.0751344	0.0350261	0.0337503	0.110026	0.0366123	0.0269713
	交通运输设备制造业	017	0.0183471	0.0404133	0.0251415	0.0579822	0.0717565	0.0245884	0.0278706	0.0285344	0.0377482	0.0418903	0.0312649	0.0359595	0.03863	0.0455301	0.042203	0.0516411	0.445425	0.0432265	0.0417775	0.0427372	0.0329568	0	0.0434223	0.0504803	0.0435655	0.0379587	0.127181	0.0850415	0.0589141	0.0384308	0.0210977	0.0273349	0.0166268	0.0766337	0.0420301	0.0510801	0.141401	0.035555	0.0255351	0.0293978	0.0434115	0.0400502
	电气、机械及器材制造业	018	0.0163592	0.0739214	0.0429799	0.0595948	0.0630941	0.0242236	0.0387341	0.0379428	0.0419824	0.046243	0.0468154	0.0541551	0.0585916	0.0554671	0.0563898	0.107762	0.0880351	0.186386	0.192885	0.15022	0.0468614	0	0.137389	0.0524505	0.0626463	0.0778631	0.0360795	0.0420011	0.168304	0.0324695	0.0337103	0.0319409	0.0212759	0.138128	0.138765	0.0563501	0.0471682	0.0334913	0.0328616	0.047571	0.039172	0.0283519
	通信设备、计算机及其他电子设备制造业	019	0.0200479	0.0523456	0.0380441	0.0511512	0.064103	0.0374333	0.0457009	0.0645573	0.0517995	0.0717367	0.0431412	0.0624714	0.0609825	0.0455472	0.0563773	0.0973497	0.080773	0.128367	1.02055	0.45325	0.0567041	0	0.0679676	0.0487344	0.055589	0.0697431	0.0448382	0.0601578	0.288193	0.0524739	0.0416611	0.0723703	0.0312592	0.515124	0.307307	0.148305	0.0533386	0.0688312	0.045971	0.057515	0.0675015	0.0455653
	仪器仪表及文化办公用机械制造业	020	0.00507303	0.0189887	0.0176358	0.0186859	0.0170697	0.00681112	0.010971	0.0108287	0.0125699	0.0135942	0.0156623	0.0189462	0.0172034	0.0161717	0.0156921	0.0184326	0.0189697	0.0192488	0.0185472	0.0843768	0.0129775	0	0.0401902	0.0164282	0.0204029	0.025759	0.0106379	0.010293	0.0463188	0.00581588	0.00703867	0.0137489	0.00353282	0.0134732	0.0410083	0.0263958	0.0164226	0.0240851	0.0159074	0.0212312	0.0132921	0.00900633
	其他制造业	021	0.00377038	0.0103791	0.00409443	0.0108227	0.0139132	0.00535487	0.00970624	0.0102738	0.0105598	0.0125284	0.00530295	0.00952566	0.0110362	0.0112992	0.0120258	0.0131566	0.0112564	0.014485	0.0130587	0.0132067	0.0666307	0	0.00712641	0.00958167	0.0108407	0.0116931	0.00507995	0.00750438	0.00821147	0.00358043	0.00773353	0.00390502	0.0018147	0.0126253	0.0133133	0.0106004	0.0104025	0.0144497	0.00598449	0.00995386	0.0075015	0.00552026
	废品废料	022	0.00259477	0.0105265	0.00512977	0.00908398	0.00839012	0.00468284	0.00524362	0.0054943	0.00914442	0.0412882	0.00621248	0.00823481	0.0165237	0.0734033	0.0360631	0.032229	0.0235236	0.0267544	0.0154899	0.0172687	0.014236	0	0.00898371	0.00702945	0.00675512	0.0145637	0.00575383	0.00978503	0.00906571	0.00368749	0.00374778	0.0037363	0.00218504	0.0125145	0.0099118	0.00812339	0.00756915	0.00534875	0.0053251	0.00744143	0.00853014	0.00467945
	电力、热力的生产和供应业	023	0.0566721	0.205191	0.106905	0.254226	0.184113	0.0708441	0.129491	0.0979278	0.129189	0.137083	0.133976	0.220236	0.218748	0.219935	0.197529	0.16388	0.14504	0.156671	0.139028	0.13854	0.125139	0	0.179105	0.162827	0.320467	0.137046	0.0823667	0.0910381	0.111577	0.0496077	0.0885947	0.0531056	0.0321184	0.106395	0.11816	0.0917092	0.103008	0.0814988	0.0950535	0.152439	0.0776179	0.0661689
	燃气生产和供应业	024	0.000647309	0.00131634	0.00174177	0.00315789	0.00225694	0.00128773	0.00150446	0.00136755	0.00155976	0.00165037	0.00217641	0.00227102	0.0032456	0.00303339	0.00222801	0.00230433	0.00251444	0.00292043	0.00253044	0.00249702	0.00301077	0	0.00237798	0.0400233	0.0053784	0.00191268	0.00252601	0.00229883	0.00206391	0.00099722	0.00394425	0.000984956	0.000696055	0.00265795	0.00191403	0.00221458	0.00286261	0.00244235	0.00179411	0.00214477	0.00252401	0.00147248
	水的生产和供应业	025	0.00175136	0.00420575	0.00266589	0.00613156	0.00623965	0.00288485	0.00417121	0.00367499	0.00475347	0.00598556	0.0038121	0.00580689	0.00546783	0.00520949	0.00522436	0.00474254	0.0052265	0.00512322	0.00516143	0.00571079	0.00409239	0	0.00562574	0.00686734	0.0429954	0.00446758	0.00379182	0.00581608	0.0059115	0.00240904	0.00632668	0.00300963	0.00129806	0.0050135	0.00567762	0.00624455	0.00538769	0.00478184	0.00684304	0.00637693	0.00514497	0.00330797
	建筑业	026	0.00420558	0.00791108	0.00382213	0.00654171	0.00708203	0.00451549	0.00541179	0.00580198	0.00571661	0.00588318	0.00474426	0.00618782	0.00673075	0.00590481	0.00604481	0.00622063	0.0066352	0.00629216	0.00635416	0.0064052	0.00865169	0	0.00704169	0.00648702	0.00645287	0.00680328	0.0141599	0.0563717	0.014899	0.00720109	0.0197461	0.0193496	0.022601	0.0112611	0.00951655	0.0425036	0.0378985	0.0195884	0.0366937	0.0316913	0.0175969	0.0177956
	交通运输及仓储业	027	0.0576945	0.113975	0.0489412	0.115306	0.179535	0.0824106	0.091103	0.0952015	0.134819	0.122391	0.102731	0.120195	0.141362	0.127329	0.126992	0.123828	0.117718	0.124908	0.1231	0.12582	0.103434	0	0.113192	0.126237	0.0717761	0.124826	0.189286	0.131597	0.0700759	0.0506604	0.0707477	0.0657822	0.0279764	0.111244	0.113823	0.114511	0.0808388	0.0708968	0.0672961	0.0900737	0.0978678	0.0668509
	邮政业	028	0.000946594	0.00163745	0.000736416	0.00137967	0.00157093	0.00125913	0.00185026	0.00230752	0.00181662	0.00191325	0.000912176	0.00193467	0.00157291	0.0011395	0.0014824	0.00190072	0.00168424	0.00192865	0.00203269	0.00200703	0.00173085	0	0.00137473	0.00142001	0.00134698	0.00124753	0.00143845	0.00442938	0.00171367	0.00153391	0.00113555	0.00445916	0.000536909	0.00345605	0.00217302	0.00206735	0.00130529	0.00161188	0.00292179	0.00512173	0.00940862	0.00636338
	信息传输、计算机服务和软件业	029	0.0103974	0.0298	0.0162205	0.0228362	0.059499	0.0169852	0.0244077	0.0319373	0.0315931	0.024858	0.0197935	0.0302939	0.034553	0.0271707	0.0456905	0.0377575	0.0396758	0.042852	0.0385364	0.0392831	0.032579	0	0.027758	0.0326029	0.04327	0.0586966	0.0260916	0.045623	0.0427399	0.0238295	0.024745	0.063831	0.0126056	0.0424075	0.0359818	0.0459587	0.0306852	0.0235064	0.0267568	0.0341954	0.0594078	0.0438106
	批发和零售贸易业	030	0.0314225	0.0509445	0.0261477	0.0573111	0.0625373	0.0567388	0.0601213	0.0677276	0.0751694	0.0822758	0.0759732	0.0674635	0.0694378	0.0676053	0.0662201	0.0685983	0.073081	0.073711	0.0768216	0.0753839	0.0723999	0	0.0667871	0.0684729	0.0476553	0.0586435	0.0433052	0.0567283	0.0528186	0.0239986	0.053324	0.0234974	0.0121656	0.0678937	0.0591987	0.0559836	0.0481229	0.0480061	0.0345568	0.0762788	0.0575996	0.0338809
	住宿和餐饮业	031	0.0111921	0.0297464	0.0140878	0.0287965	0.0386105	0.0178461	0.0289938	0.0278983	0.0273448	0.0351585	0.0172395	0.0273632	0.0333857	0.021785	0.0294526	0.03315	0.0271932	0.0357232	0.0304498	0.0330745	0.0275686	0	0.0246205	0.0372984	0.0224865	0.0276955	0.0303124	0.0259174	0.0274133	0.0309677	0.0329742	0.0546166	0.0214868	0.0613274	0.0536574	0.114293	0.0349617	0.0291215	0.0409788	0.0339833	0.0440219	0.129684
	金融保险业	032	0.0262312	0.0402935	0.0288387	0.0415666	0.0478002	0.0308253	0.0394466	0.0379183	0.0415841	0.0446876	0.034228	0.0441051	0.0575569	0.0396832	0.0387889	0.0446839	0.0410231	0.0434899	0.0551535	0.0425139	0.0399516	0	0.0580626	0.0357339	0.0442031	0.0402488	0.0751428	0.043629	0.0316749	0.0404877	0.0424546	0.087747	0.0612113	0.0649042	0.0357544	0.0772757	0.0282588	0.0395126	0.0200985	0.0333541	0.0310254	0.0415609
	房地产业	033	0.0029327	0.00564636	0.00321945	0.0053115	0.00687582	0.00488406	0.00663528	0.00957061	0.00936171	0.00888276	0.00452656	0.00749647	0.00699382	0.00514669	0.00712924	0.00709165	0.0071706	0.00833072	0.0108565	0.016138	0.00761327	0	0.00640549	0.0059207	0.00525145	0.0058976	0.00710374	0.0108986	0.0139915	0.0134827	0.00959755	0.0409019	0.00915566	0.019402	0.00760208	0.0112741	0.00837972	0.0259726	0.00751346	0.0102806	0.0151399	0.0447688
	租赁和商务服务业	034	0.0179514	0.0353927	0.0255169	0.0329791	0.0449897	0.0455441	0.0391447	0.0799747	0.0499537	0.0466777	0.0306273	0.0554731	0.0461808	0.0294186	0.0408403	0.0454767	0.0630965	0.06086	0.0858069	0.0581648	0.0440604	0	0.0325727	0.0327329	0.0293874	0.0557614	0.0382703	0.0334107	0.0460218	0.0515105	0.0507936	0.0546163	0.0477996	0.0875699	0.0562771	0.0716886	0.0436829	0.03102	0.0274442	0.0424986	0.0502605	0.0375433
	科学研究事业	035	0.000962537	0.00195745	0.0031861	0.00235704	0.0027998	0.00127662	0.00145352	0.00158567	0.0016138	0.0017404	0.00284562	0.00252989	0.00235133	0.00176191	0.00328249	0.00284112	0.00364823	0.00339798	0.00553817	0.00367916	0.0019936	0	0.00203631	0.00186138	0.00161294	0.00200014	0.00144472	0.00371209	0.00921342	0.00101111	0.00101693	0.00131257	0.00047731	0.00311353	0.0331988	0.00864158	0.00201942	0.00109115	0.00825737	0.00246155	0.00162234	0.00201313
	综合技术服务业	036	0.0128249	0.0193569	0.0134338	0.0205858	0.0131122	0.0102348	0.0104748	0.00930354	0.00917974	0.0105163	0.0115523	0.0114013	0.0110553	0.0122742	0.0132627	0.0113681	0.0101792	0.0106515	0.0110157	0.0107339	0.00987906	0	0.0187651	0.0114219	0.0087153	0.0138078	0.00627493	0.00536555	0.00650322	0.00651236	0.00700283	0.00407784	0.00303036	0.00720581	0.0161829	0.123291	0.0115347	0.00577008	0.0070276	0.00915646	0.00567244	0.0055199
	水利、环境和公共设施管理业	037	0.00298552	0.00408476	0.00250212	0.00334869	0.00304197	0.00216819	0.00227125	0.00201123	0.00202305	0.00186765	0.0022584	0.00266318	0.00216342	0.00212771	0.00195888	0.00181207	0.00179862	0.00194011	0.00194105	0.00196345	0.00195218	0	0.00312445	0.00253786	0.00801975	0.00739323	0.00430081	0.00162728	0.00154479	0.00248361	0.0019038	0.00244219	0.00121132	0.00411163	0.00329114	0.00614877	0.042694	0.0140101	0.00317931	0.00279669	0.0024578	0.0129099
	居民服务和其他服务业	038	0.0083712	0.0225134	0.014088	0.0212156	0.0215282	0.0117143	0.0186347	0.0176174	0.015694	0.0192155	0.0189981	0.0222886	0.0210124	0.0231168	0.0228407	0.0212798	0.0205656	0.0213343	0.0200595	0.0212799	0.0160127	0	0.0319594	0.0314106	0.0335495	0.015708	0.0124883	0.0136293	0.0221919	0.0214108	0.0138929	0.00834416	0.00427638	0.0271752	0.0208652	0.0295864	0.0200068	0.0580464	0.0155684	0.0176707	0.0162429	0.00943519
	教育	039	0.00222803	0.00764829	0.00266913	0.00593785	0.00589807	0.00280908	0.00405429	0.00391802	0.00382923	0.0047749	0.00324757	0.00455225	0.00509794	0.00405616	0.00521666	0.00479303	0.00503908	0.00433782	0.00434201	0.00492217	0.00380827	0	0.00512576	0.00529518	0.00620349	0.00435967	0.00496669	0.0113658	0.00390335	0.00312055	0.00532307	0.00837441	0.00179284	0.00656893	0.00773398	0.00638823	0.00748152	0.00328815	0.00513844	0.00782606	0.0054129	0.0106527
	卫生、社会保障和社会福利事业	040	0.0030327	0.0163089	0.00288739	0.0163288	0.00590777	0.00768174	0.00571875	0.0135996	0.0058001	0.00638455	0.00447041	0.00673845	0.00697307	0.00996577	0.00824594	0.00869832	0.00963966	0.00629466	0.00653653	0.00625527	0.00489379	0	0.0118496	0.00941129	0.00513709	0.00590789	0.00585765	0.00388384	0.00402691	0.00202716	0.00428314	0.00739569	0.00135464	0.00498577	0.0306811	0.0111559	0.00689909	0.00407982	0.0126313	0.0139656	0.0100174	0.00786585
	文化、体育和娱乐业	041	0.00208734	0.00521144	0.00325474	0.00771505	0.0100939	0.0042847	0.00557425	0.00742922	0.00689939	0.00676222	0.00381249	0.00721624	0.00954721	0.00528254	0.00621158	0.00702522	0.00666665	0.00723954	0.00811269	0.00945948	0.0078357	0	0.00607508	0.0128295	0.00819754	0.00626768	0.00371039	0.0194926	0.0157091	0.00328142	0.00436376	0.00832484	0.00279907	0.0207342	0.0124233	0.0134288	0.0198374	0.00517053	0.0127836	0.0107798	0.0557849	0.00990244
	公共管理和社会组织	042	0	0	0	0	0	0	0	0	0	0	0	0	0	0	0	0	0	0	0	0	0	0	0	0	0	0	0	0	0	0	0	0	0	0	0	0	0	0	0	0	0	0

## Sheet: Sheet4
1
	1
		1
			1
				1
					1
						1
							1
								1
									1
										1
											1
												1
													1
														1
															1
																1
																	1
																		1
																			1
																				1
																					1
																						1
																							1
																								1
																									1
																										1
																											1
																												1
																													1
																														1
																															1
																																1
																																	1
																																		1
																																			1
																																				1
																																					1
																																						1
																																							1
																																								1
																																									1
