# Supplementary material for: Research on the emissions from industrial products exported from Guangdong Province—an input-output model analysis
Source: PLoS One. 2022 Nov 3;17(11):e0276300. doi: 10.1371/journal.pone.0276300 (PMC9632880; doi:10.1371/journal.pone.0276300)
Supplement: S1 Data — (ZIP) [file pone.0276300.s002.zip › data/input-output table/2007年投入产出表-含系数.xls]

## Sheet: 流量表42部门
		2007年42部门生产者价格投入产出表
				单位：万元
	投入 产出		序码	中间使用																																											最终使用
				农林牧渔业	煤炭开采和洗选业	石油和天然气开采业	金属矿采选业	非金属矿及其他矿采选业	食品制造及烟草加工业	纺织业	纺织服装鞋帽皮革羽绒及其制品业	木材加工及家具制造业	造纸印刷及文教体育用品制造业	石油加工、炼焦及核燃料加工业	化学工业	非金属矿物制品业	金属冶炼及压延加工业	金属制品业	通用、专用设备制造业	交通运输设备制造业	电气机械及器材制造业	通信设备、计算机及其他电子设备制造业	仪器仪表及文化办公用机械制造业	工艺品及其他制造业	废品废料	电力、热力的生产和供应业	燃气生产和供应业	水的生产和供应业	建筑业	交通运输及仓储业	邮政业	信息传输、计算机服务和软件业	批发和零售业	住宿和餐饮业	金融业	房地产业	租赁和商务服务业	研究与试验发展业	综合技术服务业	水利、环境和公共设施管理业	居民服务和其他服务业	教育	卫生、社会保障和社会福利业	文化、体育和娱乐业	公共管理和社会组织	中间使用小计	最终消费
																																															居民消费
																																															农村居民消费	城镇居民消费	小计
	序码		-	01	02	03	04	05	06	07	08	09	10	11	12	13	14	15	16	17	18	19	20	21	22	23	24	25	26	27	28	29	30	31	32	33	34	35	36	37	38	39	40	41	42		FU101	FU102	THC
	中间投入	农林牧渔业	01	6.87716e+07	700959	1618.17	68504.5	10190.2	1.59461e+08	3.61768e+07	7.9154e+06	1.32035e+07	5.55593e+06	4924.73	1.66748e+07	86862.1	41693.9	31113	34162	14008.3	3377.71	0	1227.87	6.57236e+06	10326.5	4388	1324.9	0	2.593e+06	3.79741e+06	0	0	76443.5	1.77702e+07	0	6725.69	201294	431406	129926	1.02582e+06	881499	368428	595370	215878	0	3.4344e+08	5.15935e+07	5.9967e+07	1.1156e+08
		煤炭开采和洗选业	02	268212	9.69876e+06	224913	256257	88272.2	917597	1.0257e+06	425895	556455	784473	1.1196e+07	7.97075e+06	1.13838e+07	1.17714e+07	497612	1.31798e+06	278174	147404	52568.7	79944.9	347396	46025.6	3.30206e+07	698766	12366.4	569465	670445	9453.83	0	84025.2	94173.1	0	15681.3	109122	15438.7	39175.4	64542	285653	320014	457560	23807.2	362993	9.61888e+07	873463	604442	1.4779e+06
		石油和天然气开采业	03	13476.4	90452.8	1.28245e+06	696278	470581	444900	247444	164029	36697.7	73112.3	1.18914e+08	1.43101e+07	1.49045e+06	1.76901e+06	260955	367601	244660	145156	136326	4469.94	40038.2	2317.02	3.59403e+06	5.54242e+06	22386.3	0	758342	0	0	0	374325	0	0	11374.7	1448.4	3896.73	26128.6	26442.1	0	17383.4	18335.8	33120.3	1.51634e+08	0	0	0
		金属矿采选业	04	0	0	0	6.34299e+06	0	0	0	0	0	0	0	2.16456e+06	426865	8.76585e+07	1.48663e+06	974850	103776	245110	7486.42	42389.1	10682.8	67234.8	8208.87	0	0	0	0	0	0	0	0	0	0	0	109033	24458.2	18838.8	0	0	0	0	0	9.96916e+07	0	0	0
		非金属矿及其他矿采选业	05	49165.1	39181.4	49017.7	63896.5	2.57958e+06	136632	0	0	0	0	24524.7	1.02175e+07	1.56093e+07	1.60823e+06	557784	227875	58779.3	88753.1	2251.61	3897.03	151728	3980.01	74259.2	340.637	1159.02	8.34661e+06	77448.6	0	0	0	0	0	0	0	1712.18	1120.98	9365.98	4373.2	71902.1	71853	21686.9	63952.4	4.02178e+07	0	0	0
		食品制造及烟草加工业	06	4.70229e+07	195643	187764	150257	111883	7.95665e+07	1.78339e+06	9.02019e+06	529468	554991	1.23079e+06	9.1603e+06	768893	1.9565e+06	531588	1.21282e+06	967815	933869	1.32299e+06	150772	777529	42802.6	940466	36183.1	32986.3	2.44881e+06	2.42639e+06	15087.9	208987	1.94032e+06	4.40063e+07	405827	292397	1.22579e+06	206265	99673	170032	2.0835e+06	1.61853e+06	1.16517e+06	2.49946e+06	630607	2.20632e+08	4.40167e+07	1.22862e+08	1.66879e+08
		纺织业	07	69117.1	30224.8	79122	37717.5	22761.6	215273	9.65839e+07	5.9212e+07	1.14456e+06	2.75089e+06	13206.6	4.46486e+06	494421	60671.8	257211	479091	553222	481205	94715.2	61306.3	5.49783e+06	5013.28	15174	1084.99	3630.25	443187	369824	8714.94	9637.27	442666	804138	22543.1	109532	1.34344e+06	240517	26236.5	70933.2	1.38326e+06	363996	840361	136611	702926	1.79947e+08	1.85868e+06	2.56668e+06	4.42536e+06
		纺织服装鞋帽皮革羽绒及其制品业	08	202482	388703	368090	269473	169094	534079	4.21107e+06	2.81108e+07	2.1374e+06	1.11889e+06	111977	1.42419e+06	586947	1.32641e+06	498797	800049	3.24314e+06	536063	667386	135681	905382	7841.67	1.02097e+06	109029	62647.1	2.23831e+06	2.02261e+06	43321.4	171642	3.07826e+06	516742	429370	464021	1.35769e+06	95887.6	69541.2	226519	678368	243799	1.15265e+06	860810	2.40464e+06	6.50008e+07	1.01566e+07	4.65556e+07	5.67122e+07
		木材加工及家具制造业	09	492320	821564	391488	199685	72528.5	443669	206366	312438	3.18601e+07	3.16392e+06	81885.1	929162	1.45874e+06	397525	2.65036e+06	1.19664e+06	3.00756e+06	629363	579505	123808	1.82135e+06	5751.33	188270	11269.3	18521.5	1.0961e+07	337371	29582.8	83536.2	1.18609e+06	277313	156590	122977	271400	41759.1	52019.8	204031	1.0927e+06	2.62029e+06	1.1564e+06	540533	3.63177e+06	7.38291e+07	1.02702e+06	4.14509e+06	5.17211e+06
		造纸印刷及文教体育用品制造业	10	428354	130096	221611	127608	87846.9	8.79877e+06	2.34192e+06	2.50792e+06	1.65435e+06	4.26278e+07	146315	8.15743e+06	5.22514e+06	577844	1.60469e+06	1.63381e+06	1.101e+06	2.81671e+06	3.39649e+06	540202	1.27633e+06	9391.92	588421	24530.3	33268.1	1.03624e+06	890970	173573	2.19365e+06	5.08345e+06	664520	5.01114e+06	602387	1.00693e+07	138681	554296	105586	1.58178e+06	6.09328e+06	1.95361e+06	3.2211e+06	6.98207e+06	1.32413e+08	684729	3.52773e+06	4.21245e+06
		石油加工、炼焦及核燃料加工业	11	3.94266e+06	1.35577e+06	3.59576e+06	3.76847e+06	1.55853e+06	1.29983e+06	881756	1.06802e+06	597668	777097	1.21431e+07	3.93638e+07	6.93758e+06	2.81277e+07	1.71314e+06	3.95587e+06	1.4318e+06	1.25786e+06	1.04781e+06	150890	446156	78697.9	1.2748e+07	239713	101121	1.26701e+07	5.90775e+07	247143	160462	1.27737e+06	907099	1.21875e+06	1.33845e+06	3.43822e+06	112804	835385	630946	1.74647e+06	1.70135e+06	575193	294169	3.56722e+06	2.18387e+08	903473	6.55649e+06	7.45996e+06
		化学工业	12	3.72915e+07	1.71357e+06	2.49582e+06	2.87975e+06	4.08602e+06	1.23031e+07	3.0323e+07	1.04274e+07	9.71744e+06	2.07004e+07	3.93573e+06	2.5818e+08	1.73655e+07	7.95518e+06	6.98402e+06	1.34472e+07	1.76544e+07	2.30042e+07	2.57937e+07	4.94259e+06	5.86127e+06	969591	935124	61326.1	624416	2.45482e+07	4.1853e+06	20089.7	389707	3.27773e+06	1.29782e+06	550569	1.69699e+06	3.81909e+06	1.32214e+06	882943	1.13827e+06	7.9177e+06	1.90243e+06	3.98828e+07	1.41071e+06	1.77488e+06	6.15669e+08	6.13533e+06	1.73751e+07	2.35104e+07
		非金属矿物制品业	13	692877	992062	817149	514886	1.48504e+06	2.82773e+06	583822	228288	995188	411578	861753	4.27138e+06	3.78393e+07	8.31815e+06	1.83e+06	2.15857e+06	2.14854e+06	4.36931e+06	6.57681e+06	1.60851e+06	1.23567e+06	91641.9	617252	21138.1	34954.8	1.33351e+08	516968	19584	20705	98330.6	251196	29130.2	28702.3	52591.5	92049.6	74045	217441	94442.1	1.00105e+06	820171	277950	826408	2.19303e+08	502316	2.29431e+06	2.79663e+06
		金属冶炼及压延加工业	14	117896	4.72533e+06	4.90074e+06	895140	285196	459762	170462	245480	2.66714e+06	1.89741e+06	171205	5.816e+06	5.54093e+06	2.05694e+08	6.30242e+07	8.38615e+07	3.78334e+07	7.6387e+07	1.17802e+07	1.65945e+06	6.40209e+06	419346	287674	23033.7	14138.7	9.81605e+07	1.167e+06	0	893.408	181747	8974.97	0	92687.3	70210.2	62061.1	289149	116784	262843	157403	7287.57	22631.5	0	6.15879e+08	0	0	0
		金属制品业	15	1.34107e+06	2.2078e+06	789084	1.43645e+06	354264	1.96125e+06	466035	773504	2.75063e+06	2.26922e+06	854288	5.13366e+06	6.3858e+06	6.32845e+06	2.21829e+07	1.66865e+07	5.3986e+06	1.24356e+07	1.05389e+07	1.90377e+06	3.09481e+06	48026.3	1.4389e+06	91409.3	338114	2.27241e+07	1.10962e+06	4616.11	157273	152211	231444	128582	1.11835e+06	2.70629e+06	312323	827276	109894	488811	458810	321260	164358	210253	1.38435e+08	704376	3.40422e+06	4.1086e+06
		通用、专用设备制造业	16	3.11909e+06	5.78837e+06	5.71911e+06	4.34793e+06	2.21582e+06	1.43036e+06	3.09486e+06	1.19137e+06	1.63661e+06	2.00997e+06	3.45531e+06	9.43901e+06	6.5717e+06	1.93563e+07	8.3813e+06	8.4879e+07	3.06442e+07	1.25478e+07	4.5945e+06	1.32988e+06	253550	24446.2	3.09403e+06	78548.1	135192	1.83312e+07	6.50432e+06	62517.9	739283	829771	236473	549039	363999	704242	185851	335327	346162	231153	431959	5.56697e+06	142404	418824	2.51318e+08	49121.2	599383	648505
		交通运输设备制造业	17	1.80645e+06	870973	722679	721423	544602	555098	526853	286972	529338	1.22741e+06	617928	2.03416e+06	1.28189e+06	3.7008e+06	1.5968e+06	5.98951e+06	1.08848e+08	723694	1.38969e+06	278895	828379	10783.8	3.51021e+06	217171	160818	2.92265e+06	2.10784e+07	629243	672378	4.77602e+06	640827	595150	573333	4.28543e+06	112432	605813	632819	4.39441e+06	1.46964e+06	176615	230163	3.29647e+06	1.86072e+08	5.07732e+06	1.94876e+07	2.45649e+07
		电气机械及器材制造业	18	153434	1.85864e+06	1.00828e+06	944002	426521	649893	615621	355748	385144	1.0693e+06	318629	1.70821e+06	968285	2.15382e+06	1.49522e+06	2.10691e+07	1.18826e+07	3.88684e+07	1.2782e+07	2.86771e+06	428511	67151.8	1.65231e+07	23600.5	44709.4	2.61307e+07	807932	11125	6.54873e+06	2.73727e+06	1.27098e+06	298382	1.19431e+06	8.17421e+06	573008	1.80202e+06	467939	1.72572e+06	668053	518004	276112	428558	1.72301e+08	4.25274e+06	1.4978e+07	1.92308e+07
		通信设备、计算机及其他电子设备制造业	19	67908	221249	162947	120793	61021.3	203043	263676	263516	56018.8	1.53151e+06	43015.8	444708	169104	184885	231338	9.27139e+06	3.74497e+06	1.6658e+07	2.15799e+08	1.25124e+07	173538	3472.18	226585	6109.09	12569.2	1.81222e+06	879065	59598.4	6.32992e+06	1.74839e+06	103458	154290	404867	9.16677e+06	650857	2.02294e+06	376470	2.8881e+06	895909	159939	331522	2.01222e+06	2.9243e+08	4.36639e+06	1.50126e+07	1.9379e+07
		仪器仪表及文化办公用机械制造业	20	163567	665091	1.34028e+06	257579	105672	312393	191788	92039.8	86263.8	346966	403372	2.54191e+06	495821	1.5641e+06	279086	2.07975e+06	3.32121e+06	1.42164e+06	2.05883e+06	5.01425e+06	140257	3788.49	5.9144e+06	64440.2	73061	2.08107e+06	401773	7832.85	1.55544e+06	134255	7846.07	777287	392262	569807	611954	1.79189e+06	212615	1.36058e+06	3.12631e+06	390812	198490	446872	4.30046e+07	611834	1.18527e+06	1.7971e+06
		工艺品及其他制造业	21	520827	389418	135530	275664	234257	637327	714505	651760	396070	664685	115399	1.53242e+06	929046	1.5998e+06	603532	2.71929e+06	923359	1.31545e+06	1.20382e+06	500782	3.50733e+06	3695.1	196803	6868.97	12395.2	1.90744e+06	296103	14352.4	86340.4	277381	120726	143910	125632	621896	53502.1	87099.7	79313.7	734422	348567	185755	86741	384859	2.53441e+07	1.87115e+06	1.19564e+07	1.38276e+07
		废品废料	22	27713	9858.46	1575.35	44459.6	327861	324225	295778	80038.2	308440	7.7913e+06	51579.6	2.47349e+06	3.35022e+06	2.57229e+07	1.48455e+06	4.66637e+06	206406	2.34209e+06	374533	4076.9	188680	5.43268e+06	32285.1	0	0	0	0	0	0	0	0	0	0	0	0	0	0	0	0	0	0	0	5.55411e+07	0	0	0
		电力、热力的生产和供应业	23	4.58288e+06	6.02336e+06	6.67528e+06	8.28971e+06	2.50961e+06	4.5301e+06	5.67163e+06	1.07714e+06	2.46379e+06	3.3567e+06	4.8278e+06	2.92869e+07	1.43565e+07	2.86397e+07	8.15036e+06	9.05741e+06	3.64601e+06	2.847e+06	4.1494e+06	397462	1.0986e+06	216745	1.12937e+08	184713	2.31191e+06	8.27196e+06	3.50608e+06	103021	2.1957e+06	4.38262e+06	3.76972e+06	1.67605e+06	602171	1.00388e+06	246343	278522	450621	1.02098e+06	3.8483e+06	1.74194e+06	387421	2.39686e+06	3.0317e+08	5.07472e+06	1.84549e+07	2.35296e+07
		燃气生产和供应业	24	18463.9	43057.3	118771	316644	204376	226634	122766	62056.4	47647.9	41029.3	365278	1.419e+06	250167	764163	156202	301174	167237	137003	170721	25890.1	57138.3	7754.4	330936	491212	38280.8	67811.4	318730	5299.08	47921.1	72751	417108	5741.43	10028.2	96142.3	3783.51	9561.25	15129.9	57546	128805	67626.2	30240	49999.6	7.28782e+06	467088	2.75284e+06	3.21993e+06
		水的生产和供应业	25	90890.2	122019	127649	90680.9	60976.8	269961	286174	118191	110055	470556	126794	981846	328809	649041	210842	196022	215832	144814	210336	49233	70258.6	12775.8	599256	8121.43	408817	232625	247509	15094.8	173934	230026	503669	134251	29317.7	108526	30115.2	76173.9	44480.6	242557	457765	156824	64853.1	160837	8.86851e+06	516099	2.70499e+06	3.22109e+06
		建筑业	26	113271	128267	106905	22263.3	12714.1	107564	51564.3	46881.6	25351.8	31394.2	117787	206977	67222.7	177953	27868.2	116583	88062.6	57827.3	62580.1	11149.8	10322.8	4017.99	96013.5	6554.83	14052.2	5.98036e+06	998404	231081	139890	902396	373620	248237	1.80063e+06	88957.1	40163.6	111260	390285	664821	946391	2.72869e+06	354755	2.28847e+06	1.99996e+07	0	9.31875e+06	9.31875e+06
		交通运输及仓储业	27	7.65249e+06	4.96893e+06	1.73501e+06	2.93261e+06	2.47722e+06	1.10484e+07	4.16735e+06	3.61591e+06	3.3481e+06	3.30464e+06	5.16772e+06	1.51653e+07	8.98355e+06	1.27662e+07	3.55483e+06	9.10986e+06	5.47117e+06	5.37246e+06	5.24699e+06	846257	1.38914e+06	264878	3.5948e+06	263865	102923	4.72423e+07	2.16236e+07	702384	1.76055e+06	2.57453e+07	1.94934e+06	3.91314e+06	551614	4.95503e+06	357400	1.63992e+06	264934	1.51697e+06	3.65852e+06	597457	864906	4.85667e+06	2.44751e+08	5.59311e+06	1.79151e+07	2.35082e+07
		邮政业	28	322183	29128.2	16478.1	11663.7	11431.3	94958.5	162496	293653	72727.1	67803.8	7901.43	398654	51882.1	150619	29470.8	322430	49684	164777	119780	45223.3	17191.5	821.353	35882.1	1248.52	3898.44	131875	72268.3	248638	107103	232323	251119	571710	64790.4	130388	20574.7	47561.4	14322.4	129435	446627	51580.6	83889.5	1.37543e+06	6.46162e+06	80842.1	515174	596016
		信息传输、计算机服务和软件业	29	1.73328e+06	268213	178467	94039.5	86472.9	743950	432330	692027	347897	317317	845552	1.97099e+06	419777	5.43184e+06	402624	1.07899e+06	564187	667017	3.26102e+06	160901	338229	9065.07	1.79947e+06	14408	44540.4	9.3935e+06	2.85169e+06	126638	3.40318e+06	3.17236e+06	570463	4.9439e+06	419316	422233	73807.2	203975	142259	342097	1.8323e+06	1.47735e+06	389377	3.49403e+06	5.51611e+07	5.93758e+06	2.38683e+07	2.98059e+07
		批发和零售业	30	7.22459e+06	1.12246e+06	917408	704660	526930	1.00049e+07	3.71558e+06	2.69519e+06	2.20549e+06	3.18756e+06	3.03603e+06	1.0233e+07	4.74991e+06	9.51e+06	3.40072e+06	9.16658e+06	9.53774e+06	6.24341e+06	1.16483e+07	1.08054e+06	1.24088e+06	172868	2.34598e+06	156907	74149.4	1.46659e+07	3.57399e+06	433234	2.70397e+06	1.87677e+06	4.13312e+06	768943	422047	2.41091e+06	248879	462758	233065	1.66775e+06	1.5326e+06	4.51042e+06	824515	1.76585e+06	1.47137e+08	2.06028e+07	5.68743e+07	7.74771e+07
		住宿和餐饮业	31	1.29241e+06	1.17139e+06	823630	708700	545277	2.24816e+06	935274	892088	555669	698159	438278	3.16895e+06	1.50793e+06	1.9569e+06	1.82457e+06	2.59785e+06	1.19137e+06	1.646e+06	1.04874e+06	364139	404748	31293.5	796285	39980.9	90133.8	5.56141e+06	3.84267e+06	45860.5	1.51149e+06	6.84814e+06	1.21626e+06	7.34425e+06	1.61614e+06	7.65037e+06	423902	1.67568e+06	349175	1.39137e+06	4.938e+06	1.33526e+06	1.32779e+06	1.09967e+07	8.50524e+07	1.29728e+07	4.45071e+07	5.74799e+07
		金融业	32	4.06362e+06	2.01793e+06	1.09943e+06	715889	521296	3.92112e+06	3.52428e+06	1.69189e+06	1.42371e+06	1.87388e+06	1.49893e+06	8.11115e+06	5.24568e+06	7.69459e+06	1.31087e+06	3.44963e+06	2.14504e+06	2.52205e+06	8.84369e+06	310471	654204	152665	1.12107e+07	272068	622451	5.4914e+06	1.57971e+07	65109.8	1.3882e+06	1.14066e+07	2.67e+06	1.25056e+07	3.66717e+06	4.7158e+06	62299	1.24324e+06	804033	1.95555e+06	4.55758e+06	791157	726897	2.81756e+06	1.45562e+08	7.07086e+06	3.43596e+07	4.14304e+07
		房地产业	33	103361	138316	45275.3	35754.1	47555.3	698094	661104	1.54437e+06	484290	603500	40828.1	1.23328e+06	470479	139658	662404	1.00631e+06	406974	677827	833496	196687	403139	11484.2	131384	9943.46	6515.63	351698	1.07748e+06	89068.2	2.01944e+06	6.93923e+06	2.03437e+06	5.14548e+06	1.31771e+06	1.54469e+06	55106.6	404217	46740.6	2.54099e+06	800112	276067	610819	944368	3.67896e+07	2.26689e+07	5.29765e+07	7.56454e+07
		租赁和商务服务业	34	715319	416766	119739	193502	118045	5.6598e+06	747184	2.97644e+06	811105	961575	1.11795e+06	6.76139e+06	1.1028e+06	739885	514591	2.61961e+06	3.20738e+06	4.46981e+06	3.47701e+06	442308	420018	23437.8	1.0684e+06	32910.8	50717.7	2.19209e+06	1.45182e+06	221634	3.47357e+06	1.74339e+07	2.18656e+06	8.67226e+06	3.23271e+06	4.78622e+06	111143	585937	236695	1.28953e+06	3.55093e+06	1.06326e+06	954324	1.55025e+06	9.17605e+07	930916	1.13012e+07	1.22321e+07
		研究与试验发展业	35	728444	143173	181672	21000.1	8842.22	326093	116899	77482.8	60410.3	68532.6	68466.5	1.17393e+06	140220	845206	111722	1.20648e+06	2.07646e+06	831265	2.3728e+06	203199	57744.6	2878.97	195704	2441.5	2496.16	443374	92220.3	3106.64	127874	572750	1633.71	182560	20680.3	51713.2	284508	84398.4	16621.1	2532.78	413675	68201.1	49675.8	2306.57	1.34414e+07	0	0	0
		综合技术服务业	36	3.08705e+06	841767	951873	692969	319796	1.02887e+06	412742	405360	143560	471535	346349	2.30053e+06	591729	1.38803e+06	598348	1.5904e+06	1.4679e+06	888861	1.1541e+06	194933	102796	11371.9	1.86147e+06	16843.1	14277.1	6.28771e+06	306574	851.454	235036	1.21053e+06	25642.1	92211.7	167662	65935.1	153748	2.12069e+06	60988.2	64210.3	374120	180748	24056.6	213460	3.24676e+07	0	0	0
		水利、环境和公共设施管理业	37	988263	129666	86112.5	43244.5	96246.6	128089	315913	21569.4	14835.7	245307	52926.9	373304	58797.6	173619	21287.9	77335.8	73431.8	46017.8	40690.6	4461.39	10910.4	2322.05	499315	4302.64	590238	30919.4	95398	0	25251.5	90241.2	60878.5	125004	33531.7	849167	7901.04	8833.92	396302	135554	277644	38865.1	44027	421768	6.73949e+06	264504	2.67424e+06	2.93874e+06
		居民服务和其他服务业	38	1.85462e+06	944730	471074	171405	172813	613234	278797	332681	133950	292695	276072	1.40546e+06	756219	1.58229e+06	300766	534927	418034	235005	265109	43749.5	46311.6	56081.3	2.8694e+06	33962.8	121719	1.0328e+06	6.07371e+06	9980.9	704001	4.15744e+06	2.05448e+06	1.07253e+06	918965	2.00866e+06	44509.1	440108	500554	3.94247e+06	1.64362e+06	956756	531689	3.07251e+06	4.33759e+07	6.54869e+06	3.35047e+07	4.00534e+07
		教育	39	477170	238528	51694	60406.4	116756	152114	64545.1	47857.6	43185.4	45393.2	28067.2	210855	79965.5	111190	51068.7	315388	129441	86247	91874.5	21279	27428.3	892.873	128086	6139.24	26226.4	207487	592831	16194.2	249806	618315	130234	1.19794e+06	65266.4	139552	112263	105190	64791.8	78659.9	2.51097e+06	397293	130141	3.67541e+06	1.29041e+07	1.47476e+07	2.81454e+07	4.2893e+07
		卫生、社会保障和社会福利业	40	453357	337408	46939.9	154270	105271	306945	159340	168076	123154	218372	93565.4	485931	496970	668784	487620	1.32446e+06	768754	571016	268637	99946.2	15970.2	9573.84	513630	38543.9	3501.66	246093	212154	1260.52	30888.6	69506.9	42622.6	219803	37431.2	21493.8	45895.6	52716.1	74729.3	38990.2	427657	375877	99400.7	685389	1.06019e+07	3.68275e+06	4.31034e+07	4.67861e+07
		文化、体育和娱乐业	41	122502	158188	104250	168067	164033	471639	268224	298195	133678	158516	62190.5	686180	342124	357722	167101	546745	283547	281252	327279	49680.8	72458	5612.88	726367	19195.4	39907.4	900482	571476	47005.5	437114	1.56679e+06	482338	1.1367e+06	568393	503208	79075.4	215417	116399	402396	1.30796e+06	203348	1.70528e+06	2.33131e+06	1.85893e+07	1.32851e+06	6.29895e+06	7.62746e+06
		公共管理和社会组织	42	151537	23442.3	30070.5	11482.3	6490.49	56185	26454	21567.4	12720.8	18051.3	11425.7	67018.7	31117.9	52176.6	18542.4	48044.3	33963.6	24443.7	33166.4	5391.13	8153.63	0	41997.1	788.12	2423.71	75506.8	76484.1	1890.69	31759.2	91385	29363.8	70572.6	64990.6	19964.9	3038.95	12448.9	5851.04	21162.5	38569.8	20139.1	8012.37	45769.2	1.35356e+06	0	0	0
		中间投入小计	TII	2.02338e+08	5.21605e+07	3.83828e+07	3.98582e+07	2.34097e+07	3.16119e+08	2.02825e+08	1.40411e+08	8.38098e+07	1.13759e+08	1.73224e+08	4.94053e+08	1.65398e+08	4.91673e+08	1.40185e+08	3.03695e+08	2.65552e+08	2.25272e+08	3.43826e+08	3.84698e+07	4.64065e+07	8.35055e+06	2.26761e+08	8.86246e+06	6.30764e+06	4.82083e+08	1.70757e+08	3.72319e+06	4.00953e+07	1.15001e+08	9.24871e+07	6.04974e+07	2.45539e+07	7.9771e+07	7.77558e+06	2.03328e+07	1.04784e+07	4.73678e+07	5.75539e+07	7.30541e+07	2.01855e+07	7.13236e+07	5.52815e+09	2.43172e+08	7.22354e+08	9.65526e+08
	增加值	劳动者报酬	VA001	2.71816e+08	2.12502e+07	1.30504e+07	8.16355e+06	6.1673e+06	3.09075e+07	1.84577e+07	1.89543e+07	1.03775e+07	1.24128e+07	1.09554e+07	3.78066e+07	2.19555e+07	3.12167e+07	1.24984e+07	3.35852e+07	2.52871e+07	1.36247e+07	2.34926e+07	4.00902e+06	6.83538e+06	526482	2.09805e+07	930961	2.44285e+06	7.40532e+07	3.78374e+07	2750752	1.13929e+07	4.18861e+07	1.53788e+07	3.48877e+07	1.33866e+07	1.31785e+07	3.57965e+06	1.23572e+07	5.50485e+06	1.14015e+07	5.73475e+07	2.55686e+07	6.92731e+06	7.53295e+07	1.10047e+09
		生产税净额	VA002	478020	7.34672e+06	1.17528e+07	3.56342e+06	2.50051e+06	3.24194e+07	1.07693e+07	8.2908e+06	5.40191e+06	7.94169e+06	1.05725e+07	2.41931e+07	1.35195e+07	3.13267e+07	7.42402e+06	1.85408e+07	1.61765e+07	9.61279e+06	1.28664e+07	2.01303e+06	3.30299e+06	226130	1.14336e+07	156733	747812	1.80037e+07	1.38628e+07	337509	3.46994e+06	4.20454e+07	6.15765e+06	1.51607e+07	1.89352e+07	3.95099e+06	156009	2.10425e+06	434963	2.65838e+06	1.87032e+06	1.33175e+06	1.69683e+06	433694	3.85187e+08
		固定资产折旧	VA003	1.42974e+07	4.94684e+06	5.91898e+06	2.07315e+06	2.05409e+06	1.40515e+07	5.85457e+06	2.60711e+06	1.97188e+06	5.47152e+06	7.0456e+06	1.79303e+07	8.19178e+06	1.70682e+07	4.32264e+06	8.9634e+06	7.64891e+06	3.79713e+06	1.08234e+07	926287	1.26252e+06	193787	3.78815e+07	874746	1.98047e+06	7.75688e+06	2.73694e+07	980059	2.51555e+07	1.23139e+07	5.32687e+06	1.93827e+06	6.4093e+07	8.36197e+06	641971	2.83552e+06	2.7401e+06	1.96886e+06	6.77265e+06	3.42783e+06	2.01456e+06	1.07002e+07	3.72555e+08
		营业盈余	VA004	0	1.07463e+07	2.6244e+07	7.83516e+06	4.38456e+06	2.44062e+07	1.40666e+07	1.04621e+07	8.3782e+06	9.74474e+06	8.94761e+06	4.59982e+07	1.89785e+07	3.96751e+07	1.2625e+07	3.00814e+07	1.51203e+07	1.92433e+07	2.08944e+07	3.37851e+06	4.02685e+06	3.43628e+07	1.78028e+07	258000	309491	4.53208e+07	6.71746e+07	-483935	2.01907e+07	7.7079e+07	2.88039e+07	8.23261e+07	2.67775e+07	1.25834e+07	1.63696e+06	6.34106e+06	2.42414e+06	2.41473e+07	7.11412e+06	7.8434e+06	4.58484e+06	388750	8.02223e+08
		增加值合计	TVA	2.86592e+08	4.42901e+07	5.69661e+07	2.16353e+07	1.51065e+07	1.01785e+08	4.91481e+07	4.03143e+07	2.61295e+07	3.55707e+07	3.75211e+07	1.25928e+08	6.26453e+07	1.19287e+08	3.68701e+07	9.11708e+07	6.42328e+07	4.62779e+07	6.80768e+07	1.03268e+07	1.54277e+07	3.53092e+07	8.80985e+07	2.22044e+06	5.48062e+06	1.45135e+08	1.46244e+08	3.58439e+06	6.0209e+07	1.73324e+08	5.56672e+07	1.34313e+08	1.23192e+08	3.80748e+07	6.01459e+06	2.3638e+07	1.11041e+07	4.0176e+07	7.31046e+07	3.81716e+07	1.52235e+07	8.68521e+07	2.66044e+09
	总投入		TI	4.8893e+08	9.64505e+07	9.53489e+07	6.14935e+07	3.85161e+07	4.17904e+08	2.51974e+08	1.80726e+08	1.09939e+08	1.4933e+08	2.10746e+08	6.19981e+08	2.28044e+08	6.1096e+08	1.77055e+08	3.94866e+08	3.29784e+08	2.7155e+08	4.11903e+08	4.87966e+07	6.18342e+07	4.36598e+07	3.1486e+08	1.10829e+07	1.17883e+07	6.27217e+08	3.17001e+08	7.30757e+06	1.00304e+08	2.88325e+08	1.48154e+08	1.9481e+08	1.47746e+08	1.17846e+08	1.37902e+07	4.39709e+07	2.15825e+07	8.75438e+07	1.30658e+08	1.11226e+08	3.54091e+07	1.58176e+08	8.18859e+09
[truncated: 10 more columns]

## Sheet: 进出口42部门
		2007年42部门进出口数据调整表
				单位：万元
	投入 产出		序码	出口				进口
				全部贸易方式的出口数据	来料加工出口数据	来料加工的加工费调整	投入产出表里调整后的数据	全部贸易方式的进口数据	来料加工进口数据	投入产出表里调整后的数据
	中间投入	农林牧渔业	01	6.65979e+06	0	0	6.65979e+06	2.36874e+07	407742	2.32796e+07
		煤炭开采和洗选业	02	2.33758e+06	0	0	2.33758e+06	1.92171e+06	0	1.92171e+06
		石油和天然气开采业	03	1.73565e+06	0	0	1.73565e+06	6.12406e+07	3.55794e+06	5.76827e+07
		金属矿采选业	04	910251	158071	70696	822875	4.09184e+07	138442	4.078e+07
		非金属矿及其他矿采选业	05	2.23032e+06	1.12723e+06	401319	1.5044e+06	4.60904e+06	1.60467e+06	3.00436e+06
		食品制造及烟草加工业	06	2.00378e+07	1.12267e+06	206041	1.91211e+07	1.64994e+07	684111	1.58153e+07
		纺织业	07	8.46879e+07	3.17468e+06	645649	8.21589e+07	1.25802e+07	4.39733e+06	8.18291e+06
		纺织服装鞋帽皮革羽绒及其制品业	08	6.28264e+07	8.15879e+06	2.05877e+06	5.67264e+07	7.47261e+06	1.3849e+06	6.08771e+06
		木材加工及家具制造业	09	2.4872e+07	768360	141045	2.42447e+07	2.97826e+06	273429	2.70483e+06
		造纸印刷及文教体育用品制造业	10	2.6872e+07	4.99632e+06	768559	2.26442e+07	9.6162e+06	1.32992e+06	8.28628e+06
		石油加工、炼焦及核燃料加工业	11	9.75454e+06	2.41218e+06	336019	7.67838e+06	1.4524e+07	22577	1.45015e+07
		化学工业	12	7.51134e+07	3.50192e+06	767720	7.23792e+07	9.73656e+07	6.31391e+06	9.10517e+07
		非金属矿物制品业	13	1.49551e+07	164024	45893.6	1.48369e+07	4.02587e+06	252877	3.77299e+06
		金属冶炼及压延加工业	14	5.27863e+07	1.42006e+06	188654	5.15549e+07	4.70991e+07	3.89399e+06	4.32051e+07
		金属制品业	15	3.6488e+07	1.16254e+06	259750	3.55852e+07	6.3794e+06	532493	5.84691e+06
		通用、专用设备制造业	16	5.87095e+07	1.77905e+06	438076	5.73685e+07	7.12383e+07	804998	7.04333e+07
		交通运输设备制造业	17	3.3163e+07	426552	85165.3	3.28216e+07	3.01352e+07	103153	3.0032e+07
		电气机械及器材制造业	18	7.34215e+07	6.59497e+06	1.43003e+06	6.82566e+07	3.77046e+07	3.35262e+06	3.4352e+07
		通信设备、计算机及其他电子设备制造业	19	2.42469e+08	3.3462e+07	4.76833e+06	2.13775e+08	1.84326e+08	2.13391e+07	1.62987e+08
		仪器仪表及文化办公用机械制造业	20	4.0528e+07	1.09797e+07	2.82562e+06	3.2374e+07	5.47528e+07	1.54546e+07	3.92982e+07
		工艺品及其他制造业	21	1.49624e+07	2.32074e+06	455486	1.30972e+07	3.5166e+06	1.29777e+06	2.21883e+06
		废品废料	22	320252	3429.68	471.181	317293	1.47646e+07	678712	1.40859e+07
		电力、热力的生产和供应业	23	651130	0	0	651130	179857	0	179857
		燃气生产和供应业	24	0	0	0	0	0	0	0
		水的生产和供应业	25	0	0	0	0	0	0	0
		建筑业	26	4.08875e+06	0	0	4.08875e+06	2.21263e+06	0	2.21263e+06
		交通运输及仓储业	27	3.98298e+07	528646	528646	3.98298e+07	1.06318e+07	0	1.06318e+07
		邮政业	28	485691	0	0	485691	407114	0	407114
		信息传输、计算机服务和软件业	29	4.46524e+06	0	0	4.46524e+06	3.98987e+06	0	3.98987e+06
		批发和零售业	30	4.00756e+07	4.01015e+06	4.01015e+06	4.00756e+07	0	0	0
		住宿和餐饮业	31	7.36523e+06	0	0	7.36523e+06	5.23346e+06	0	5.23346e+06
		金融业	32	862438	0	0	862438	1.29173e+06	0	1.29173e+06
		房地产业	33	0	0	0	0	0	0	0
		租赁和商务服务业	34	3.20947e+07	0	0	3.20947e+07	2.41126e+07	0	2.41126e+07
		研究与试验发展业	35	260536	0	0	260536	6.22925e+06	0	6.22925e+06
		综合技术服务业	36	0	0	0	0	0	0	0
		水利、环境和公共设施管理业	37	0	0	0	0	0	0	0
		居民服务和其他服务业	38	2.84876e+06	0	0	2.84876e+06	2.02422e+06	0	2.02422e+06
		教育	39	258456	0	0	258456	474152	0	474152
		卫生、社会保障和社会福利业	40	421456	0	0	421456	201371	0	201371
		文化、体育和娱乐业	41	3.28172e+06	0	0	3.28172e+06	3.03504e+06	0	3.03504e+06
		公共管理和社会组织	42	419999	0	0	419999	651359	0	651359
		中间投入小计	TII	1.02325e+09	8.82721e+07	2.04321e+07	9.5541e+08	8.08031e+08	6.78252e+07	7.40206e+08

## Sheet: 直耗表42部门
		2007年42部门生产者价格投入产出表直耗系数表
	投入 产出		序码	中间使用
				农林牧渔业	煤炭开采和洗选业	石油和天然气开采业	金属矿采选业	非金属矿及其他矿采选业	食品制造及烟草加工业	纺织业	纺织服装鞋帽皮革羽绒及其制品业	木材加工及家具制造业	造纸印刷及文教体育用品制造业	石油加工、炼焦及核燃料加工业	化学工业	非金属矿物制品业	金属冶炼及压延加工业	金属制品业	通用、专用设备制造业	交通运输设备制造业	电气机械及器材制造业	通信设备、计算机及其他电子设备制造业	仪器仪表及文化办公用机械制造业	工艺品及其他制造业	废品废料	电力、热力的生产和供应业	燃气生产和供应业	水的生产和供应业	建筑业	交通运输及仓储业	邮政业	信息传输、计算机服务和软件业	批发和零售业	住宿和餐饮业	金融业	房地产业	租赁和商务服务业	研究与试验发展业	综合技术服务业	水利、环境和公共设施管理业	居民服务和其他服务业	教育	卫生、社会保障和社会福利业	文化、体育和娱乐业	公共管理和社会组织	中间使用小计
	序码		-	01	02	03	04	05	06	07	08	09	10	11	12	13	14	15	16	17	18	19	20	21	22	23	24	25	26	27	28	29	30	31	32	33	34	35	36	37	38	39	40	41	42
	中间投入	农林牧渔业	01	0.140657	0.00726755	1.6971e-05	0.00111401	0.000264569	0.381574	0.143574	0.0437978	0.120098	0.0372057	2.33681e-05	0.0268957	0.000380901	6.82433e-05	0.000175725	8.65154e-05	4.24772e-05	1.24386e-05	0	2.51629e-05	0.10629	0.000236521	1.39364e-05	0.000119545	0	0.00413413	0.0119792	0	0	0.000265129	0.119944	0	4.55219e-05	0.00170811	0.0312836	0.00295481	0.0475304	0.0100692	0.00281978	0.00535281	0.00609668	0	0.0419412
		煤炭开采和洗选业	02	0.000548569	0.100557	0.00235884	0.00416722	0.00229183	0.00219571	0.00407066	0.00235658	0.00506147	0.00525328	0.0531255	0.0128565	0.0499193	0.019267	0.0028105	0.00333779	0.000843502	0.000542826	0.000127624	0.00163833	0.00561818	0.00105419	0.104874	0.0630491	0.00104905	0.000907923	0.00211496	0.0012937	0	0.000291425	0.000635642	0	0.000106137	0.000925976	0.00111954	0.00089094	0.00299048	0.00326297	0.00244924	0.0041138	0.000672348	0.00229487	0.0117467
		石油和天然气开采业	03	2.7563e-05	0.000937816	0.0134501	0.0113228	0.0122178	0.0010646	0.000982026	0.000907614	0.0003338	0.000489602	0.564252	0.0230814	0.00653581	0.00289546	0.00147387	0.000930952	0.000741878	0.000534546	0.000330967	9.16033e-05	0.000647508	5.30699e-05	0.0114147	0.500088	0.00189903	0	0.00239224	0	0	0	0.00252659	0	0	9.65215e-05	0.000105031	8.86207e-05	0.00121064	0.000302045	0	0.000156289	0.000517829	0.00020939	0.0185177
		金属矿采选业	04	0	0	0	0.103149	0	0	0	0	0	0	0	0.00349133	0.00187186	0.143477	0.00839643	0.00246881	0.000314679	0.000902633	1.81752e-05	0.000868689	0.000172765	0.00153997	2.60715e-05	0	0	0	0	0	0	0	0	0	0	0	0.00790658	0.000556237	0.000872876	0	0	0	0	0	0.0121745
		非金属矿及其他矿采选业	05	0.000100557	0.000406233	0.000514088	0.00103908	0.0669739	0.000326945	0	0	0	0	0.000116371	0.0164803	0.0684485	0.00263231	0.00315035	0.000577094	0.000178236	0.000326839	5.46637e-06	7.98626e-05	0.00245379	9.11596e-05	0.000235848	3.07353e-05	9.83196e-05	0.0133074	0.000244317	0	0	0	0	0	0	0	0.000124159	2.54938e-05	0.000433962	4.99545e-05	0.000550306	0.000646011	0.000612467	0.000404312	0.00491144
		食品制造及烟草加工业	06	0.096175	0.00202843	0.00196923	0.00244346	0.00290485	0.190394	0.00707769	0.0499109	0.004816	0.00371654	0.00584019	0.0147751	0.00337169	0.00320234	0.00300239	0.00307147	0.00293469	0.00343903	0.0032119	0.00308981	0.0125744	0.000980366	0.00298694	0.00326477	0.00279824	0.00390425	0.00765419	0.00206469	0.00208353	0.00672963	0.29703	0.00208319	0.00197905	0.0104016	0.0149574	0.0022668	0.00787824	0.0237995	0.0123875	0.0104757	0.0705881	0.00398675	0.0269439
		纺织业	07	0.000141364	0.000313371	0.000829816	0.000613357	0.000590963	0.000515126	0.38331	0.327634	0.0104108	0.0184215	6.26661e-05	0.00720161	0.0021681	9.93058e-05	0.00145272	0.0012133	0.00167753	0.00177207	0.000229946	0.00125636	0.0889124	0.000114826	4.81927e-05	9.78981e-05	0.000307954	0.000706592	0.00116663	0.00119259	9.60804e-05	0.0015353	0.0054277	0.000115718	0.000741355	0.0114	0.0174412	0.00059668	0.00328661	0.0158008	0.00278586	0.00755546	0.00385808	0.00444396	0.0219753
		纺织服装鞋帽皮革羽绒及其制品业	08	0.000414133	0.00403007	0.00386046	0.00438214	0.0043902	0.00127799	0.0167123	0.155544	0.0194417	0.00749274	0.000531338	0.00229714	0.00257383	0.00217103	0.00281719	0.00202613	0.00983411	0.00197408	0.00162025	0.00278055	0.0146421	0.000179609	0.00324262	0.00983759	0.00531436	0.00356863	0.00638046	0.00592829	0.00171122	0.0106764	0.00348786	0.00220404	0.00314067	0.0115209	0.00695333	0.00158153	0.0104955	0.0077489	0.00186593	0.0103631	0.0243104	0.0152023	0.00793797
		木材加工及家具制造业	09	0.00100693	0.00851798	0.00410584	0.00324726	0.00188307	0.00106165	0.000818999	0.00172879	0.289797	0.0211874	0.000388549	0.00149869	0.00639674	0.000650657	0.0149691	0.0030305	0.00911977	0.00231767	0.0014069	0.00253722	0.0294553	0.000131731	0.000597949	0.00101682	0.00157118	0.0174756	0.00106426	0.00404824	0.000832828	0.00411372	0.00187179	0.000803808	0.000832352	0.00230301	0.00302818	0.00118305	0.00945352	0.0124817	0.0200545	0.0103969	0.0152654	0.0229603	0.0090161
		造纸印刷及文教体育用品制造业	10	0.000876106	0.00134884	0.00232421	0.00207515	0.00228078	0.0210545	0.00929429	0.013877	0.0150479	0.28546	0.000694272	0.0131576	0.0229129	0.000945797	0.00906325	0.00413763	0.00333855	0.0103727	0.00824586	0.0110705	0.0206412	0.000215116	0.00186884	0.00221335	0.00282214	0.00165213	0.00281062	0.0237524	0.0218699	0.0176309	0.00448532	0.0257232	0.00407717	0.0854444	0.0100565	0.012606	0.00489219	0.0180685	0.0466351	0.0175644	0.0909682	0.0441413	0.0161705
		石油加工、炼焦及核燃料加工业	11	0.00806385	0.0140567	0.0377117	0.0612825	0.0404643	0.00311036	0.0034994	0.0059096	0.00543634	0.00520389	0.0576199	0.063492	0.0304221	0.0460385	0.00967575	0.0100183	0.00434163	0.00463214	0.00254383	0.00309223	0.00721536	0.00180253	0.040488	0.0216291	0.00857812	0.0202005	0.186364	0.0338202	0.00159975	0.00443029	0.00612266	0.00625609	0.00905913	0.0291756	0.00818001	0.0189986	0.0292342	0.0199497	0.0130213	0.00517141	0.00830773	0.0225522	0.0266697
		化学工业	12	0.0762717	0.0177663	0.0261756	0.0468302	0.106086	0.0294399	0.120342	0.0576976	0.0883892	0.138622	0.0186752	0.416432	0.0761498	0.0130208	0.0394455	0.0340551	0.0535331	0.0847145	0.062621	0.101289	0.09479	0.0222079	0.00296997	0.0055334	0.0529693	0.0391382	0.0132028	0.00274916	0.00388525	0.0113682	0.00875995	0.00282618	0.0114858	0.0324075	0.0958756	0.0200802	0.0527402	0.0904428	0.0145604	0.358576	0.0398404	0.011221	0.0751863
		非金属矿物制品业	13	0.00141713	0.0102857	0.0085701	0.00837302	0.0385562	0.00676645	0.002317	0.00126317	0.00905216	0.00275617	0.00408907	0.00688953	0.16593	0.0136149	0.0103358	0.0054666	0.00651497	0.0160903	0.0159669	0.0329636	0.0199836	0.002099	0.0019604	0.00190727	0.00296522	0.212607	0.00163081	0.00267996	0.000206422	0.00034104	0.0016955	0.000149531	0.000194268	0.000446274	0.00667501	0.00168396	0.0100749	0.0010788	0.00766154	0.00737394	0.00784969	0.00522462	0.0267815
		金属冶炼及压延加工业	14	0.00024113	0.0489923	0.051398	0.0145567	0.00740457	0.00110016	0.000676508	0.0013583	0.0242601	0.0127061	0.000812376	0.00938093	0.0242976	0.336673	0.355959	0.21238	0.114722	0.2813	0.0285995	0.0340074	0.103536	0.00960485	0.000913657	0.00207831	0.00119939	0.156502	0.00368138	0	8.90699e-06	0.000630353	6.05785e-05	0	0.000627341	0.00059578	0.00450038	0.00657593	0.00541105	0.00300241	0.00120469	6.55206e-05	0.000639144	0	0.0752118
		金属制品业	15	0.00274286	0.0228905	0.00827575	0.0233594	0.00919781	0.00469307	0.00184954	0.00427999	0.0250195	0.015196	0.00405364	0.00828034	0.0280025	0.0103582	0.125288	0.0422587	0.0163701	0.0457948	0.025586	0.0390144	0.05005	0.00110001	0.00456998	0.00824778	0.0286823	0.03623	0.00350037	0.000631688	0.00156796	0.000527913	0.00156218	0.000660035	0.0075694	0.0229647	0.0226482	0.0188142	0.00509181	0.00558362	0.00351152	0.00288836	0.00464169	0.00132923	0.0169058
		通用、专用设备制造业	16	0.00637942	0.0600138	0.0599809	0.0707056	0.0575296	0.00342271	0.0122825	0.00659214	0.0148865	0.0134599	0.0163956	0.0152247	0.0288177	0.0316817	0.0473373	0.214956	0.092922	0.046208	0.0111543	0.0272535	0.00410048	0.000559924	0.00982668	0.00708733	0.0114684	0.0292263	0.0205183	0.00855523	0.00737041	0.0028779	0.00159613	0.00281833	0.00246368	0.00597596	0.0134771	0.00762612	0.016039	0.00264043	0.00330602	0.0500511	0.00402167	0.00264784	0.0306912
		交通运输设备制造业	17	0.0036947	0.00903026	0.00757932	0.0117317	0.0141396	0.00132829	0.00209091	0.00158788	0.00481482	0.00821946	0.0029321	0.003281	0.00562124	0.00605735	0.00901868	0.0151685	0.330057	0.00266505	0.00337383	0.00571546	0.0133968	0.000246997	0.0111485	0.0195952	0.0136422	0.00465972	0.0664931	0.0861084	0.00670339	0.0165647	0.0043254	0.00305503	0.00388053	0.0363647	0.00815307	0.0137776	0.0293209	0.0501967	0.0112479	0.0015879	0.00650011	0.0208406	0.0227233
		电气机械及器材制造业	18	0.000313816	0.0192704	0.0105746	0.0153513	0.0110738	0.00155513	0.0024432	0.00196844	0.00350324	0.00716062	0.00151191	0.00275525	0.00424605	0.00352531	0.00844495	0.0533575	0.0360314	0.143135	0.0310317	0.0587685	0.00692999	0.00153807	0.0524776	0.00212945	0.00379271	0.0416614	0.00254867	0.00152239	0.0652887	0.00949368	0.00857876	0.00153166	0.00808351	0.0693636	0.0415519	0.0409822	0.0216814	0.0197126	0.00511297	0.00465723	0.00779778	0.00270938	0.0210416
		通信设备、计算机及其他电子设备制造业	19	0.000138891	0.00229391	0.00170895	0.00196433	0.00158431	0.000485862	0.00104644	0.0014581	0.000509543	0.0102559	0.000204112	0.000717294	0.000741543	0.000302614	0.00130659	0.0234798	0.0113558	0.0613443	0.523909	0.256419	0.0028065	7.9528e-05	0.000719636	0.000551218	0.00106625	0.0028893	0.00277307	0.0081557	0.0631072	0.00606393	0.00069831	0.000792003	0.00274029	0.0777862	0.0471971	0.0460065	0.0174433	0.0329903	0.00685687	0.00143797	0.00936264	0.0127214	0.0357118
		仪器仪表及文化办公用机械制造业	20	0.000334541	0.00689567	0.0140566	0.00418872	0.00274359	0.000747524	0.000761144	0.000509279	0.000784649	0.00232348	0.00191402	0.00409999	0.00217424	0.00256006	0.00157627	0.00526698	0.0100709	0.00523527	0.00499834	0.102758	0.00226827	8.67729e-05	0.0187842	0.00581438	0.00619777	0.00331794	0.00126742	0.00107188	0.0155072	0.000465636	5.29587e-05	0.00398997	0.00265497	0.0048352	0.0443761	0.0407517	0.00985129	0.0155417	0.0239273	0.00351369	0.00560561	0.00282516	0.00525178
		工艺品及其他制造业	21	0.00106524	0.00403749	0.00142141	0.00448282	0.00608206	0.00152506	0.00283563	0.00360635	0.00360263	0.00445111	0.000547574	0.00247172	0.00407398	0.0026185	0.00340873	0.00688663	0.00279989	0.00484423	0.00292258	0.0102626	0.0567215	8.4634e-05	0.000625051	0.000619781	0.00105149	0.00304112	0.000934076	0.00196405	0.000860785	0.000962043	0.000814867	0.000738718	0.000850324	0.0052772	0.00387973	0.00198085	0.00367491	0.0083892	0.00266777	0.00167008	0.00244968	0.00243311	0.00309505
		废品废料	22	5.66809e-05	0.000102213	1.6522e-05	0.000722997	0.0085123	0.000775836	0.00117384	0.000442871	0.00280554	0.052175	0.000244748	0.00398963	0.0146911	0.0421025	0.00838468	0.0118176	0.000625881	0.00862491	0.000909275	8.35487e-05	0.00305139	0.124432	0.000102538	0	0	0	0	0	0	0	0	0	0	0	0	0	0	0	0	0	0	0	0.00678275
		电力、热力的生产和供应业	23	0.00937329	0.0624503	0.070009	0.134806	0.0651574	0.01084	0.0225088	0.00596009	0.0224105	0.0224784	0.0229082	0.0472384	0.0629552	0.0468766	0.046033	0.0229379	0.0110557	0.0104843	0.0100738	0.00814527	0.0177669	0.00496442	0.35869	0.0166665	0.19612	0.0131883	0.0110601	0.0140978	0.0218904	0.0152002	0.0254446	0.00860348	0.00407571	0.00851856	0.0178636	0.00633423	0.020879	0.0116625	0.0294531	0.0156613	0.0109413	0.0151532	0.0370235
		燃气生产和供应业	24	3.77638e-05	0.000446419	0.00124565	0.00514923	0.00530624	0.00054231	0.000487218	0.000343373	0.000433402	0.000274756	0.00173326	0.00228878	0.00109701	0.00125076	0.000882227	0.000762724	0.000507111	0.000504521	0.000414469	0.000530571	0.000924057	0.00017761	0.00105106	0.0443217	0.00324736	0.000108115	0.00100545	0.000725149	0.000477758	0.000252322	0.00281536	2.94719e-05	6.78744e-05	0.000815831	0.000274363	0.000217445	0.000701028	0.000657339	0.000985811	0.000608009	0.000854017	0.000316102	0.000889997
		水的生产和供应业	25	0.000185896	0.0012651	0.00133876	0.00147464	0.00158315	0.000645989	0.00113573	0.00065398	0.00100105	0.00315111	0.000601645	0.00158367	0.00144187	0.00106233	0.00119083	0.000496426	0.000654465	0.000533285	0.000510646	0.00100894	0.00113624	0.000292623	0.00190325	0.00073279	0.03468	0.000370884	0.000780784	0.00206564	0.00173406	0.000797798	0.00339962	0.000689139	0.000198433	0.000920917	0.00218382	0.00173237	0.00206096	0.00277069	0.00350352	0.00140996	0.00183154	0.00101682	0.00108303
		建筑业	26	0.000231672	0.00132988	0.0011212	0.000362043	0.000330097	0.000257389	0.000204642	0.000259407	0.000230598	0.000210234	0.000558907	0.000333845	0.00029478	0.000291268	0.000157399	0.000295248	0.000267031	0.000212952	0.000151929	0.000228495	0.000166943	9.20296e-05	0.00030494	0.000591437	0.00119205	0.00953475	0.00314953	0.0316221	0.00139466	0.00312978	0.00252183	0.00127425	0.0121873	0.00075486	0.00291248	0.00253031	0.0180834	0.00759416	0.00724325	0.0245329	0.0100187	0.0144679	0.00244237
		交通运输及仓储业	27	0.0156515	0.0515179	0.0181964	0.0476898	0.0643163	0.0264376	0.0165388	0.0200077	0.0304541	0.0221298	0.0245211	0.0244609	0.039394	0.0208954	0.0200776	0.0230708	0.0165901	0.0197844	0.0127384	0.0173425	0.0224655	0.00606687	0.0114172	0.0238083	0.008731	0.0753204	0.068213	0.0961173	0.0175521	0.0892925	0.0131575	0.0200869	0.00373352	0.0420467	0.025917	0.0372955	0.0122754	0.0173281	0.0280007	0.00537157	0.0244261	0.0307043	0.0298892
		邮政业	28	0.000658954	0.000302001	0.000172819	0.000189673	0.000296792	0.000227226	0.000644895	0.00162485	0.00066152	0.000454053	3.74927e-05	0.00064301	0.000227509	0.000246529	0.00016645	0.000816557	0.000150656	0.000606802	0.000290796	0.000926771	0.000278026	1.88126e-05	0.000113962	0.000112653	0.000330705	0.000210254	0.000227975	0.0340247	0.00106778	0.000805768	0.00169498	0.0029347	0.000438525	0.00110643	0.00149198	0.00108166	0.000663615	0.00147852	0.00341828	0.000463748	0.00236915	0.00869558	0.000789101
		信息传输、计算机服务和软件业	29	0.00354505	0.00278084	0.00187173	0.00152926	0.00224511	0.00178019	0.00171578	0.00382916	0.00316444	0.00212494	0.00401219	0.00317911	0.00184077	0.00889067	0.00227401	0.00273255	0.00171077	0.00245633	0.00791697	0.00329738	0.00546993	0.00020763	0.00571514	0.00130003	0.00377837	0.0149765	0.00899582	0.0173297	0.0339286	0.0110027	0.00385046	0.0253781	0.00283808	0.00358293	0.00535216	0.00463886	0.00659143	0.00390773	0.0140236	0.0132825	0.0109965	0.0220895	0.00673633
		批发和零售业	30	0.0147763	0.0116377	0.00962159	0.0114591	0.0136808	0.0239408	0.0147459	0.0149132	0.020061	0.0213458	0.0144061	0.0165054	0.020829	0.0155657	0.0192072	0.0232144	0.0289211	0.0229917	0.0282793	0.0221438	0.0200678	0.00395942	0.00745088	0.0141576	0.00629011	0.0233824	0.0112744	0.0592856	0.0269577	0.00650922	0.0278974	0.00394714	0.00285657	0.0204582	0.0180476	0.0105242	0.0107988	0.0190504	0.0117298	0.040552	0.0232854	0.0111639	0.0179685
		住宿和餐饮业	31	0.00264335	0.012145	0.00863807	0.0115248	0.0141571	0.00537962	0.0037118	0.00493614	0.00505433	0.00467528	0.00207966	0.00511136	0.00661248	0.00320299	0.0103051	0.00657907	0.00361256	0.0060615	0.00254609	0.00746239	0.00654569	0.000716759	0.00252901	0.00360744	0.00764606	0.0088668	0.0121219	0.00627575	0.0150691	0.0237514	0.00820939	0.0376995	0.0109386	0.0649184	0.0307394	0.0381088	0.0161786	0.0158934	0.0377932	0.012005	0.0374985	0.0695224	0.0103867
		金融业	32	0.00831125	0.0209219	0.0115306	0.0116417	0.0135345	0.00938282	0.0139867	0.00936165	0.01295	0.0125486	0.00711249	0.0130829	0.0230029	0.0125943	0.00740376	0.00873621	0.00650438	0.00928759	0.0214703	0.00636256	0.01058	0.00349669	0.0356052	0.0245484	0.0528026	0.00875517	0.049833	0.0089099	0.0138399	0.0395614	0.0180217	0.0641936	0.0248207	0.0400167	0.00451764	0.0282742	0.037254	0.022338	0.0348816	0.00711308	0.0205285	0.0178128	0.0177762
		房地产业	33	0.000211403	0.00143406	0.000474838	0.00058143	0.00123469	0.00167047	0.0026237	0.00854538	0.00440507	0.00404138	0.000193731	0.00198923	0.00206311	0.000228588	0.00374124	0.00254847	0.00123406	0.00249614	0.00202353	0.00403075	0.00651967	0.000263038	0.000417277	0.00089719	0.000552722	0.000560728	0.00339896	0.0121885	0.0201332	0.0240674	0.0137314	0.0264128	0.00891872	0.0131078	0.00399608	0.00919284	0.00216567	0.0290254	0.00612369	0.00248204	0.0172504	0.00597037	0.00449279
		租赁和商务服务业	34	0.00146303	0.00432103	0.0012558	0.00314671	0.00306483	0.0135433	0.00296533	0.0164694	0.00737775	0.00643926	0.00530474	0.0109058	0.0048359	0.00121102	0.00290639	0.00663419	0.00972567	0.0164603	0.00844135	0.0090643	0.00679264	0.000536827	0.00339325	0.00296951	0.00430239	0.00349494	0.00457987	0.0303294	0.0346303	0.060466	0.0147587	0.0445164	0.0218802	0.0406142	0.00805955	0.0133256	0.010967	0.0147301	0.0271772	0.00955949	0.0269514	0.00980084	0.0112059
		研究与试验发展业	35	0.00148987	0.00148442	0.00190534	0.000341502	0.000229572	0.000780306	0.000463933	0.000428731	0.000549487	0.000458934	0.000324877	0.0018935	0.000614882	0.00138341	0.000631004	0.00305541	0.00629642	0.00306119	0.0057606	0.0041642	0.000933862	6.5941e-05	0.000621559	0.000220295	0.00021175	0.000706891	0.000290915	0.000425126	0.00127486	0.00198647	1.10271e-05	0.000937119	0.000139972	0.000438821	0.0206312	0.00191942	0.000770119	2.89316e-05	0.00316608	0.000613178	0.00140291	1.45823e-05	0.00164148
		综合技术服务业	36	0.00631389	0.00872744	0.00998306	0.011269	0.00830292	0.00246197	0.00163804	0.00224296	0.00130582	0.00315767	0.00164344	0.00371064	0.0025948	0.00227189	0.00337945	0.0040277	0.00445108	0.00327329	0.00280187	0.00399481	0.00166245	0.000260467	0.00591205	0.00151974	0.00121113	0.0100248	0.000967106	0.000116517	0.00234323	0.00419848	0.000173077	0.000473341	0.00113479	0.000559503	0.0111491	0.0482293	0.00282582	0.000733465	0.00286334	0.00162506	0.000679392	0.00134951	0.00396498
		水利、环境和公共设施管理业	37	0.00202128	0.00134438	0.000903131	0.000703238	0.00249886	0.000306502	0.00125376	0.000119349	0.000134944	0.00164272	0.000251141	0.000602121	0.000257835	0.000284174	0.000120233	0.000195853	0.000222666	0.000169464	9.8787e-05	9.14282e-05	0.000176445	5.31851e-05	0.00158583	0.000388224	0.05007	4.92961e-05	0.000300939	0	0.000251749	0.000312984	0.000410912	0.000641671	0.000226955	0.00720575	0.000572947	0.000200904	0.0183622	0.00154841	0.00212496	0.000349426	0.00124338	0.00266645	0.000823035
		居民服务和其他服务业	38	0.00379321	0.00979496	0.00494053	0.00278737	0.00448676	0.00146741	0.00110645	0.0018408	0.0012184	0.00196006	0.00130998	0.00226694	0.00331611	0.00258985	0.00169872	0.00135471	0.0012676	0.00086542	0.000643621	0.000896567	0.000748964	0.00128451	0.00911326	0.00306444	0.0103255	0.00164664	0.0191599	0.00136583	0.00701866	0.0144193	0.0138672	0.00550549	0.00621989	0.0170448	0.0032276	0.0100091	0.0231926	0.0450343	0.0125795	0.00860194	0.0150156	0.0194247	0.00529711
		教育	39	0.000975948	0.00247306	0.000542156	0.000982323	0.00303134	0.000363993	0.000256158	0.000264808	0.000392811	0.000303979	0.00013318	0.000340099	0.000350659	0.000181993	0.000288435	0.000798721	0.000392501	0.00031761	0.000223049	0.000436076	0.000443578	2.04507e-05	0.000406802	0.000553938	0.00222479	0.000330806	0.00187012	0.00221608	0.00249048	0.0021445	0.000879041	0.00614929	0.000441747	0.00118419	0.00814077	0.00239226	0.00300205	0.000898521	0.0192178	0.00357196	0.00367535	0.0232362	0.00157587
		卫生、社会保障和社会福利业	40	0.000927243	0.00349825	0.000492296	0.00250873	0.00273316	0.000734487	0.000632366	0.000930005	0.0011202	0.00146235	0.000443973	0.000783784	0.00217927	0.00109465	0.00275406	0.00335421	0.00233108	0.0021028	0.000652187	0.00204822	0.000258274	0.000219283	0.0016313	0.00347778	0.000297047	0.000392357	0.000669253	0.000172495	0.000307949	0.000241071	0.00028769	0.00112829	0.000253348	0.000182389	0.00332814	0.00119889	0.0034625	0.00044538	0.00327309	0.00337941	0.00280721	0.00433309	0.00129472
		文化、体育和娱乐业	41	0.000250551	0.0016401	0.00109336	0.00273309	0.00425881	0.00112858	0.00106449	0.00164998	0.00121593	0.00106151	0.000295097	0.00110678	0.00150026	0.000585509	0.000943782	0.00138463	0.000859796	0.00103573	0.000794556	0.00101812	0.00117181	0.00012856	0.00230695	0.00173199	0.00338535	0.00143568	0.00180276	0.00643243	0.00435788	0.00543412	0.00325564	0.00583489	0.00384709	0.00427005	0.00573418	0.00489908	0.00539323	0.00459652	0.0100106	0.00182825	0.0481594	0.0147387	0.00227015
		公共管理和社会组织	42	0.000309935	0.00024305	0.000315373	0.000186724	0.000168513	0.000134445	0.000104987	0.000119338	0.000115708	0.000120882	5.42154e-05	0.000108098	0.000136456	8.54011e-05	0.000104727	0.000121673	0.000102987	9.00153e-05	8.05201e-05	0.000110482	0.000131863	0	0.000133383	7.11114e-05	0.000205604	0.000120384	0.000241274	0.00025873	0.000316629	0.000316951	0.000198197	0.000362264	0.00043988	0.000169415	0.000220371	0.000283118	0.000271101	0.000241736	0.000295195	0.000181065	0.00022628	0.000289357	0.000165299
		中间投入小计	TII	0.413839	0.5408	0.402551	0.648169	0.607789	0.75644	0.804947	0.776931	0.762328	0.761798	0.82196	0.796884	0.725293	0.804755	0.791759	0.76911	0.805228	0.829579	0.834726	0.78837	0.750498	0.191264	0.720198	0.799652	0.535078	0.768606	0.538663	0.509497	0.399737	0.398859	0.624262	0.310545	0.166189	0.67691	0.56385	0.462416	0.485506	0.541076	0.440491	0.65681	0.570067	0.450914	0.675104
	增加值	劳动者报酬	VA001	0.555941	0.220323	0.13687	0.132755	0.160123	0.0739583	0.0732525	0.104879	0.0943932	0.0831232	0.051984	0.0609802	0.0962777	0.0510946	0.0705908	0.0850546	0.0766777	0.0501737	0.0570343	0.0821576	0.110544	0.0120588	0.0666346	0.0839998	0.207228	0.118066	0.11936	0.376425	0.113583	0.145274	0.103803	0.179086	0.0906054	0.111828	0.25958	0.281032	0.255061	0.130237	0.438912	0.22988	0.195637	0.476239	0.134391
		生产税净额	VA002	0.000977686	0.0761709	0.123261	0.0579479	0.0649212	0.0775762	0.0427397	0.045875	0.0491354	0.0531821	0.0501673	0.0390223	0.0592848	0.0512746	0.0419307	0.0469547	0.0490517	0.0353997	0.0312366	0.0412534	0.0534169	0.00517937	0.0363134	0.0141419	0.063437	0.028704	0.043731	0.0461862	0.0345941	0.145826	0.0415624	0.0778228	0.12816	0.0335268	0.0113131	0.0478555	0.0201535	0.0303663	0.0143146	0.0119734	0.0479208	0.00274185	0.0470395
		固定资产折旧	VA003	0.0292423	0.0512889	0.0620771	0.0337134	0.0533305	0.0336238	0.0232349	0.0144258	0.017936	0.0366404	0.0334318	0.0289208	0.035922	0.0279367	0.0244142	0.0226999	0.0231937	0.0139832	0.0262766	0.0189826	0.0204178	0.00443856	0.120312	0.0789276	0.168003	0.0123671	0.0863386	0.134115	0.250792	0.0427082	0.0359549	0.00994952	0.433805	0.0709569	0.0465528	0.0644863	0.126959	0.02249	0.0518347	0.0308187	0.0568938	0.0676474	0.0454969
		营业盈余	VA004	0	0.111417	0.275241	0.127415	0.113837	0.0584014	0.0558258	0.0578893	0.0762075	0.0652564	0.0424569	0.0741929	0.0832229	0.064939	0.0713055	0.0761813	0.045849	0.0708646	0.0507266	0.0692365	0.0651233	0.787059	0.056542	0.0232791	0.0262542	0.0722569	0.211907	-0.0662237	0.201294	0.267334	0.194418	0.422597	0.18124	0.106778	0.118705	0.144211	0.11232	0.275831	0.0544482	0.0705179	0.129482	0.00245771	0.0979683
		增加值合计	TVA	0.586161	0.4592	0.597449	0.351831	0.392211	0.24356	0.195053	0.223069	0.237672	0.238202	0.17804	0.203116	0.274707	0.195245	0.208241	0.23089	0.194772	0.170421	0.165274	0.21163	0.249502	0.808736	0.279802	0.200348	0.464922	0.231394	0.461337	0.490503	0.600263	0.601141	0.375738	0.689455	0.833811	0.32309	0.43615	0.537584	0.514494	0.458924	0.559509	0.34319	0.429933	0.549086	0.324896
	总投入		TI	1	1	1	1	1	1	1	1	1	1	1	1	1	1	1	1	1	1	1	1	1	1	1	1	1	1	1	1	1	1	1	1	1	1	1	1	1	1	1	1	1	1	1

## Sheet: 完耗表42部门
		2007年42部门生产者价格投入产出表完耗系数表
	投入 产出		序码	中间使用
				农林牧渔业	煤炭开采和洗选业	石油和天然气开采业	金属矿采选业	非金属矿及其他矿采选业	食品制造及烟草加工业	纺织业	纺织服装鞋帽皮革羽绒及其制品业	木材加工及家具制造业	造纸印刷及文教体育用品制造业	石油加工、炼焦及核燃料加工业	化学工业	非金属矿物制品业	金属冶炼及压延加工业	金属制品业	通用、专用设备制造业	交通运输设备制造业	电气机械及器材制造业	通信设备、计算机及其他电子设备制造业	仪器仪表及文化办公用机械制造业	工艺品及其他制造业	废品废料	电力、热力的生产和供应业	燃气生产和供应业	水的生产和供应业	建筑业	交通运输及仓储业	邮政业	信息传输、计算机服务和软件业	批发和零售业	住宿和餐饮业	金融业	房地产业	租赁和商务服务业	研究与试验发展业	综合技术服务业	水利、环境和公共设施管理业	居民服务和其他服务业	教育	卫生、社会保障和社会福利业	文化、体育和娱乐业	公共管理和社会组织
	序码		-	01	02	03	04	05	06	07	08	09	10	11	12	13	14	15	16	17	18	19	20	21	22	23	24	25	26	27	28	29	30	31	32	33	34	35	36	37	38	39	40	41	42
	中间投入	农林牧渔业	01	0.24699	0.039337	0.022256	0.03516	0.039037	0.6048	0.33661	0.24944	0.25673	0.12149	0.027525	0.10365	0.041867	0.030599	0.040663	0.037265	0.044686	0.043841	0.043821	0.048363	0.21996	0.00588	0.028131	0.028451	0.030909	0.047564	0.045395	0.029173	0.025404	0.035295	0.34389	0.028508	0.014079	0.073187	0.095278	0.039455	0.097685	0.071225	0.051951	0.073777	0.10526	0.05727
		煤炭开采和洗选业	02	0.015165	0.14624	0.035425	0.060955	0.045174	0.021711	0.038935	0.031781	0.040077	0.041547	0.096235	0.068045	0.11003	0.079331	0.06051	0.050295	0.042635	0.051317	0.036416	0.040827	0.044467	0.0064842	0.20568	0.10535	0.05567	0.0566	0.033738	0.022776	0.01688	0.014854	0.020079	0.0090767	0.0068469	0.02841	0.028181	0.019374	0.02684	0.027392	0.023149	0.042741	0.022029	0.020949
		石油和天然气开采业	03	0.031145	0.050872	0.069088	0.10796	0.095693	0.037723	0.058666	0.053393	0.056515	0.060444	0.65755	0.15038	0.086955	0.10222	0.078905	0.070496	0.06596	0.077385	0.059509	0.063652	0.062405	0.0093565	0.089455	0.59042	0.049422	0.081539	0.15142	0.058408	0.025128	0.032432	0.035441	0.01885	0.015508	0.062462	0.048984	0.042275	0.051729	0.051567	0.035557	0.074789	0.040498	0.04081
		金属矿采选业	04	0.0069584	0.033793	0.028549	0.14377	0.022785	0.0095086	0.01446	0.013543	0.026331	0.023058	0.024489	0.028344	0.031826	0.26374	0.13127	0.097733	0.07597	0.10998	0.042518	0.046781	0.048183	0.0066901	0.024448	0.024326	0.016621	0.066819	0.017386	0.016615	0.01611	0.0093776	0.008648	0.0053647	0.0057252	0.025807	0.031272	0.020015	0.018135	0.018042	0.011189	0.021485	0.012674	0.010618
		非金属矿及其他矿采选业	05	0.0046834	0.0056732	0.0050185	0.007559	0.082375	0.0057878	0.0098288	0.0079432	0.0089816	0.010088	0.0053324	0.035313	0.095269	0.010974	0.012995	0.0091662	0.0096607	0.012298	0.01165	0.013881	0.013269	0.0015583	0.004711	0.0046556	0.0050291	0.040547	0.0039661	0.0043816	0.0032106	0.0025953	0.0038501	0.0015942	0.0017761	0.0062248	0.0080744	0.0043303	0.006758	0.0068652	0.0047996	0.016817	0.0066337	0.0045334
		食品制造及烟草加工业	06	0.15932	0.027584	0.020461	0.030884	0.033735	0.32297	0.078463	0.13036	0.062888	0.045791	0.028794	0.064397	0.033842	0.029951	0.035434	0.033912	0.037032	0.038545	0.038726	0.040148	0.068615	0.005182	0.027239	0.026805	0.02661	0.037123	0.035444	0.025035	0.024545	0.035924	0.42404	0.03002	0.01438	0.068541	0.061259	0.036702	0.043903	0.063591	0.050437	0.054749	0.13715	0.053343
		纺织业	07	0.0074202	0.013457	0.011394	0.016025	0.017099	0.01212	0.65292	0.64965	0.055095	0.064391	0.011309	0.034496	0.020858	0.013834	0.019025	0.018649	0.029067	0.021651	0.019185	0.023288	0.17938	0.0020983	0.013282	0.017511	0.01406	0.018878	0.015484	0.017694	0.010732	0.01919	0.020302	0.0090785	0.0072923	0.045288	0.046762	0.012112	0.023282	0.046166	0.018212	0.038485	0.039227	0.029442
		纺织服装鞋帽皮革羽绒及其制品业	08	0.0043358	0.012313	0.010052	0.014176	0.013646	0.0076033	0.039546	0.20388	0.040787	0.021934	0.0096423	0.013267	0.013037	0.012707	0.01449	0.013046	0.027767	0.013816	0.01341	0.014629	0.03094	0.0012813	0.013356	0.021338	0.013938	0.015039	0.014937	0.016247	0.0079928	0.019049	0.010254	0.0069302	0.0062253	0.024663	0.016553	0.0082525	0.019556	0.018204	0.0094941	0.021949	0.038909	0.025698
		木材加工及家具制造业	09	0.005263	0.020187	0.011092	0.013305	0.010839	0.0082352	0.0092214	0.010936	0.41655	0.049309	0.010367	0.012158	0.020722	0.010283	0.033212	0.015521	0.028936	0.015049	0.014192	0.016197	0.053622	0.0011528	0.010183	0.011556	0.0096064	0.036396	0.0087848	0.014827	0.0072371	0.011357	0.0085642	0.0055616	0.0038792	0.016012	0.012558	0.0085001	0.020716	0.026521	0.036283	0.02423	0.032942	0.04084
		造纸印刷及文教体育用品制造业	10	0.016823	0.019705	0.016687	0.023419	0.02576	0.055075	0.045693	0.056757	0.053726	0.42558	0.018681	0.052907	0.060792	0.021737	0.036771	0.031847	0.034828	0.046642	0.054153	0.054428	0.058041	0.0034453	0.024235	0.021397	0.023202	0.034074	0.021299	0.05542	0.051924	0.04654	0.034562	0.054018	0.015338	0.15137	0.039857	0.038572	0.027815	0.050291	0.087725	0.056758	0.15946	0.083202
		石油加工、炼焦及核燃料加工业	11	0.042708	0.073292	0.083799	0.14183	0.1178	0.050523	0.073693	0.069357	0.07599	0.078346	0.13446	0.17486	0.11376	0.14777	0.10978	0.098982	0.089931	0.10635	0.078813	0.084202	0.083441	0.012611	0.11292	0.092598	0.061755	0.11837	0.24952	0.092131	0.034986	0.048927	0.044401	0.028229	0.02333	0.091935	0.06625	0.063078	0.074388	0.072191	0.051396	0.092178	0.05538	0.061216
		化学工业	12	0.2016	0.11807	0.11135	0.18322	0.28543	0.19737	0.44984	0.35144	0.33374	0.44088	0.13015	0.82556	0.26999	0.14193	0.19796	0.20101	0.27049	0.30971	0.33895	0.38239	0.33219	0.053951	0.10747	0.11139	0.167	0.21788	0.10665	0.0943	0.095495	0.086878	0.13088	0.053305	0.048931	0.21563	0.28869	0.13059	0.18601	0.26792	0.11722	0.71711	0.19808	0.11324
		非金属矿物制品业	13	0.0089542	0.027091	0.021899	0.026555	0.063546	0.018859	0.017299	0.01541	0.028924	0.019831	0.023362	0.029216	0.21841	0.040771	0.03934	0.032886	0.035003	0.050529	0.058303	0.075178	0.04322	0.0048553	0.020151	0.020267	0.015858	0.27875	0.014366	0.021997	0.012915	0.0084095	0.013075	0.005297	0.0069607	0.019438	0.026467	0.016961	0.028628	0.017518	0.021133	0.032017	0.023809	0.019338
		金属冶炼及压延加工业	14	0.036684	0.20159	0.17078	0.1677	0.12914	0.0519	0.075866	0.072646	0.15032	0.12726	0.14491	0.12734	0.1696	0.63758	0.74199	0.57447	0.45406	0.66157	0.24741	0.26536	0.28393	0.027677	0.14441	0.14432	0.094346	0.40046	0.10225	0.097949	0.094752	0.054267	0.048644	0.030811	0.033024	0.14951	0.12606	0.11274	0.09867	0.10224	0.063928	0.11163	0.071012	0.061044
		金属制品业	15	0.013856	0.053083	0.030095	0.058276	0.037586	0.021738	0.02431	0.026628	0.062322	0.048708	0.032468	0.040434	0.065753	0.049712	0.18086	0.097424	0.069928	0.10271	0.092213	0.10184	0.087407	0.004464	0.038116	0.036821	0.053178	0.081991	0.023933	0.022045	0.024788	0.015187	0.01711	0.010405	0.015746	0.059989	0.054916	0.045978	0.027199	0.030905	0.022259	0.032486	0.026454	0.018408
		通用、专用设备制造业	16	0.02967	0.12881	0.11401	0.15548	0.12905	0.035826	0.066628	0.056887	0.073759	0.072022	0.10951	0.087758	0.10656	0.13293	0.15204	0.35374	0.24541	0.15267	0.089157	0.11211	0.067511	0.0076186	0.079685	0.095755	0.056351	0.11728	0.080156	0.06129	0.041545	0.031045	0.029782	0.019046	0.015328	0.06566	0.064913	0.048632	0.06054	0.050219	0.034877	0.11591	0.04057	0.035008
		交通运输设备制造业	17	0.019566	0.042543	0.03141	0.051876	0.053602	0.024784	0.030264	0.029684	0.038075	0.04373	0.035246	0.038829	0.043507	0.046663	0.052082	0.062466	0.52874	0.04341	0.041167	0.044378	0.050707	0.0042741	0.050674	0.060058	0.046208	0.047344	0.12588	0.16278	0.029371	0.050347	0.027019	0.018879	0.013511	0.086836	0.037285	0.043172	0.065136	0.099822	0.038236	0.030766	0.03475	0.052936
		电气机械及器材制造业	18	0.013485	0.058387	0.042352	0.065997	0.049592	0.020601	0.030922	0.029186	0.03383	0.041647	0.041053	0.042438	0.044743	0.050245	0.055752	0.11856	0.10986	0.21572	0.11123	0.13381	0.039683	0.005862	0.1273	0.040414	0.04635	0.088189	0.031397	0.033943	0.10575	0.03381	0.029511	0.018668	0.01926	0.12009	0.083249	0.078171	0.052679	0.053714	0.031884	0.040445	0.035222	0.026585
		通信设备、计算机及其他电子设备制造业	19	0.014706	0.042156	0.03784	0.045766	0.038367	0.022969	0.030185	0.033069	0.030215	0.06116	0.036828	0.040681	0.036778	0.039292	0.042356	0.11009	0.096372	0.19544	1.153	0.65069	0.037921	0.0039695	0.06145	0.038631	0.036904	0.050614	0.035607	0.052823	0.182	0.044629	0.024352	0.028162	0.020244	0.21671	0.16256	0.15708	0.072545	0.11222	0.057339	0.040813	0.055788	0.055085
		仪器仪表及文化办公用机械制造业	20	0.0056074	0.019109	0.025324	0.020604	0.015729	0.0075699	0.011403	0.0099773	0.011135	0.014358	0.0217	0.020812	0.016153	0.018497	0.016957	0.021108	0.030509	0.021871	0.023971	0.13049	0.013799	0.0015974	0.043557	0.025092	0.021573	0.017344	0.01189	0.010138	0.025126	0.0070253	0.0067808	0.0090049	0.0057105	0.016985	0.060733	0.055294	0.019916	0.027243	0.034657	0.016479	0.014537	0.010902
		工艺品及其他制造业	21	0.0035614	0.0091912	0.0052554	0.010414	0.011775	0.0054543	0.0094556	0.010605	0.010228	0.011581	0.0055288	0.0092245	0.010901	0.0099262	0.011306	0.015949	0.012069	0.013938	0.012424	0.020403	0.06622	0.00072672	0.0062702	0.0056032	0.0050663	0.010577	0.0048032	0.0060282	0.004748	0.003989	0.0043983	0.0028393	0.0022832	0.01187	0.0095784	0.0064648	0.0080407	0.013826	0.0065377	0.0078321	0.0072592	0.0061236
		废品废料	22	0.0048671	0.015165	0.012624	0.015375	0.023524	0.0092981	0.012742	0.011911	0.019315	0.095862	0.011858	0.020786	0.037228	0.084737	0.053939	0.051917	0.032418	0.052544	0.023446	0.024049	0.026	0.14423	0.012436	0.01144	0.0089775	0.031013	0.0089086	0.010576	0.010502	0.0070764	0.0066601	0.0057222	0.0034999	0.020805	0.012965	0.010858	0.0097477	0.011503	0.01058	0.015345	0.015886	0.010078
		电力、热力的生产和供应业	23	0.055826	0.17541	0.16841	0.31637	0.19239	0.075288	0.1372	0.10348	0.13318	0.13795	0.16722	0.20904	0.21719	0.23726	0.22649	0.17079	0.14617	0.16867	0.13315	0.13374	0.1383	0.021399	0.64012	0.14999	0.37369	0.15825	0.085829	0.077731	0.078891	0.061213	0.089697	0.039354	0.025101	0.096944	0.10607	0.065331	0.092663	0.086951	0.094674	0.13489	0.079853	0.073414
		燃气生产和供应业	24	0.0011407	0.0022714	0.002839	0.008271	0.0082091	0.0019897	0.0030041	0.0026488	0.0027837	0.0027843	0.0042717	0.0062484	0.0041526	0.0052554	0.0045023	0.0040047	0.0037288	0.0041852	0.0034244	0.003646	0.0036342	0.0005507	0.0033673	0.048627	0.0052371	0.0032778	0.0028531	0.0022234	0.0016868	0.001359	0.0042387	0.00077509	0.0005731	0.003086	0.0023899	0.0017226	0.0023017	0.0025311	0.002344	0.0037384	0.0025588	0.0017172
		水的生产和供应业	25	0.0013262	0.0032946	0.002956	0.0040905	0.0040065	0.0023472	0.0040965	0.0035313	0.0036797	0.0068839	0.0031808	0.0050454	0.0043882	0.0041348	0.0044536	0.003406	0.0037376	0.0038549	0.0036576	0.0041825	0.0039402	0.0006547	0.0049576	0.0032405	0.038105	0.0033853	0.0025438	0.0038526	0.0032605	0.002174	0.0050939	0.0017881	0.00079183	0.0037014	0.0044841	0.0035211	0.0038647	0.0049182	0.0054165	0.0043459	0.0041985	0.0029357
		建筑业	26	0.0012402	0.0031669	0.0023167	0.0022727	0.0022727	0.00174	0.0020529	0.0022306	0.0021075	0.0020974	0.0026962	0.0025077	0.0023471	0.002301	0.0022621	0.0024274	0.0024724	0.0024305	0.0023236	0.0023872	0.0020119	0.00034885	0.0023797	0.0028145	0.0036563	0.011796	0.0050165	0.034936	0.0029372	0.0049562	0.0042143	0.0027933	0.012981	0.0031733	0.0048177	0.0042823	0.020199	0.0098728	0.009197	0.02676	0.012611	0.01689
		交通运输及仓储业	27	0.044674	0.098228	0.051081	0.10256	0.11813	0.074191	0.075988	0.080309	0.093573	0.081755	0.075865	0.09281	0.10577	0.08996	0.08935	0.090983	0.088873	0.094044	0.084221	0.086935	0.082511	0.013699	0.064953	0.074503	0.045182	0.14882	0.11069	0.14598	0.0496	0.12135	0.056754	0.040576	0.01675	0.096612	0.07274	0.074532	0.049906	0.060206	0.062295	0.065343	0.069513	0.066108
		邮政业	28	0.0013481	0.0012176	0.00085996	0.0011912	0.0013158	0.0013481	0.0023106	0.0034896	0.0021246	0.0017924	0.00089977	0.0021035	0.0013552	0.0013305	0.0013608	0.0021891	0.0015506	0.0020488	0.0018868	0.0024858	0.0015883	0.00015875	0.0011991	0.0010428	0.0012956	0.0014048	0.0011085	0.036027	0.0019019	0.0016471	0.0027203	0.0037812	0.00082691	0.0025164	0.0026706	0.0020687	0.0016476	0.0025845	0.0044939	0.0018217	0.0036528	0.0099878
		信息传输、计算机服务和软件业	29	0.0088348	0.012135	0.0090389	0.012087	0.011904	0.010226	0.012337	0.014388	0.01441	0.012758	0.013198	0.015344	0.012915	0.023528	0.017946	0.017598	0.016066	0.019264	0.028897	0.020207	0.017335	0.0015978	0.018495	0.010651	0.013634	0.028703	0.018147	0.027015	0.042354	0.018175	0.011582	0.03167	0.0060325	0.015637	0.015107	0.013218	0.015127	0.012866	0.022024	0.024275	0.020141	0.030227
		批发和零售业	30	0.03342	0.037539	0.029938	0.042259	0.043203	0.055842	0.054149	0.05517	0.058698	0.060527	0.042644	0.056537	0.055511	0.052864	0.061067	0.067735	0.083087	0.071868	0.092813	0.077826	0.057872	0.0081801	0.038189	0.042481	0.028923	0.063844	0.036621	0.086541	0.050145	0.024845	0.057213	0.017226	0.011004	0.059685	0.050386	0.03622	0.03568	0.048555	0.03404	0.076151	0.053075	0.034953
		住宿和餐饮业	31	0.01138	0.027153	0.019226	0.028621	0.030552	0.01954	0.021177	0.023544	0.022949	0.022478	0.019965	0.025759	0.026146	0.022684	0.030453	0.027032	0.025482	0.028603	0.025617	0.029458	0.024367	0.0029331	0.020859	0.021757	0.022494	0.02951	0.026515	0.022074	0.028382	0.038756	0.022272	0.049954	0.017283	0.085668	0.046739	0.053202	0.029986	0.031136	0.052251	0.030251	0.05508	0.082872
		金融业	32	0.026863	0.054529	0.036436	0.052349	0.050687	0.039139	0.056934	0.051621	0.053264	0.053289	0.042953	0.059238	0.067688	0.057249	0.053501	0.053242	0.051865	0.059538	0.085238	0.060019	0.050723	0.0088396	0.088002	0.061171	0.092344	0.056525	0.080084	0.040108	0.039781	0.066209	0.04634	0.083797	0.035212	0.082179	0.037623	0.057095	0.065389	0.053858	0.06203	0.045649	0.052418	0.043696
		房地产业	33	0.0041196	0.0079486	0.0051263	0.0074154	0.0081566	0.0077337	0.011396	0.018881	0.013616	0.013211	0.0060258	0.010655	0.010261	0.0073887	0.011833	0.011155	0.010716	0.011884	0.014084	0.014706	0.01491	0.0012905	0.0083097	0.0073652	0.0075198	0.0093431	0.01043	0.020173	0.027103	0.031179	0.020448	0.032991	0.012008	0.023958	0.011432	0.016542	0.0092205	0.037544	0.013524	0.01127	0.026616	0.013689
		租赁和商务服务业	34	0.012967	0.019604	0.012835	0.020766	0.020757	0.031755	0.024324	0.040662	0.02943	0.029099	0.020041	0.036649	0.025039	0.01953	0.022744	0.029163	0.037768	0.042626	0.042515	0.038845	0.027371	0.0031661	0.023434	0.018507	0.020953	0.025126	0.021044	0.050273	0.051925	0.076073	0.03428	0.05819	0.028716	0.066392	0.02754	0.030229	0.027473	0.034434	0.043638	0.03414	0.048303	0.026123
		研究与试验发展业	35	0.0031704	0.004106	0.0040459	0.0033634	0.0030717	0.0034204	0.0036932	0.0033854	0.0036023	0.0036899	0.0037333	0.0059079	0.0035987	0.0048327	0.0044402	0.0078565	0.013721	0.0083324	0.015622	0.011753	0.0042279	0.00043042	0.0039221	0.0036252	0.0024768	0.0041847	0.0029704	0.0032359	0.0039929	0.0036417	0.0022096	0.0019976	0.00086559	0.0045059	0.024558	0.0048796	0.0033369	0.0031891	0.0052189	0.0041179	0.0037474	0.0019834
		综合技术服务业	36	0.01139	0.016049	0.015788	0.021241	0.016463	0.010945	0.011021	0.010859	0.0097736	0.012005	0.013957	0.014756	0.011932	0.013671	0.013986	0.014335	0.016082	0.014291	0.013906	0.014699	0.010694	0.0012651	0.016774	0.01316	0.0079268	0.019789	0.0071696	0.0055687	0.0067352	0.0078001	0.0067916	0.0027493	0.0028381	0.0079347	0.018743	0.055487	0.0085797	0.0068709	0.0074524	0.010416	0.0064534	0.0058459
		水利、环境和公共设施管理业	37	0.0032185	0.0027621	0.0019694	0.002459	0.0042243	0.0026188	0.0041492	0.002819	0.0021309	0.0042025	0.0020432	0.0029807	0.0022618	0.0021034	0.0019571	0.0018671	0.0020323	0.0021128	0.0018749	0.0018883	0.0023147	0.00027333	0.0039703	0.0021276	0.054336	0.0017574	0.0015031	0.0013324	0.0014485	0.0016331	0.0023487	0.0016704	0.00075701	0.0093029	0.0021263	0.0013376	0.020052	0.0031344	0.0036467	0.0022588	0.0030742	0.0039578
		居民服务和其他服务业	38	0.0093069	0.019838	0.01177	0.014076	0.015003	0.010585	0.011362	0.011937	0.011534	0.012242	0.012597	0.014566	0.015345	0.014633	0.013887	0.012669	0.01282	0.013143	0.011777	0.011857	0.011099	0.00282	0.023767	0.014221	0.021448	0.014251	0.028262	0.010756	0.013892	0.022895	0.022467	0.01118	0.0092236	0.02866	0.011966	0.017937	0.031607	0.054821	0.020679	0.01902	0.024877	0.027976
		教育	39	0.0020282	0.0042481	0.0016619	0.0027899	0.0049173	0.0021213	0.0021875	0.0020979	0.0022861	0.0020643	0.0018671	0.0024233	0.0025559	0.0021899	0.002223	0.0028335	0.0025527	0.0024029	0.0024963	0.0025071	0.0022812	0.00024377	0.0026421	0.0024149	0.0040665	0.0024131	0.0034769	0.0037965	0.0037018	0.003511	0.0024221	0.0074197	0.0010085	0.0031175	0.0099287	0.003854	0.0045176	0.0023599	0.020959	0.0053771	0.0053984	0.024977
		卫生、社会保障和社会福利业	40	0.002117	0.0060915	0.0023423	0.0055551	0.0053611	0.0026828	0.0031976	0.0034121	0.0038906	0.0042985	0.0028348	0.0037433	0.0055103	0.0047236	0.0066099	0.0074257	0.0069061	0.0060408	0.0040809	0.0056297	0.0030512	0.00054212	0.0051438	0.0060371	0.0026528	0.0039266	0.0025486	0.0019737	0.0018004	0.001444	0.0019868	0.001962	0.00081036	0.0027487	0.0056307	0.0029699	0.0053154	0.002411	0.004859	0.0059067	0.0047588	0.0058751
		文化、体育和娱乐业	41	0.0019807	0.0047612	0.0034316	0.0066585	0.0080169	0.0037933	0.0048856	0.0056916	0.0049444	0.0048102	0.0036064	0.0054112	0.0057588	0.004837	0.0051584	0.0056318	0.0053688	0.0055721	0.0056833	0.0055458	0.0048625	0.00059264	0.0068706	0.0052091	0.0071496	0.005757	0.0046574	0.0098736	0.0071045	0.0082067	0.0061482	0.0082452	0.0051035	0.0084421	0.0092521	0.0079499	0.0084305	0.007937	0.013316	0.005707	0.05371	0.018304
		公共管理和社会组织	42	0.00052349	0.0005113	0.00051198	0.00050752	0.00046511	0.00052604	0.00051867	0.00051931	0.0004974	0.00047112	0.00047086	0.0005052	0.00048524	0.00045111	0.00047611	0.00048665	0.00049805	0.0004836	0.0004927	0.00049919	0.00050475	3.787e-05	0.00048977	0.00047665	0.00047217	0.00049256	0.00050726	0.00051504	0.00051713	0.00051941	0.00052193	0.0005203	0.00052378	0.00050655	0.00050328	0.00051477	0.00051543	0.00051495	0.00051644	0.0005119	0.00051377	0.00051644
