# Supplementary material for: Research on the emissions from industrial products exported from Guangdong Province—an input-output model analysis
Source: PLoS One. 2022 Nov 3;17(11):e0276300. doi: 10.1371/journal.pone.0276300 (PMC9632880; doi:10.1371/journal.pone.0276300)
Supplement: S1 Data — (ZIP) [file pone.0276300.s002.zip › data/input-output table/2010年投入产出表-含系数.xls]

## Sheet: sheet1
2010年投入产出表
单位:万元
指标	中间使用																																										最终使用
	农林牧渔业	煤炭开采和洗选业	石油和天然气开采业	金属矿采选业	非金属矿及其他矿采选业	食品制造及烟草加工业	纺织业	纺织服装鞋帽皮革羽绒及其制品业	木材加工及家具制造业	造纸印刷及文教体育用品制造业	石油加工、炼焦及核燃料加工业	化学工业	非金属矿物制品业	金属冶炼及压延加工业	金属制品业	通用、专用设备制造业	交通运输设备制造业	电气、机械及器材制造业	通信设备、计算机及其他电子设备制造业	仪器仪表及文化办公用机械制造业	工艺品及其他制造业(含废品废料)	电力、热力的生产和供应业	燃气生产和供应业	水的生产和供应业	建筑业	交通运输及仓储业	邮政业	信息传输、计算机服务和软件业	批发和零售贸易业	住宿和餐饮业	金融业	房地产业	租赁和商务服务业	研究与事业发展业	综合技术服务业	水利、环境和公共设施管理业	居民服务和其他服务业	教育	卫生、社会保障和社会福利业	文化、体育和娱乐业	公共管理和社会组织	中间使用合计	最终消费支出					资本形成总额
																																											居民消费支出			政府消费支出	合计	固定资本形成总额	存货增加
																																											农村居民	城镇居民	小计
农林牧渔业	92202499.5836	1464947.6114	2058.4813	141452.4488	16069.8472	267409864.6829	52179158.7446	10599252.7991	17604028.8397	9346958.6513	6680.8963	29776681.5731	188364.4642	70177.0409	54925.7424	70954.6511	35501.1265	7178.0046	0	2637.5731	11115677.8595	7454.4593	3700.067	0	4491813.5469	11463047.4512	0	0	98127.3847	24908108.4184	0	24889.7692	511204.7962	1192733.8958	357814.5847	1089583.7363	1383859.9908	286017.339	775447.9571	240203.4178	0	539129077.436	57424947.6165	64277434.6335	121702382.2499	4977112.3914	126679494.6413	33947967.1448	3861073.7479
煤炭开采和洗选业	488496.4844	35361686.3299	930043.6326	476805.8603	134874.2439	1844356.6961	1334380.5284	807221.6001	1155227.6951	1780124.2153	18661862.88	13343206.2776	28186959.2074	28610897.1798	1019789.8591	2243763.3442	547192.7958	345083.6859	162258.1003	101303.1421	687167.4217	73630066.4437	1067405.4949	23098.3764	811111.7062	1654046.9459	17834.1552	0	123619.8856	143811.5215	0	64367.9436	303777.3077	54813.8702	120374.2763	233490.5767	482123.8628	303881.5355	653907.9355	39850.9127	676640.5853	218626924.5156	839009.1261	526877.7139	1365886.84	0	1365886.84	0	2101199.129
石油和天然气开采业	0	0	1793872.6701	0	0	0	0	0	0	0	169053860.4839	17484879.7405	752951.289	2182395.2867	0	0	0	0	0	0	910.6444	2617865.2738	10458743.4999	0	0	596675.494	0	0	0	0	0	0	0	0	0	0	0	0	0	0	0	204942154.3823	0	0	0	0	0	0	1458522.2
金属矿采选业	0	0	0	13586542.4125	0	0	0	0	0	0	0	3683021.0871	917236.0045	159283859.6462	2325434.0222	1938974.2517	196671.4207	475059.6763	7052.9151	79840.5547	61456.4493	12349.7296	0	0	0	0	0	0	0	0	0	0	0	298469.6654	55889.7275	78625.0654	0	0	0	0	0	183000482.6282	0	0	0	0	0	0	6105681.9138
非金属矿及其他矿采选业 非金属矿及其他矿采选业	73512.9916	74797.0246	56961.9409	116471.8972	3848847.3554	242806.5192	0	0	0	0	30303.4937	14392758.0158	23416625.4061	2103354.9402	899517.7879	461201.0256	123707.4836	185457.9702	3700.7159	7434.6137	261524.0638	112487.9846	867.4962	1764.8813	10327997.1959	124454.0498	0	0	0	0	0	0	0	4867.28	2759.5699	29338.2537	6224.2128	55213.0818	82765.2376	24090.2163	95449.6476	57167262.3527	0	0	0	0	0	0	528565.5219
食品制造及烟草加工业	71246063.5215	329174.8003	194681.8769	256715.4431	143764.6333	139281868.5225	2243752.2632	12305228.7839	814845.1245	831570.9515	1397667.1735	15037238.6879	1412355.9018	2705496.3135	775431.8477	2154684.9781	1832112.3551	1702896.1132	2101499.5798	223431.5791	1321992.1986	1274891.9959	82840.6238	45418.3226	4081484.2078	3778178.7608	31675.5111	412166.4473	2108916.2947	74966513.3001	902362.9415	852908.1228	2548885.1902	563367.1488	220284.1163	474087.8187	2688158.7557	1205237.2617	1350081.2175	2759646.6792	876839.8423	359536417.2075	77371622.4705	201436073.7084	278807696.1789	0	278807696.1789	0	12601815.1205
纺织业	95899.074	54093.0177	86204.8013	65758.1914	30701.7618	348436.0819	122321820.4463	82003459.9989	1542440.2316	4073740.7776	15301.6126	6964198.9688	910682.824	95229.1418	388888.5293	924397.0312	1051888.3565	890025.1695	159690.532	105354.5301	8297809.0623	21545.1236	2589.9516	5182.4346	863067.8517	620595.8646	19262.7203	20717.3282	488893.852	1060908.1293	46047.4281	337529.5796	2784743.1473	641059.6409	59398.6291	192991.0611	1781521.4904	261993.4524	900854.3137	144536.1327	983293.6345	241662751.9067	2066567.3931	3060677.647	5127245.0401	0	5127245.0401	0	1829449.485
纺织服装鞋帽皮革羽绒及其制品业	266365.6504	666348.6901	383920.3129	449963.7133	218518.9537	885018.6069	4975983.3382	38245571.3955	2724703.1185	1513816.1025	124649.2503	2200716.2635	1005457.6087	1829370.2358	722279.7832	1412064.8222	5946575.1285	981906.2971	1050112.6394	211860.324	1378543.8477	1388920.7323	249359.3004	85670.8529	3891056.0133	3430211.1357	91714.8747	319904.9569	3581265.5555	814028.193	848991.3269	1369243.7067	2686627.6316	244794.6904	150366.1982	582578.3508	834090.5469	167781.7999	2220679.7404	820298.1315	3214811.3015	94186141.1217	15738052.2833	67104864.7653	82842917.0486	0	82842917.0486	0	5115731.5482
木材加工及家具制造业	664661.1784	1518443.8226	412953.1276	349934.9887	94412.0321	723747.7149	256182.5983	434179.7595	46275700.1538	4533917.8786	92088.4284	1476908.9101	2681030.5383	593510.3064	3864704.0474	2120550.2875	5651815.4659	1155299.0479	893513.9331	198421.1521	2815490.0683	258623.8259	26025.4806	25567.6061	17898527.0835	585149.9735	63368.0658	162020.4477	669257.333	298262.699	241972.9107	367245.2243	544158.8935	107426.8931	114432.5029	574762.5308	1116108.0791	1823297.3396	1208001.9009	589561.5553	3916721.3657	107397957.1506	1457235.2042	5888990.7859	7346225.9901	0	7346225.9901	12155550.0524	1369614.7795
造纸印刷及文教体育用品制造业	578127.68	222617.7031	230644.8707	216774.3089	113216.2187	12599974.3657	2832577.4552	3431968.1821	2381233.1539	59821865.4293	162868.5542	12951297.0677	8846501.269	853250.2356	2317439.6385	2877106.7908	1842151.2321	4966073.2918	4237752.1692	702647.0948	1656397.9602	796676.2574	56013.131	45326.3479	1708481.1136	1762609.5896	337316.969	5270159.1401	3755178.8539	733856.8025	6257402.3523	1780217.3471	19304250.081	353197.4628	1267484.2978	305723.3193	1975745.589	5223586.2346	2015745.327	5539162.8122	6277925.3409	188608543.0406	882933.2418	6795177.3054	7678110.5471	0	7678110.5471	131631.0906	2569406.0549
石油加工、炼焦及核燃料加工业	4900754.9965	2242682.5115	4087018.3935	6622917.4838	2553173.7429	1896848.0848	776664.5642	1514367.5982	1131811.3028	1039913.6599	18214900.8543	57045134.7438	16821951.228	35611804.173	2513742.2588	6727964.0244	2609615.0356	1993067.4398	1573112.9739	334031.5041	790802.4409	12307570.3636	462132.8582	179952.4919	13179332.3539	89506052.898	375395.4341	325888.5222	1356941.3253	1061423.0717	2035928.7975	3966944.5163	6858564.7167	289562.4794	1838647.3661	1655217.446	2173151.6738	1178155.6566	660805.7025	319933.2413	3501268.6347	314235148.5646	1265143.6569	12467080.734	13732224.391	0	13732224.391	0	-391919.6437
化学工业	54421113.8217	4364735.7199	4042995.8162	5613122.377	5302590.3976	18635924.2553	35414078.1624	14168043.829	14330539.5539	28464601.076	5620623.9859	382527595.7303	30351444.6832	11578259.8604	9233759.3752	23758994.6401	31993544.93	37574865.8383	37281257.1603	6154366.2788	8162617.349	1299717.058	142727.3527	857834.2749	31538133.6946	8448578.5684	42206.6182	895678.3559	3677706.133	1645010.0728	1092664.7134	5070023.3099	7717931.9525	3442969.686	1981316.7762	3031917.4795	10316163.3362	1343282.7468	68998202.3979	2021358.1162	2439968.1402	924998465.6242	7851246.1479	25606020.4922	33457266.6401	0	33457266.6401	0	11652841.291
非金属矿物制品业	987155.9047	2004919.9269	1004986.8963	1006027.4315	2136245.9566	4665757.4861	755215.5744	330488.4723	1377143.623	605809.5677	1017394.5616	7515706.5825	76537459.9118	17741440.8399	2812782.5033	4729627.4723	4391068.1011	9778041.5861	10615004.3624	2537007.2417	2066794.9039	891063.2276	51304.6957	50728.6608	231658078.2007	1017194.9797	44006.2295	45850.2981	110410.1856	442303.1216	51724.7275	89917.6632	114360.6284	249423.4119	174381.3053	627385.9826	125863.6305	732678.408	902269.3424	315495.0929	1175627.3202	393486146.0183	293452.0568	2801553.3254	3095005.3822	0	3095005.3822	0	4335521.9802
金属冶炼及压延加工业	158620.2238	8349838.7334	5299235.2073	1513865.6931	368926.9872	761610.8852	231917.7548	323334.0377	3517182.6404	2462292.4499	191976.1442	9376989.4671	10957114.7003	234297269.1549	83499372.2614	138292026.3659	62436452.7519	119775955.3219	17658438.3125	2805447.0086	9319463.3835	403877.9872	54775.2283	20066.3057	127450750.1153	2472140.8712	0	1734.0012	198575.6504	9716.5008	0	272314.8188	164570.0718	158864.8438	660451.3636	339698.9877	303800.1485	111709.2878	7740.252	22676.8397	0	844250792.7588	0	0	0	0	0	0	10139171.1806
金属制品业	2204738.2956	3832842.1259	833896.9385	2503370.096	863596.3327	3125799.4583	569195.2692	1059720.9296	3894282.3906	3198178.4782	965564.6739	8294994.9607	11288128.98	7859286.4224	32759400.4273	27611074.6704	9619592.2086	20577624.945	12934487.3073	2834560.4425	3931115.1178	2482187.6067	211701.5901	468215.7684	33242251.9862	2671760.8134	9896.0452	339875.3558	163056.8361	252084.5377	291246.217	1842562.9356	4325561.1364	807418.2605	1921537.8525	359432.4137	587872.5717	320398.3549	337900.5685	195725.2558	285375.1377	211877511.7143	787098.5373	4077387.9436	4864486.4809	0	4864486.4809	4527207.2354	1802786.9061
通用、专用设备制造业	4142276.3698	11122795.6763	8989175.3507	9455518.6799	4874628.8566	2309060.529	3886738.2296	1625374.5489	2346893.2189	2957544.7388	3856467.1903	14791028.6959	11744104.6633	27662041.4147	12170374.3857	148088291.0985	50489065.7562	23955759.9676	6286433.2499	2020208.2401	403022.2691	4203743.1546	179431.1997	184687.3323	30263658.968	11560644.8622	133284.6256	1367448.3367	876198.1057	253101.7727	1371437.3177	1075816.0619	1414250.6737	476389.5573	722715.7982	943207.7771	287438.8123	297926.1903	7228564.6987	137799.0157	560300.8147	416714848.2051	55641.6069	853322.8683	908964.4751	0	908964.4751	255987734.2823	5229981.8448
交通运输设备制造业	2163480.8185	1463958.0954	739428.7081	1240178.4777	1190006.1349	856991.7554	634955.7588	385861.3751	749919.4033	1763750.8738	676603.6879	3015124.3807	2289075.5453	4660814.8114	2267318.1564	9925379.3608	196167705.245	1300587.7918	2094942.0402	452703.2521	950863.4283	4681728.1382	486963.1114	215614.5813	4225753.282	33791265.7313	1006026.7077	1191853.3491	3553597.0016	728531.0762	937360.8291	1159085.764	6555683.1452	281414.23	1312273.2282	1586154.4757	4517339.8835	993639.5024	179504.0631	230347.2401	3131957.7011	305755742.1421	7389802.9432	39527694.6774	46917497.6206	0	46917497.6206	222368911.6046	8657342.7341
电气、机械及器材制造业	194753.8506	3044262.708	1005296.7774	1539621.4812	526607.0323	984056.6464	721325.5907	464501.1046	526324.9182	1434137.6334	339709.5195	2583188.703	1651444.6865	2797661.5543	2068926.7457	36006304.6502	22177577.0312	68826473.928	17066657.7974	3634743.0526	665069.3689	23175644.3239	51567.2682	58412.4041	38671700.1292	1349836.8819	22500.8507	11639044.4033	2766459.428	1546238.3234	662114.7208	3367679.0185	6041585.2411	1397554.2345	3746566.5391	1175693.4298	1942700.8676	440139.7413	514862.4137	271772.0569	548794.9244	267649511.9808	6886712.9655	25532081.5237	32418794.4891	0	32418794.4891	94336239.9376	10720017.8339
通信设备、计算机及其他电子设备制造业	67123.8637	317088.8549	139870.4924	156938.956	59480.6107	248917.0574	236376.1794	271939.4558	65624.3489	1827335.9144	40906.5428	585028.4455	254802.6019	215256.5584	289641.1089	13719617.2702	6353078.3536	27320973.1134	273745242.719	16402033.6491	233295.9551	257197.5358	11659.1727	14010.1468	2464550.256	1209824.4498	111630.052	10101394.1682	1585338.2656	87989.9803	240933.0241	909852.0792	12446511.7514	1248924.738	3381502.9357	648094.732	2919266.5247	482516.626	119061.4647	293964.1687	1854360.1627	382939154.2859	4955179.4116	20118755.3602	25073934.7718	0	25073934.7718	66738717.8179	7510256.1602
仪器仪表及文化办公用机械制造业	193437.2344	1074468.0766	1025564.552	408209.6519	128651.6331	476051.1224	225224.8147	115304.1039	112930.786	962384.8133	426168.4736	3725101.0391	640248.3384	1713454.276	380811.4782	3441942.3373	5356856.5944	2507327.4676	15128140.4998	8957108.0594	203858.2244	5633319.6981	139401.9281	94234.275	2232526.3326	764453.6425	15070.8496	1515565.9266	132341.4211	6762.4511	1236559.6582	593268.805	641474.641	1117551.7257	2039294.1924	620500.4332	1153061.1111	1453137.076	377196.6288	184595.6988	423891.6275	67577451.6989	517482.522	2784741.6917	3302224.2137	0	3302224.2137	15735417.715	961470.8088
工艺品及其他制造业(含废品废料)	761387.8289	722491.3701	151208.6476	574982.4228	726701.1558	1559974.0053	1306593.7062	1054934.5997	1029855.128	12296523.6704	191558.1822	6687672.3864	7465763.614	29530029.5033	2987173.8547	12357450.3256	2147449.0474	6136257.633	2611185.6682	710474.6796	10628424.9135	325364.7539	16619.708	17932.2427	3327985.8476	439325.2227	32144.6277	179119.2104	310434.0129	134412.6505	335474.3112	392283.8588	1305765.72	144498.7521	198818.4644	236298.3533	941509.77	254297.1918	203025.2927	99407.0869	545726.4261	111078535.8465	4564998.6089	19395621.2915	23960619.9004	0	23960619.9004	16675050.4769	1581916.7712
电力、热力的生产和供应业	6988015.8651	6644797.8624	7932852.1984	15319244.7305	4713664.811	7005937.0418	6259214.0679	1632425.6107	4328122.8335	5275795.6899	4953389.5691	40664900.7402	24076358.1719	40005895.2137	14168550.9355	14705214.825	6537834.4422	4869562.7973	6429796.5252	746745.1337	1479829.1687	149706892.5793	444243.3474	4071544.661	7635607.4911	5753485.3761	173781.9406	4215318.4693	4757084.5297	4611344.7223	3037254.9725	1817521.7495	2054498.6228	645280.2624	621924.797	1284057.1624	1313517.457	2722954.3512	1877703.723	442594.658	3274287.8044	425199046.9108	5924181.0625	21768347.4679	27692528.5304	0	27692528.5304	0	0
燃气生产和供应业	27035.936	79827.1211	134042.0718	608502.4932	285616.9609	400017.1508	167392.117	89173.5626	72982.642	64807.9253	439432.7346	2442929.8647	477313.4575	1141660.6873	244641.6778	586541.5952	380815.1187	286536.2013	313946.0969	49238.5391	99619.2318	486854.0896	1238090.2496	56611.5688	120941.9417	450948.8489	12131.8757	96196.4388	83228.9846	787484.5844	16003.3622	32008.5607	208019.3777	10445.5605	22884.8582	41246.5466	76397.0535	96057.4174	75111.1779	32976.3846	72474.2082	12408186.2752	1077410.4293	8742813.3525	9820223.7817	0	9820223.7817	0	147042.6039
水的生产和供应业	77844.5988	133823.2658	85221.3125	99850.6032	50410.1514	273673.3243	226853.3365	104126.998	99370.7835	448236.1855	90320.5644	986177.6405	384184.1904	538730.3389	195343.31	219624.4994	258273.3233	168415.1537	221483.5339	50606.662	73679.892	521514.0537	11882.4781	364141.1824	245431.1846	289143.0703	20443.4313	206552.5424	155672.0816	374597.3919	152377.1391	55357.0336	140651.9348	49183.7827	106213.845	83964.4849	194333.9054	201948.5802	107688.9705	38998.3964	137911.6904	8244256.8469	618070.0991	8425890.7777	9043960.8767	0	9043960.8767	0	0
建筑业	172743.7045	241775.4822	122665.228	41721.2034	18064.768	190607.3913	68526.1382	70802.2083	40024.6045	50807.8089	144703.6255	351685.0784	134286.5039	259414.0529	44375.6092	227390.5033	180962.9254	115575.2248	105892.4824	19336.3876	19987.5249	143608.5418	16482.7693	21128.1156	10844130.1778	2065168.1842	537879.0547	286506.3399	1049605.0704	493774.3155	466196.6495	5843349.8886	210331.7572	112735.9784	271485.0163	1125204.1521	908132.569	717568.8267	3129419.8844	401115.6775	3372518.6125	34637690.037	0	12483648.1442	12483648.1442	0	12483648.1442	962683064.4035	0
交通运输及仓储业	12810331.8573	9591681.2871	2105923.7769	5355162.7162	3470519.5521	19378082.5933	5730719.8326	5799232.4118	5262217.4243	5477492.8517	5720136.9172	26919786.8687	18066804.8184	17017188.3962	5758476.6409	18825422.2876	11430140.5953	11331695.0672	9832268.8069	1608417.1811	2597303.2033	5106264.2883	587657.9694	164690.3813	95244035.3405	40520059.163	1813503.0166	5183220.8841	28517852.4111	2624502.9432	7992364.8703	2291487.7412	10601610.9665	1314225.7645	5338228.9516	1040927.731	2488082.3036	3825086.4859	809459.394	1448837.056	10016598.6946	431017701.4426	6139921.5869	25264103.007	31404024.5939	12031091.0817	43435115.6756	3423559.3214	0
邮政业	438981.7378	50618.7807	17431.3994	19920.572	14974.1953	152475.8879	193649.4315	409418.7595	97958.2818	95398.739	8914.4387	658554.03	96402.0652	229722.1914	43264.239	583492.8364	92799.8363	299206.3474	190111.6916	78608.439	27194.9587	49479.715	2894.4438	5403.9374	220460.342	150766.7521	533568.0243	220855.9416	549128.2804	123966.8207	1387313.5192	193842.2177	1013193.0587	53243.2477	107248.8048	43085.0853	164935.8851	312204.4625	51811.4812	112190.9416	2568743.6496	11663435.4695	93438.9859	561631.6027	655070.5886	0	655070.5886	0	0
信息传输、计算机服务和软件业	2238381.9427	511464.0634	184142.2315	160456.6991	111924.3784	1200158.5731	522083.2025	1057321.5203	540639.5298	500287.6135	923769.9567	2991952.1591	797738.3801	6554782.2258	660902.3484	2077279.8159	1158569.2357	1315905.4295	4923433.0845	272618.8248	636230.9034	2565873.3318	31712.8789	64217.405	14802088.8784	3448157.5336	258470.4256	7325004.6026	3309035.7788	663180.6799	9191300.6764	1183117.6133	805453.7126	180303.4061	444643.5106	400191.7636	404851.5308	1210446.5358	1470772.9823	397479.1852	4479961.7951	81976306.3445	8809502.7821	34955741.1509	43765243.9331	0	43765243.9331	34310000	0
批发和零售贸易业	9519564.0203	2001164.4839	995640.5387	1251111.747	708135.35	16322339.8025	4684946.1444	3818980.2934	3332916.0834	4852332.8214	3525671.1913	16473319.39	9086940.732	13344905.1556	5121800.7664	16836338.9638	18291392.2648	11754030.962	18150183.3984	1618668.7764	2083155.1585	3318857.0859	373186.4438	105448.7377	25153078.507	6209547.7688	953803.0799	5310582.6187	2064697.6982	4563079.2079	1366717.3613	1295427.6368	4996955.6113	660745.0637	1056956.801	643490.0995	2117748.9404	1099100.483	4822700.4744	1011353.6515	2461386.2008	233358401.5158	24162400.5341	70854030.7124	95016431.2466	0	95016431.2466	28964571.2177	0
住宿和餐饮业	1857407.3456	2256109.1376	964148.6643	1366520.096	798456.7435	4003896.6542	1260189.6501	1378513.3841	878711.3191	1143308.8248	525626.9401	5683641.153	3210352.892	3205589.0234	2987262.593	5082495.9747	2458179.6068	3265357.0637	1808185.078	674737.0163	708500.7426	1200905.4477	101960.9047	138455.9168	10223105.2767	7649073.3578	91504.8086	3320412.7332	7811980.1872	1460373.4679	11888343.0956	4946219.2449	14215685.405	1228284.6118	3692454.8782	1075948.0985	1865800.7212	3581519.3221	1555825.2694	1533871.5633	15299021.4295	138397935.643	14427633.3797	55284404.0384	69712037.4181	0	69712037.4181	0	0
金融业	5514421.0417	3721388.3375	890407.5654	1218502.6384	708406.935	6952813.4248	5017873.5962	2612739.1184	2368054.7748	3217574.4742	1759381.5682	14496917.3161	10383029.2412	11743723.1631	2176950.23	6996507.929	4831904.8113	5116056.9431	15530971.3047	555663.6033	1238257.8375	17395141.1731	736774.43	1000554.9	9672300.2584	28316745.3894	149017.2143	3499381.5075	13887359.4903	3571563.699	25911913.587	13002120.61	9776178.7193	136491.7621	2847480.0902	1437491.3285	2511875.0783	3751933.6498	916536.803	736690.2794	3824313.3815	250133409.205	10004163.5473	49378500	59382663.5473	2623906.9346	62006570.4819	0	0
房地产业	149351.2036	243538.7829	48527.2805	61827.5702	63117.1229	1162059.1552	842572.9371	2183235.9517	662815.3702	909750.1688	46791.2158	1966275.2765	890358.2294	205138.4441	985278.8259	1835919.5933	758104.9271	1268296.6892	1368015.1091	311365.297	641451.7278	183565.0038	23356.442	9151.1307	595714.5148	2342409.1235	193661.5926	4420636.2137	9039468.4786	2287535.6272	10335579.6858	3994439.8046	3594534.1996	144488.7588	921621.3318	136003.1008	3332641.753	1066687.7387	308402.6955	633862.8514	1300024.0001	61467574.9253	28142676.6427	124955118.4743	153097795.117	0	153097795.117	74636000	0
租赁和商务服务业	1021230.5768	972803.7224	197416.1045	423830.4678	208165.4148	11162661.754	1101482.0285	5081054.3744	1388419.7633	1701180.5487	1385384.101	13225590.7653	2520215.5599	1310774.5018	931639.3371	5805766.3835	7155128.3961	10050434.7716	6386801.3877	903341.3799	816181.3856	1867618.1222	97874.0134	85495.889	3684424.4575	2665676.8402	493724.614	8474977.5486	19832977.9909	2578139.2439	19660147.567	10247550.016	9433005.7547	300002.9376	1356564.7871	665414.9542	1689266.0468	2588919.2129	1148665.9255	1080348.2692	2147763.4886	163848060.4041	1449302.9847	21192805.9903	22642108.975	7377031.6062	30019140.5812	0	0
研究与实验发展业	1032283.1284	257044.079	198546.455	36257.6538	11966.2739	548411.6938	149727.0927	111443.3267	86961.3942	104733.538	80058.7013	1983394.2653	271887.4603	1204742.7837	169443.5576	2285445.9717	3982858.176	1584317.7871	3795794.1536	351854.3282	94443.8762	278802.959	5847.574	3574.7103	765751.1976	147614.401	6887.4916	282831.0259	634518.2598	1914.101	452258.3473	63920.996	107581.5874	760632.0239	207234.446	43414.8104	3218.98	298745.799	73234.216	49567.919	3237.6172	22532404.1588	0	0	0	16750084.4293	16750084.4293	0	0
综合技术服务业	5351974.3928	1659494.4743	1223798.7445	1464197.7938	527762.9956	2325597.4701	629770.8109	740069.0969	264858.0226	952491.1513	493098.4164	5154274.1412	1433602.4757	2597599.3836	1156758.6948	3935619.6378	3987772.7927	2263067.044	2726663.2619	412514.4878	218801.3579	3360610.0623	51229.4868	26456.813	11824691.5535	564943.2866	2252.6609	826361.715	1568500.5833	39747.326	223614.1011	581877.5777	160694.9439	460080.4528	5622272.048	232397.1041	91279.9753	304153.8071	225701.3279	33554.9378	334867.2542	66055073.6638	177551.2708	2273091.1687	2450642.4396	11539029.729	13989672.1686	9530000	0
水利、环境和公共设施管理业	1702656.005	219017.5431	88541.2336	71776.4842	122542.9089	207252.8884	401029.9354	29295.6988	20569.2376	564417.9882	58097.9812	848510.6667	102605.5679	223824.9476	30375.4599	135926.8497	134848.3639	82555.9537	64257.0651	6684.7383	17816.919	1119234.0486	9695.2496	995243.7377	50240.4191	144816.6815	0	47311.5044	94056.4856	70740.1262	207173.6675	97509.6415	1850607.7082	19873.2699	19017.9619	1072007.5968	171889.1675	188640.895	40714.1977	43917.4815	556979.1276	11932273.4041	411131.2579	5344477.7914	5755609.0493	25874535.6395	31630144.6888	0	0
居民服务和其他服务业	2136564.6104	1333686.339	405780.1938	243027.3554	183990.6288	814761.8739	281864.4447	371544.5169	162195.4637	358258.7813	255412.0231	1797006.8187	1104378.8559	1758023.5793	359173.831	773916.3929	649800.7175	352788.9451	364242.2466	58470.994	86116.8337	3209770.8671	64060.2124	137070.3202	1431619.4354	10922472.7464	20291.7591	1082381.3976	3761572.9354	2013762.8577	1253116.0337	2233880.8559	3336587.4489	94352.7073	808660.3706	1127461.0787	4612815.9479	1048925.8614	881277.3148	463444.7618	3435586.9224	55790117.2802	8968011.4718	51239101.5726	60207113.0444	0	60207113.0444	0	0
教育	238290.4107	152050.4332	20059.3202	37332.0461	56101.8864	92900.8455	28922.2438	24427.0576	22899.4792	24826.8388	11623.6047	125371.7866	53111.4079	55878.6867	27500.6522	208881.2848	90163.7023	59410.9673	51672.0377	12870.1638	15824.4717	64788.8857	5220.7751	13335.4835	127236.392	358414.1723	12747.687	198000.9803	243215.3251	56215.9742	627477.6661	71627.2758	103647.0977	106565.6311	89084.247	74445.6922	36345.3845	643852.4805	153613.5407	47019.7777	1831756.2541	6274730.0498	15178356.9501	34700113.4772	49878470.4273	109270150.802	159148621.2293	0	0
卫生、社会保障和社会福利业	408708.7789	413217.1375	38928.5469	192583.2703	97031.6388	336659.5365	140219.5136	161903.2972	132842.6414	230187.4065	75082.9351	567666.7743	647768.8634	673027.5603	501356.8261	1561798.6234	966478.2133	768329.036	290369.2386	119169.06	22962.4532	500350.3055	62364.6758	3840.0565	303477.2076	258936.0171	2443.1581	50394.9309	65404.2849	36358.5757	223123.9653	104818.4711	35204.285	83646.6952	83811.4717	167945.2553	38315.5605	211534.8216	397789.9697	70462.6907	655908.0868	11702421.8365	8107424.0669	82650495.3925	90757919.4593	66604528.1442	157362447.6035	0	0
文化、体育和娱乐业	155227.5673	259348.6676	104043.4643	278354.5823	202718.3687	712157.0358	308567.3194	392941.3956	183286.5063	220400.9733	66316.9243	1055941.8041	590411.1116	477232.1921	231434.8743	921993.5858	508196.9557	482703.0229	476080.3109	76365.79	109344.1948	944972.9677	41983.7913	52189.8198	1420210.0578	988092.8769	95164.7527	945922.9063	1585096.5869	557578.8443	1930904.9078	1604332.7115	924575.5672	493053.9288	458046.6855	328207.9237	476173.5897	862575.4043	231606.6076	1505216.7433	2988255.1249	26247228.4452	1713808.5237	9063421.5542	10777230.078	12121590.2237	22898820.3017	0	0
公共管理和社会组织	210515.9042	42086.8177	32864.4441	20526.9343	8783.9589	94516.3261	33659.5716	31017.7693	19177.5901	27807.1257	13347.2623	107992.6578	59404.0806	73549.4308	28121.9784	89250.4803	66829.4998	46423.5559	56383.7892	8887.5409	13085.141	59829.6887	1887.7067	3471.0723	130407.6391	135350.361	4192.0587	64371.8026	101240.429	33221.0548	184089.171	200879.7289	41022.739	8124.0756	28716.0397	17792.3693	27399.0031	27854.0217	23202.684	10165.6537	64244.1224	2251693.2804	0	0	0	250551512.6883	250551512.6883	0	0
中间投入合计	287862000	109017130.6169	47201000.2689	74565879.6724	35693368.9297	532194044.899	258951404.3932	195240418.926	121545709.3765	165134564.3366	241663717.2597	751960360.9245	312706857.5306	674616260.8536	199174366.201	522557197.4315	474890674.3236	385936583.252	478697033.2787	56411778.3156	75952083.9125	327867228.8905	17664235.0011	9715743.1452	756823212.1577	290627870.1372	7728802.9826	79845642.3513	124668013.3962	136042144.1864	113059491.6218	73397439.8995	139879947.2233	19937062.3875	44430860.6664	25825478.5616	58061021.7099	41695598.9833	107037855.094	24344092.5502	89334792.0719	8489958967.72	325752111.3681	1121392092.1421	1447144203.5102	519720573.67	1966864777.1802	1836151622.3	99887489.9718
劳动者报酬	385628325.614	39800392.1449	15920153.2455	12719901.7575	6747895.6794	41390650.5253	32447522.771	27055693.6784	12809601.8741	18149523.4096	9740359.6624	64283325.0064	31084977.8516	52886853.2626	19011534.0952	57611844.643	40376053.7762	30475992.9292	45989762.7519	7494503.1253	8931049.0617	33540147.5478	2377654.2275	3540014.2608	151844890.653	77725374.7114	3647615.9478	22733154.9155	83921371.4384	48852764.8885	66609818.8204	24893280.6041	41346890.2924	7743683.592	24042077.3884	9822434.2189	40650399.1185	105441527.9759	49697565.6594	14225570.3492	136877122.0949	1910089275.5701
生产税净额	783500	22201312.5683	18077620.7086	8207517.6472	4106043.3873	46684861.658	12913349.6889	7020720.4156	5318746.1662	6990201.966	32157664.5663	35501980.052	16926668.8951	25604194.8277	7914720.1234	26436412.1839	26824031.2475	11792987.5275	9341876.7092	2113507.6654	5970150.8267	20395585.0866	551654.3449	697625.2177	42168531.9672	15616838.0695	328798.5839	6687010.8171	83245836.859	9277191.225	25551609.4219	35883763.7625	10485942.7712	494532.8931	4020928.6194	806301.3216	5615624.3391	678437.6539	518516.0388	2452552.5396	743119.3152	599108469.6777
固定资产折旧	18924174.386	7606453.563	10627642.9194	3002094.7047	1749399.6837	12827120.8306	8522328.4673	3186738.2959	3059422.2177	6899526.9906	7218477.2462	27514104.9288	12075854.6026	31542898.4608	5551567.8016	15337116.1667	11702825.5443	8316247.2751	14439307.3295	1528750.4654	2158801.148	42035893.4942	738292.0601	3048700.9174	14751878.862	34566269.1637	859615.62	21949871.3373	19507077.9664	10951345.6365	4919116.9553	109907527.0563	20098930.6973	1453074.4135	4573389.2465	3937119.6483	3305001.6787	12532202.8494	6032961.0083	3808421.6414	20151065.564	552918608.8442
营业盈余	0	23036049.4289	24906101.7684	15603584.6072	5603045.533	41226176.435	13310475.2826	9069325.4701	7727973.7518	10762544.0012	10705878.4982	53250814.3385	27846379.8869	36167713.7296	13315686.0156	40760743.4582	33240013.4473	22427624.2535	17208100.5051	3826103.3108	43542812.9162	13646016.0123	1079405.665	408743.9283	57844494.0777	61566849.0419	10523.8657	37449430.6417	118874889.7539	11603406.9542	112725788.7175	57135552.9846	5918463.5889	1687046.9772	12353804.3229	2955087.4838	11445532.9567	1768955.405	3558691.5448	4471814.4317	4331754.128	974373399.1201
增加值合计	405336000	92644207.7051	69531518.6418	39533098.7167	18206384.2834	142128809.4489	67193676.2098	46332477.86	28915744.0097	42801796.3675	59822379.9731	180550224.3257	87933881.2363	146201660.2807	45793508.0358	140146116.4518	112142924.0152	73012851.9853	86979047.2957	14962864.5669	60602813.9526	109617642.1409	4747006.2975	7695084.3242	266609795.5599	189475330.9865	4846554.0174	88819467.7116	305549176.0177	80684708.7042	209806333.9152	227820124.4075	77850227.3497	11378337.8758	44990199.5773	17520942.6725	61016558.093	120421123.8841	59807734.2513	24958358.9618	162103061.1021	4036489753.2122
总投入	693198000	2.01661e+08	116732518.9107	114098978.3891	53899753.2131	674322854.3478	326145080.6031	241572896.786	150461453.3862	207936360.7041	301486097.2328	932510585.2501	400640738.7669	820817921.1344	244967874.2368	662703313.8833	587033598.3388	458949435.2373	565676080.5744	71374642.8825	136554897.8651	437484871.0314	22411241.2986	17410827.4693	1023433007.7176	480103201.1236	12575357	168665110.0629	430217189.414	216726852.8906	322865825.537	301217564.307	217730174.573	31315400.2633	89421060.2436	43346421.2341	119077579.8029	162116722.8674	166845589.3453	49302451.512	251437853.174	12526448720.9322
直接消耗系数	农林牧渔业	煤炭开采和洗选业	石油和天然气开采业	金属矿采选业	非金属矿及其他矿采选业	食品制造及烟草加工业	纺织业	纺织服装鞋帽皮革羽绒及其制品业	木材加工及家具制造业	造纸印刷及文教体育用品制造业	石油加工、炼焦及核燃料加工业	化学工业	非金属矿物制品业	金属冶炼及压延加工业	金属制品业	通用、专用设备制造业	交通运输设备制造业	电气、机械及器材制造业	通信设备、计算机及其他电子设备制造业	仪器仪表及文化办公用机械制造业	工艺品及其他制造业(含废品废料)	电力、热力的生产和供应业	燃气生产和供应业	水的生产和供应业	建筑业	交通运输及仓储业	邮政业	信息传输、计算机服务和软件业	批发和零售贸易业	住宿和餐饮业	金融业	房地产业	租赁和商务服务业	研究与事业发展业	综合技术服务业	水利、环境和公共设施管理业	居民服务和其他服务业	教育	卫生、社会保障和社会福利业	文化、体育和娱乐业	公共管理和社会组织
农林牧渔业	0.13301	0.00726439	1.76342e-05	0.00123973	0.000298143	0.396561	0.159988	0.043876	0.117	0.0449511	2.21599e-05	0.0319317	0.000470158	8.54965e-05	0.000224216	0.000107069	6.04755e-05	1.56401e-05	0	3.69539e-05	0.0814008	1.70394e-05	0.000165099	0	0.00438897	0.0238762	0	0	0.000228088	0.114929	0	8.26305e-05	0.00234788	0.0380878	0.00400146	0.0251366	0.0116215	0.00176427	0.0046477	0.00487204	0
煤炭开采和洗选业	0.0007047	0.175352	0.00796731	0.00417888	0.00250232	0.00273512	0.00409137	0.00334152	0.0076779	0.00856091	0.0618996	0.0143089	0.0703547	0.0348566	0.00416295	0.00338577	0.000932132	0.000751899	0.000286839	0.00141932	0.00503217	0.168303	0.0476281	0.00132667	0.00079254	0.00344519	0.00141818	0	0.000287343	0.000663561	0	0.000213693	0.0013952	0.00175038	0.00134615	0.00538662	0.00404882	0.00187446	0.00391924	0.000808295	0.00269108
石油和天然气开采业	0	0	0.0153674	0	0	0	0	0	0	0	0.560735	0.0187503	0.00187937	0.00265881	0	0	0	0	0	0	6.66871e-06	0.0059839	0.466674	0	0	0.00124281	0	0	0	0	0	0	0	0	0	0	0	0	0	0	0
金属矿采选业	0	0	0	0.119077	0	0	0	0	0	0	0	0.00394958	0.00228942	0.194055	0.00949281	0.00292586	0.000335026	0.0010351	1.24681e-05	0.00111861	0.000450049	2.82289e-05	0	0	0	0	0	0	0	0	0	0	0	0.00953108	0.000625017	0.00181388	0	0	0	0	0
非金属矿及其他矿采选业 非金属矿及其他矿采选业	0.000106049	0.000370904	0.00048797	0.0010208	0.0714075	0.000360075	0	0	0	0	0.000100514	0.0154344	0.0584479	0.00256251	0.00367198	0.000695939	0.000210733	0.000404092	6.54211e-06	0.000104163	0.00191516	0.000257124	3.87081e-05	0.000101367	0.0100915	0.000259224	0	0	0	0	0	0	0	0.000155428	3.08604e-05	0.000676832	5.22702e-05	0.000340576	0.000496059	0.000488621	0.000379615
食品制造及烟草加工业	0.102779	0.00163231	0.00166776	0.00224994	0.00266726	0.206551	0.00687961	0.050938	0.00541564	0.00399916	0.00463593	0.0161255	0.00352524	0.0032961	0.00316544	0.00325136	0.00312097	0.00371042	0.00371502	0.00313041	0.00968103	0.00291414	0.00369639	0.00260863	0.00398803	0.00786951	0.00251886	0.0024437	0.00490198	0.345903	0.00279485	0.00283154	0.0117066	0.0179901	0.00246345	0.0109372	0.0225749	0.00743438	0.0080918	0.0559738	0.0034873
纺织业	0.000138343	0.000268237	0.000738481	0.000576326	0.000569609	0.00051672	0.375053	0.339456	0.0102514	0.0195913	5.0754e-05	0.00746823	0.00227307	0.000116017	0.00158751	0.00139489	0.00179187	0.00193927	0.0002823	0.00147608	0.0607654	4.92477e-05	0.000115565	0.000297656	0.000843307	0.00129263	0.00153178	0.000122831	0.00113639	0.00489514	0.000142621	0.00112055	0.0127899	0.0204711	0.000664258	0.0044523	0.014961	0.00161608	0.00539933	0.00293162	0.00391068
纺织服装鞋帽皮革羽绒及其制品业	0.000384256	0.0033043	0.00328889	0.00394363	0.00405417	0.00131246	0.015257	0.158319	0.018109	0.00728019	0.000413449	0.00235999	0.00250962	0.00222872	0.00294847	0.00213076	0.0101299	0.00213947	0.00185639	0.00296829	0.0100952	0.00317479	0.0111265	0.00492055	0.00380196	0.00714474	0.00729322	0.00189669	0.00832432	0.00375601	0.00262955	0.0045457	0.0123393	0.00781707	0.00168155	0.0134401	0.0070046	0.00103494	0.0133098	0.0166381	0.0127857
木材加工及家具制造业	0.000958833	0.00752967	0.0035376	0.00306694	0.00175162	0.0010733	0.000785487	0.0017973	0.307559	0.0218044	0.000305448	0.0015838	0.00669186	0.000723072	0.0157764	0.00319985	0.00962775	0.00251727	0.00157955	0.00278	0.020618	0.000591161	0.00116127	0.00146849	0.0174887	0.0012188	0.00503907	0.000960604	0.00155563	0.00137621	0.000749453	0.0012192	0.00249924	0.00343048	0.0012797	0.0132597	0.00937295	0.0112468	0.00724024	0.0119581	0.0155773
造纸印刷及文教体育用品制造业	0.000834001	0.00110392	0.00197584	0.00189988	0.0021005	0.0186854	0.00868502	0.0142068	0.0158262	0.287693	0.000540219	0.0138886	0.0220809	0.00103951	0.00946018	0.00434147	0.00313807	0.0108205	0.00749148	0.00984449	0.0121299	0.00182104	0.00249933	0.00260334	0.00166936	0.00367131	0.0268236	0.0312463	0.00872857	0.00338609	0.0193808	0.00591007	0.0886613	0.0112787	0.0141743	0.00705302	0.0165921	0.0322211	0.0120815	0.112351	0.0249681
石油加工、炼焦及核燃料加工业	0.00706978	0.011121	0.0350118	0.0580454	0.0473689	0.00281297	0.00238135	0.00626878	0.00752227	0.00500112	0.0604171	0.0611737	0.0419876	0.0433858	0.0102615	0.0101523	0.00444543	0.00434267	0.00278094	0.00467997	0.0057911	0.0281326	0.0206206	0.0103357	0.0128776	0.186431	0.0298517	0.00193216	0.00315408	0.00489752	0.0063058	0.0131697	0.0315003	0.00924665	0.0205617	0.0381858	0.0182499	0.00726733	0.00396058	0.0064892	0.013925
化学工业	0.0785073	0.0216439	0.0346347	0.0491952	0.0983788	0.0276365	0.108584	0.0586491	0.0952439	0.136891	0.0186431	0.410213	0.0757573	0.0141058	0.0376938	0.0358516	0.0545004	0.0818715	0.0659057	0.0862262	0.0597754	0.00297088	0.00636856	0.0492702	0.030816	0.0175974	0.0033563	0.00531039	0.00854849	0.00759025	0.00338427	0.0168318	0.0354472	0.109945	0.0221572	0.0699462	0.086634	0.0082859	0.413545	0.0409991	0.00970406
非金属矿物制品业	0.00142406	0.00994201	0.00860931	0.00881715	0.0396337	0.00691917	0.00231558	0.00136807	0.0091528	0.00291344	0.0033746	0.00805965	0.191038	0.0216143	0.0114823	0.00713687	0.0074801	0.0213053	0.0187652	0.0355449	0.0151353	0.00203679	0.00228924	0.00291363	0.226354	0.0021187	0.0034994	0.000271842	0.000256638	0.00204083	0.000160205	0.000298514	0.00052524	0.00796488	0.00195011	0.0144738	0.00105699	0.00451945	0.00540781	0.00639918	0.00467562
金属冶炼及压延加工业	0.000228824	0.0414053	0.0453964	0.013268	0.00684469	0.00112945	0.000711088	0.00133845	0.023376	0.0118416	0.000636766	0.0100556	0.027349	0.285444	0.340858	0.208679	0.106359	0.260979	0.0312165	0.0393059	0.068247	0.000923182	0.0024441	0.00115252	0.124533	0.00514919	0	1.02807e-05	0.000461571	4.48329e-05	0	0.000904047	0.000755844	0.00507306	0.00738586	0.00783684	0.00255128	0.000689067	4.63917e-05	0.000459954	0
金属制品业	0.00318053	0.0190063	0.00714366	0.0219403	0.0160223	0.00463546	0.00174522	0.00438675	0.0258823	0.0153806	0.00320268	0.00889534	0.0281752	0.00957494	0.133729	0.0416643	0.0163868	0.0448364	0.0228655	0.0397138	0.0287878	0.00567377	0.00944622	0.0268922	0.0324811	0.00556497	0.00078694	0.00201509	0.000379011	0.00116314	0.000902066	0.00611705	0.0198666	0.0257834	0.0214886	0.00829209	0.00493689	0.00197634	0.00202523	0.00396989	0.00113497
通用、专用设备制造业	0.0059756	0.0551558	0.0770066	0.0828712	0.0904388	0.00342427	0.0119172	0.0067283	0.015598	0.0142233	0.0127915	0.0158615	0.0293133	0.0337006	0.0496815	0.223461	0.0860071	0.0521969	0.0111131	0.0283043	0.00295136	0.00960889	0.0080063	0.0106076	0.0295707	0.0240795	0.0105989	0.00810748	0.00203664	0.00116784	0.0042477	0.00357156	0.00649543	0.0152126	0.00808217	0.0217598	0.00241388	0.00183773	0.0433249	0.00279497	0.00222839
交通运输设备制造业	0.00312101	0.00725949	0.00633438	0.0108693	0.0220781	0.00127089	0.00194685	0.00159729	0.00498413	0.00848217	0.00224423	0.00323334	0.00571354	0.00567826	0.00925557	0.0149771	0.334168	0.00283384	0.00370343	0.00634263	0.00696323	0.0107015	0.0217285	0.0123839	0.004129	0.0703833	0.0799999	0.00706639	0.00826001	0.00336152	0.00290325	0.003848	0.0301092	0.00898645	0.0146752	0.0365925	0.0379361	0.00612916	0.00107587	0.00467213	0.0124562
电气、机械及器材制造业	0.00028095	0.0150959	0.00861197	0.0134937	0.00977012	0.00145933	0.00221167	0.00192282	0.00349807	0.006897	0.00112678	0.00277014	0.00412201	0.00340838	0.00844571	0.0543325	0.0377791	0.149965	0.0301704	0.0509249	0.00487034	0.0529747	0.00230096	0.00335495	0.0377863	0.00281156	0.00178928	0.0690068	0.00643038	0.0071345	0.00205074	0.0111802	0.027748	0.0446283	0.041898	0.0271232	0.0163146	0.00271496	0.00308586	0.00551234	0.00218263
通信设备、计算机及其他电子设备制造业	9.68322e-05	0.00157238	0.00119821	0.00137546	0.00110354	0.000369136	0.000724758	0.0011257	0.000436154	0.00878796	0.000135683	0.000627369	0.000635988	0.000262246	0.00118236	0.0207025	0.0108223	0.0595294	0.483926	0.229802	0.00170844	0.0005879	0.000520238	0.00080468	0.00240812	0.00251993	0.00887689	0.0598902	0.00368497	0.000405995	0.000746233	0.00302058	0.0571648	0.0398821	0.0378155	0.0149515	0.0245157	0.00297635	0.000713603	0.00596247	0.00737502
仪器仪表及文化办公用机械制造业	0.00027905	0.00532808	0.00878559	0.00357768	0.00238687	0.000705969	0.000690566	0.000477306	0.000750563	0.00462827	0.00141356	0.0039947	0.00159806	0.0020875	0.00155454	0.00519379	0.0091253	0.00546319	0.0267435	0.125494	0.00149287	0.0128766	0.00622018	0.00541239	0.00218141	0.00159227	0.00119844	0.00898565	0.000307615	3.12026e-05	0.00382995	0.00196957	0.00294619	0.035687	0.0228055	0.0143149	0.00968328	0.00896352	0.00226075	0.00374415	0.00168587
工艺品及其他制造业(含废品废料)	0.00109837	0.0035827	0.00129534	0.00503933	0.0134825	0.00231339	0.00400617	0.00436694	0.00684464	0.059136	0.00063538	0.00717169	0.0186346	0.0359763	0.0121941	0.018647	0.00365814	0.0133702	0.00461604	0.00995416	0.0778326	0.000743717	0.000741579	0.00102995	0.00325179	0.000915064	0.00255616	0.00106198	0.000721575	0.000620194	0.00103905	0.00130233	0.00599717	0.0046143	0.0022234	0.00545139	0.00790669	0.00156861	0.00121685	0.00201627	0.00217042
电力、热力的生产和供应业	0.0100808	0.0329503	0.0679575	0.134263	0.0874524	0.0103896	0.0191915	0.00675749	0.0287657	0.0253722	0.0164299	0.043608	0.0600946	0.0487391	0.0578384	0.0221897	0.0111371	0.0106102	0.0113666	0.0104623	0.0108369	0.342199	0.0198223	0.233851	0.00746078	0.0119839	0.0138192	0.0249922	0.0110574	0.0212772	0.00940717	0.00603392	0.00943598	0.0206058	0.00695501	0.0296231	0.0110308	0.0167963	0.0112541	0.00897713	0.0130223
燃气生产和供应业	3.90018e-05	0.000395847	0.00114828	0.00533311	0.00529904	0.000593213	0.000513244	0.000369137	0.000485059	0.000311672	0.00145756	0.00261973	0.00119138	0.00139088	0.000998668	0.000885074	0.000648711	0.000624331	0.000554993	0.00068986	0.000729518	0.00111285	0.0552442	0.00325152	0.000118173	0.000939275	0.000964734	0.00057034	0.000193458	0.00363353	4.95666e-05	0.000106264	0.0009554	0.00033356	0.000255922	0.000951556	0.000641574	0.00059252	0.000450184	0.000668859	0.000288239
水的生产和供应业	0.000112298	0.000663604	0.000730056	0.000875123	0.000935258	0.000405849	0.00069556	0.000431038	0.00066044	0.00215564	0.000299585	0.00105755	0.000958924	0.000656334	0.000797424	0.000331407	0.000439963	0.000366958	0.000391538	0.000709029	0.000539562	0.00119207	0.000530202	0.0209146	0.000239812	0.000602252	0.00162567	0.00122463	0.000361845	0.00172843	0.000471952	0.000183778	0.000645992	0.00157059	0.00118779	0.00193706	0.00163199	0.0012457	0.000645441	0.000791003	0.000548492
建筑业	0.000249198	0.00119892	0.00105082	0.000365658	0.000335155	0.000282665	0.000210109	0.000293088	0.000266012	0.000244343	0.000479968	0.000377138	0.000335179	0.000316043	0.000181149	0.000343126	0.000308267	0.000251826	0.000187196	0.000270914	0.00014637	0.000328259	0.000735469	0.0012135	0.0105958	0.00430151	0.0427725	0.00169867	0.00243971	0.00227833	0.00144393	0.0193991	0.00096602	0.00360002	0.00303603	0.0259584	0.00762639	0.00442625	0.0187564	0.00813582	0.0134129
交通运输及仓储业	0.01848	0.0475633	0.0180406	0.0469344	0.0643884	0.0287371	0.0175711	0.0240061	0.0349739	0.0263422	0.0189731	0.0288681	0.0450948	0.020732	0.0235071	0.028407	0.019471	0.0246905	0.0173814	0.0225349	0.0190202	0.0116719	0.0262216	0.00945908	0.0930633	0.0843986	0.144211	0.0307308	0.0662871	0.0121097	0.0247544	0.00760742	0.0486915	0.0419674	0.0596977	0.0240142	0.0208946	0.0235946	0.00485155	0.0293867	0.0398373
邮政业	0.00063327	0.000251009	0.000149328	0.00017459	0.000277816	0.000226117	0.000593752	0.0016948	0.000651052	0.000458788	2.95683e-05	0.000706216	0.00024062	0.00027987	0.000176612	0.000880474	0.000158083	0.000651937	0.000336079	0.00110135	0.00019915	0.0001131	0.000129151	0.000310378	0.000215413	0.00031403	0.0424297	0.00130943	0.0012764	0.000571996	0.00429687	0.000643529	0.00465343	0.00170023	0.00119937	0.000993971	0.00138511	0.0019258	0.000310536	0.00227557	0.0102162
信息传输、计算机服务和软件业	0.00322907	0.00253625	0.00157747	0.00140629	0.00207653	0.0017798	0.00160077	0.00437682	0.00359321	0.00240597	0.00306405	0.00320849	0.00199116	0.00798567	0.00269791	0.00313455	0.0019736	0.00286721	0.00870363	0.00381955	0.00465916	0.00586506	0.00141504	0.00368836	0.0144632	0.00718212	0.0205537	0.0434293	0.00769155	0.00305998	0.0284679	0.00392778	0.00369932	0.00575766	0.00497247	0.00923241	0.0033999	0.00746651	0.00881517	0.00806206	0.0178174
批发和零售贸易业	0.0137328	0.00992339	0.00852925	0.0109651	0.013138	0.0242055	0.0143646	0.0158088	0.0221513	0.0233357	0.0116943	0.0176656	0.022681	0.0162581	0.0209081	0.0254055	0.031159	0.0256107	0.0320858	0.0226785	0.0152551	0.00758622	0.0166518	0.0060565	0.0245772	0.0129338	0.075847	0.031486	0.0047992	0.0210545	0.00423308	0.00430064	0.0229502	0.0210997	0.01182	0.0148453	0.0177846	0.00677969	0.0289052	0.0205133	0.00978924
住宿和餐饮业	0.00267948	0.0111876	0.00825947	0.0119766	0.0148137	0.00593766	0.00386389	0.00570641	0.00584011	0.00549836	0.00174345	0.00609499	0.00801305	0.00390536	0.0121945	0.00766934	0.00418746	0.00711485	0.0031965	0.00945346	0.00518839	0.00274502	0.00454954	0.00795229	0.00998903	0.0159321	0.00727652	0.0196864	0.0181582	0.00673831	0.0368213	0.0164208	0.0652904	0.039223	0.0412929	0.0248221	0.0156688	0.0220922	0.00932494	0.0311115	0.0608461
金融业	0.00795504	0.0184537	0.00762776	0.0106793	0.013143	0.0103108	0.0153854	0.0108155	0.0157386	0.0154738	0.0058357	0.0155461	0.0259161	0.0143073	0.00888668	0.0105575	0.00823105	0.0111473	0.0274556	0.00778517	0.00906784	0.0397617	0.0328752	0.0574674	0.00945084	0.0589805	0.0118499	0.0207475	0.0322799	0.0164796	0.080256	0.0431652	0.0449004	0.00435861	0.0318435	0.0331629	0.0210944	0.0231434	0.00549332	0.0149423	0.0152098
房地产业	0.000215452	0.00120766	0.000415713	0.000541877	0.00117101	0.0017233	0.00258343	0.00903759	0.00440522	0.00437514	0.000155202	0.00210858	0.00222234	0.00024992	0.00402207	0.00277035	0.00129142	0.00276348	0.00241837	0.00436241	0.00469739	0.000419592	0.00104218	0.0005256	0.000582075	0.00487897	0.0154001	0.0262095	0.0210114	0.0105549	0.032012	0.013261	0.0165091	0.00461398	0.0103065	0.00313759	0.0279871	0.00657975	0.00184843	0.0128566	0.00517036
租赁和商务服务业	0.00147322	0.00482395	0.00169118	0.00371459	0.00386208	0.0165539	0.00337728	0.0210332	0.00922774	0.00818126	0.00459518	0.0141828	0.00629046	0.00159691	0.00380311	0.00876073	0.0121886	0.0218988	0.0112906	0.0126563	0.00597695	0.00426899	0.00436718	0.0049105	0.00360006	0.0055523	0.0392613	0.0502474	0.0460999	0.0118958	0.0608926	0.0340204	0.0433243	0.00958004	0.0151705	0.0153511	0.0141863	0.0159695	0.0068846	0.0219127	0.00854193
研究与实验发展业	0.00148916	0.00127463	0.00170087	0.000317774	0.00022201	0.000813278	0.000459081	0.000461324	0.000577965	0.000503681	0.000265547	0.00212694	0.000678632	0.00146773	0.000691697	0.00344867	0.00678472	0.00345205	0.00671019	0.00492968	0.000691618	0.000637286	0.000260921	0.000205315	0.000748218	0.000307464	0.000547698	0.00167688	0.00147488	8.83186e-06	0.00140076	0.000212209	0.000494105	0.0242894	0.00231751	0.00100158	2.70326e-05	0.00184278	0.000438934	0.00100538	1.28764e-05
综合技术服务业	0.0077207	0.00822912	0.0104838	0.0128327	0.00979157	0.00344879	0.00193095	0.00306354	0.0017603	0.00458069	0.00163556	0.00552731	0.00357827	0.00316465	0.00472208	0.00593874	0.00679309	0.00493097	0.00482018	0.00577957	0.0016023	0.00768166	0.00228588	0.00151956	0.0115539	0.00117671	0.000179133	0.00489942	0.00364583	0.000183398	0.000692591	0.00193175	0.000738046	0.0146918	0.0628741	0.00536139	0.000766559	0.00187614	0.00135276	0.000680594	0.00133181
水利、环境和公共设施管理业	0.00245623	0.00108607	0.000758497	0.000629072	0.00227353	0.00030735	0.00122961	0.000121271	0.000136708	0.00271438	0.000192705	0.000909921	0.000256104	0.000272685	0.000123998	0.00020511	0.000229711	0.00017988	0.000113593	9.3657e-05	0.000130474	0.00255834	0.000432607	0.0571623	4.90901e-05	0.000301637	0	0.000280506	0.000218626	0.000326402	0.000641671	0.000323718	0.00849955	0.000634617	0.000212679	0.0247312	0.00144351	0.00116361	0.000244023	0.000890777	0.00221518
居民服务和其他服务业	0.00308219	0.0066135	0.00347615	0.00212997	0.00341357	0.00120827	0.00086423	0.00153802	0.00107799	0.00172293	0.000847177	0.00192706	0.00275653	0.00214179	0.00146621	0.00116782	0.00110692	0.000768688	0.000643906	0.000819212	0.000630639	0.00733687	0.0028584	0.00787271	0.00139884	0.0227503	0.00161361	0.00641734	0.00874343	0.00929171	0.00388123	0.00741617	0.0153244	0.00301298	0.00904329	0.0260105	0.0387379	0.00647019	0.00528199	0.00940003	0.0136638
教育	0.000343755	0.000753989	0.00017184	0.00032719	0.00104086	0.000137769	8.86791e-05	0.000101117	0.000152195	0.000119396	3.85544e-05	0.000134445	0.000132566	6.80768e-05	0.000112262	0.000315196	0.000153592	0.00012945	9.13456e-05	0.000180318	0.000115884	0.000148094	0.000232953	0.00076593	0.000124323	0.000746536	0.0010137	0.00117393	0.000565331	0.000259386	0.00194346	0.000237792	0.000476035	0.00340298	0.000996233	0.00171746	0.000305224	0.00397154	0.000920693	0.000953701	0.00728513
卫生、社会保障和社会福利业	0.000589599	0.00204906	0.000333485	0.00168786	0.00180022	0.000499256	0.00042993	0.000670205	0.000882901	0.00110701	0.000249043	0.000608751	0.00161683	0.000819947	0.00204662	0.00235671	0.00164638	0.0016741	0.000513314	0.00166963	0.000168155	0.0011437	0.00278274	0.000220556	0.000296529	0.000539334	0.000194281	0.000298787	0.000152026	0.000167762	0.000691073	0.000347983	0.000161688	0.0026711	0.000937268	0.00387449	0.00032177	0.00130483	0.00238418	0.00142919	0.00260863
文化、体育和娱乐业	0.00022393	0.00128606	0.000891298	0.00243959	0.00376103	0.00105611	0.000946104	0.0016266	0.00121816	0.00105994	0.000219967	0.00113236	0.00147367	0.000581411	0.000944756	0.00139126	0.000865703	0.00105176	0.000841613	0.00106993	0.000800734	0.00216001	0.00187334	0.00299755	0.00138769	0.00205808	0.00756756	0.00560829	0.00368441	0.00257273	0.00598052	0.00532616	0.00424643	0.0157448	0.00512236	0.00757174	0.00399885	0.00532071	0.00138815	0.0305303	0.0118847
公共管理和社会组织	0.000303688	0.0002087	0.000281536	0.000179905	0.000162968	0.000140165	0.000103204	0.000128399	0.000127458	0.000133729	4.42716e-05	0.000115809	0.000148273	8.9605e-05	0.000114799	0.000134676	0.000113843	0.000101152	9.9675e-05	0.00012452	9.58233e-05	0.000136758	8.42304e-05	0.000199363	0.000127422	0.000281919	0.000333355	0.000381655	0.000235324	0.000153285	0.000570172	0.000666892	0.000188411	0.000259427	0.000321133	0.000410469	0.000230094	0.000171815	0.000139067	0.00020619	0.000255507
单位矩阵
	农林牧渔业	煤炭开采和洗选业	石油和天然气开采业	金属矿采选业	非金属矿及其他矿采选业	食品制造及烟草加工业	纺织业	纺织服装鞋帽皮革羽绒及其制品业	木材加工及家具制造业	造纸印刷及文教体育用品制造业	石油加工、炼焦及核燃料加工业	化学工业	非金属矿物制品业	金属冶炼及压延加工业	金属制品业	通用、专用设备制造业	交通运输设备制造业	电气、机械及器材制造业	通信设备、计算机及其他电子设备制造业	仪器仪表及文化办公用机械制造业	工艺品及其他制造业(含废品废料)	电力、热力的生产和供应业	燃气生产和供应业	水的生产和供应业	建筑业	交通运输及仓储业	邮政业	信息传输、计算机服务和软件业	批发和零售贸易业	住宿和餐饮业	金融业	房地产业	租赁和商务服务业	研究与事业发展业	综合技术服务业	水利、环境和公共设施管理业	居民服务和其他服务业	教育	卫生、社会保障和社会福利业	文化、体育和娱乐业	公共管理和社会组织
农林牧渔业	1	0	0	0	0	0	0	0	0	0	0	0	0	0	0	0	0	0	0	0	0	0	0	0	0	0	0	0	0	0	0	0	0	0	0	0	0	0	0	0	0	0	0	0	0
煤炭开采和洗选业	0	1	0	0	0	0	0	0	0	0	0	0	0	0	0	0	0	0	0	0	0	0	0	0	0	0	0	0	0	0	0	0	0	0	0	0	0	0	0	0	0
石油和天然气开采业	0	0	1	0	0	0	0	0	0	0	0	0	0	0	0	0	0	0	0	0	0	0	0	0	0	0	0	0	0	0	0	0	0	0	0	0	0	0	0	0	0	0	0	0	0
金属矿采选业	0	0	0	1	0	0	0	0	0	0	0	0	0	0	0	0	0	0	0	0	0	0	0	0	0	0	0	0	0	0	0	0	0	0	0	0	0	0	0	0	0	0	0	0	0	0	0	0	0
非金属矿及其他矿采选业 非金属矿及其他矿采选业	0	0	0	0	1	0	0	0	0	0	0	0	0	0	0	0	0	0	0	0	0	0	0	0	0	0	0	0	0	0	0	0	0	0	0	0	0	0	0	0	0
食品制造及烟草加工业	0	0	0	0	0	1	0	0	0	0	0	0	0	0	0	0	0	0	0	0	0	0	0	0	0	0	0	0	0	0	0	0	0	0	0	0	0	0	0	0	0
纺织业	0	0	0	0	0	0	1	0	0	0	0	0	0	0	0	0	0	0	0	0	0	0	0	0	0	0	0	0	0	0	0	0	0	0	0	0	0	0	0	0	0
纺织服装鞋帽皮革羽绒及其制品业	0	0	0	0	0	0	0	1	0	0	0	0	0	0	0	0	0	0	0	0	0	0	0	0	0	0	0	0	0	0	0	0	0	0	0	0	0	0	0	0	0
木材加工及家具制造业	0	0	0	0	0	0	0	0	1	0	0	0	0	0	0	0	0	0	0	0	0	0	0	0	0	0	0	0	0	0	0	0	0	0	0	0	0	0	0	0	0
造纸印刷及文教体育用品制造业	0	0	0	0	0	0	0	0	0	1	0	0	0	0	0	0	0	0	0	0	0	0	0	0	0	0	0	0	0	0	0	0	0	0	0	0	0	0	0	0	0	0	0	0	0	0	0	0	0
石油加工、炼焦及核燃料加工业	0	0	0	0	0	0	0	0	0	0	1	0	0	0	0	0	0	0	0	0	0	0	0	0	0	0	0	0	0	0	0	0	0	0	0	0	0	0	0	0	0	0	0	0	0	0	0	0	0
化学工业	0	0	0	0	0	0	0	0	0	0	0	1	0	0	0	0	0	0	0	0	0	0	0	0	0	0	0	0	0	0	0	0	0	0	0	0	0	0	0	0	0
非金属矿物制品业	0	0	0	0	0	0	0	0	0	0	0	0	1	0	0	0	0	0	0	0	0	0	0	0	0	0	0	0	0	0	0	0	0	0	0	0	0	0	0	0	0
金属冶炼及压延加工业	0	0	0	0	0	0	0	0	0	0	0	0	0	1	0	0	0	0	0	0	0	0	0	0	0	0	0	0	0	0	0	0	0	0	0	0	0	0	0	0	0	0	0	0	0	0	0	0	0
金属制品业	0	0	0	0	0	0	0	0	0	0	0	0	0	0	1	0	0	0	0	0	0	0	0	0	0	0	0	0	0	0	0	0	0	0	0	0	0	0	0	0	0	0	0	0	0	0	0	0	0
通用、专用设备制造业	0	0	0	0	0	0	0	0	0	0	0	0	0	0	0	1	0	0	0	0	0	0	0	0	0	0	0	0	0	0	0	0	0	0	0	0	0	0	0	0	0	0	0	0	0	0	0	0	0
交通运输设备制造业	0	0	0	0	0	0	0	0	0	0	0	0	0	0	0	0	1	0	0	0	0	0	0	0	0	0	0	0	0	0	0	0	0	0	0	0	0	0	0	0	0	0	0	0	0	0	0	0	0
电气、机械及器材制造业	0	0	0	0	0	0	0	0	0	0	0	0	0	0	0	0	0	1	0	0	0	0	0	0	0	0	0	0	0	0	0	0	0	0	0	0	0	0	0	0	0
通信设备、计算机及其他电子设备制造业	0	0	0	0	0	0	0	0	0	0	0	0	0	0	0	0	0	0	1	0	0	0	0	0	0	0	0	0	0	0	0	0	0	0	0	0	0	0	0	0	0	0	0	0	0	0	0	0	0
仪器仪表及文化办公用机械制造业	0	0	0	0	0	0	0	0	0	0	0	0	0	0	0	0	0	0	0	1	0	0	0	0	0	0	0	0	0	0	0	0	0	0	0	0	0	0	0	0	0
工艺品及其他制造业(含废品废料)	0	0	0	0	0	0	0	0	0	0	0	0	0	0	0	0	0	0	0	0	1	0	0	0	0	0	0	0	0	0	0	0	0	0	0	0	0	0	0	0	0	0	0	0	0	0	0	0	0
电力、热力的生产和供应业	0	0	0	0	0	0	0	0	0	0	0	0	0	0	0	0	0	0	0	0	0	1	0	0	0	0	0	0	0	0	0	0	0	0	0	0	0	0	0	0	0	0	0	0	0	0	0	0	0
燃气生产和供应业	0	0	0	0	0	0	0	0	0	0	0	0	0	0	0	0	0	0	0	0	0	0	1	0	0	0	0	0	0	0	0	0	0	0	0	0	0	0	0	0	0
水的生产和供应业	0	0	0	0	0	0	0	0	0	0	0	0	0	0	0	0	0	0	0	0	0	0	0	1	0	0	0	0	0	0	0	0	0	0	0	0	0	0	0	0	0
建筑业	0	0	0	0	0	0	0	0	0	0	0	0	0	0	0	0	0	0	0	0	0	0	0	0	1	0	0	0	0	0	0	0	0	0	0	0	0	0	0	0	0	0	0	0	0	0	0	0	0
交通运输及仓储业	0	0	0	0	0	0	0	0	0	0	0	0	0	0	0	0	0	0	0	0	0	0	0	0	0	1	0	0	0	0	0	0	0	0	0	0	0	0	0	0	0	0	0	0	0	0	0	0	0
邮政业	0	0	0	0	0	0	0	0	0	0	0	0	0	0	0	0	0	0	0	0	0	0	0	0	0	0	1	0	0	0	0	0	0	0	0	0	0	0	0	0	0
信息传输、计算机服务和软件业	0	0	0	0	0	0	0	0	0	0	0	0	0	0	0	0	0	0	0	0	0	0	0	0	0	0	0	1	0	0	0	0	0	0	0	0	0	0	0	0	0
批发和零售贸易业	0	0	0	0	0	0	0	0	0	0	0	0	0	0	0	0	0	0	0	0	0	0	0	0	0	0	0	0	1	0	0	0	0	0	0	0	0	0	0	0	0
住宿和餐饮业	0	0	0	0	0	0	0	0	0	0	0	0	0	0	0	0	0	0	0	0	0	0	0	0	0	0	0	0	0	1	0	0	0	0	0	0	0	0	0	0	0	0	0	0	0	0	0	0	0
金融业	0	0	0	0	0	0	0	0	0	0	0	0	0	0	0	0	0	0	0	0	0	0	0	0	0	0	0	0	0	0	1	0	0	0	0	0	0	0	0	0	0	0	0	0	0	0	0	0	0
房地产业	0	0	0	0	0	0	0	0	0	0	0	0	0	0	0	0	0	0	0	0	0	0	0	0	0	0	0	0	0	0	0	1	0	0	0	0	0	0	0	0	0	0	0	0	0	0	0	0	0
租赁和商务服务业	0	0	0	0	0	0	0	0	0	0	0	0	0	0	0	0	0	0	0	0	0	0	0	0	0	0	0	0	0	0	0	0	1	0	0	0	0	0	0	0	0	0	0	0	0	0	0	0	0
研究与实验发展业	0	0	0	0	0	0	0	0	0	0	0	0	0	0	0	0	0	0	0	0	0	0	0	0	0	0	0	0	0	0	0	0	0	1	0	0	0	0	0	0	0	0	0	0	0	0	0	0	0
综合技术服务业	0	0	0	0	0	0	0	0	0	0	0	0	0	0	0	0	0	0	0	0	0	0	0	0	0	0	0	0	0	0	0	0	0	0	1	0	0	0	0	0	0	0	0	0	0	0	0	0	0
水利、环境和公共设施管理业	0	0	0	0	0	0	0	0	0	0	0	0	0	0	0	0	0	0	0	0	0	0	0	0	0	0	0	0	0	0	0	0	0	0	0	1	0	0	0	0	0	0	0	0	0	0	0	0	0
居民服务和其他服务业	0	0	0	0	0	0	0	0	0	0	0	0	0	0	0	0	0	0	0	0	0	0	0	0	0	0	0	0	0	0	0	0	0	0	0	0	1	0	0	0	0
教育	0	0	0	0	0	0	0	0	0	0	0	0	0	0	0	0	0	0	0	0	0	0	0	0	0	0	0	0	0	0	0	0	0	0	0	0	0	1	0	0	0
卫生、社会保障和社会福利业	0	0	0	0	0	0	0	0	0	0	0	0	0	0	0	0	0	0	0	0	0	0	0	0	0	0	0	0	0	0	0	0	0	0	0	0	0	0	1	0	0
文化、体育和娱乐业	0	0	0	0	0	0	0	0	0	0	0	0	0	0	0	0	0	0	0	0	0	0	0	0	0	0	0	0	0	0	0	0	0	0	0	0	0	0	0	1	0
公共管理和社会组织	0	0	0	0	0	0	0	0	0	0	0	0	0	0	0	0	0	0	0	0	0	0	0	0	0	0	0	0	0	0	0	0	0	0	0	0	0	0	0	0	1
I-A
	农林牧渔业	煤炭开采和洗选业	石油和天然气开采业	金属矿采选业	非金属矿及其他矿采选业	食品制造及烟草加工业	纺织业	纺织服装鞋帽皮革羽绒及其制品业	木材加工及家具制造业	造纸印刷及文教体育用品制造业	石油加工、炼焦及核燃料加工业	化学工业	非金属矿物制品业	金属冶炼及压延加工业	金属制品业	通用、专用设备制造业	交通运输设备制造业	电气、机械及器材制造业	通信设备、计算机及其他电子设备制造业	仪器仪表及文化办公用机械制造业	工艺品及其他制造业(含废品废料)	电力、热力的生产和供应业	燃气生产和供应业	水的生产和供应业	建筑业	交通运输及仓储业	邮政业	信息传输、计算机服务和软件业	批发和零售贸易业	住宿和餐饮业	金融业	房地产业	租赁和商务服务业	研究与事业发展业	综合技术服务业	水利、环境和公共设施管理业	居民服务和其他服务业	教育	卫生、社会保障和社会福利业	文化、体育和娱乐业	公共管理和社会组织
农林牧渔业	0.86699	-0.00726439	-1.76342e-05	-0.00123973	-0.000298143	-0.396561	-0.159988	-0.043876	-0.117	-0.0449511	-2.21599e-05	-0.0319317	-0.000470158	-8.54965e-05	-0.000224216	-0.000107069	-6.04755e-05	-1.56401e-05	0	-3.69539e-05	-0.0814008	-1.70394e-05	-0.000165099	0	-0.00438897	-0.0238762	0	0	-0.000228088	-0.114929	0	-8.26305e-05	-0.00234788	-0.0380878	-0.00400146	-0.0251366	-0.0116215	-0.00176427	-0.0046477	-0.00487204	0	0	0	0	0	0	0	0	0
煤炭开采和洗选业	-0.0007047	0.824648	-0.00796731	-0.00417888	-0.00250232	-0.00273512	-0.00409137	-0.00334152	-0.0076779	-0.00856091	-0.0618996	-0.0143089	-0.0703547	-0.0348566	-0.00416295	-0.00338577	-0.000932132	-0.000751899	-0.000286839	-0.00141932	-0.00503217	-0.168303	-0.0476281	-0.00132667	-0.00079254	-0.00344519	-0.00141818	0	-0.000287343	-0.000663561	0	-0.000213693	-0.0013952	-0.00175038	-0.00134615	-0.00538662	-0.00404882	-0.00187446	-0.00391924	-0.000808295	-0.00269108
石油和天然气开采业	0	0	0.984633	0	0	0	0	0	0	0	-0.560735	-0.0187503	-0.00187937	-0.00265881	0	0	0	0	0	0	-6.66871e-06	-0.0059839	-0.466674	0	0	-0.00124281	0	0	0	0	0	0	0	0	0	0	0	0	0	0	0
金属矿采选业	0	0	0	0.880923	0	0	0	0	0	0	0	-0.00394958	-0.00228942	-0.194055	-0.00949281	-0.00292586	-0.000335026	-0.0010351	-1.24681e-05	-0.00111861	-0.000450049	-2.82289e-05	0	0	0	0	0	0	0	0	0	0	0	-0.00953108	-0.000625017	-0.00181388	0	0	0	0	0
非金属矿及其他矿采选业 非金属矿及其他矿采选业	-0.000106049	-0.000370904	-0.00048797	-0.0010208	0.928592	-0.000360075	0	0	0	0	-0.000100514	-0.0154344	-0.0584479	-0.00256251	-0.00367198	-0.000695939	-0.000210733	-0.000404092	-6.54211e-06	-0.000104163	-0.00191516	-0.000257124	-3.87081e-05	-0.000101367	-0.0100915	-0.000259224	0	0	0	0	0	0	0	-0.000155428	-3.08604e-05	-0.000676832	-5.22702e-05	-0.000340576	-0.000496059	-0.000488621	-0.000379615
食品制造及烟草加工业	-0.102779	-0.00163231	-0.00166776	-0.00224994	-0.00266726	0.793449	-0.00687961	-0.050938	-0.00541564	-0.00399916	-0.00463593	-0.0161255	-0.00352524	-0.0032961	-0.00316544	-0.00325136	-0.00312097	-0.00371042	-0.00371502	-0.00313041	-0.00968103	-0.00291414	-0.00369639	-0.00260863	-0.00398803	-0.00786951	-0.00251886	-0.0024437	-0.00490198	-0.345903	-0.00279485	-0.00283154	-0.0117066	-0.0179901	-0.00246345	-0.0109372	-0.0225749	-0.00743438	-0.0080918	-0.0559738	-0.0034873
纺织业	-0.000138343	-0.000268237	-0.000738481	-0.000576326	-0.000569609	-0.00051672	0.624947	-0.339456	-0.0102514	-0.0195913	-5.0754e-05	-0.00746823	-0.00227307	-0.000116017	-0.00158751	-0.00139489	-0.00179187	-0.00193927	-0.0002823	-0.00147608	-0.0607654	-4.92477e-05	-0.000115565	-0.000297656	-0.000843307	-0.00129263	-0.00153178	-0.000122831	-0.00113639	-0.00489514	-0.000142621	-0.00112055	-0.0127899	-0.0204711	-0.000664258	-0.0044523	-0.014961	-0.00161608	-0.00539933	-0.00293162	-0.00391068
纺织服装鞋帽皮革羽绒及其制品业	-0.000384256	-0.0033043	-0.00328889	-0.00394363	-0.00405417	-0.00131246	-0.015257	0.841681	-0.018109	-0.00728019	-0.000413449	-0.00235999	-0.00250962	-0.00222872	-0.00294847	-0.00213076	-0.0101299	-0.00213947	-0.00185639	-0.00296829	-0.0100952	-0.00317479	-0.0111265	-0.00492055	-0.00380196	-0.00714474	-0.00729322	-0.00189669	-0.00832432	-0.00375601	-0.00262955	-0.0045457	-0.0123393	-0.00781707	-0.00168155	-0.0134401	-0.0070046	-0.00103494	-0.0133098	-0.0166381	-0.0127857
木材加工及家具制造业	-0.000958833	-0.00752967	-0.0035376	-0.00306694	-0.00175162	-0.0010733	-0.000785487	-0.0017973	0.692441	-0.0218044	-0.000305448	-0.0015838	-0.00669186	-0.000723072	-0.0157764	-0.00319985	-0.00962775	-0.00251727	-0.00157955	-0.00278	-0.020618	-0.000591161	-0.00116127	-0.00146849	-0.0174887	-0.0012188	-0.00503907	-0.000960604	-0.00155563	-0.00137621	-0.000749453	-0.0012192	-0.00249924	-0.00343048	-0.0012797	-0.0132597	-0.00937295	-0.0112468	-0.00724024	-0.0119581	-0.0155773
造纸印刷及文教体育用品制造业	-0.000834001	-0.00110392	-0.00197584	-0.00189988	-0.0021005	-0.0186854	-0.00868502	-0.0142068	-0.0158262	0.712307	-0.000540219	-0.0138886	-0.0220809	-0.00103951	-0.00946018	-0.00434147	-0.00313807	-0.0108205	-0.00749148	-0.00984449	-0.0121299	-0.00182104	-0.00249933	-0.00260334	-0.00166936	-0.00367131	-0.0268236	-0.0312463	-0.00872857	-0.00338609	-0.0193808	-0.00591007	-0.0886613	-0.0112787	-0.0141743	-0.00705302	-0.0165921	-0.0322211	-0.0120815	-0.112351	-0.0249681
石油加工、炼焦及核燃料加工业	-0.00706978	-0.011121	-0.0350118	-0.0580454	-0.0473689	-0.00281297	-0.00238135	-0.00626878	-0.00752227	-0.00500112	0.939583	-0.0611737	-0.0419876	-0.0433858	-0.0102615	-0.0101523	-0.00444543	-0.00434267	-0.00278094	-0.00467997	-0.0057911	-0.0281326	-0.0206206	-0.0103357	-0.0128776	-0.186431	-0.0298517	-0.00193216	-0.00315408	-0.00489752	-0.0063058	-0.0131697	-0.0315003	-0.00924665	-0.0205617	-0.0381858	-0.0182499	-0.00726733	-0.00396058	-0.0064892	-0.013925
化学工业	-0.0785073	-0.0216439	-0.0346347	-0.0491952	-0.0983788	-0.0276365	-0.108584	-0.0586491	-0.0952439	-0.136891	-0.0186431	0.589787	-0.0757573	-0.0141058	-0.0376938	-0.0358516	-0.0545004	-0.0818715	-0.0659057	-0.0862262	-0.0597754	-0.00297088	-0.00636856	-0.0492702	-0.030816	-0.0175974	-0.0033563	-0.00531039	-0.00854849	-0.00759025	-0.00338427	-0.0168318	-0.0354472	-0.109945	-0.0221572	-0.0699462	-0.086634	-0.0082859	-0.413545	-0.0409991	-0.00970406
非金属矿物制品业	-0.00142406	-0.00994201	-0.00860931	-0.00881715	-0.0396337	-0.00691917	-0.00231558	-0.00136807	-0.0091528	-0.00291344	-0.0033746	-0.00805965	0.808962	-0.0216143	-0.0114823	-0.00713687	-0.0074801	-0.0213053	-0.0187652	-0.0355449	-0.0151353	-0.00203679	-0.00228924	-0.00291363	-0.226354	-0.0021187	-0.0034994	-0.000271842	-0.000256638	-0.00204083	-0.000160205	-0.000298514	-0.00052524	-0.00796488	-0.00195011	-0.0144738	-0.00105699	-0.00451945	-0.00540781	-0.00639918	-0.00467562
金属冶炼及压延加工业	-0.000228824	-0.0414053	-0.0453964	-0.013268	-0.00684469	-0.00112945	-0.000711088	-0.00133845	-0.023376	-0.0118416	-0.000636766	-0.0100556	-0.027349	0.714556	-0.340858	-0.208679	-0.106359	-0.260979	-0.0312165	-0.0393059	-0.068247	-0.000923182	-0.0024441	-0.00115252	-0.124533	-0.00514919	0	-1.02807e-05	-0.000461571	-4.48329e-05	0	-0.000904047	-0.000755844	-0.00507306	-0.00738586	-0.00783684	-0.00255128	-0.000689067	-4.63917e-05	-0.000459954	0
金属制品业	-0.00318053	-0.0190063	-0.00714366	-0.0219403	-0.0160223	-0.00463546	-0.00174522	-0.00438675	-0.0258823	-0.0153806	-0.00320268	-0.00889534	-0.0281752	-0.00957494	0.866271	-0.0416643	-0.0163868	-0.0448364	-0.0228655	-0.0397138	-0.0287878	-0.00567377	-0.00944622	-0.0268922	-0.0324811	-0.00556497	-0.00078694	-0.00201509	-0.000379011	-0.00116314	-0.000902066	-0.00611705	-0.0198666	-0.0257834	-0.0214886	-0.00829209	-0.00493689	-0.00197634	-0.00202523	-0.00396989	-0.00113497
通用、专用设备制造业	-0.0059756	-0.0551558	-0.0770066	-0.0828712	-0.0904388	-0.00342427	-0.0119172	-0.0067283	-0.015598	-0.0142233	-0.0127915	-0.0158615	-0.0293133	-0.0337006	-0.0496815	0.776539	-0.0860071	-0.0521969	-0.0111131	-0.0283043	-0.00295136	-0.00960889	-0.0080063	-0.0106076	-0.0295707	-0.0240795	-0.0105989	-0.00810748	-0.00203664	-0.00116784	-0.0042477	-0.00357156	-0.00649543	-0.0152126	-0.00808217	-0.0217598	-0.00241388	-0.00183773	-0.0433249	-0.00279497	-0.00222839
交通运输设备制造业	-0.00312101	-0.00725949	-0.00633438	-0.0108693	-0.0220781	-0.00127089	-0.00194685	-0.00159729	-0.00498413	-0.00848217	-0.00224423	-0.00323334	-0.00571354	-0.00567826	-0.00925557	-0.0149771	0.665832	-0.00283384	-0.00370343	-0.00634263	-0.00696323	-0.0107015	-0.0217285	-0.0123839	-0.004129	-0.0703833	-0.0799999	-0.00706639	-0.00826001	-0.00336152	-0.00290325	-0.003848	-0.0301092	-0.00898645	-0.0146752	-0.0365925	-0.0379361	-0.00612916	-0.00107587	-0.00467213	-0.0124562
电气、机械及器材制造业	-0.00028095	-0.0150959	-0.00861197	-0.0134937	-0.00977012	-0.00145933	-0.00221167	-0.00192282	-0.00349807	-0.006897	-0.00112678	-0.00277014	-0.00412201	-0.00340838	-0.00844571	-0.0543325	-0.0377791	0.850035	-0.0301704	-0.0509249	-0.00487034	-0.0529747	-0.00230096	-0.00335495	-0.0377863	-0.00281156	-0.00178928	-0.0690068	-0.00643038	-0.0071345	-0.00205074	-0.0111802	-0.027748	-0.0446283	-0.041898	-0.0271232	-0.0163146	-0.00271496	-0.00308586	-0.00551234	-0.00218263
通信设备、计算机及其他电子设备制造业	-9.68322e-05	-0.00157238	-0.00119821	-0.00137546	-0.00110354	-0.000369136	-0.000724758	-0.0011257	-0.000436154	-0.00878796	-0.000135683	-0.000627369	-0.000635988	-0.000262246	-0.00118236	-0.0207025	-0.0108223	-0.0595294	0.516074	-0.229802	-0.00170844	-0.0005879	-0.000520238	-0.00080468	-0.00240812	-0.00251993	-0.00887689	-0.0598902	-0.00368497	-0.000405995	-0.000746233	-0.00302058	-0.0571648	-0.0398821	-0.0378155	-0.0149515	-0.0245157	-0.00297635	-0.000713603	-0.00596247	-0.00737502
仪器仪表及文化办公用机械制造业	-0.00027905	-0.00532808	-0.00878559	-0.00357768	-0.00238687	-0.000705969	-0.000690566	-0.000477306	-0.000750563	-0.00462827	-0.00141356	-0.0039947	-0.00159806	-0.0020875	-0.00155454	-0.00519379	-0.0091253	-0.00546319	-0.0267435	0.874506	-0.00149287	-0.0128766	-0.00622018	-0.00541239	-0.00218141	-0.00159227	-0.00119844	-0.00898565	-0.000307615	-3.12026e-05	-0.00382995	-0.00196957	-0.00294619	-0.035687	-0.0228055	-0.0143149	-0.00968328	-0.00896352	-0.00226075	-0.00374415	-0.00168587
工艺品及其他制造业(含废品废料)	-0.00109837	-0.0035827	-0.00129534	-0.00503933	-0.0134825	-0.00231339	-0.00400617	-0.00436694	-0.00684464	-0.059136	-0.00063538	-0.00717169	-0.0186346	-0.0359763	-0.0121941	-0.018647	-0.00365814	-0.0133702	-0.00461604	-0.00995416	0.922167	-0.000743717	-0.000741579	-0.00102995	-0.00325179	-0.000915064	-0.00255616	-0.00106198	-0.000721575	-0.000620194	-0.00103905	-0.00130233	-0.00599717	-0.0046143	-0.0022234	-0.00545139	-0.00790669	-0.00156861	-0.00121685	-0.00201627	-0.00217042
电力、热力的生产和供应业	-0.0100808	-0.0329503	-0.0679575	-0.134263	-0.0874524	-0.0103896	-0.0191915	-0.00675749	-0.0287657	-0.0253722	-0.0164299	-0.043608	-0.0600946	-0.0487391	-0.0578384	-0.0221897	-0.0111371	-0.0106102	-0.0113666	-0.0104623	-0.0108369	0.657801	-0.0198223	-0.233851	-0.00746078	-0.0119839	-0.0138192	-0.0249922	-0.0110574	-0.0212772	-0.00940717	-0.00603392	-0.00943598	-0.0206058	-0.00695501	-0.0296231	-0.0110308	-0.0167963	-0.0112541	-0.00897713	-0.0130223
燃气生产和供应业	-3.90018e-05	-0.000395847	-0.00114828	-0.00533311	-0.00529904	-0.000593213	-0.000513244	-0.000369137	-0.000485059	-0.000311672	-0.00145756	-0.00261973	-0.00119138	-0.00139088	-0.000998668	-0.000885074	-0.000648711	-0.000624331	-0.000554993	-0.00068986	-0.000729518	-0.00111285	0.944756	-0.00325152	-0.000118173	-0.000939275	-0.000964734	-0.00057034	-0.000193458	-0.00363353	-4.95666e-05	-0.000106264	-0.0009554	-0.00033356	-0.000255922	-0.000951556	-0.000641574	-0.00059252	-0.000450184	-0.000668859	-0.000288239
水的生产和供应业	-0.000112298	-0.000663604	-0.000730056	-0.000875123	-0.000935258	-0.000405849	-0.00069556	-0.000431038	-0.00066044	-0.00215564	-0.000299585	-0.00105755	-0.000958924	-0.000656334	-0.000797424	-0.000331407	-0.000439963	-0.000366958	-0.000391538	-0.000709029	-0.000539562	-0.00119207	-0.000530202	0.979085	-0.000239812	-0.000602252	-0.00162567	-0.00122463	-0.000361845	-0.00172843	-0.000471952	-0.000183778	-0.000645992	-0.00157059	-0.00118779	-0.00193706	-0.00163199	-0.0012457	-0.000645441	-0.000791003	-0.000548492
建筑业	-0.000249198	-0.00119892	-0.00105082	-0.000365658	-0.000335155	-0.000282665	-0.000210109	-0.000293088	-0.000266012	-0.000244343	-0.000479968	-0.000377138	-0.000335179	-0.000316043	-0.000181149	-0.000343126	-0.000308267	-0.000251826	-0.000187196	-0.000270914	-0.00014637	-0.000328259	-0.000735469	-0.0012135	0.989404	-0.00430151	-0.0427725	-0.00169867	-0.00243971	-0.00227833	-0.00144393	-0.0193991	-0.00096602	-0.00360002	-0.00303603	-0.0259584	-0.00762639	-0.00442625	-0.0187564	-0.00813582	-0.0134129
交通运输及仓储业	-0.01848	-0.0475633	-0.0180406	-0.0469344	-0.0643884	-0.0287371	-0.0175711	-0.0240061	-0.0349739	-0.0263422	-0.0189731	-0.0288681	-0.0450948	-0.020732	-0.0235071	-0.028407	-0.019471	-0.0246905	-0.0173814	-0.0225349	-0.0190202	-0.0116719	-0.0262216	-0.00945908	-0.0930633	0.915601	-0.144211	-0.0307308	-0.0662871	-0.0121097	-0.0247544	-0.00760742	-0.0486915	-0.0419674	-0.0596977	-0.0240142	-0.0208946	-0.0235946	-0.00485155	-0.0293867	-0.0398373
邮政业	-0.00063327	-0.000251009	-0.000149328	-0.00017459	-0.000277816	-0.000226117	-0.000593752	-0.0016948	-0.000651052	-0.000458788	-2.95683e-05	-0.000706216	-0.00024062	-0.00027987	-0.000176612	-0.000880474	-0.000158083	-0.000651937	-0.000336079	-0.00110135	-0.00019915	-0.0001131	-0.000129151	-0.000310378	-0.000215413	-0.00031403	0.95757	-0.00130943	-0.0012764	-0.000571996	-0.00429687	-0.000643529	-0.00465343	-0.00170023	-0.00119937	-0.000993971	-0.00138511	-0.0019258	-0.000310536	-0.00227557	-0.0102162
信息传输、计算机服务和软件业	-0.00322907	-0.00253625	-0.00157747	-0.00140629	-0.00207653	-0.0017798	-0.00160077	-0.00437682	-0.00359321	-0.00240597	-0.00306405	-0.00320849	-0.00199116	-0.00798567	-0.00269791	-0.00313455	-0.0019736	-0.00286721	-0.00870363	-0.00381955	-0.00465916	-0.00586506	-0.00141504	-0.00368836	-0.0144632	-0.00718212	-0.0205537	0.956571	-0.00769155	-0.00305998	-0.0284679	-0.00392778	-0.00369932	-0.00575766	-0.00497247	-0.00923241	-0.0033999	-0.00746651	-0.00881517	-0.00806206	-0.0178174
批发和零售贸易业	-0.0137328	-0.00992339	-0.00852925	-0.0109651	-0.013138	-0.0242055	-0.0143646	-0.0158088	-0.0221513	-0.0233357	-0.0116943	-0.0176656	-0.022681	-0.0162581	-0.0209081	-0.0254055	-0.031159	-0.0256107	-0.0320858	-0.0226785	-0.0152551	-0.00758622	-0.0166518	-0.0060565	-0.0245772	-0.0129338	-0.075847	-0.031486	0.995201	-0.0210545	-0.00423308	-0.00430064	-0.0229502	-0.0210997	-0.01182	-0.0148453	-0.0177846	-0.00677969	-0.0289052	-0.0205133	-0.00978924
住宿和餐饮业	-0.00267948	-0.0111876	-0.00825947	-0.0119766	-0.0148137	-0.00593766	-0.00386389	-0.00570641	-0.00584011	-0.00549836	-0.00174345	-0.00609499	-0.00801305	-0.00390536	-0.0121945	-0.00766934	-0.00418746	-0.00711485	-0.0031965	-0.00945346	-0.00518839	-0.00274502	-0.00454954	-0.00795229	-0.00998903	-0.0159321	-0.00727652	-0.0196864	-0.0181582	0.993262	-0.0368213	-0.0164208	-0.0652904	-0.039223	-0.0412929	-0.0248221	-0.0156688	-0.0220922	-0.00932494	-0.0311115	-0.0608461
金融业	-0.00795504	-0.0184537	-0.00762776	-0.0106793	-0.013143	-0.0103108	-0.0153854	-0.0108155	-0.0157386	-0.0154738	-0.0058357	-0.0155461	-0.0259161	-0.0143073	-0.00888668	-0.0105575	-0.00823105	-0.0111473	-0.0274556	-0.00778517	-0.00906784	-0.0397617	-0.0328752	-0.0574674	-0.00945084	-0.0589805	-0.0118499	-0.0207475	-0.0322799	-0.0164796	0.919744	-0.0431652	-0.0449004	-0.00435861	-0.0318435	-0.0331629	-0.0210944	-0.0231434	-0.00549332	-0.0149423	-0.0152098
房地产业	-0.000215452	-0.00120766	-0.000415713	-0.000541877	-0.00117101	-0.0017233	-0.00258343	-0.00903759	-0.00440522	-0.00437514	-0.000155202	-0.00210858	-0.00222234	-0.00024992	-0.00402207	-0.00277035	-0.00129142	-0.00276348	-0.00241837	-0.00436241	-0.00469739	-0.000419592	-0.00104218	-0.0005256	-0.000582075	-0.00487897	-0.0154001	-0.0262095	-0.0210114	-0.0105549	-0.032012	0.986739	-0.0165091	-0.00461398	-0.0103065	-0.00313759	-0.0279871	-0.00657975	-0.00184843	-0.0128566	-0.00517036
租赁和商务服务业	-0.00147322	-0.00482395	-0.00169118	-0.00371459	-0.00386208	-0.0165539	-0.00337728	-0.0210332	-0.00922774	-0.00818126	-0.00459518	-0.0141828	-0.00629046	-0.00159691	-0.00380311	-0.00876073	-0.0121886	-0.0218988	-0.0112906	-0.0126563	-0.00597695	-0.00426899	-0.00436718	-0.0049105	-0.00360006	-0.0055523	-0.0392613	-0.0502474	-0.0460999	-0.0118958	-0.0608926	-0.0340204	0.956676	-0.00958004	-0.0151705	-0.0153511	-0.0141863	-0.0159695	-0.0068846	-0.0219127	-0.00854193
研究与实验发展业	-0.00148916	-0.00127463	-0.00170087	-0.000317774	-0.00022201	-0.000813278	-0.000459081	-0.000461324	-0.000577965	-0.000503681	-0.000265547	-0.00212694	-0.000678632	-0.00146773	-0.000691697	-0.00344867	-0.00678472	-0.00345205	-0.00671019	-0.00492968	-0.000691618	-0.000637286	-0.000260921	-0.000205315	-0.000748218	-0.000307464	-0.000547698	-0.00167688	-0.00147488	-8.83186e-06	-0.00140076	-0.000212209	-0.000494105	0.975711	-0.00231751	-0.00100158	-2.70326e-05	-0.00184278	-0.000438934	-0.00100538	-1.28764e-05
综合技术服务业	-0.0077207	-0.00822912	-0.0104838	-0.0128327	-0.00979157	-0.00344879	-0.00193095	-0.00306354	-0.0017603	-0.00458069	-0.00163556	-0.00552731	-0.00357827	-0.00316465	-0.00472208	-0.00593874	-0.00679309	-0.00493097	-0.00482018	-0.00577957	-0.0016023	-0.00768166	-0.00228588	-0.00151956	-0.0115539	-0.00117671	-0.000179133	-0.00489942	-0.00364583	-0.000183398	-0.000692591	-0.00193175	-0.000738046	-0.0146918	0.937126	-0.00536139	-0.000766559	-0.00187614	-0.00135276	-0.000680594	-0.00133181
水利、环境和公共设施管理业	-0.00245623	-0.00108607	-0.000758497	-0.000629072	-0.00227353	-0.00030735	-0.00122961	-0.000121271	-0.000136708	-0.00271438	-0.000192705	-0.000909921	-0.000256104	-0.000272685	-0.000123998	-0.00020511	-0.000229711	-0.00017988	-0.000113593	-9.3657e-05	-0.000130474	-0.00255834	-0.000432607	-0.0571623	-4.90901e-05	-0.000301637	0	-0.000280506	-0.000218626	-0.000326402	-0.000641671	-0.000323718	-0.00849955	-0.000634617	-0.000212679	0.975269	-0.00144351	-0.00116361	-0.000244023	-0.000890777	-0.00221518
居民服务和其他服务业	-0.00308219	-0.0066135	-0.00347615	-0.00212997	-0.00341357	-0.00120827	-0.00086423	-0.00153802	-0.00107799	-0.00172293	-0.000847177	-0.00192706	-0.00275653	-0.00214179	-0.00146621	-0.00116782	-0.00110692	-0.000768688	-0.000643906	-0.000819212	-0.000630639	-0.00733687	-0.0028584	-0.00787271	-0.00139884	-0.0227503	-0.00161361	-0.00641734	-0.00874343	-0.00929171	-0.00388123	-0.00741617	-0.0153244	-0.00301298	-0.00904329	-0.0260105	0.961262	-0.00647019	-0.00528199	-0.00940003	-0.0136638
教育	-0.000343755	-0.000753989	-0.00017184	-0.00032719	-0.00104086	-0.000137769	-8.86791e-05	-0.000101117	-0.000152195	-0.000119396	-3.85544e-05	-0.000134445	-0.000132566	-6.80768e-05	-0.000112262	-0.000315196	-0.000153592	-0.00012945	-9.13456e-05	-0.000180318	-0.000115884	-0.000148094	-0.000232953	-0.00076593	-0.000124323	-0.000746536	-0.0010137	-0.00117393	-0.000565331	-0.000259386	-0.00194346	-0.000237792	-0.000476035	-0.00340298	-0.000996233	-0.00171746	-0.000305224	0.996028	-0.000920693	-0.000953701	-0.00728513
卫生、社会保障和社会福利业	-0.000589599	-0.00204906	-0.000333485	-0.00168786	-0.00180022	-0.000499256	-0.00042993	-0.000670205	-0.000882901	-0.00110701	-0.000249043	-0.000608751	-0.00161683	-0.000819947	-0.00204662	-0.00235671	-0.00164638	-0.0016741	-0.000513314	-0.00166963	-0.000168155	-0.0011437	-0.00278274	-0.000220556	-0.000296529	-0.000539334	-0.000194281	-0.000298787	-0.000152026	-0.000167762	-0.000691073	-0.000347983	-0.000161688	-0.0026711	-0.000937268	-0.00387449	-0.00032177	-0.00130483	0.997616	-0.00142919	-0.00260863
文化、体育和娱乐业	-0.00022393	-0.00128606	-0.000891298	-0.00243959	-0.00376103	-0.00105611	-0.000946104	-0.0016266	-0.00121816	-0.00105994	-0.000219967	-0.00113236	-0.00147367	-0.000581411	-0.000944756	-0.00139126	-0.000865703	-0.00105176	-0.000841613	-0.00106993	-0.000800734	-0.00216001	-0.00187334	-0.00299755	-0.00138769	-0.00205808	-0.00756756	-0.00560829	-0.00368441	-0.00257273	-0.00598052	-0.00532616	-0.00424643	-0.0157448	-0.00512236	-0.00757174	-0.00399885	-0.00532071	-0.00138815	0.96947	-0.0118847
公共管理和社会组织	-0.000303688	-0.0002087	-0.000281536	-0.000179905	-0.000162968	-0.000140165	-0.000103204	-0.000128399	-0.000127458	-0.000133729	-4.42716e-05	-0.000115809	-0.000148273	-8.9605e-05	-0.000114799	-0.000134676	-0.000113843	-0.000101152	-9.9675e-05	-0.00012452	-9.58233e-05	-0.000136758	-8.42304e-05	-0.000199363	-0.000127422	-0.000281919	-0.000333355	-0.000381655	-0.000235324	-0.000153285	-0.000570172	-0.000666892	-0.000188411	-0.000259427	-0.000321133	-0.000410469	-0.000230094	-0.000171815	-0.000139067	-0.00020619	0.999744
完全消耗系数
	农林牧渔业	煤炭开采和洗选业	石油和天然气开采业	金属矿采选业	非金属矿及其他矿采选业	食品制造及烟草加工业	纺织业	纺织服装鞋帽皮革羽绒及其制品业	木材加工及家具制造业	造纸印刷及文教体育用品制造业	石油加工、炼焦及核燃料加工业	化学工业	非金属矿物制品业	金属冶炼及压延加工业	金属制品业	通用、专用设备制造业	交通运输设备制造业	电气、机械及器材制造业	通信设备、计算机及其他电子设备制造业	仪器仪表及文化办公用机械制造业	工艺品及其他制造业(含废品废料)	电力、热力的生产和供应业	燃气生产和供应业	水的生产和供应业	建筑业	交通运输及仓储业	邮政业	信息传输、计算机服务和软件业	批发和零售贸易业	住宿和餐饮业	金融业	房地产业	租赁和商务服务业	研究与事业发展业	综合技术服务业	水利、环境和公共设施管理业	居民服务和其他服务业	教育	卫生、社会保障和社会福利业	文化、体育和娱乐业	公共管理和社会组织
农林牧渔业	0.249035	0.0452777	0.0276513	0.0437114	0.051117	0.645721	0.37015	0.277465	0.271268	0.160215	0.031392	0.125769	0.0580661	0.0477911	0.056556	0.0525644	0.0573262	0.060101	0.057062	0.0595707	0.174932	0.0362505	0.0353858	0.036541	0.0594087	0.0714625	0.044219	0.0381658	0.0303903	0.381031	0.0353908	0.0240332	0.08655	0.124668	0.0514585	0.091247	0.0758727	0.0351622	0.0847557	0.0996201	0.0526157
煤炭开采和洗选业	0.0234611	0.257998	0.0627998	0.0966335	0.0825327	0.0340426	0.052065	0.0477881	0.0708057	0.0715577	0.133411	0.0969935	0.179808	0.140387	0.107215	0.083507	0.0687146	0.0857289	0.0608259	0.0652687	0.0478978	0.346092	0.114489	0.103844	0.0870678	0.0541732	0.0397231	0.0316266	0.0167301	0.029843	0.0159155	0.0150928	0.0417251	0.0494219	0.032663	0.0552696	0.0375808	0.021147	0.0615474	0.0311942	0.025813
石油和天然气开采业	0.0292307	0.0429424	0.0670554	0.0886919	0.0865509	0.0354018	0.0484306	0.0491943	0.0589029	0.0595296	0.650742	0.136981	0.0892795	0.0954241	0.0736137	0.067341	0.0609644	0.0722301	0.057618	0.0604413	0.0403249	0.0675385	0.557065	0.0448375	0.0729751	0.15282	0.0644042	0.0285805	0.0227136	0.0298608	0.0204137	0.0215283	0.058981	0.0524667	0.0455087	0.0631631	0.0442075	0.0201421	0.0714791	0.034298	0.0298846
金属矿采选业	0.00895243	0.0397812	0.036037	0.172428	0.0356737	0.012428	0.0172112	0.0173642	0.0355847	0.0323284	0.0297145	0.0360117	0.0449479	0.340491	0.164894	0.125335	0.0928395	0.135732	0.054282	0.0603669	0.0415787	0.0321335	0.0299954	0.0218486	0.0747553	0.0243483	0.0229527	0.0218167	0.00792115	0.0102214	0.00746544	0.00910335	0.02516	0.0414987	0.0258465	0.0302367	0.0190063	0.00793219	0.025981	0.0139968	0.0100657
非金属矿及其他矿采选业 非金属矿及其他矿采选业	0.00460096	0.00555821	0.005188	0.00767838	0.0874349	0.00578725	0.00869918	0.00763489	0.00939764	0.0104543	0.00515628	0.0334243	0.0855043	0.0119487	0.0141114	0.00994945	0.00981556	0.0128478	0.0117256	0.013199	0.00923538	0.00492504	0.00470091	0.0050322	0.0356322	0.00450114	0.00510602	0.00359697	0.00181144	0.00381424	0.00172356	0.00241763	0.00560217	0.00870387	0.00437625	0.00864052	0.00598737	0.00268548	0.0168568	0.0057446	0.00351793
食品制造及烟草加工业	0.174981	0.0306819	0.0236451	0.0364343	0.041809	0.363533	0.0881864	0.144578	0.0754764	0.0603901	0.0295835	0.0762102	0.0437851	0.0386873	0.0452892	0.0432114	0.0450217	0.0485061	0.0481754	0.0484558	0.0571712	0.0322373	0.0318191	0.0317781	0.0442101	0.0464249	0.0351461	0.0353217	0.0304003	0.50301	0.0379223	0.0242162	0.0798616	0.0825684	0.0467545	0.0606371	0.0653063	0.0333538	0.0588601	0.118398	0.0515341
纺织业	0.00806516	0.0138172	0.0123049	0.0174058	0.0203432	0.0135415	0.630598	0.667271	0.058098	0.0778678	0.0116517	0.0375538	0.0260587	0.0216015	0.0250039	0.0245584	0.0332193	0.0276712	0.0228222	0.0260049	0.125579	0.0149166	0.0196075	0.0154932	0.0219774	0.0185608	0.0229525	0.0145599	0.014885	0.0199026	0.0110584	0.0112247	0.0494721	0.0553121	0.0141403	0.0317582	0.0431619	0.0113906	0.0387348	0.0338743	0.0245547
纺织服装鞋帽皮革羽绒及其制品业	0.00449721	0.0114987	0.009653	0.0140993	0.0147388	0.00811138	0.0363014	0.207578	0.0406134	0.0239443	0.00894361	0.0139438	0.0144774	0.0144139	0.016108	0.0145885	0.0292089	0.0154323	0.0148361	0.0157118	0.0218556	0.0138378	0.0229553	0.0143957	0.0158378	0.0169674	0.0199676	0.00979114	0.0146789	0.0104741	0.00833271	0.00915	0.0256604	0.0191398	0.00921115	0.0255675	0.0164061	0.00562546	0.0253185	0.0285679	0.0212173
木材加工及家具制造业	0.00544542	0.019995	0.0110877	0.0140413	0.0128524	0.00877829	0.00926885	0.0118126	0.454324	0.0556656	0.010139	0.0134643	0.0242329	0.0136794	0.0378111	0.0182561	0.0319072	0.0178781	0.015815	0.017872	0.0395254	0.0118404	0.0117155	0.0107703	0.0384373	0.0101931	0.0183824	0.00910075	0.00621296	0.00788793	0.00581215	0.00569672	0.0165664	0.0147941	0.00949628	0.0292862	0.0216294	0.0210933	0.0200507	0.0288089	0.0286227
造纸印刷及文教体育用品制造业	0.0170111	0.0188713	0.0167293	0.0241867	0.02826	0.0530208	0.0434724	0.0588613	0.0593406	0.434735	0.0175243	0.0562086	0.0636109	0.0253496	0.0405674	0.0352494	0.0365299	0.0510526	0.0539005	0.0532603	0.0385356	0.0250497	0.0223557	0.0241198	0.0354688	0.0247758	0.0651988	0.0707274	0.0289172	0.0329214	0.0494079	0.022868	0.155046	0.0461065	0.0422052	0.0368562	0.0458724	0.0579433	0.0500745	0.18459	0.0520051
石油加工、炼焦及核燃料加工业	0.0424413	0.0668024	0.0808899	0.137405	0.131284	0.0521521	0.066795	0.0705576	0.085676	0.0838832	0.132286	0.170931	0.135534	0.146498	0.111494	0.102191	0.090207	0.106968	0.0830828	0.0874688	0.0588088	0.0938175	0.0888341	0.0634493	0.113739	0.257422	0.104929	0.0430432	0.0360389	0.0423175	0.0323062	0.0340475	0.0920939	0.0766132	0.0721254	0.0979955	0.0659223	0.0309823	0.0932735	0.0506066	0.0472432
化学工业	0.206223	0.125434	0.128181	0.193675	0.287988	0.203597	0.412901	0.349426	0.365894	0.457622	0.13761	0.816506	0.286145	0.165871	0.211565	0.218492	0.280039	0.318964	0.347985	0.356941	0.224741	0.113368	0.121839	0.166097	0.209284	0.129043	0.113272	0.11106	0.0626747	0.133681	0.0587765	0.0700601	0.207014	0.323418	0.135278	0.239056	0.245746	0.0683186	0.799983	0.190742	0.0872177
非金属矿物制品业	0.0105398	0.0306218	0.0253905	0.0316777	0.0726694	0.0217362	0.0191349	0.0184112	0.0349439	0.026797	0.0251642	0.0352611	0.26147	0.0600465	0.0518214	0.045176	0.0443479	0.068505	0.0711371	0.0877337	0.0358439	0.02499	0.0234024	0.0196936	0.308627	0.0190735	0.0314518	0.017132	0.0071303	0.0154694	0.0069728	0.0117245	0.0201609	0.0335253	0.0200498	0.0438761	0.01817	0.0133834	0.0325942	0.0224361	0.0179572
金属冶炼及压延加工业	0.034687	0.172498	0.156325	0.158208	0.148852	0.0497653	0.0667101	0.0685881	0.148302	0.132094	0.12779	0.121565	0.177014	0.535547	0.681526	0.536637	0.403669	0.593577	0.230511	0.250489	0.177219	0.138262	0.129134	0.090678	0.324643	0.104086	0.0982903	0.0933273	0.0333309	0.0417815	0.0312716	0.0382728	0.105291	0.125651	0.106571	0.118151	0.0782972	0.033072	0.0973359	0.0570911	0.0421832
金属制品业	0.0153019	0.0497788	0.030712	0.0596992	0.0529381	0.0235618	0.0242445	0.0283766	0.0689941	0.055706	0.0311037	0.0437197	0.0730293	0.0546891	0.196256	0.101109	0.0717539	0.105702	0.0872449	0.102677	0.0558778	0.0424129	0.0382928	0.0538028	0.079734	0.0290187	0.02617	0.0275259	0.0107867	0.0171074	0.0119996	0.0169952	0.0514167	0.0613913	0.049448	0.0378405	0.0268823	0.0128589	0.032042	0.0242324	0.0144226
通用、专用设备制造业	0.0315891	0.130645	0.141731	0.181909	0.189139	0.039762	0.0671348	0.0618904	0.0861893	0.0843448	0.121346	0.0972417	0.125741	0.155726	0.170953	0.380306	0.243539	0.174412	0.0977297	0.12245	0.0510989	0.0907164	0.1094	0.0629149	0.125085	0.0945561	0.0738262	0.0504593	0.0233267	0.030733	0.024445	0.0228136	0.0629878	0.0777399	0.0553774	0.0847064	0.0463513	0.0218121	0.113319	0.0385151	0.0292948
交通运输设备制造业	0.0192385	0.0392872	0.0304161	0.0520842	0.0714769	0.0257517	0.0291948	0.0311774	0.0424136	0.0490198	0.0319054	0.0404719	0.0489986	0.0492339	0.0557091	0.0655452	0.539121	0.0466064	0.0444236	0.0478102	0.0328342	0.0509982	0.0631914	0.0469381	0.0493631	0.13617	0.164463	0.0344813	0.0312673	0.024368	0.0209382	0.0168141	0.0773027	0.0434072	0.0487461	0.083231	0.0790516	0.0222945	0.0290647	0.0298775	0.0375251
电气、机械及器材制造业	0.013116	0.0500287	0.0407048	0.0648424	0.0558672	0.0197617	0.0277105	0.0279028	0.0363866	0.0437463	0.0369298	0.0408337	0.0468671	0.053136	0.0591797	0.122325	0.112509	0.225678	0.107668	0.123166	0.0271654	0.126537	0.0384847	0.0498888	0.0823083	0.0333067	0.0361707	0.111669	0.0212045	0.0251611	0.0187648	0.0249332	0.0649298	0.0877378	0.0779174	0.0658261	0.0438004	0.0163806	0.0349057	0.0269663	0.0195244
通信设备、计算机及其他电子设备制造业	0.0118735	0.0311273	0.0286618	0.0372114	0.0356176	0.0189967	0.0227214	0.0271335	0.0271475	0.0541471	0.0267152	0.0335818	0.0321988	0.0340304	0.0371275	0.0940423	0.0828445	0.176642	1.00444	0.557094	0.0219657	0.0478719	0.0306128	0.0309773	0.04048	0.0313171	0.0508533	0.161288	0.0248711	0.0174666	0.025664	0.0214229	0.147547	0.130145	0.117525	0.0680219	0.0764913	0.0233047	0.029134	0.035959	0.0315974
仪器仪表及文化办公用机械制造业	0.00503213	0.015563	0.018593	0.0177989	0.0155113	0.00720075	0.00967745	0.00939336	0.0112916	0.0188212	0.0161061	0.018848	0.0149133	0.0167856	0.0161582	0.0219526	0.0296358	0.0249522	0.0719752	0.17131	0.00890871	0.0332151	0.0214199	0.0198467	0.0144123	0.0117323	0.0111746	0.0219089	0.00475499	0.00574426	0.00915045	0.00599006	0.0163449	0.0544977	0.0375197	0.0276648	0.0202776	0.0145223	0.0139166	0.0116227	0.00736103
工艺品及其他制造业(含废品废料)	0.00822988	0.0204561	0.0159275	0.0242916	0.0352681	0.0144893	0.0206419	0.022743	0.0301407	0.107874	0.0148785	0.0299093	0.0473301	0.0733546	0.0558853	0.0605516	0.0382902	0.0573768	0.0347277	0.0414395	0.101266	0.0175959	0.0153064	0.0135982	0.034714	0.0138483	0.0181401	0.0165227	0.0071488	0.0101702	0.00885784	0.00757983	0.0292891	0.0236222	0.0166361	0.0224783	0.0218759	0.00986501	0.0211844	0.0222932	0.0115059
电力、热力的生产和供应业	0.0553379	0.123223	0.162719	0.310987	0.231952	0.0746935	0.118136	0.0992666	0.151777	0.147444	0.146764	0.193479	0.218267	0.24756	0.249564	0.173703	0.144348	0.170197	0.135956	0.135835	0.0914938	0.596615	0.143597	0.42099	0.142475	0.0889598	0.0836146	0.088809	0.0426633	0.0803609	0.0422982	0.034354	0.0888544	0.115812	0.0679009	0.119972	0.0751208	0.0528503	0.123435	0.0691941	0.0564393
燃气生产和供应业	0.00130209	0.0023382	0.00297483	0.00893564	0.00882637	0.00229052	0.00314237	0.00298389	0.00339485	0.00339694	0.00405356	0.00704252	0.00479075	0.00620257	0.0052748	0.00475327	0.00438141	0.00491171	0.00413536	0.00428054	0.00286462	0.00365049	0.0608228	0.00554906	0.00350325	0.00310068	0.00292263	0.00217982	0.00108598	0.00528741	0.00100136	0.000911934	0.00335946	0.00303531	0.00207221	0.00331136	0.0025328	0.00147909	0.00413487	0.00238803	0.00155039
水的生产和供应业	0.000855987	0.00187579	0.00175237	0.00253839	0.00263003	0.00152986	0.00245492	0.00229073	0.00255001	0.004754	0.00179039	0.00326582	0.00299409	0.00269886	0.00297213	0.00227908	0.00244535	0.00256208	0.00252873	0.00279854	0.00178916	0.00311071	0.00202615	0.0228845	0.00213276	0.00181334	0.00297216	0.00237383	0.000982299	0.00275002	0.00121319	0.000715953	0.00232872	0.00319263	0.00238462	0.00341019	0.00282874	0.00192443	0.00252046	0.00216666	0.00144183
建筑业	0.00144619	0.00322844	0.00241939	0.00255299	0.00273189	0.00209429	0.00229244	0.00274698	0.00271085	0.00275165	0.00267394	0.00297283	0.00295165	0.00274659	0.00274373	0.00293948	0.0029029	0.00297036	0.00291348	0.00291321	0.00172687	0.00281886	0.00310916	0.00458162	0.013333	0.00674725	0.0479994	0.00405091	0.00421981	0.00410285	0.00366624	0.020822	0.00406014	0.00614901	0.00537209	0.029187	0.0101516	0.00574214	0.0210672	0.010494	0.0157228
交通运输及仓储业	0.0527612	0.102369	0.0570043	0.111427	0.133361	0.0865643	0.0829737	0.0955426	0.114972	0.103087	0.0738216	0.108668	0.128772	0.103624	0.106124	0.110731	0.103893	0.113374	0.104601	0.105609	0.0682396	0.0771235	0.0823877	0.0554211	0.178066	0.138055	0.216041	0.0755603	0.0940401	0.0626531	0.0530787	0.0298984	0.108821	0.104404	0.108669	0.0809066	0.0655009	0.0474702	0.0728398	0.0764336	0.0738747
邮政业	0.00147913	0.00135722	0.00101656	0.00146536	0.00169404	0.00167557	0.00246878	0.00399178	0.00259253	0.00231276	0.00104194	0.00261897	0.00183636	0.00175833	0.0017842	0.00273532	0.00201375	0.00265452	0.00258088	0.00318627	0.00135801	0.00158311	0.00134169	0.00165657	0.00173478	0.00162628	0.0457242	0.00275756	0.00225635	0.00181016	0.00579289	0.0015051	0.00659824	0.00330816	0.00253127	0.00252707	0.0026604	0.00271558	0.00198468	0.00364768	0.0115274
信息传输、计算机服务和软件业	0.0085752	0.0113131	0.00867247	0.0121237	0.0130256	0.0105199	0.011899	0.0155134	0.0162604	0.0147979	0.0114998	0.0157245	0.0144185	0.0225509	0.0186055	0.0184567	0.016444	0.0198493	0.0305352	0.0211282	0.0132187	0.019303	0.0108344	0.0148857	0.0278039	0.0173735	0.0324424	0.0539265	0.0131413	0.010673	0.0364238	0.00890756	0.0152342	0.0165614	0.0142104	0.020012	0.0115024	0.0122367	0.0194867	0.0159967	0.0244223
批发和零售贸易业	0.0333669	0.0362405	0.0304434	0.0441264	0.0488445	0.0585484	0.0533549	0.0586186	0.0668544	0.0694282	0.0393623	0.060423	0.0634214	0.0575684	0.067444	0.0750304	0.0895798	0.0795313	0.101062	0.0817598	0.0434257	0.0404007	0.0457707	0.0313362	0.0671373	0.0419106	0.110251	0.0597074	0.0185538	0.0523933	0.0198541	0.0163233	0.060246	0.0584573	0.0394963	0.0478882	0.0448357	0.0202018	0.0662921	0.0481382	0.0290431
住宿和餐饮业	0.0126752	0.0280994	0.0204896	0.0318874	0.0355672	0.0225602	0.0226834	0.0274949	0.0284223	0.0284112	0.0202512	0.0302914	0.0326053	0.0281915	0.0371875	0.0329153	0.0301104	0.0347985	0.0312808	0.0358704	0.0198447	0.0246583	0.0243144	0.0260131	0.0340351	0.0338524	0.0287563	0.038071	0.0304512	0.0219399	0.0526485	0.0267267	0.0875487	0.0598569	0.0599528	0.044303	0.0310461	0.0312058	0.0292198	0.0472803	0.0721618
金融业	0.0295187	0.0550823	0.0362378	0.0578405	0.0611091	0.0455368	0.0623292	0.0610927	0.0678316	0.068267	0.0412485	0.0694605	0.0825663	0.0681322	0.0655432	0.0651162	0.0623345	0.0721372	0.104251	0.0713505	0.0421943	0.100558	0.0728957	0.105974	0.0651043	0.0980164	0.0565635	0.0573176	0.0556574	0.0481997	0.107903	0.0615317	0.0916575	0.0472263	0.068597	0.0738675	0.05413	0.0418747	0.049072	0.0474959	0.0390829
房地产业	0.00462277	0.00820876	0.00558642	0.00844146	0.00985755	0.00884104	0.011941	0.0209352	0.0157414	0.0160914	0.00616324	0.0123244	0.0126075	0.00926156	0.0140276	0.0133553	0.0124003	0.0143463	0.0170479	0.016897	0.0116152	0.00986229	0.00865491	0.00904295	0.0108513	0.0140275	0.0266021	0.0360488	0.0272059	0.0175911	0.041055	0.0186253	0.0283885	0.0139514	0.019247	0.0128402	0.0364661	0.0114759	0.010969	0.0214111	0.0118401
租赁和商务服务业	0.0154526	0.0227309	0.0158847	0.0256988	0.0278432	0.0391942	0.0281104	0.0514036	0.0388461	0.038869	0.021304	0.0465518	0.0336492	0.0259959	0.0299266	0.0381847	0.0472195	0.0560651	0.054488	0.0496046	0.0239973	0.0301867	0.0241076	0.0272163	0.0301024	0.0279297	0.0668566	0.0752779	0.0602149	0.0350878	0.0809253	0.0465607	0.0726355	0.0355849	0.036848	0.0402737	0.0354854	0.0274161	0.035889	0.0432643	0.0235753
研究与实验发展业	0.00330677	0.00402577	0.00407931	0.00366262	0.00382766	0.0037274	0.00377861	0.00370538	0.00417091	0.00438591	0.00363378	0.00653674	0.0042552	0.00534711	0.00499905	0.00889412	0.0149334	0.00937781	0.017407	0.0131768	0.0031749	0.00425595	0.00373343	0.00281022	0.00441779	0.0034658	0.00387997	0.00487276	0.0027211	0.0023528	0.00271872	0.00129638	0.00423095	0.0288675	0.00548817	0.00444107	0.00291698	0.0030592	0.00427899	0.00317589	0.00156296
综合技术服务业	0.0146526	0.0178575	0.0185643	0.0264144	0.02229	0.0151832	0.0139572	0.0148879	0.0142493	0.0181006	0.0160694	0.0205737	0.0171819	0.0195884	0.0201469	0.0210473	0.0235552	0.0208618	0.0214073	0.0212712	0.0102395	0.0223681	0.0159492	0.0114487	0.0245286	0.0100968	0.00865455	0.012124	0.00718121	0.00925084	0.00421279	0.00519826	0.0100884	0.0264316	0.0740064	0.0153088	0.00825488	0.00550596	0.0134929	0.00783159	0.0060522
水利、环境和公共设施管理业	0.00396056	0.0026783	0.00207368	0.00283267	0.00456659	0.00329366	0.00454777	0.00339959	0.00281785	0.00640015	0.00205925	0.00394424	0.00282344	0.00259864	0.00251453	0.00235356	0.00247056	0.00268569	0.00241969	0.0023542	0.00197563	0.00570282	0.00231881	0.062063	0.00203161	0.00186174	0.00186935	0.00208384	0.00137678	0.00261048	0.00209824	0.00126865	0.0111062	0.00274801	0.00165277	0.0273154	0.00315103	0.00221233	0.00261691	0.00293455	0.00338829
居民服务和其他服务业	0.00811577	0.0153891	0.00954875	0.012325	0.0139622	0.00975684	0.00962729	0.0109947	0.0114386	0.0120001	0.00984886	0.0130929	0.0145844	0.013378	0.0130086	0.0119425	0.0117421	0.0123602	0.0113102	0.0111473	0.00731662	0.0202932	0.0121746	0.0185283	0.0132834	0.0321975	0.0128782	0.0140637	0.014627	0.0165795	0.00968431	0.0113006	0.025552	0.0121816	0.0172664	0.0356673	0.046646	0.0107298	0.0140215	0.0168438	0.019822
教育	0.000733762	0.00142179	0.000598292	0.00101819	0.00180614	0.000812588	0.000782923	0.000809568	0.000932627	0.000870599	0.000639556	0.000937891	0.00102489	0.000896039	0.000904764	0.00114152	0.00100023	0.000974103	0.00100393	0.00099714	0.000615901	0.0010483	0.000901498	0.00150925	0.000922171	0.0013995	0.00173566	0.00172428	0.000934837	0.000816258	0.00244518	0.000545192	0.00117528	0.00413368	0.00159351	0.00239341	0.000791994	0.00428938	0.00155415	0.00146591	0.0077067
卫生、社会保障和社会福利业	0.00147173	0.00397489	0.00177075	0.00402738	0.00409992	0.00195582	0.00221426	0.00252535	0.00315863	0.00343701	0.00195518	0.00284353	0.00432926	0.00372121	0.00510528	0.00552313	0.00504323	0.00476312	0.003202	0.00445767	0.00161685	0.00386769	0.00466659	0.00218891	0.00290454	0.00206461	0.00172266	0.00158337	0.000779571	0.00140506	0.00136522	0.000917851	0.00187773	0.00458369	0.00232237	0.00566481	0.00159979	0.00196844	0.00424068	0.00269763	0.0034552
文化、体育和娱乐业	0.00196753	0.0041939	0.00321342	0.0063307	0.00778315	0.00377604	0.0044787	0.00568093	0.00530262	0.00520437	0.00319959	0.00547666	0.00598938	0.00514784	0.00544016	0.00592111	0.00555921	0.00587396	0.006072	0.00578809	0.00341446	0.00669147	0.00522906	0.00699784	0.00567047	0.00519546	0.0115992	0.00889493	0.00570097	0.00524037	0.00868311	0.00708476	0.00818931	0.0200335	0.00836902	0.01132	0.00690149	0.0070722	0.00502643	0.0341686	0.0143748
公共管理和社会组织	0.000535489	0.00050472	0.000503585	0.00053878	0.000529434	0.000576069	0.000538552	0.000579284	0.00058569	0.00057385	0.000452564	0.00055979	0.000580566	0.000526603	0.000556407	0.000569082	0.000565005	0.000565451	0.000593027	0.000575539	0.000391257	0.00055089	0.000497864	0.000531272	0.000545923	0.000616989	0.000684331	0.000660647	0.000412927	0.000510029	0.000794076	0.000813935	0.000559319	0.000615262	0.000610947	0.000749361	0.000509128	0.000321516	0.00049567	0.000486823	0.00045624
[truncated: 6 more columns]

## Sheet: Sheet2
2010年投入产出表
单位:万元
指标	中间使用																																									总产出
	农林牧渔业	煤炭开采和洗选业	石油和天然气开采业	金属矿采选业	非金属矿及其他矿采选业	食品制造及烟草加工业	纺织业	纺织服装鞋帽皮革羽绒及其制品业	木材加工及家具制造业	造纸印刷及文教体育用品制造业	石油加工、炼焦及核燃料加工业	化学工业	非金属矿物制品业	金属冶炼及压延加工业	金属制品业	通用、专用设备制造业	交通运输设备制造业	电气、机械及器材制造业	通信设备、计算机及其他电子设备制造业	仪器仪表及文化办公用机械制造业	工艺品及其他制造业(含废品废料)	电力、热力的生产和供应业	燃气生产和供应业	水的生产和供应业	建筑业	交通运输及仓储业	邮政业	信息传输、计算机服务和软件业	批发和零售贸易业	住宿和餐饮业	金融业	房地产业	租赁和商务服务业	研究与事业发展业	综合技术服务业	水利、环境和公共设施管理业	居民服务和其他服务业	教育	卫生、社会保障和社会福利业	文化、体育和娱乐业	公共管理和社会组织
农林牧渔业
煤炭开采和洗选业
石油和天然气开采业
金属矿采选业
非金属矿及其他矿采选业 非金属矿及其他矿采选业
食品制造及烟草加工业
纺织业
纺织服装鞋帽皮革羽绒及其制品业
木材加工及家具制造业
造纸印刷及文教体育用品制造业
石油加工、炼焦及核燃料加工业
化学工业
非金属矿物制品业
金属冶炼及压延加工业
金属制品业
通用、专用设备制造业
交通运输设备制造业
电气、机械及器材制造业
通信设备、计算机及其他电子设备制造业
仪器仪表及文化办公用机械制造业
工艺品及其他制造业(含废品废料)
电力、热力的生产和供应业
燃气生产和供应业
水的生产和供应业
建筑业
交通运输及仓储业
邮政业
信息传输、计算机服务和软件业
批发和零售贸易业
住宿和餐饮业
金融业
房地产业
租赁和商务服务业
研究与实验发展业
综合技术服务业
水利、环境和公共设施管理业
居民服务和其他服务业
教育
卫生、社会保障和社会福利业
文化、体育和娱乐业
公共管理和社会组织
中间投入合计
劳动者报酬
生产税净额
固定资产折旧
营业盈余
增加值合计
总投入
