# Supplementary material for: Research on the emissions from industrial products exported from Guangdong Province—an input-output model analysis
Source: PLoS One. 2022 Nov 3;17(11):e0276300. doi: 10.1371/journal.pone.0276300 (PMC9632880; doi:10.1371/journal.pone.0276300)
Supplement: S1 Data — (ZIP) [file pone.0276300.s002.zip › data/input-output table/2012年-含系数.xls]

## Sheet: 1.1基本流量表
基本流量表
Basic Matrix
(按当年生产者价格计算） （Data are calculated at producers' prices in 2012)
单位：万元
产出 投入		代码	中间使用																																											最终使用
			农林牧渔产品和服务	煤炭采选产品	石油和天然气开采产品	金属矿采选产品	非金属矿和其他矿采选产品	食品和烟草	纺织品	纺织服装鞋帽皮革羽绒及其制品	木材加工品和家具	造纸印刷和文教体育用品	石油、炼焦产品和核燃料加工品	化学产品	非金属矿物制品	金属冶炼和压延加工品	金属制品	通用设备	专用设备	交通运输设备	电气机械和器材	通信设备、计算机和其他电子设备	仪器仪表	其他制造产品	废品废料	金属制品、机械和设备修理服务	电力、热力的生产和供应	燃气生产和供应	水的生产和供应	建筑	批发和零售	交通运输、仓储和邮政	住宿和餐饮	信息传输、软件和信息技术服务	金融	房地产	租赁和商务服务	科学研究和技术服务	水利、环境和公共设施管理	居民服务、修理和其他服务	教育	卫生和社会工作	文化、体育和娱乐	公共管理、社会保障和社会组织	中间使用合计	最终消费支出
																																														居民消费支出			政府消费支出
																																														农村居民	城镇居民	小计
代码		-	01	02	03	04	05	06	07	08	09	10	11	12	13	14	15	16	17	18	19	20	21	22	23	24	25	26	27	28	29	30	31	32	33	34	35	36	37	38	39	40	41	42	TIU	FU101	FU102	THC	FU103
中间投入	农林牧渔产品和服务	01	1.23206e+08	154357	4046.79	43953.5	47673.3	3.18415e+08	6.45449e+07	8.94587e+06	2.10208e+07	1.28983e+07	18585.3	4.41894e+07	175061	123070	154122	48149.6	90689	31773.2	19562.4	0	0	1.30283e+06	10435.8	0	48522.9	613.69	7575.91	1.09307e+07	141179	7.95015e+06	2.58653e+07	519633	6440.62	93437.2	2.41927e+06	2.0994e+06	4.22803e+06	683290	1.18972e+06	646085	220366	4006.85	6.52498e+08	8.03687e+07	1.25492e+08	2.05861e+08	6.07607e+06
	煤炭采选产品	02	54131.9	3.5956e+07	315734	748492	649335	1.83912e+06	1.16452e+06	431349	523147	2.73677e+06	2.29647e+07	2.1685e+07	2.36884e+07	2.93355e+07	1.35742e+06	747240	759476	330313	217450	0	0	799051	97913.1	38094.4	8.8525e+07	2.04798e+06	20559.1	365530	3999.12	569818	35255.5	0	0	30240.3	9574.44	128491	170714	179529	291169	337292	64351.4	309533	2.39528e+08	992966	638967	1.63193e+06	0
	石油和天然气开采产品	03	0	63372.6	1.01299e+06	87490.3	90972	0	0	0	0	0	2.24378e+08	1.3884e+07	729523	433117	209027	131621	212173	160653	0	0	0	0	0	0	4.81648e+06	1.4171e+07	0	0	0	0	0	0	0	0	0	0	0	0	0	0	0	0	2.6038e+08	0	0	0	0
	金属矿采选产品	04	0	129046	66.9375	1.78246e+07	178422	0	0	0	0	0	88070.9	5.35607e+06	2.50493e+06	1.78132e+08	2.16385e+06	216755	101942	38216.3	602290	0	0	11652.4	58144.7	8871.05	413.251	81139.8	0	0	0	0	0	0	0	0	0	92394.6	0	0	0	0	0	0	2.07589e+08	0	0	0	0
	非金属矿和其他矿采选产品	05	5417.33	624613	1.27495e+07	352473	817158	368558	1494.44	8505.37	33556	503503	230.133	8.81315e+06	3.30473e+07	904439	112341	34678.1	161467	70899	447851	0.381298	0	3397.46	1898.2	1134.92	178177	498.51	213.575	7.75248e+06	0	9827.1	0	0	0	0	0	9602.19	1257.85	3336.73	147.169	264.046	2660.05	15.4483	6.70221e+07	0	0	0	0
	食品和烟草	06	9.41182e+07	748592	510362	710962	366793	2.00206e+08	1.26927e+06	1.21161e+07	881799	1.49509e+06	2.31886e+06	2.82023e+07	2.12107e+06	4.25351e+06	1.45626e+06	2.1544e+06	1.26056e+06	1.49909e+06	2.08879e+06	2.58724e+06	274595	450064	203743	15262.3	1.57782e+06	101280	201796	3.47128e+06	2.11252e+06	7.84224e+06	7.11187e+07	2.01833e+06	1.55819e+06	1.56739e+06	4.974e+06	2.15276e+06	574562	4.09835e+06	4.73847e+06	3.30852e+06	4.86325e+06	4.9012e+06	4.82489e+08	1.04068e+08	2.72142e+08	3.7621e+08	0
	纺织品	07	134406	165672	16356.3	141553	49730.7	769240	1.49984e+08	1.04713e+08	2.49622e+06	1.13731e+07	86741.1	1.45851e+07	2.01338e+06	633539	784979	315284	891149	2.75763e+06	908867	228030	54321.1	2.33487e+06	225456	23340.3	4116.09	553.325	1467.68	632490	167624	428029	1.42489e+06	19640.8	56395.8	187621	313870	685227	422044	703935	477259	3.19567e+06	268707	3.15916e+06	3.07835e+08	3.14429e+06	5.33852e+06	8.48281e+06	0
	纺织服装鞋帽皮革羽绒及其制品	08	262708	559135	229468	329105	135911	742765	1.39672e+06	3.93688e+07	2.6427e+06	1.44671e+06	194150	2.79407e+06	1.96066e+06	1.0183e+06	695153	1.03312e+06	1.02471e+06	5.08591e+06	813030	383068	107648	140656	41286.1	31970.3	284804	48690.7	85676.1	5.44539e+06	620739	2.14665e+06	989981	275818	3.28576e+06	782672	4.51441e+06	174906	452147	768692	66472	1.82588e+06	2.03657e+06	7.431e+06	9.3674e+07	1.92354e+07	8.32179e+07	1.02453e+08	0
	木材加工品和家具	09	209703	4.04537e+06	14572.4	190964	71487.7	364632	538849	298345	6.44612e+07	5.02296e+06	100267	1.36577e+06	1.82651e+06	748984	2.42879e+06	1.88647e+06	1.08546e+06	4.06786e+06	842755	336926	78014.4	718899	21052.6	33041.9	11293.3	3669.99	1935.1	3.29252e+07	236328	416508	201354	107888	445050	214506	176579	84279.8	167219	271044	612.179	4575.97	259048	1.46126e+06	1.27747e+08	2.52842e+06	9.05491e+06	1.15833e+07	0
	造纸印刷和文教体育用品	10	142531	246207	69963.2	514058	86728.7	1.0972e+07	1.2628e+06	2.45047e+06	1.78109e+06	7.65228e+07	150678	7.96264e+06	7.0232e+06	773727	1.689e+06	2.90272e+06	1.21754e+06	1.4628e+06	5.58336e+06	4.75558e+06	532637	374478	90680.6	60384.4	679865	27387.3	42472.4	3.50613e+06	7.3864e+06	2.54328e+06	893395	7.96585e+06	1.88791e+07	2.1387e+06	2.76955e+07	2.77631e+06	689959	1.89112e+06	4.96582e+06	723665	5.53425e+06	8.15771e+06	2.25125e+08	3.58401e+06	1.49395e+07	1.85235e+07	0
	石油、炼焦产品和核燃料加工品	11	1.44913e+07	1.49214e+06	3.89055e+06	6.31801e+06	3.70455e+06	1.37949e+06	430901	513461	949117	988991	2.83803e+07	7.43799e+07	1.76905e+07	5.08245e+07	2.25132e+06	2.27864e+06	1.36312e+06	2.21712e+06	1.69721e+06	1.38356e+06	185760	236053	223773	115579	1.92068e+07	458925	37819.1	1.75719e+07	2.11543e+06	9.05557e+07	734797	466578	2.44479e+06	691580	2.04501e+07	7.27663e+06	1.23469e+06	1.13594e+06	1.50154e+06	402946	269684	6.10244e+06	3.90044e+08	2.01247e+06	2.11693e+07	2.31818e+07	0
	化学产品	12	7.57967e+07	4.8005e+06	3.08888e+06	6.32918e+06	4.8444e+06	1.74822e+07	3.61692e+07	1.96766e+07	1.50457e+07	3.64128e+07	9.94424e+06	5.23624e+08	3.6538e+07	1.63132e+07	1.75314e+07	1.49337e+07	1.58564e+07	3.26212e+07	4.63811e+07	3.67082e+07	2.27047e+06	4.55903e+06	1.4571e+06	323874	573993	144335	1.15984e+06	6.06578e+07	1.40161e+06	8.19208e+06	2.13136e+06	1.67533e+06	516473	562990	6.92039e+06	1.53498e+07	4.33133e+06	1.06167e+07	4.10194e+06	7.3533e+07	1.33636e+06	2.77574e+06	1.17469e+09	1.08411e+07	4.87619e+07	5.96029e+07	0
	非金属矿物制品	13	289938	980437	97287.5	628453	1.6326e+06	3.96701e+06	330256	162586	1.26047e+06	829418	2.89188e+06	7.45189e+06	9.24774e+07	1.77052e+07	3.42497e+06	3.41551e+06	1.58485e+06	6.97504e+06	1.35027e+07	7.23091e+06	1.6355e+06	411275	127866	50036.9	358173	9017.14	15149	2.69633e+08	45360.5	837134	102924	122524	50870.2	45719	180497	760061	939168	195429	517124	188990	317419	1.22499e+06	4.44607e+08	1.49346e+06	3.56774e+06	5.06119e+06	0
	金属冶炼和压延加工品	14	21668.9	9.82893e+06	4.68928e+06	2.00604e+06	1.20597e+06	168618	150661	150173	2.1279e+06	1.92945e+07	74390.9	8.89654e+06	1.11514e+07	3.89379e+08	1.11472e+08	7.89552e+07	5.18043e+07	7.83157e+07	1.30103e+08	2.08594e+07	3.54082e+06	1.97214e+06	982799	1.42184e+06	234721	63315.5	26575.6	2.19217e+08	45752.2	1.85846e+06	1411.18	119.674	0	1629.72	856.317	552741	99060.4	329297	30446.6	9.01117	14696.1	33.5352	1.15105e+09	0	0	0	0
	金属制品	15	407957	4.49666e+06	626905	2.83954e+06	1.76013e+06	2.60255e+06	208375	590855	6.56535e+06	2.11909e+06	220082	7.55685e+06	1.25399e+07	6.51494e+06	4.27579e+07	1.80332e+07	1.33518e+07	1.31462e+07	1.9694e+07	9.31766e+06	1.91373e+06	659177	105592	742449	147917	21681.3	403345	5.7755e+07	161272	2.51271e+06	183982	43920.5	79606.3	652557	9.91793e+06	1.00536e+07	323966	1.40225e+06	441993	56224.7	62816.2	718477	2.5371e+08	876819	4.03179e+06	4.90861e+06	0
	通用设备	16	98983.6	4.32714e+06	1.46125e+06	3.09922e+06	1.38767e+06	1.30675e+06	861107	490494	1.53282e+06	897949	2.54766e+06	7.21262e+06	1.00647e+07	2.00441e+07	9.03492e+06	8.68582e+07	3.31912e+07	3.4861e+07	1.92969e+07	3.17848e+06	1.60163e+06	559095	107426	549185	1.62953e+06	58754.1	91690.2	7.07039e+06	177431	7.59454e+06	86935.4	50050.8	525220	119196	224253	394831	205933	199264	224951	24484.3	30339.4	141349	2.6342e+08	487113	1.15682e+06	1.64393e+06	0
	专用设备	17	5.8407e+06	4.42657e+06	3.58247e+06	3.49298e+06	3.23093e+06	1.17186e+06	1.40399e+06	1.49527e+06	785179	1.66952e+06	964490	3.77977e+06	3.63986e+06	3.26094e+06	3.88859e+06	2.41368e+06	3.95741e+07	1.46605e+06	2.1692e+06	2.82299e+06	980569	103756	86711.3	168649	226115	34552.1	35099.9	6.62971e+06	7529.73	1.74153e+06	42139.4	15106.2	857572	166808	1428.02	44162.2	49792.3	100451	6725.21	7.26539e+06	5834.78	16401.9	1.09665e+08	129259	1.1938e+06	1.32306e+06	0
	交通运输设备	18	1.11463e+06	165719	105169	474965	552989	101231	14518.3	32473.6	16905.4	64279.5	119291	195587	2.01849e+06	341849	425032	4.95463e+06	8.37367e+06	2.03336e+08	139015	308101	104779	22332	41109.6	970013	29412.6	5318.6	3331.63	1.23459e+06	1.74568e+06	4.31301e+07	287210	1.3573e+06	621294	58346.4	1.50673e+07	2.44908e+06	1.65099e+06	7.29277e+06	2121.2	254553	163434	5.15335e+06	3.04499e+08	8.77387e+06	6.10579e+07	6.98318e+07	0
	电气机械和器材	19	125342	1.18157e+06	424831	800010	645194	401523	189117	202066	210624	636951	516553	1.92121e+06	1.04033e+06	1.24391e+06	1.3431e+06	2.55169e+07	1.31151e+07	2.02693e+07	7.9448e+07	2.97567e+07	3.07787e+06	404734	952698	854202	2.22461e+07	21975.1	17864.1	5.15622e+07	6.8206e+06	805767	81875.4	1.43e+07	96434.9	458339	1.59426e+07	7.87055e+06	1.11063e+06	2.83092e+06	8630.26	555554	232605	922798	3.10163e+08	8.47883e+06	2.62641e+07	3.4743e+07	0
	通信设备、计算机和其他电子设备	20	28501.2	824045	141344	171532	85350.4	94129.1	44246.4	101378	91111.8	1.25745e+06	495532	1.20287e+06	245390	331955	360027	2.21878e+07	1.14877e+07	1.08986e+07	2.66284e+07	3.24799e+08	1.03713e+07	385534	9290.54	288875	232286	23654.7	10574.4	3.2295e+06	3.48965e+06	762348	95690.6	2.34681e+07	781877	348519	1.49735e+07	1.6736e+07	201238	6.58247e+06	448655	219524	130201	1.13437e+06	4.85399e+08	7.98182e+06	2.89659e+07	3.69477e+07	0
	仪器仪表	21	101223	58522.9	1.43867e+06	71195.8	184418	102322	16973.3	3564.2	51548.9	65096.8	654263	503094	338744	475729	480055	2.58074e+06	2.01493e+06	5.53054e+06	2.73378e+06	2.26607e+06	7.59787e+06	84912.6	271.685	123278	1.17406e+07	50780.5	73604.6	884678	17521	132808	3662.45	796775	13922.2	21887.9	40782.2	7.15098e+06	340052	575317	1.97107e+06	138740	196041	593538	5.22206e+07	553478	1.41525e+06	1.96873e+06	0
	其他制造产品	22	111941	401368	21686	19249	62460.7	56588	36402	1.10858e+06	17148.7	401633	90766.8	123978	99781.3	161689	152073	175200	249503	289598	173905	824390	11747.6	685714	463.597	2813.54	20741.5	792.946	238.316	872767	16643	142920	70783.9	20558.2	301063	498257	5.26436e+06	1.7785e+06	364547	1.24492e+06	80.8753	46348.8	221289	2687.97	1.61462e+07	735265	1.69074e+06	2.42601e+06	0
	废品废料	23	2338.75	48851.2	4105.7	5596.18	20727	122750	8093.72	21401.6	13038.2	6.92572e+06	11943.8	1.65344e+06	2.1505e+06	4.65899e+07	4.02508e+06	691422	90702.1	308537	13943.6	67840.3	34766.6	2862.34	1.92263e+06	0	0	0	0	0	0	0	0	0	0	0	0	0	0	0	0	0	0	0	6.47362e+07	0	0	0	0
	金属制品、机械和设备修理服务	24	202824	138500	174790	156202	146432	261331	199981	120381	125977	152612	194525	775051	875976	878274	292722	398065	310234	405270	283320	251505	27921.1	22446.2	15274.1	41675.7	1.29503e+06	31331	29327.6	247197	29452.1	893036	12931.1	116031	23252.6	75647.2	21718.7	48502.5	48027.6	205355	38529.8	35246.8	15017.3	21519.9	9.63844e+06	0	0	0	0
	电力、热力的生产和供应	25	8.88657e+06	8.9052e+06	5.5472e+06	1.22434e+07	4.22703e+06	7.21497e+06	7.08465e+06	2.23223e+06	3.73516e+06	5.58923e+06	6.46514e+06	5.07379e+07	2.65325e+07	4.67437e+07	1.46038e+07	7.10775e+06	5.03316e+06	5.78285e+06	5.94848e+06	5.63468e+06	552917	290909	438026	420261	1.58928e+08	680703	2.68092e+06	1.79641e+07	7.66803e+06	6.28552e+06	1.86447e+06	3.06915e+06	3.28266e+06	2.02557e+06	779323	1.37734e+06	1.75509e+06	2.19305e+06	1.23792e+06	1.36815e+06	479576	2.96417e+06	4.58561e+08	6.45422e+06	2.2068e+07	2.85222e+07	0
	燃气生产和供应	26	7776.38	3752.69	14003.6	1006.32	1884.62	31139.9	4369.62	6711.14	1136.48	19685.2	361015	1.27326e+06	78600.9	312217	214120	473780	27029.1	4619.71	27111.3	52442.3	1345.13	60901.3	4483.06	437.021	626335	3.24378e+06	2862.33	10532.7	14108.4	6.79055e+06	708928	7371.83	23662.4	772005	74480	44977.7	176895	662291	234843	104569	79739.8	93731.1	1.66545e+07	708759	1.30435e+07	1.37522e+07	0
	水的生产和供应	27	33769.3	107429	24599.2	162384	71066.2	616274	163480	81265.1	106789	177442	46047.9	761157	417805	366959	160633	233131	98787.4	132571	178540	207592	23331.1	110713	59444.6	8944.45	722307	9532.25	744592	1.00596e+06	147654	204296	426702	30272	257446	221482	30207.3	150646	224219	440144	228815	179117	37807.1	242815	9.65417e+06	760071	6.65592e+06	7.41599e+06	0
	建筑	28	81428.1	580945	196309	251967	224806	953145	276166	382038	314552	518547	525533	1.4132e+06	900480	1.03606e+06	695986	742505	395613	827879	611078	1.19978e+06	83507.6	60986.3	72608.3	26346.7	1.94787e+06	44917.6	113388	3.73511e+07	1.8612e+06	4.87617e+06	914448	1.09556e+06	5.07129e+06	1.00536e+07	728375	1.24567e+06	1.30594e+06	984033	1.12342e+06	623231	652782	4.24709e+06	8.66115e+07	0	0	0	0
	批发和零售	29	1.31865e+07	3.11741e+06	1.07775e+06	1.91631e+06	1.27927e+06	4.23471e+07	1.3631e+07	2.14538e+07	4.66654e+06	9.86039e+06	4.71729e+06	3.47746e+07	1.02551e+07	9.33712e+06	7.72295e+06	1.26845e+07	9.48177e+06	2.93656e+07	1.60808e+07	2.67532e+07	1.77677e+06	1.12062e+06	341945	300195	5.55067e+06	236493	249859	2.72296e+07	2.0307e+07	1.31652e+07	1.41304e+07	6.69759e+06	7.02119e+06	1.73387e+06	1.51878e+07	7.44876e+06	1.45119e+06	4.99574e+06	2.33636e+06	7.86497e+06	3.46264e+06	7.11412e+06	4.23432e+08	2.92947e+07	9.59902e+07	1.25285e+08	0
	交通运输、仓储和邮政	30	1.08451e+07	5.2478e+06	890321	4.49063e+06	2.3365e+06	2.79569e+07	6.7549e+06	6.73802e+06	6.04083e+06	8.27277e+06	7.11484e+06	3.40347e+07	1.86939e+07	2.3622e+07	9.60811e+06	1.23168e+07	8.98928e+06	1.90391e+07	1.27879e+07	1.05275e+07	1.41714e+06	750520	769686	256610	6.36598e+06	900884	201460	4.34981e+07	2.47178e+07	8.8029e+07	4.48945e+06	3.14872e+06	1.23378e+07	2.48594e+06	1.76365e+07	7.97101e+06	2.30839e+06	4.06858e+06	5.69325e+06	2.99937e+06	3.12726e+06	1.92658e+07	4.88747e+08	1.24008e+07	5.19508e+07	6.43516e+07	1.97301e+07
	住宿和餐饮	31	792683	834777	173681	812976	325444	3.19818e+06	726499	789208	721695	1.08138e+06	339970	5.62286e+06	2.45909e+06	1.6931e+06	1.72647e+06	2.46238e+06	2.33465e+06	1.97857e+06	2.45079e+06	1.92184e+06	561813	122905	109431	75757.1	842963	99127.1	97798.2	6.66781e+06	3.89591e+06	8.38214e+06	419398	1.64734e+06	2.05877e+07	1.96496e+06	1.32943e+07	7.32804e+06	827252	2.03831e+06	4.10902e+06	1.10259e+06	1.88997e+06	1.31376e+07	1.21648e+08	1.68392e+07	1.00302e+08	1.17141e+08	0
	信息传输、软件和信息技术服务	32	879315	236129	109965	405906	165732	844820	382546	580754	329158	501609	123873	1.52322e+06	979124	746558	706519	1.1624e+06	765884	521176	808440	3.66157e+06	180608	39115.2	47011.7	27175.8	1.49095e+06	44363	147170	1.55556e+07	2.23875e+06	5.76212e+06	971345	3.10296e+07	1.57583e+07	1.75517e+06	1.76992e+06	1.1482e+06	608465	705466	3.09923e+06	2.7207e+06	848910	9.28581e+06	1.10669e+08	1.14788e+07	4.74958e+07	5.89746e+07	0
	金融	33	1.10488e+07	1.06039e+07	1.95143e+06	3.85458e+06	2.02792e+06	9.66333e+06	3.97637e+06	3.04364e+06	3.09746e+06	5.57754e+06	4.77968e+06	2.31046e+07	1.14689e+07	3.23804e+07	6.54597e+06	7.86662e+06	6.80659e+06	9.42974e+06	8.69855e+06	1.67913e+07	1.37071e+06	654613	549541	178745	2.33393e+07	1.40611e+06	1.21387e+06	3.85611e+07	2.83546e+07	5.14996e+07	3.23578e+06	9.99293e+06	3.64848e+07	4.41003e+07	2.33978e+07	9.48573e+06	4.04859e+06	3.38052e+06	7.91011e+06	2.89908e+06	1.55304e+06	9.39225e+06	4.85726e+08	1.42315e+07	8.16528e+07	9.58843e+07	9.36049e+06
	房地产	34	12124.1	53664.5	22733.3	10806.8	22249.4	207206	97278.1	215784	141017	266458	57632.4	428228	285732	180609	247562	307342	234668	187022	314312	474404	105791	20624.3	22290.6	4388.33	27382	40452.3	2254.77	107551	3.31597e+07	2.24099e+06	2.34278e+06	5.37418e+06	3.72889e+07	1.34728e+07	3.03383e+06	1.32337e+06	248607	7.80969e+06	1.87782e+06	1.27379e+06	950999	3.31956e+06	1.17815e+08	4.658e+07	1.60102e+08	2.06682e+08	0
	租赁和商务服务	35	308011	4.7414e+06	789447	2.56457e+06	1.11952e+06	1.11324e+07	1.3663e+06	3.13588e+06	1.60003e+06	4.98537e+06	2.24439e+06	1.85381e+07	5.16316e+06	5.38716e+06	3.58969e+06	6.17502e+06	4.65444e+06	8.76178e+06	7.21552e+06	8.15362e+06	566413	172476	213166	194772	1.79623e+06	150064	54468.7	9.37316e+06	6.42984e+07	7.81951e+06	2.41605e+06	1.14328e+07	5.4193e+07	1.6747e+07	1.96181e+07	5.53987e+06	1.08235e+06	2.9766e+06	1.23953e+06	258892	1.33506e+06	5.3521e+06	3.08456e+08	547047	1.03964e+07	1.09434e+07	1.13708e+07
	科学研究和技术服务	36	5.16007e+06	1.84447e+06	1.70495e+06	1.28089e+06	1.01188e+06	2.30449e+06	470829	874182	774047	1.22973e+06	362056	1.11457e+07	2.15024e+06	6.23914e+06	1.81103e+06	5.1031e+06	4.5925e+06	1.0585e+07	4.8267e+06	1.11495e+07	967905	104305	41609.7	26152.2	2.06581e+06	26601.7	35257.5	4.9888e+07	2.79512e+06	910567	7163.1	3.56615e+06	1.04705e+06	93328.2	182108	3.1727e+07	207242	12667.1	1.63594e+06	164717	92609.4	132157	1.7035e+08	310542	2.03679e+06	2.34733e+06	6.71785e+07
	水利、环境和公共设施管理	37	1.28635e+06	95820.9	77923.1	175444	159569	349060	593135	61689.8	46847.2	507728	188637	1.79667e+06	258134	833118	93148.6	257780	86622.7	233971	170388	136433	15055.4	28768.4	10119.2	1006.92	1.63775e+06	30589.1	1.1814e+06	183094	384830	289805	63883.7	130062	652673	120244	1.26225e+06	67812	1.02325e+06	157779	106247	95161.1	99991.3	639685	1.55899e+07	709716	4.22485e+06	4.93457e+06	4.23543e+07
	居民服务、修理和其他服务	38	764823	1.36347e+06	317186	225617	362888	1.83117e+06	352395	478592	386460	893995	588728	3.0328e+06	1.60558e+06	2.0767e+06	1.39125e+06	1.80528e+06	1.30308e+06	3.50023e+06	1.87622e+06	1.65697e+06	192700	69305.7	65094.4	28490.8	934798	74624.6	118843	6.16622e+06	5.10086e+06	1.10118e+07	962385	789126	3.49123e+06	818278	2.52163e+06	2.79958e+06	2.71375e+06	3.01561e+06	2.50025e+06	1.56973e+06	904991	6.7454e+06	7.84082e+07	1.2913e+07	6.45892e+07	7.75022e+07	0
	教育	39	114015	162690	16372	60081.8	17546.1	144324	33458	59267.9	39353.1	68678.2	33790.5	234711	130380	85643.3	108121	134831	107825	141654	92512	102703	24357	11213.4	5467.88	10037.8	50277	7665.4	13871.6	624370	434454	372345	76493.5	182961	2.9816e+06	144629	144428	408991	171840	126006	2.99063e+06	483339	106669	2.66776e+06	1.39274e+07	1.52154e+07	5.14121e+07	6.66275e+07	1.40777e+08
	卫生和社会工作	40	66256.3	67825.9	6809.91	32611.5	22092.2	38360.8	19173.6	38627.9	22870	41062.7	219565	80048.1	105567	164365	109605	178245	108335	152625	116508	53888.2	17644.2	2083.59	2541.28	0	108740	9119.16	453.294	246412	150410	146109	11639.6	853.309	163304	870.07	2245.52	15081.5	11321.3	33564.8	72199.3	978773	23601	922460	4.56387e+06	2.34772e+07	8.39524e+07	1.0743e+08	9.6468e+07
	文化、体育和娱乐	41	36387.2	242117	71414.8	250958	65577.9	631063	262022	296806	200132	298409	109355	1.21335e+06	692102	675804	412744	758639	412014	418535	605322	590277	81422.8	39262.3	28734.1	12465.8	789351	43333.4	64703.3	1.59692e+06	665729	1.163e+06	517686	877111	6.49426e+06	818950	585309	610564	217055	525433	879902	385358	2.77941e+06	3.78167e+06	3.12007e+07	3.65255e+06	2.43624e+07	2.80149e+07	1.78187e+07
	公共管理、社会保障和社会组织	42	348595	58835.5	52943.1	80650.7	25777.4	241812	63978.1	72656	73956.8	89827.2	32930.2	403485	171783	355983	138853	210586	149406	780955	224508	550461	30377	16261.3	4195.95	29344.8	98565.1	6553.81	7207.77	453582	305877	305136	52114.8	444457	582655	557515	2.53949e+06	210651	85907.3	220232	283054	118288	70898.4	1.83009e+06	1.23804e+07	369897	2.80459e+06	3.17449e+06	3.20684e+08
	中间投入合计	TII	3.70625e+08	1.14131e+08	4.77153e+07	7.61766e+07	3.54248e+07	6.72601e+08	2.96485e+08	2.33543e+08	1.44931e+08	2.23695e+08	3.25717e+08	9.78233e+08	3.48309e+08	9.02657e+08	2.58377e+08	3.32844e+08	2.44754e+08	5.17989e+08	4.16822e+08	5.37683e+08	4.23717e+07	1.99205e+07	9.56901e+06	7.4657e+06	3.61391e+08	2.44622e+07	9.19653e+06	1.01808e+09	2.23243e+08	3.9032e+08	1.37976e+08	1.32856e+08	2.38263e+08	1.06602e+08	2.31897e+08	1.57572e+08	3.60727e+07	7.56561e+07	5.8582e+07	1.17953e+08	3.47409e+07	1.35366e+08	1.06483e+10	4.52228e+08	1.53314e+09	1.98537e+09	7.31818e+08
增加值	劳动者报酬	VA001	5.29963e+08	5.64208e+07	1.512e+07	2.06988e+07	1.21453e+07	6.41813e+07	3.30837e+07	3.47881e+07	1.84945e+07	3.31269e+07	1.4848e+07	7.98055e+07	4.67806e+07	6.19008e+07	2.81816e+07	4.13725e+07	3.18598e+07	5.77437e+07	3.36707e+07	5.89315e+07	5.63551e+06	2.62355e+06	1.53719e+06	1.3202e+06	3.60288e+07	1.92821e+06	3.88943e+06	2.24617e+08	1.47984e+08	1.10307e+08	6.38094e+07	3.66832e+07	1.1024e+08	3.87815e+07	5.52694e+07	4.96096e+07	1.50125e+07	5.50739e+07	1.38713e+08	7.50156e+07	1.92052e+07	1.7494e+08	2.64134e+09
	生产税净额	VA002	-2.89566e+07	2.30433e+07	2.25787e+07	8.83451e+06	7.26377e+06	6.2368e+07	9.69847e+06	8.04569e+06	8.16055e+06	1.13511e+07	4.08205e+07	3.86944e+07	2.50594e+07	3.18401e+07	1.05924e+07	1.59421e+07	1.0149e+07	2.27476e+07	1.22078e+07	1.15951e+07	1.50277e+06	662077	578589	310834	2.0499e+07	700473	874824	5.12147e+07	1.63077e+08	7.40597e+06	8.58778e+06	5.07564e+06	3.9314e+07	5.48653e+07	1.12943e+07	6.12589e+06	330078	6.97482e+06	915012	919964	2.79572e+06	1388.94	7.36062e+08
	固定资产折旧	VA003	2.25815e+07	9.60779e+06	9.34296e+06	5.52744e+06	2.9624e+06	2.16764e+07	8.31228e+06	5.22338e+06	5.46218e+06	1.05232e+07	8.79645e+06	3.49998e+07	1.92801e+07	3.89679e+07	8.39678e+06	1.0894e+07	7.85645e+06	1.48565e+07	8.80164e+06	1.63753e+07	1.08751e+06	520161	406873	197260	4.38542e+07	1.57624e+06	2.71885e+06	1.64593e+07	2.79628e+07	5.02006e+07	1.06447e+07	2.98363e+07	9.10046e+06	1.56358e+08	2.42642e+07	7.52915e+06	4.85074e+06	4.19618e+06	1.72517e+07	8.81671e+06	5.69889e+06	2.2844e+07	7.1682e+08
	营业盈余	VA004	0	2.18797e+07	2.78822e+07	1.35782e+07	5.6476e+06	5.87691e+07	1.8225e+07	1.5416e+07	1.04402e+07	1.48329e+07	9.95005e+06	7.85127e+07	2.6617e+07	6.57669e+07	1.67171e+07	2.11104e+07	1.73067e+07	3.3228e+07	2.85444e+07	2.34265e+07	4.12606e+06	1.40432e+06	3.01342e+07	136064	2.51607e+07	2.56137e+06	331220	7.57566e+07	1.59287e+08	6.14336e+07	1.23273e+07	4.64e+07	1.93223e+08	6.24775e+07	2.13271e+07	2.84993e+07	5.35804e+06	1.53235e+07	4.84125e+06	4.99302e+06	7.59592e+06	3.23118e+06	1.27378e+09
	增加值合计	TVA	5.23588e+08	1.10951e+08	7.49239e+07	4.86389e+07	2.80191e+07	2.06995e+08	6.93194e+07	6.34732e+07	4.25573e+07	6.98342e+07	7.4415e+07	2.32013e+08	1.17737e+08	1.98476e+08	6.38879e+07	8.9319e+07	6.71719e+07	1.28576e+08	8.32245e+07	1.10328e+08	1.23518e+07	5.21011e+06	3.26569e+07	1.96436e+06	1.25543e+08	6.7663e+06	7.81433e+06	3.68048e+08	4.9831e+08	2.29347e+08	9.53692e+07	1.17995e+08	3.51877e+08	3.12483e+08	1.12155e+08	9.1764e+07	2.55514e+07	8.15683e+07	1.61721e+08	8.97453e+07	3.52957e+07	2.01017e+08	5.368e+09
总投入		TI	8.94213e+08	2.25082e+08	1.22639e+08	1.24816e+08	6.34438e+07	8.79596e+08	3.65805e+08	2.97016e+08	1.87489e+08	2.93529e+08	4.00132e+08	1.21025e+09	4.66046e+08	1.10113e+09	3.22265e+08	4.22163e+08	3.11926e+08	6.46565e+08	5.00047e+08	6.48012e+08	5.47236e+07	2.51307e+07	4.22259e+07	9.43006e+06	4.86934e+08	3.12285e+07	1.70109e+07	1.38613e+09	7.21553e+08	6.19667e+08	2.33345e+08	2.50851e+08	5.9014e+08	4.19085e+08	3.44052e+08	2.49336e+08	6.16241e+07	1.57224e+08	2.20303e+08	2.07698e+08	7.00366e+07	3.36383e+08	1.60163e+10
[truncated: 9 more columns]

## Sheet: 1.2直接消耗系数表
直接消耗系数表
Matrix of Direct Input Coefficents
产出 投入		代码	农林牧渔产品和服务	煤炭采选产品	石油和天然气开采产品	金属矿采选产品	非金属矿和其他矿采选产品	食品和烟草	纺织品	纺织服装鞋帽皮革羽绒及其制品	木材加工品和家具	造纸印刷和文教体育用品	石油、炼焦产品和核燃料加工品	化学产品	非金属矿物制品	金属冶炼和压延加工品	金属制品	通用设备	专用设备	交通运输设备	电气机械和器材	通信设备、计算机和其他电子设备	仪器仪表	其他制造产品	废品废料	金属制品、机械和设备修理服务	电力、热力的生产和供应	燃气生产和供应	水的生产和供应	建筑	批发和零售	交通运输、仓储和邮政	住宿和餐饮	信息传输、软件和信息技术服务	金融	房地产	租赁和商务服务	科学研究和技术服务	水利、环境和公共设施管理	居民服务、修理和其他服务	教育	卫生和社会工作	文化、体育和娱乐	公共管理、社会保障和社会组织	中间使用合计
代码		-	01	02	03	04	05	06	07	08	09	10	11	12	13	14	15	16	17	18	19	20	21	22	23	24	25	26	27	28	29	30	31	32	33	34	35	36	37	38	39	40	41	42	TIU
中间投入	农林牧渔产品和服务	01	0.137781	0.000685778	3.29975e-05	0.000352147	0.000751426	0.362001	0.176446	0.0301191	0.112117	0.0439421	4.64479e-05	0.0365128	0.00037563	0.000111767	0.000478247	0.000114054	0.000290738	4.91415e-05	3.91211e-05	0	0	0.0518424	0.000247143	0	9.965e-05	1.96516e-05	0.000445357	0.00788576	0.00019566	0.0128297	0.110846	0.00207148	1.09137e-05	0.000222955	0.00703171	0.00841994	0.06861	0.00434595	0.00540041	0.0031107	0.00314645	1.19116e-05	0.0407397
	煤炭采选产品	02	6.05357e-05	0.159746	0.00257449	0.00599678	0.0102348	0.00209087	0.00318345	0.00145228	0.00279028	0.00932365	0.0573929	0.0179178	0.0508285	0.0266412	0.00421212	0.00177003	0.00243479	0.000510873	0.00043486	0	0	0.0317959	0.00231879	0.00403968	0.181801	0.0655804	0.00120859	0.000263706	5.54238e-06	0.000919555	0.000151088	0	0	7.21577e-05	2.78285e-05	0.000515331	0.00277025	0.00114187	0.00132168	0.00162395	0.000918826	0.00092018	0.0149553
	石油和天然气开采产品	03	0	0.000281553	0.00825995	0.000700957	0.0014339	0	0	0	0	0	0.56076	0.011472	0.00156534	0.000393337	0.000648618	0.000311778	0.000680202	0.000248472	0	0	0	0	0	0	0.00989145	0.453785	0	0	0	0	0	0	0	0	0	0	0	0	0	0	0	0	0.0162572
	金属矿采选产品	04	0	0.000573326	5.45809e-07	0.142808	0.00281228	0	0	0	0	0	0.000220105	0.0044256	0.00537486	0.161772	0.00671452	0.00051344	0.000326813	5.91066e-05	0.00120447	0	0	0.000463671	0.00137699	0.00094072	8.48681e-07	0.00259826	0	0	0	0	0	0	0	0	0	0.000370562	0	0	0	0	0	0	0.0129611
	非金属矿和其他矿采选产品	05	6.0582e-06	0.00277504	0.10396	0.00282395	0.01288	0.000419009	4.08536e-06	2.86361e-05	0.000178976	0.00171534	5.75144e-07	0.00728211	0.07091	0.000821372	0.000348597	8.2144e-05	0.000517646	0.000109655	0.000895618	5.88412e-10	0	0.000135192	4.49536e-05	0.000120351	0.000365916	1.59633e-05	1.25552e-05	0.00559291	0	1.58587e-05	0	0	0	0	0	3.8511e-05	2.04116e-05	2.12227e-05	6.68029e-07	1.2713e-06	3.79809e-05	4.59247e-08	0.00418463
	食品和烟草	06	0.105253	0.00332586	0.00416149	0.0056961	0.00578138	0.227611	0.00346979	0.0407926	0.00470321	0.0050935	0.00579523	0.0233029	0.0045512	0.00386285	0.00451883	0.00510325	0.00404121	0.00231854	0.0041772	0.00399259	0.00501787	0.017909	0.00482507	0.00161847	0.00324032	0.00324318	0.0118628	0.0025043	0.00292773	0.0126556	0.304779	0.00804592	0.00264037	0.00374003	0.0144571	0.00863396	0.00932366	0.0260668	0.0215089	0.0159295	0.0694387	0.0145703	0.0301249
	纺织品	07	0.000150307	0.000736053	0.000133369	0.0011341	0.000783855	0.000874538	0.410012	0.35255	0.013314	0.038746	0.000216781	0.0120513	0.00432014	0.000575352	0.00243582	0.000746829	0.00285692	0.00426505	0.00181756	0.000351891	0.000992645	0.0929094	0.00533929	0.00247509	8.45308e-06	1.77186e-05	8.62792e-05	0.000456301	0.000232309	0.000690741	0.00610639	7.82967e-05	9.55634e-05	0.000447692	0.000912274	0.0027482	0.00684869	0.00447726	0.00216638	0.0153861	0.00383666	0.00939156	0.0192201
	纺织服装鞋帽皮革羽绒及其制品	08	0.000293787	0.00248414	0.00187108	0.00263673	0.00214222	0.000844439	0.0038182	0.132548	0.0140953	0.00492866	0.000485215	0.00230868	0.004207	0.000924773	0.00215709	0.00244719	0.00328509	0.00786604	0.00162591	0.000591144	0.00196712	0.00559697	0.000977744	0.00339026	0.000584894	0.00155918	0.00503655	0.0039285	0.000860281	0.0034642	0.00424256	0.00109953	0.00556776	0.00186757	0.0131213	0.000701487	0.00733717	0.00488913	0.000301731	0.00879102	0.0290786	0.0220909	0.00584868
	木材加工品和家具	09	0.000234511	0.0179729	0.000118823	0.00152997	0.00112679	0.000414545	0.00147305	0.00100447	0.343814	0.0171123	0.000250586	0.00112851	0.00391916	0.000680194	0.00753664	0.00446859	0.00347985	0.00629149	0.00168535	0.000519939	0.00142561	0.0286065	0.00049857	0.00350389	2.31927e-05	0.000117521	0.000113757	0.0237534	0.000327526	0.000672149	0.000862905	0.00043009	0.000754143	0.000511843	0.000513235	0.000338017	0.00271353	0.00172393	2.77881e-06	2.20318e-05	0.00369875	0.00434405	0.00797609
	造纸印刷和文教体育用品	10	0.000159392	0.00109385	0.00057048	0.00411854	0.00136701	0.012474	0.00345212	0.00825029	0.00949971	0.260699	0.000376572	0.00657935	0.0150697	0.000702664	0.00524102	0.00687583	0.0039033	0.00226241	0.0111657	0.00733872	0.00973324	0.0149012	0.00214751	0.00640339	0.00139622	0.000876999	0.00249678	0.00252944	0.0102368	0.00410428	0.00382865	0.0317553	0.0319908	0.00510326	0.080498	0.0111348	0.0111963	0.0120282	0.0225409	0.00348422	0.0790194	0.0242513	0.014056
	石油、炼焦产品和核燃料加工品	11	0.0162057	0.00662929	0.0317236	0.0506188	0.0583909	0.00156832	0.00117795	0.00172873	0.00506226	0.00336931	0.0709273	0.0614585	0.0379587	0.0461565	0.00698594	0.00539754	0.00437001	0.00342908	0.0033941	0.00213509	0.00339451	0.00939302	0.00529944	0.0122564	0.0394443	0.0146957	0.00222323	0.012677	0.00293178	0.146136	0.00314897	0.00185998	0.00414272	0.00165021	0.0594389	0.029184	0.0200359	0.00722494	0.00681583	0.00194006	0.00385062	0.0181414	0.024353
	化学产品	12	0.0847635	0.0213277	0.0251867	0.0507082	0.0763572	0.0198753	0.0988758	0.0662477	0.0802486	0.124052	0.0248524	0.43266	0.0784	0.014815	0.0544007	0.0353743	0.0508337	0.0504531	0.0927535	0.0566474	0.0414898	0.181413	0.0345074	0.0343448	0.00117879	0.00462189	0.0681825	0.0437607	0.00194249	0.0132201	0.00913395	0.00667858	0.000875169	0.00134338	0.0201144	0.0615627	0.0702863	0.067526	0.0186196	0.354038	0.0190809	0.00825172	0.0733435
	非金属矿物制品	13	0.000324238	0.0043559	0.000793282	0.00503505	0.025733	0.00451003	0.000902821	0.000547398	0.00672289	0.00282567	0.00722731	0.00615733	0.19843	0.0160791	0.0106278	0.0080905	0.00508086	0.0107878	0.0270029	0.0111586	0.0298865	0.0163655	0.00302813	0.0053061	0.000735569	0.000288748	0.000890549	0.194523	6.2865e-05	0.00135094	0.00044108	0.000488435	8.62001e-05	0.000109092	0.000524621	0.00304834	0.0152403	0.00124299	0.00234733	0.000909924	0.00453219	0.00364167	0.0277597
	金属冶炼和压延加工品	14	2.42323e-05	0.0436681	0.0382364	0.0160721	0.0190084	0.000191699	0.00041186	0.000505607	0.0113495	0.0657329	0.000185916	0.00735102	0.0239276	0.353616	0.345903	0.187025	0.166079	0.121126	0.260182	0.0321899	0.0647037	0.0784755	0.0232748	0.150778	0.00048204	0.00202749	0.00156227	0.158151	6.34079e-05	0.00299914	6.04761e-06	4.77074e-07	0	3.88876e-06	2.48892e-06	0.00221685	0.0016075	0.00209444	0.000138204	4.33859e-08	0.000209834	9.96934e-08	0.0718674
	金属制品	15	0.000456218	0.0199779	0.00511178	0.0227499	0.0277432	0.0029588	0.000569635	0.0019893	0.0350173	0.00721935	0.000550024	0.00624407	0.0269069	0.00591658	0.132679	0.0427162	0.0428043	0.0203323	0.0393843	0.0143788	0.0349709	0.02623	0.00250065	0.0787322	0.000303772	0.000694281	0.023711	0.0416665	0.000223506	0.00405493	0.000788453	0.000175086	0.000134894	0.0015571	0.0288268	0.0403214	0.00525713	0.0089188	0.0020063	0.000270704	0.000896906	0.00213589	0.0158408
	通用设备	16	0.000110693	0.0192247	0.011915	0.0248304	0.0218725	0.00148562	0.00235401	0.00165141	0.00817552	0.00305915	0.00636706	0.00595964	0.0215958	0.0182031	0.0280357	0.205746	0.106407	0.0539173	0.0385903	0.00490498	0.0292677	0.0222475	0.00254408	0.0582377	0.00334651	0.00188143	0.0053901	0.00510083	0.000245902	0.0122558	0.000372562	0.000199524	0.000889991	0.000284419	0.000651801	0.00158353	0.00334176	0.00126739	0.0010211	0.000117884	0.000433194	0.000420202	0.016447
	专用设备	17	0.00653166	0.0196665	0.0292115	0.0279852	0.0509258	0.00133227	0.00383809	0.00503431	0.00418788	0.00568775	0.00241043	0.00312315	0.00781009	0.00296144	0.0120664	0.00571741	0.12687	0.00226745	0.00433799	0.00435639	0.0179186	0.00412866	0.00205351	0.0178842	0.000464365	0.00110643	0.00206338	0.00478291	1.04354e-05	0.00281042	0.000180588	6.02197e-05	0.00145317	0.000398028	4.15061e-06	0.000177119	0.000808001	0.000638902	3.05272e-05	0.0349805	8.33105e-05	4.87598e-05	0.00684711
	交通运输设备	18	0.00124649	0.00073626	0.000857545	0.00380533	0.0087162	0.000115088	3.96887e-05	0.000109333	9.01677e-05	0.000218988	0.00029813	0.000161609	0.00433109	0.000310452	0.00131889	0.0117363	0.026845	0.314487	0.000278004	0.000475456	0.00191469	0.000888637	0.000973565	0.102864	6.04037e-05	0.000170313	0.000195853	0.000890676	0.00241934	0.0696022	0.00123084	0.0054108	0.00105279	0.000139223	0.0437936	0.00982239	0.0267913	0.0463844	9.62857e-06	0.00122559	0.00233355	0.0153199	0.0190119
	电气机械和器材	19	0.000140171	0.00524949	0.00346407	0.00640954	0.0101695	0.000456486	0.000516988	0.000680319	0.00112339	0.00216997	0.00129096	0.00158746	0.00223225	0.00112967	0.00416768	0.0604433	0.0420456	0.0313492	0.158881	0.04592	0.056244	0.0161052	0.0225619	0.0905828	0.0456862	0.000703689	0.00105016	0.0371988	0.00945266	0.00130032	0.000350877	0.0570059	0.00016341	0.00109367	0.0463377	0.031566	0.0180226	0.0180056	3.91746e-05	0.00267482	0.00332119	0.0027433	0.0193655
	通信设备、计算机和其他电子设备	20	3.18729e-05	0.00366108	0.00115252	0.00137429	0.00134529	0.000107014	0.000120956	0.000341321	0.000485959	0.00428391	0.00123842	0.000993904	0.000526535	0.000301466	0.00111718	0.0525574	0.0368282	0.0168562	0.0532517	0.501223	0.189521	0.0153412	0.00022002	0.0306334	0.000477039	0.000757471	0.000621624	0.00232988	0.0048363	0.00123026	0.000410082	0.0935541	0.0013249	0.000831619	0.043521	0.0671222	0.00326557	0.0418667	0.00203654	0.00105694	0.00185904	0.00337227	0.0303066
	仪器仪表	21	0.000113198	0.000260007	0.0117309	0.000570408	0.00290679	0.000116329	4.63998e-05	1.2e-05	0.000274944	0.000221773	0.00163512	0.000415695	0.000726846	0.000432036	0.00148963	0.00611313	0.00645963	0.00855373	0.00546705	0.00349695	0.138841	0.00337885	6.43408e-06	0.0130728	0.0241114	0.0016261	0.00432692	0.000638238	2.42823e-05	0.000214322	1.56954e-05	0.00317629	2.35914e-05	5.22277e-05	0.000118535	0.0286801	0.00551817	0.00365921	0.00894709	0.00066799	0.00279912	0.00176447	0.00326047
	其他制造产品	22	0.000125183	0.00178321	0.000176828	0.000154219	0.000984504	6.43341e-05	9.95121e-05	0.00373239	9.14653e-05	0.00136829	0.000226842	0.00010244	0.000214102	0.000146838	0.000471888	0.000415007	0.000799879	0.000447902	0.000347779	0.00127218	0.000214672	0.027286	1.0979e-05	0.000298358	4.25962e-05	2.53918e-05	1.40096e-05	0.000629645	2.30655e-05	0.000230639	0.000303344	8.19539e-05	0.000510155	0.00118892	0.0153011	0.00713294	0.00591566	0.0079181	3.6711e-07	0.000223155	0.00315962	7.99081e-06	0.00100811
	废品废料	23	2.61542e-06	0.000217037	3.34778e-05	4.48356e-05	0.000326699	0.000139553	2.21258e-05	7.20555e-05	6.95413e-05	0.0235946	2.98495e-05	0.00136621	0.00461435	0.0423109	0.01249	0.00163781	0.000290781	0.000477194	2.78845e-05	0.00010469	0.000635314	0.000113898	0.045532	0	0	0	0	0	0	0	0	0	0	0	0	0	0	0	0	0	0	0	0.0040419
	金属制品、机械和设备修理服务	24	0.000226818	0.000615329	0.00142524	0.00125146	0.00230806	0.000297103	0.000546686	0.000405301	0.000671918	0.000519921	0.000486151	0.000640408	0.00187959	0.000797609	0.000908327	0.000942917	0.000994574	0.000626805	0.000566588	0.000388117	0.00051022	0.000893181	0.000361724	0.00441945	0.00265956	0.00100328	0.00172405	0.000178337	4.08177e-05	0.00144116	5.54163e-05	0.000462548	3.94018e-05	0.000180505	6.31263e-05	0.000194526	0.000779364	0.00130613	0.000174895	0.000169702	0.000214421	6.39745e-05	0.000601791
	电力、热力的生产和供应	25	0.00993786	0.0395642	0.0452318	0.0980919	0.0666263	0.0082026	0.0193673	0.00751554	0.0199221	0.0190415	0.0161575	0.0419236	0.0569309	0.0424505	0.0453162	0.0168365	0.0161357	0.00894396	0.0118958	0.00869533	0.0101038	0.0115759	0.0103734	0.0445661	0.326385	0.0217975	0.1576	0.01296	0.0106271	0.0101434	0.00799019	0.0122349	0.0055625	0.00483332	0.00226513	0.00552401	0.0284807	0.0139485	0.00561916	0.0065872	0.00684751	0.0088119	0.028631
	燃气生产和供应	26	8.69634e-06	1.66725e-05	0.000114186	8.06246e-06	2.97054e-05	3.54025e-05	1.19452e-05	2.25952e-05	6.06159e-06	6.70638e-05	0.000902241	0.00105207	0.000168655	0.000283542	0.000664422	0.00112227	8.66523e-05	7.145e-06	5.42175e-05	8.0928e-05	2.45804e-05	0.00242339	0.000106169	4.63434e-05	0.00128628	0.103872	0.000168265	7.59867e-06	1.95528e-05	0.0109584	0.00303811	2.93873e-05	4.00963e-05	0.00184212	0.000216479	0.00018039	0.00287055	0.00421239	0.001066	0.000503467	0.00113855	0.000278644	0.00103985
	水的生产和供应	27	3.77642e-05	0.000477288	0.000200582	0.001301	0.00112014	0.000700633	0.000446906	0.000273605	0.000569573	0.00060451	0.000115082	0.000628927	0.000896488	0.000333256	0.000498452	0.000552231	0.000316701	0.00020504	0.000357046	0.000320352	0.000426344	0.0044055	0.00140778	0.000948503	0.00148338	0.000305242	0.0437716	0.000725738	0.000204634	0.000329687	0.00182863	0.000120677	0.000436245	0.00052849	8.77987e-05	0.000604189	0.0036385	0.00279946	0.00103864	0.000862392	0.000539819	0.000721841	0.000602773
	建筑	28	9.10611e-05	0.00258103	0.0016007	0.00201871	0.00354338	0.00108362	0.000754955	0.00128625	0.00167771	0.00176659	0.0013134	0.0011677	0.00193217	0.000940906	0.00215967	0.00175881	0.00126829	0.00128043	0.00122204	0.00185147	0.00152599	0.00242677	0.00171952	0.00279391	0.00400027	0.00143836	0.00666562	0.0269464	0.00257943	0.00786903	0.00391887	0.00436737	0.00859337	0.0239893	0.00211705	0.00499595	0.021192	0.00625878	0.00509943	0.00300066	0.00932059	0.0126258	0.00540772
	批发和零售	29	0.0147465	0.0138501	0.008788	0.0153531	0.0201639	0.0481438	0.037263	0.0722312	0.0248897	0.0335925	0.0117893	0.0287335	0.0220044	0.00847955	0.0239646	0.0300464	0.0303975	0.0454179	0.0321587	0.0412851	0.0324681	0.0445918	0.008098	0.0318338	0.0113992	0.00757298	0.0146882	0.0196444	0.0281435	0.0212456	0.0605558	0.0266995	0.0118975	0.00413728	0.044144	0.0298744	0.0235492	0.0317746	0.0106052	0.0378673	0.0494404	0.0211489	0.0264376
	交通运输、仓储和邮政	30	0.0121281	0.023315	0.00725967	0.0359781	0.0368279	0.0317838	0.0184659	0.0226857	0.0322197	0.0281838	0.0177812	0.0281222	0.0401116	0.0214524	0.0298143	0.0291753	0.0288186	0.0294465	0.0255733	0.0162459	0.0258963	0.0298647	0.0182278	0.0272119	0.0130736	0.0288482	0.011843	0.0313811	0.0342564	0.142059	0.0192395	0.0125521	0.0209065	0.00593182	0.0512613	0.031969	0.0374592	0.0258776	0.0258429	0.014441	0.0446518	0.0572735	0.0305157
	住宿和餐饮	31	0.000886458	0.00370876	0.00141619	0.00651342	0.00512964	0.00363596	0.00198603	0.00265712	0.00384927	0.00368408	0.000849646	0.00464605	0.0052765	0.0015376	0.00535731	0.00583276	0.00748461	0.00306013	0.00490112	0.00296575	0.0102664	0.00489065	0.00259155	0.00803357	0.00173117	0.00317426	0.00574916	0.0048104	0.00539934	0.0135269	0.00179733	0.006567	0.0348861	0.00468869	0.0386405	0.0293902	0.0134242	0.0129643	0.0186517	0.00530861	0.0269855	0.0390555	0.0075953
	信息传输、软件和信息技术服务	32	0.000983338	0.00104908	0.000896658	0.00325205	0.00261227	0.000960464	0.00104577	0.0019553	0.00175562	0.00170889	0.000309581	0.00125861	0.00210092	0.00067799	0.00219235	0.00275343	0.00245534	0.000806069	0.00161673	0.00565046	0.00330038	0.00155648	0.00111334	0.00288182	0.00306192	0.0014206	0.00865151	0.0112223	0.00310269	0.00929874	0.0041627	0.123697	0.0267027	0.0041881	0.00514435	0.00460503	0.00987382	0.004487	0.0140681	0.0130993	0.012121	0.0276049	0.00690976
	金融	33	0.0123558	0.047111	0.015912	0.0308822	0.031964	0.0109861	0.0108702	0.0102474	0.0165208	0.0190016	0.0119453	0.0190908	0.0246089	0.0294064	0.0203124	0.0186341	0.0218211	0.0145844	0.0173955	0.0259121	0.025048	0.0260484	0.0130143	0.0189548	0.0479311	0.0450266	0.0713584	0.0278193	0.0392967	0.0831085	0.0138669	0.0398361	0.0618239	0.10523	0.0680065	0.038044	0.0656982	0.0215012	0.0359057	0.0139582	0.0221747	0.0279213	0.030327
	房地产	34	1.35584e-05	0.000238422	0.000185368	8.65819e-05	0.000350695	0.00023557	0.000265929	0.000726505	0.000752138	0.000907771	0.000144034	0.000353836	0.000613098	0.000164021	0.000768193	0.000728017	0.000752318	0.000289254	0.000628565	0.000732091	0.00193318	0.000820683	0.00052789	0.000465355	5.62336e-05	0.00129537	0.000132549	7.7591e-05	0.0459559	0.00361644	0.01004	0.0214238	0.0631865	0.0321481	0.00881794	0.00530758	0.00403424	0.0496722	0.00852384	0.00613288	0.0135786	0.00986841	0.00735593
	租赁和商务服务	35	0.000344449	0.0210652	0.00643715	0.0205468	0.0176458	0.0126563	0.00373504	0.010558	0.008534	0.0169842	0.00560913	0.0153177	0.0110786	0.00489238	0.0111389	0.0146271	0.0149216	0.0135513	0.0144297	0.0125825	0.0103504	0.00686317	0.00504823	0.0206544	0.00368886	0.00480535	0.003202	0.00676213	0.0891111	0.0126189	0.010354	0.0455762	0.0918307	0.0399608	0.0570209	0.0222185	0.0175638	0.0189322	0.00562651	0.00124648	0.0190623	0.0159107	0.0192589
	科学研究和技术服务	36	0.00577051	0.00819462	0.0139021	0.0102623	0.0159493	0.00261994	0.00128711	0.00294322	0.0041285	0.00418946	0.000904841	0.00920945	0.00461379	0.00566611	0.0056197	0.012088	0.014723	0.0163712	0.00965251	0.0172057	0.0176872	0.00415052	0.000985406	0.00277328	0.00424248	0.000851841	0.00207265	0.035991	0.00387375	0.00146945	3.06975e-05	0.0142162	0.00177423	0.000222695	0.000529303	0.127246	0.003363	8.05667e-05	0.00742589	0.000793061	0.0013223	0.000392877	0.0106361
	水利、环境和公共设施管理	37	0.00143853	0.000425715	0.000635385	0.00140562	0.00251512	0.000396841	0.00162145	0.000207699	0.000249867	0.00172973	0.000471436	0.00148455	0.00055388	0.000756601	0.000289043	0.000610618	0.000277702	0.000361867	0.000340743	0.00021054	0.000275118	0.00114475	0.000239644	0.000106778	0.0033634	0.000979528	0.0694496	0.00013209	0.000533336	0.00046768	0.000273774	0.000518482	0.00110596	0.000286919	0.00366879	0.00027197	0.0166047	0.00100353	0.000482277	0.00045817	0.0014277	0.00190166	0.000973381
	居民服务、修理和其他服务	38	0.000855302	0.00605767	0.00258634	0.0018076	0.00571983	0.00208183	0.000963341	0.00161133	0.00206124	0.00304567	0.00147134	0.00250593	0.00344512	0.00188597	0.00431709	0.00427626	0.00417751	0.00541358	0.00375209	0.00255701	0.00352134	0.00275781	0.00154157	0.00302127	0.00191976	0.00238963	0.0069863	0.00444853	0.00706927	0.0177706	0.0041243	0.00314579	0.00591593	0.00195253	0.00732921	0.0112281	0.0440372	0.0191803	0.0113492	0.00755776	0.0129217	0.0200528	0.00489553
	教育	39	0.000127504	0.000722803	0.000133497	0.000481365	0.000276561	0.00016408	9.14641e-05	0.000199545	0.000209896	0.000233974	8.44486e-05	0.000193936	0.000279758	7.77774e-05	0.000335502	0.000319382	0.000345676	0.000219086	0.000185007	0.000158489	0.000445092	0.000446203	0.000129491	0.00106445	0.000103252	0.000245462	0.000815457	0.000450442	0.00060211	0.00060088	0.000327813	0.000729362	0.00505236	0.000345106	0.000419786	0.00164032	0.00278853	0.00080144	0.0135751	0.00232712	0.00152304	0.00793071	0.000869576
	卫生和社会工作	40	7.40945e-05	0.000301338	5.5528e-05	0.000261277	0.000348217	4.36118e-05	5.24148e-05	0.000130053	0.000121981	0.000139893	0.000548731	6.6142e-05	0.000226516	0.000149269	0.000340109	0.000422219	0.00034731	0.000236055	0.000232994	8.31593e-05	0.000322425	8.29102e-05	6.0183e-05	0	0.000223316	0.000292014	2.66473e-05	0.00017777	0.000208453	0.000235787	4.98817e-05	3.40166e-06	0.000276721	2.07612e-06	6.5267e-06	6.04868e-05	0.000183716	0.000213483	0.000327728	0.00471248	0.000336981	0.00274229	0.000284952
	文化、体育和娱乐	41	4.06918e-05	0.00107568	0.000582316	0.00201063	0.00103364	0.000717447	0.000716289	0.000999294	0.00106743	0.00101662	0.000273297	0.00100257	0.00148505	0.000613735	0.00128076	0.00179703	0.00132087	0.000647321	0.00121053	0.000910904	0.00148789	0.00156233	0.000680486	0.00132192	0.00162106	0.00138763	0.00380365	0.00115208	0.000922633	0.00187682	0.00221854	0.00349654	0.0110046	0.00195414	0.00170122	0.00244876	0.00352224	0.00334193	0.00399406	0.00185538	0.0396852	0.0112422	0.00194806
	公共管理、社会保障和社会组织	42	0.000389834	0.000261395	0.000431698	0.000646159	0.000406303	0.000274913	0.000174897	0.00024462	0.00039446	0.000306025	8.22984e-05	0.000333391	0.000368597	0.000323288	0.000430867	0.000498826	0.000478979	0.00120785	0.000448974	0.000849461	0.000555099	0.000647072	9.9369e-05	0.00311184	0.00020242	0.000209866	0.000423716	0.00032723	0.000423915	0.000492419	0.000223338	0.0017718	0.000987317	0.00133031	0.00738114	0.000844849	0.00139405	0.00140075	0.00128484	0.000569519	0.00101231	0.0054405	0.000772992
	中间投入合计	TII	0.414471	0.507063	0.389071	0.610313	0.558364	0.764671	0.810502	0.786297	0.773014	0.762088	0.814024	0.808293	0.74737	0.819753	0.801754	0.788425	0.784655	0.80114	0.833567	0.829743	0.774287	0.792679	0.226615	0.791692	0.742177	0.783329	0.540627	0.734477	0.309393	0.629886	0.591295	0.52962	0.403739	0.254369	0.674017	0.631967	0.585367	0.481198	0.265916	0.567905	0.496039	0.402416	0.664841
增加值	劳动者报酬	VA001	0.592658	0.250667	0.123288	0.165835	0.191434	0.0729668	0.0904408	0.117125	0.0986431	0.112857	0.0371079	0.0659416	0.100378	0.0562155	0.0874485	0.0980012	0.102139	0.0893084	0.0673351	0.090942	0.102981	0.104396	0.036404	0.139999	0.0739912	0.0617454	0.228644	0.162047	0.20509	0.17801	0.273456	0.146235	0.186803	0.0925385	0.160643	0.198967	0.243614	0.350288	0.629646	0.361176	0.274216	0.520063	0.164916
	生产税净额	VA002	-0.0323822	0.102377	0.184107	0.0707806	0.114491	0.0709053	0.0265127	0.0270884	0.0435255	0.0386713	0.102018	0.0319724	0.0537702	0.0289157	0.0328686	0.0377629	0.0325366	0.0351822	0.0244133	0.0178934	0.0274611	0.0263454	0.0137022	0.032962	0.0420981	0.0224306	0.0514274	0.0369481	0.226008	0.0119515	0.0368029	0.0202337	0.0666181	0.130917	0.0328273	0.0245688	0.00535632	0.0443622	0.00415343	0.00442933	0.039918	4.12903e-06	0.0459572
	固定资产折旧	VA003	0.025253	0.0426857	0.0761825	0.0442849	0.0466932	0.0246436	0.0227233	0.0175862	0.0291333	0.0358507	0.0219839	0.0289196	0.0413696	0.0353889	0.0260555	0.0258053	0.0251869	0.0229776	0.0176016	0.0252701	0.0198727	0.0206983	0.00963563	0.0209182	0.0900619	0.0504744	0.159831	0.0118743	0.0387536	0.0810123	0.045618	0.11894	0.0154208	0.373095	0.0705247	0.0301968	0.078715	0.0266891	0.0783089	0.0424497	0.0813702	0.0679106	0.0447557
	营业盈余	VA004	0	0.0972073	0.227351	0.108786	0.0890173	0.0668137	0.0498217	0.0519029	0.0556841	0.050533	0.0248669	0.0648733	0.0571124	0.0597266	0.0518738	0.0500053	0.0554831	0.0513916	0.0570835	0.0361514	0.0753982	0.0558809	0.713643	0.0144288	0.0516718	0.0820205	0.0194711	0.0546535	0.220755	0.0991397	0.0528285	0.18497	0.327419	0.149081	0.061988	0.114301	0.0869471	0.0974623	0.0219755	0.0240398	0.108456	0.00960568	0.0795303
	增加值合计	TVA	0.585529	0.492937	0.610929	0.389687	0.441636	0.235329	0.189498	0.213703	0.226986	0.237912	0.185976	0.191707	0.25263	0.180247	0.198246	0.211575	0.215345	0.19886	0.166433	0.170257	0.225713	0.207321	0.773385	0.208308	0.257823	0.216671	0.459373	0.265523	0.690607	0.370114	0.408705	0.47038	0.596261	0.745631	0.325983	0.368033	0.414633	0.518802	0.734084	0.432095	0.503961	0.597584	0.335159
总投入		TI	1	1	1	1	1	1	1	1	1	1	1	1	1	1	1	1	1	1	1	1	1	1	1	1	1	1	1	1	1	1	1	1	1	1	1	1	1	1	1	1	1	1	1

## Sheet: 1.3完全消耗系数表
完全消耗系数表
Matrix of Cummulative Input Coefficents
产出 投入		代码	农林牧渔产品和服务	煤炭采选产品	石油和天然气开采产品	金属矿采选产品	非金属矿和其他矿采选产品	食品和烟草	纺织品	纺织服装鞋帽皮革羽绒及其制品	木材加工品和家具	造纸印刷和文教体育用品	石油、炼焦产品和核燃料加工品	化学产品	非金属矿物制品	金属冶炼和压延加工品	金属制品	通用设备	专用设备	交通运输设备	电气机械和器材	通信设备、计算机和其他电子设备	仪器仪表	其他制造产品	废品废料	金属制品、机械和设备修理服务	电力、热力的生产和供应	燃气生产和供应	水的生产和供应	建筑	批发和零售	交通运输、仓储和邮政	住宿和餐饮	信息传输、软件和信息技术服务	金融	房地产	租赁和商务服务	科学研究和技术服务	水利、环境和公共设施管理	居民服务、修理和其他服务	教育	卫生和社会工作	文化、体育和娱乐	公共管理、社会保障和社会组织
代码		-	01	02	03	04	05	06	07	08	09	10	11	12	13	14	15	16	17	18	19	20	21	22	23	24	25	26	27	28	29	30	31	32	33	34	35	36	37	38	39	40	41	42
中间投入	农林牧渔产品和服务	01	0.251223	0.0301587	0.0204796	0.0356956	0.0370023	0.601829	0.412055	0.259196	0.265005	0.146451	0.0266038	0.138479	0.0473425	0.0326638	0.0435188	0.0433403	0.0456077	0.0465485	0.0497975	0.047312	0.0462431	0.170625	0.0179747	0.0426557	0.0267268	0.0238121	0.0432642	0.0547504	0.0193429	0.0551815	0.333567	0.0363264	0.0348943	0.0158832	0.0729873	0.0626706	0.132178	0.05526	0.0403687	0.0797513	0.0922674	0.0502064
	煤炭采选产品	02	0.0209582	0.228315	0.0432071	0.0767885	0.0702053	0.0260271	0.0457323	0.038322	0.0485061	0.0641659	0.114662	0.0949456	0.140146	0.11481	0.0878993	0.0643446	0.0633799	0.0551074	0.0722368	0.046398	0.0498563	0.0934781	0.0188687	0.0739748	0.350729	0.126734	0.0765865	0.0711235	0.0127162	0.0404431	0.0188262	0.0238316	0.0133937	0.0087933	0.0348985	0.0343586	0.0405434	0.0287917	0.0136319	0.0453063	0.02246	0.0197707
	石油和天然气开采产品	03	0.032719	0.032284	0.0543456	0.074701	0.0761528	0.0315378	0.0429205	0.0397788	0.0477307	0.0517557	0.649122	0.12214	0.0791638	0.0886178	0.0674715	0.0581802	0.0571825	0.0545379	0.0656916	0.0480891	0.048852	0.0622771	0.0180072	0.0610992	0.0769734	0.557008	0.0350619	0.0622059	0.0185252	0.134152	0.0251746	0.0249593	0.0201262	0.0116992	0.072576	0.0553083	0.047557	0.0341699	0.0181427	0.0540344	0.0273768	0.0325439
	金属矿采选产品	04	0.00630109	0.0318417	0.0254941	0.193237	0.0325105	0.00825694	0.0114117	0.0116179	0.024935	0.0419446	0.0216723	0.0284434	0.0410013	0.312868	0.146339	0.102766	0.0959207	0.0824713	0.12172	0.0473847	0.0596539	0.0480709	0.0160033	0.0947246	0.0242942	0.0229072	0.0151993	0.0766585	0.00676557	0.0187653	0.00621044	0.0193801	0.00754508	0.00526605	0.0261096	0.0263831	0.0170379	0.0170853	0.00560665	0.0163988	0.0104416	0.00916031
	非金属矿和其他矿采选产品	05	0.00578356	0.00937768	0.113364	0.0147497	0.0267982	0.00651802	0.00873829	0.00799988	0.0101344	0.0129447	0.0716662	0.029201	0.102291	0.0165431	0.013735	0.0120218	0.0121239	0.0119494	0.0166904	0.0116357	0.0130034	0.0140281	0.00361548	0.0122076	0.0121208	0.060941	0.00678411	0.0345045	0.0029281	0.0166402	0.00454838	0.00516974	0.00346036	0.00243688	0.0109408	0.00981482	0.00985188	0.00663092	0.00332807	0.0123552	0.00556971	0.00546352
	食品和烟草	06	0.18373	0.0271688	0.0228679	0.0377358	0.0372468	0.393574	0.08864	0.123617	0.0730098	0.0595099	0.0314064	0.094947	0.0431712	0.036534	0.043309	0.0453523	0.0453856	0.0415178	0.0482463	0.0474574	0.048356	0.0823916	0.0182811	0.0411084	0.0296016	0.0276814	0.0447348	0.0408778	0.0207962	0.0516899	0.453462	0.0382033	0.0378154	0.0181075	0.0700144	0.0584513	0.0588219	0.0658146	0.0507769	0.0679114	0.134844	0.0574997
	纺织品	07	0.00845122	0.0131337	0.00865597	0.0158073	0.0154577	0.0126171	0.713896	0.705596	0.0642331	0.111049	0.0100361	0.0493599	0.0287222	0.014593	0.0216607	0.0194701	0.0246057	0.0340552	0.0236843	0.0193982	0.0203356	0.187592	0.0148819	0.0245384	0.0104032	0.00959328	0.015229	0.0211676	0.00817027	0.0149365	0.0213322	0.0138449	0.0151922	0.00743046	0.0344347	0.0214777	0.031607	0.0244894	0.0110226	0.0536565	0.0444408	0.0414732
	纺织服装鞋帽皮革羽绒及其制品	08	0.00282654	0.00802724	0.00548532	0.00873189	0.00787591	0.00484896	0.0118591	0.160438	0.0299865	0.0141529	0.00574557	0.0100032	0.0123664	0.00767069	0.00965502	0.0104169	0.0117174	0.0199492	0.00955382	0.00774002	0.0094229	0.014472	0.00303619	0.0125171	0.00645238	0.00714583	0.0111091	0.0122307	0.00496375	0.0104417	0.00831495	0.00649426	0.011677	0.0053186	0.0229178	0.00667005	0.014393	0.0106801	0.00291299	0.0156284	0.0395566	0.0300206
	木材加工品和家具	09	0.00265812	0.0369113	0.00400199	0.00882079	0.00808895	0.00438877	0.00813168	0.0078878	0.529901	0.0410915	0.00641366	0.00934472	0.0164226	0.00913826	0.02082	0.0163194	0.0147904	0.0211887	0.0115998	0.00833533	0.0102826	0.053096	0.00272378	0.0157224	0.0130444	0.00638412	0.00588511	0.0455129	0.00319967	0.00680973	0.00433852	0.00593838	0.00533704	0.00359708	0.0101087	0.00681915	0.0104414	0.00790505	0.00275637	0.00524775	0.0122894	0.0109475
	造纸印刷和文教体育用品	10	0.0118881	0.0196124	0.0127558	0.0266092	0.0221871	0.0369944	0.0257071	0.0362737	0.039673	0.375732	0.0151024	0.0367123	0.0471449	0.0228099	0.0314558	0.0384447	0.0337428	0.0309729	0.0457606	0.0481046	0.046189	0.0467301	0.0103109	0.0375408	0.0231332	0.0170553	0.0235014	0.0314301	0.0345214	0.0272511	0.0252258	0.0736975	0.0694502	0.023252	0.139054	0.0420747	0.037941	0.0355178	0.0417623	0.0258569	0.12958	0.0500618
	石油、炼焦产品和核燃料加工品	11	0.0516162	0.0506154	0.0754518	0.120725	0.12236	0.0496898	0.0640605	0.0600222	0.0734915	0.0788532	0.140525	0.171071	0.124588	0.146203	0.106201	0.0913215	0.0893893	0.0857912	0.103647	0.0744323	0.0767365	0.0934898	0.0283282	0.0974474	0.103547	0.0763691	0.0509884	0.0997796	0.0301723	0.220745	0.0375151	0.0394573	0.0326825	0.0174358	0.12119	0.0895837	0.0732262	0.0497392	0.0282088	0.0772753	0.0422965	0.0531988
	化学产品	12	0.21762	0.110866	0.111539	0.183656	0.223456	0.176968	0.40342	0.345044	0.330801	0.406017	0.139681	0.86674	0.278213	0.148634	0.224827	0.216058	0.2418	0.253772	0.329748	0.310271	0.249443	0.478915	0.0950387	0.218188	0.0937879	0.0939803	0.193339	0.22636	0.0441685	0.112512	0.114421	0.11347	0.0571811	0.031168	0.17247	0.232679	0.223883	0.201352	0.0735878	0.699806	0.128638	0.0836444
	非金属矿物制品	13	0.00657793	0.017803	0.0143663	0.0209421	0.0472928	0.0142837	0.0117034	0.0114178	0.0254982	0.020291	0.0225794	0.0260152	0.266094	0.0456219	0.0420568	0.040633	0.0350141	0.0435632	0.068147	0.0480573	0.0707303	0.0403314	0.00985563	0.0377746	0.0187901	0.012361	0.0143182	0.270546	0.00577662	0.0164133	0.00886652	0.0161521	0.00795299	0.00947201	0.0177856	0.0230066	0.036038	0.0149742	0.00875834	0.0147606	0.0159567	0.0144711
	金属冶炼和压延加工品	14	0.0264128	0.15805	0.127752	0.131803	0.143129	0.0372873	0.0476828	0.0503085	0.118046	0.207775	0.105558	0.0957909	0.161658	0.648437	0.71688	0.527249	0.491878	0.423278	0.61944	0.236495	0.301263	0.233392	0.0719698	0.480751	0.121651	0.0975141	0.0720692	0.385415	0.033582	0.0933511	0.0286051	0.0968813	0.0372668	0.0260811	0.129206	0.125639	0.080874	0.0824508	0.0266768	0.065524	0.0501563	0.0446906
	金属制品	15	0.00850182	0.0444893	0.0242003	0.0513559	0.0557479	0.0145485	0.0145095	0.0167803	0.0778716	0.0314957	0.0227482	0.0313326	0.064468	0.0386581	0.182996	0.0940204	0.0942108	0.0666774	0.0871303	0.0606363	0.084372	0.0572824	0.0103231	0.131328	0.0278127	0.020908	0.0427761	0.0839593	0.0102754	0.0231548	0.0101244	0.0215151	0.0113376	0.00893743	0.0566751	0.0755019	0.0243695	0.0270928	0.00916884	0.0183463	0.0130851	0.0131035
	通用设备	16	0.00939104	0.0486446	0.0376177	0.0626797	0.058952	0.0133586	0.0200981	0.0194411	0.0364625	0.0289903	0.0392724	0.0349189	0.0644738	0.0677917	0.082511	0.30159	0.194265	0.133517	0.0992367	0.0429764	0.0812737	0.0582137	0.0122879	0.12869	0.0358461	0.0306087	0.0236795	0.0468379	0.00811851	0.0428239	0.00938702	0.0184915	0.00933429	0.00537936	0.0282778	0.0269828	0.0242159	0.021186	0.00782331	0.0231137	0.0122107	0.012311
	专用设备	17	0.0136339	0.0342639	0.0469545	0.0482052	0.0704101	0.011341	0.0174917	0.0182211	0.0186871	0.0206805	0.0356205	0.0202889	0.0301489	0.0266237	0.0330238	0.0241504	0.161643	0.0182847	0.023927	0.0215457	0.0388184	0.0201944	0.00608945	0.0378739	0.0176363	0.0303831	0.0104098	0.0227854	0.00324029	0.015095	0.007009	0.00729915	0.00561694	0.00293801	0.0114016	0.0112934	0.00996891	0.00801782	0.00357822	0.0499793	0.00660057	0.00558549
	交通运输设备	18	0.0100984	0.0165445	0.0136381	0.0258538	0.0331712	0.0155271	0.0152074	0.0169798	0.018936	0.0195151	0.0154141	0.0205062	0.030346	0.0208485	0.0243097	0.0434496	0.06894	0.482601	0.0237803	0.0220808	0.0256866	0.0212405	0.00810983	0.174522	0.0152239	0.0161049	0.0152724	0.0234957	0.0193758	0.131724	0.0140322	0.0238907	0.0175619	0.00823416	0.087286	0.0347874	0.0590278	0.0823884	0.00898082	0.0169101	0.0197457	0.0387543
	电气机械和器材	19	0.00940912	0.0294367	0.0262128	0.0411583	0.0427438	0.01364	0.0184774	0.0191807	0.0228923	0.0271587	0.0259994	0.0297316	0.0349907	0.0351195	0.0401559	0.127248	0.103436	0.0915682	0.229481	0.137211	0.131836	0.047035	0.035567	0.156563	0.1043	0.0238481	0.031846	0.0740788	0.0257631	0.0261805	0.0118804	0.107334	0.0175873	0.0109107	0.0845447	0.0743662	0.0449077	0.0448351	0.00983643	0.0235537	0.0191063	0.018824
	通信设备、计算机和其他电子设备	20	0.0113556	0.0350663	0.0310667	0.0381446	0.0403299	0.0164368	0.0197152	0.0223139	0.0258279	0.0376726	0.0315517	0.0332734	0.0354101	0.0336834	0.0399168	0.179987	0.14621	0.103989	0.169876	1.05623	0.491981	0.0651028	0.0117691	0.129249	0.0516399	0.0287957	0.0283568	0.0460333	0.0308299	0.0347387	0.0150141	0.24969	0.029678	0.0145163	0.126415	0.199835	0.0400772	0.111436	0.0218897	0.0285932	0.0257576	0.030254
	仪器仪表	21	0.00319499	0.0063654	0.0204333	0.0113098	0.0127133	0.00367893	0.00543745	0.00482093	0.00658501	0.00674935	0.0166089	0.0100924	0.0107658	0.0106302	0.0118869	0.0183072	0.0189203	0.0232444	0.0169391	0.0161753	0.171414	0.0112879	0.00230691	0.0274138	0.0473497	0.0152113	0.0161499	0.00992296	0.00241313	0.00757988	0.00280818	0.00987187	0.00251848	0.00149869	0.00660511	0.0441528	0.0125957	0.00938457	0.0127116	0.00633884	0.00656248	0.00546017
	其他制造产品	22	0.000848984	0.00374642	0.00140447	0.00200564	0.00284953	0.00135622	0.00148394	0.0059942	0.00178874	0.00376524	0.00177089	0.00220508	0.00232285	0.00199807	0.00253611	0.00289113	0.00333558	0.00301809	0.00282094	0.004972	0.00302601	0.0299866	0.000566837	0.00276204	0.00215511	0.00158162	0.00183454	0.00279058	0.00234502	0.00204162	0.00145684	0.00258853	0.00315386	0.00259776	0.0185895	0.0104931	0.00817862	0.00987861	0.000873481	0.00164657	0.00507621	0.00147335
	废品废料	23	0.00198905	0.00872397	0.00672136	0.00777722	0.00870746	0.0033367	0.00369978	0.00408843	0.0080615	0.044427	0.00587672	0.00850892	0.0159264	0.0747851	0.0487859	0.0283951	0.0251779	0.0220166	0.0308305	0.0135045	0.0173335	0.0134422	0.0515103	0.0248492	0.00676565	0.00537423	0.00477946	0.0207537	0.00260797	0.00554576	0.0023369	0.00673898	0.00368338	0.00196333	0.0103911	0.0081911	0.00545463	0.00537317	0.00252708	0.00496109	0.00593499	0.00365185
	金属制品、机械和设备修理服务	24	0.000896331	0.00180079	0.00265321	0.00306757	0.00389882	0.00124142	0.0020818	0.00189877	0.00238737	0.00220956	0.00258155	0.00265171	0.00426186	0.00316725	0.00328435	0.00314226	0.00317435	0.0027321	0.00288852	0.00227733	0.00242949	0.0027343	0.000863037	0.00666046	0.00515684	0.00298811	0.00331975	0.00239005	0.000503556	0.00284027	0.000807657	0.00140994	0.000562832	0.000484491	0.00137177	0.00145449	0.00199231	0.0022806	0.000624034	0.00149962	0.00105084	0.0008044
	电力、热力的生产和供应	25	0.0475965	0.113237	0.115883	0.225274	0.162347	0.0559358	0.104368	0.0836004	0.109466	0.114341	0.115532	0.166683	0.185996	0.195789	0.192222	0.131632	0.12835	0.110799	0.140152	0.100447	0.104511	0.113475	0.0388297	0.170052	0.547359	0.115573	0.289342	0.127105	0.0335045	0.0677365	0.0454413	0.0591221	0.0308188	0.0209708	0.062985	0.067808	0.093755	0.0641332	0.0276051	0.0846053	0.0466409	0.0424757
	燃气生产和供应	26	0.00105253	0.00154095	0.00126161	0.00219334	0.00216755	0.00164194	0.00194178	0.00199494	0.00228356	0.00241019	0.00258226	0.00423237	0.00278533	0.00263194	0.00344582	0.00404846	0.00277889	0.00260262	0.00279713	0.00241537	0.00243654	0.00531399	0.00091806	0.00268274	0.00360424	0.117525	0.00211849	0.0024172	0.00124207	0.0156822	0.00464652	0.00136361	0.00134974	0.00267529	0.00268626	0.00236913	0.00536711	0.00642609	0.00221998	0.0027369	0.0031013	0.00215463
	水的生产和供应	27	0.000602819	0.00137869	0.000993211	0.00265934	0.0022441	0.00156404	0.00166755	0.00151825	0.0019002	0.00203963	0.00106482	0.00218068	0.00247308	0.00205445	0.00214502	0.00211361	0.00182121	0.0016241	0.00200957	0.0018334	0.00189084	0.00610968	0.00189251	0.00250803	0.00319833	0.00124878	0.047128	0.0022455	0.000630896	0.0012244	0.00268284	0.000904095	0.00103296	0.000894846	0.00123497	0.00176794	0.00489638	0.00378166	0.00152871	0.00199759	0.00138488	0.00143306
	建筑	28	0.00244523	0.00716823	0.00509583	0.00762313	0.00876481	0.00472959	0.00538078	0.00630371	0.00736949	0.00764715	0.00628809	0.0074575	0.00858409	0.00749902	0.00898577	0.00866657	0.00805939	0.00806128	0.00827454	0.00970786	0.00860492	0.00855263	0.00357051	0.00975563	0.0113887	0.00679514	0.0137906	0.0340552	0.00658452	0.0143277	0.00750809	0.00995552	0.0139896	0.0280157	0.00848808	0.0111938	0.0272781	0.0116183	0.00792373	0.00765389	0.0141865	0.0170309
	批发和零售	29	0.0440671	0.0453509	0.0346984	0.0556624	0.0601765	0.0984442	0.105185	0.151028	0.0834774	0.0937834	0.0462414	0.0915105	0.0734429	0.0534759	0.0756871	0.0932153	0.0940013	0.11973	0.0969605	0.131971	0.105763	0.106809	0.0225685	0.0966511	0.0528928	0.0399364	0.0491937	0.0711863	0.049206	0.0628102	0.106471	0.0714745	0.0400879	0.0188169	0.0996415	0.0832447	0.065131	0.0707306	0.0294558	0.0864523	0.0908263	0.0528177
	交通运输、仓储和邮政	30	0.0438603	0.0674716	0.041924	0.0932859	0.0907907	0.085455	0.0817395	0.0905328	0.106428	0.0998051	0.0626942	0.104157	0.114459	0.094993	0.108432	0.110278	0.109754	0.115074	0.110565	0.096698	0.104016	0.103761	0.0385365	0.108253	0.0678494	0.0753232	0.0549721	0.107116	0.0630406	0.20863	0.065349	0.0570912	0.0537049	0.024601	0.116178	0.0921786	0.088722	0.0693841	0.0492294	0.0697849	0.0915761	0.0962555
	住宿和餐饮	31	0.00730004	0.0154082	0.00978705	0.0202946	0.0181337	0.0137743	0.0139766	0.0157559	0.0181809	0.0186421	0.0111682	0.0211793	0.0209951	0.0171299	0.0216658	0.0236558	0.0257142	0.0208002	0.0230856	0.0226574	0.0293421	0.0204866	0.00712621	0.0256536	0.0160611	0.0148288	0.0187009	0.0214141	0.0158113	0.0285089	0.0108564	0.0205739	0.0476057	0.0139566	0.055686	0.0475774	0.0270895	0.023634	0.0253397	0.0174005	0.0381855	0.0485319
	信息传输、软件和信息技术服务	32	0.00474919	0.00810353	0.00589844	0.0120068	0.0105439	0.00689866	0.0082906	0.00980943	0.0103186	0.0103955	0.00653045	0.0102612	0.011602	0.0103289	0.0121856	0.0138781	0.0133761	0.0107212	0.0125925	0.0221423	0.0163006	0.0108651	0.00398133	0.0136651	0.0133871	0.00904241	0.0192197	0.0223806	0.0088194	0.0204419	0.00983482	0.149257	0.0373376	0.0109095	0.0161101	0.0148694	0.0198689	0.0117126	0.0203189	0.0214403	0.0203965	0.0375023
	金融	33	0.0402904	0.100077	0.054213	0.0936675	0.0888779	0.0561965	0.0675974	0.0687644	0.0803458	0.0870124	0.0660239	0.0924501	0.0990141	0.112278	0.105729	0.101866	0.104165	0.0948003	0.105792	0.118308	0.108091	0.0980634	0.0332077	0.102185	0.131534	0.104313	0.131988	0.102849	0.0752771	0.145214	0.0525944	0.0953564	0.10512	0.133225	0.133164	0.100651	0.11924	0.06964	0.0603887	0.0658976	0.0652786	0.0653379
	房地产	34	0.00585974	0.0112852	0.00699754	0.0114314	0.0117464	0.0105101	0.0118378	0.0149517	0.0128863	0.014147	0.00862719	0.0137785	0.0136585	0.012644	0.014457	0.0154649	0.0156829	0.0158002	0.0157145	0.0190259	0.0181516	0.0152671	0.00472607	0.0152947	0.0136654	0.0123267	0.0139946	0.013669	0.0572595	0.0202181	0.0207227	0.037651	0.0778223	0.0443594	0.0266471	0.0205125	0.0200328	0.0623996	0.0165196	0.0175447	0.026381	0.0210596
	租赁和商务服务	35	0.0191699	0.0533943	0.0287637	0.0573806	0.0521594	0.043425	0.0393621	0.0525414	0.0477727	0.0621134	0.0360704	0.0635928	0.0546088	0.0479693	0.055961	0.0641388	0.0647594	0.0659974	0.0660562	0.0732562	0.0624451	0.0527852	0.0174483	0.070387	0.0447909	0.0373126	0.0370947	0.0498825	0.115331	0.051876	0.0403761	0.0878654	0.124254	0.063524	0.104564	0.0647343	0.0540596	0.0510973	0.0231026	0.0387405	0.0510704	0.041395
	科学研究和技术服务	36	0.0141721	0.0201279	0.0263598	0.0260592	0.0317837	0.0142532	0.0151698	0.0162705	0.0201419	0.0206003	0.021125	0.0306447	0.0225479	0.0251902	0.0256064	0.0370793	0.0403512	0.0451477	0.0345271	0.0544152	0.0478351	0.022643	0.00555691	0.0264538	0.02083	0.0187987	0.012875	0.0589331	0.008853	0.0144661	0.00853445	0.0311043	0.00779726	0.00421163	0.0152208	0.16114	0.0160295	0.0116087	0.0132312	0.0159624	0.0096938	0.00783303
	水利、环境和公共设施管理	37	0.00278376	0.0020486	0.00219419	0.00392548	0.00467448	0.00260556	0.0051548	0.003459	0.0027364	0.00491633	0.00247244	0.00490216	0.00335393	0.00366887	0.00321477	0.00330707	0.00290719	0.00294102	0.00330266	0.00270018	0.00266646	0.00443691	0.00105157	0.00290335	0.00672671	0.0029703	0.0760265	0.00261479	0.00161679	0.0021882	0.00200533	0.00212107	0.0024587	0.00109418	0.00591766	0.00218436	0.0190539	0.00272914	0.00133231	0.00285748	0.00305421	0.00315123
	居民服务、修理和其他服务	38	0.00478535	0.01302	0.00775997	0.00968913	0.0136344	0.00847629	0.0083318	0.00955798	0.0107693	0.0122941	0.00909242	0.012514	0.0136618	0.0111399	0.0146162	0.0154836	0.015427	0.0179189	0.0150657	0.0144254	0.0146782	0.0123789	0.00428965	0.0144146	0.0112171	0.0102089	0.0167447	0.014539	0.0115878	0.0276855	0.00965578	0.0101425	0.0111914	0.0050902	0.0169628	0.0209803	0.0527098	0.0257491	0.0150735	0.0148429	0.0197607	0.0261377
	教育	39	0.000621307	0.001759	0.000769529	0.00155461	0.00127119	0.000917984	0.000980599	0.00113994	0.00125809	0.00132653	0.00092973	0.00137104	0.00149087	0.00135321	0.00159138	0.00161344	0.00165989	0.00150769	0.00149646	0.00158373	0.00180238	0.00164182	0.000477402	0.00237439	0.00147299	0.00129765	0.00215577	0.00170642	0.00127267	0.0018846	0.000998257	0.00178243	0.00601657	0.0012203	0.00175182	0.00295199	0.00398728	0.00160885	0.0143142	0.0032223	0.00236153	0.00879656
	卫生和社会工作	40	0.000231257	0.0006168	0.000323714	0.000670336	0.000723596	0.000278909	0.000351546	0.000441912	0.000503837	0.000521444	0.000903183	0.000491405	0.000720728	0.000685	0.000886342	0.0010007	0.000916808	0.000802115	0.000788306	0.000547158	0.000829983	0.00049839	0.000175573	0.000569665	0.000722106	0.000638858	0.000328535	0.000651865	0.000340471	0.000643964	0.000238585	0.000246304	0.000435052	0.000113019	0.000397265	0.000401122	0.000484654	0.000455846	0.000454688	0.00501569	0.000562543	0.00296287
	文化、体育和娱乐	41	0.00146738	0.0039762	0.00260731	0.00553728	0.00416184	0.0028228	0.00364936	0.00414853	0.00453025	0.0045803	0.00291972	0.00484097	0.00543614	0.00484727	0.00553682	0.00628396	0.00573674	0.00478478	0.00572877	0.00566746	0.0059722	0.00540697	0.00180675	0.00567997	0.00589025	0.00456379	0.00767626	0.00522162	0.00286057	0.00554827	0.00421557	0.00694957	0.0140289	0.00426313	0.00562418	0.00616515	0.0069903	0.00597522	0.00577119	0.00475298	0.0436291	0.0139335
	公共管理、社会保障和社会组织	42	0.00098582	0.00129362	0.00116437	0.00190377	0.00156524	0.00134936	0.00132223	0.00149265	0.00174076	0.00170379	0.00116697	0.00181104	0.00173319	0.00175896	0.00196485	0.00224855	0.00222985	0.00330038	0.00222467	0.00319109	0.00244677	0.00207279	0.000495598	0.00498386	0.00139695	0.00130455	0.00147722	0.00174383	0.0016968	0.00179703	0.00114521	0.0034666	0.0024851	0.00217375	0.00917908	0.00235987	0.00265255	0.00257118	0.00184786	0.0016352	0.00204129	0.00636149
