# Supplementary material for: Research on the emissions from industrial products exported from Guangdong Province—an input-output model analysis
Source: PLoS One. 2022 Nov 3;17(11):e0276300. doi: 10.1371/journal.pone.0276300 (PMC9632880; doi:10.1371/journal.pone.0276300)
Supplement: S1 Data — (ZIP) [file pone.0276300.s002.zip › data/input-output table/2015.xlsx]

## Sheet: 2015年全国投入产出表
2015年全国投入产出表
(按当年生产者价格计算） （Data are calculated at producers' prices in 2015)
单位：万元
投入 产出		代 码	中间使用																																											最终使用
			农林牧渔产品和服务	煤炭采选产品	石油和天然气开采产品	金属矿采选产品	非金属矿和其他矿采选产品	食品和烟草	纺织品	纺织服装鞋帽皮革羽绒及其制品	木材加工品和家具	造纸印刷和文教体育用品	石油、炼焦产品和核燃料加工品	化学产品	非金属矿物制品	金属冶炼和压延加工品	金属制品	通用设备	专用设备	交通运输设备	电气机械和器材	通信设备、计算机和其他电子设备	仪器仪表	其他制造产品	废品废料	金属制品、机械和设备修理服务	电力、热力的生产和供应	燃气生产和供应	水的生产和供应	建筑	批发和零售	交通运输、仓储和邮政	住宿和餐饮	信息传输、软件和信息技术服务	金融	房地产	租赁和商务服务	科学研究和技术服务	水利、环境和公共设施管理	居民服务、修理和其他服务	教育	卫生和社会工作	文化、体育和娱乐	公共管理、社会保障和社会组织	中间使用合计	最终消费支出
																																														居民消费支出			政府消费支出
																																														农村居民	城镇居民	小计
代 码		-	01	02	03	04	05	06	07	08	09	10	11	12	13	14	15	16	17	18	19	20	21	22	23	24	25	26	27	28	29	30	31	32	33	34	35	36	37	38	39	40	41	42	TIU	FU101	FU102	THC	FU103
中间投入	农林牧渔产品和服务	01	1.38998e+08	184819	1799.78	55454.6	63971.2	4.25304e+08	9.29531e+07	1.39746e+07	2.70912e+07	1.95123e+07	25015	7.33295e+07	350207	184564	225975	77722.1	132997	42449.9	20623.8	0	0	2.65698e+06	57791.4	0	86653.3	1908.21	11313.3	1.84403e+07	265260	7.25906e+06	3.56748e+07	671942	6587.78	158428	5.33995e+06	2.12336e+06	6.78463e+06	817750	1.67128e+06	987509	368879	7874.38	8.75921e+08	6.33519e+07	1.17669e+08	1.81021e+08	1.0834e+07
	煤炭采选产品	02	35284.1	4.05229e+07	138605	605331	513286	976713	521821	183430	303017	1.64132e+06	2.16123e+07	2.25384e+07	1.80335e+07	2.80292e+07	992010	453310	356381	151785	120151	0	0	582024	266971	22923	7.38171e+07	3.9342e+06	12960.7	441126	3863.07	523618	22749	0	0	27371.1	11153.1	102024	145092	112811	192474	268900	43064.5	220915	2.1848e+08	1.70446e+06	949585	2.65405e+06	0
	石油和天然气开采产品	03	0	26129.8	272313	50057.2	41786.9	0	0	0	0	0	1.49571e+08	6.60831e+06	285979	235099	108565	61220.7	49349.2	56295.8	0	0	0	0	0	0	2.68306e+06	1.69679e+07	0	0	0	0	0	0	0	0	0	0	0	0	0	0	0	0	1.77017e+08	0	0	0	0
	金属矿采选产品	04	0	136148	28.9261	1.86721e+07	279333	0	0	0	0	0	133118	5.76399e+06	3.08271e+06	1.7046e+08	2.50144e+06	220695	80303	34887.6	656046	0	0	11790.8	171038	8798.98	420.331	199202	0	0	0	0	0	0	0	0	0	50984.6	0	0	0	0	0	0	2.02464e+08	0	0	0	0
	非金属矿和其他矿采选产品	05	4434.72	1.76441e+06	1.38269e+07	928003	1.98292e+06	620273	1545.9	8317.76	45011.1	637708	306.019	1.12345e+07	4.83629e+07	1.03369e+06	161439	43047	160962	86301.5	585085	0.531523	0	4167.6	7076.13	1344.45	421606	1571.3	350.679	1.22118e+07	0	10541.3	0	0	0	0	0	11539.6	1478.46	2715.72	127.332	237.052	2396.02	14.3673	9.41648e+07	0	0	0	0
	食品和烟草	06	1.31671e+08	1.32047e+06	328184	1.45445e+06	955463	2.87333e+08	1.80064e+06	1.58642e+07	1.65363e+06	2.90705e+06	5.33461e+06	5.49962e+07	4.86657e+06	6.72267e+06	2.92465e+06	3.48572e+06	1.77304e+06	2.22259e+06	3.33099e+06	3.58153e+06	483893	856930	1.01294e+06	31757.5	2.69086e+06	422289	503240	7.82182e+06	4.02034e+06	1.22463e+07	9.70446e+07	2.81076e+06	2.33361e+06	2.74041e+06	1.16084e+07	3.00883e+06	982393	6.55647e+06	7.11604e+06	6.35418e+06	8.47227e+06	7.03664e+06	7.20682e+08	1.25031e+08	3.06677e+08	4.31708e+08	0
	纺织品	07	142846	265354	9864.76	257261	101337	843977	1.75225e+08	1.29393e+08	3.76207e+06	1.68537e+07	172712	2.21347e+07	3.51551e+06	954644	1.30425e+06	434255	1.04015e+06	4.03739e+06	1.2863e+06	273432	81580.7	3.32772e+06	974938	32554.4	6390.14	1992.5	2860.25	1.15929e+06	234361	468314	1.58318e+06	22597.9	51869.9	276814	590867	551442	553339	724982	486278	3.96468e+06	322292	3.37797e+06	3.80804e+08	4.75355e+06	9.58128e+06	1.43348e+07	0
	纺织服装鞋帽皮革羽绒及其制品	08	343065	1.11618e+06	170577	686775	336446	1.1171e+06	2.0041e+06	5.452e+07	4.768e+06	2.64995e+06	466196	5.2005e+06	4.77876e+06	1.7638e+06	1.46827e+06	1.82933e+06	1.5309e+06	7.58201e+06	1.35695e+06	580408	189527	250731	225536	56160.5	546239	225417	206443	1.20925e+07	1.1445e+06	3.47258e+06	1.25344e+06	359643	3.87893e+06	1.39037e+06	1.00062e+07	308329	745700	1.00614e+06	88079.9	2.80873e+06	3.36125e+06	1.03414e+07	1.48227e+08	2.79242e+07	1.14692e+08	1.42616e+08	0
	木材加工品和家具	09	227237	5.68945e+06	10711.1	316506	141828	401030	566390	349813	8.89172e+07	6.80489e+06	189244	1.82127e+06	3.03294e+06	983368	3.63426e+06	2.36057e+06	1.1191e+06	5.81668e+06	1.0498e+06	397099	98818.5	915835	82271.8	41060.2	19650.9	17173.8	4545.36	5.07871e+07	444175	748818	219084	166117	461914	381415	399295	138247	188394	353886	592.26	5742.9	252341	2.04848e+06	1.81604e+08	6.42346e+06	1.72922e+07	2.37157e+07	0
	造纸印刷和文教体育用品	10	142690	394466	40697.2	752846	183126	1.26168e+07	1.42585e+06	2.88264e+06	2.55419e+06	1.04672e+08	272441	1.07259e+07	1.0953e+07	1.10311e+06	2.76612e+06	3.76475e+06	1.2977e+06	1.87336e+06	6.92368e+06	5.65286e+06	713472	503675	387577	81444.6	1.02092e+06	98629.7	87880.7	6.82874e+06	1.10492e+07	4.29368e+06	899881	1.18579e+07	2.14692e+07	3.19208e+06	4.79394e+07	3.69567e+06	974292	2.21796e+06	5.29237e+06	920493	5.74085e+06	9.16819e+06	3.09431e+08	1.00938e+07	4.40394e+07	5.41332e+07	0
	石油、炼焦产品和核燃料加工品	11	9.3561e+06	1.27979e+06	7.49813e+06	4.75934e+06	3.63952e+06	681706	297198	216197	693856	655023	3.88421e+07	7.98984e+07	1.68138e+07	4.92264e+07	1.86103e+06	1.53076e+06	943040	1.09892e+06	966228	771417	106553	228574	668757	59042.9	1.81828e+07	1.2658e+06	49012.8	2.07689e+07	1.96271e+06	7.4253e+07	470155	329951	1.4578e+06	601225	2.2643e+07	6.53627e+06	938573	739293	953353	306183	197610	4.17292e+06	3.7792e+08	4.84691e+06	2.5433e+07	3.02799e+07	0
	化学产品	12	9.74132e+07	6.87344e+06	1.51423e+06	9.25363e+06	6.96267e+06	1.79385e+07	3.76158e+07	2.20858e+07	2.0404e+07	4.86068e+07	1.67594e+07	6.51627e+08	5.96244e+07	2.01196e+07	2.54861e+07	1.6824e+07	1.6771e+07	4.01838e+07	5.5332e+07	4.18022e+07	2.85906e+06	5.79571e+06	5.54696e+06	399758	736477	449864	1.9982e+06	9.45256e+07	1.96866e+06	1.01053e+07	2.1948e+06	2.34008e+06	468143	723279	1.11186e+07	1.80531e+07	5.42373e+06	1.08444e+07	3.96139e+06	1.25991e+08	1.43398e+06	3.31325e+06	1.52345e+09	1.96102e+07	6.61964e+07	8.58065e+07	0
	非金属矿物制品	13	246852	1.18792e+06	49814.4	879725	2.19453e+06	4.63857e+06	359712	181229	1.77955e+06	1.13576e+06	3.10168e+06	1.01419e+07	1.3196e+08	2.30545e+07	5.32842e+06	3.98059e+06	1.68492e+06	9.62002e+06	1.86727e+07	9.27799e+06	2.23051e+06	551002	473223	67204.2	449348	31023.7	22725.4	3.92627e+08	58934.2	1.09349e+06	100011	160402	54565.9	62173.7	311809	827160	1.04038e+06	230729	504793	185928	382314	1.18062e+06	6.32122e+08	2.1637e+06	4.99349e+06	7.15719e+06	0
	金属冶炼和压延加工品	14	12364.9	8.90025e+06	1.55468e+06	2.158e+06	1.09017e+06	135785	125994	132403	1.94732e+06	2.3397e+07	77854.7	1.04409e+07	1.49319e+07	3.96461e+08	1.25445e+08	7.8724e+07	3.993e+07	7.23229e+07	1.49649e+08	2.21124e+07	3.54351e+06	2.20685e+06	3.46591e+06	1.42185e+06	221473	158862	34537.2	2.36762e+08	50809.2	1.28752e+06	1226.26	83.551	0	1286.87	1365.19	487282	86869.9	358370	29739.8	10.4893	11979.3	29.4348	1.19968e+09	0	0	0	0
	金属制品	15	412017	6.68292e+06	346071	4.45373e+06	3.35279e+06	2.64718e+06	234739	690760	9.07861e+06	3.035e+06	360900	1.08192e+07	2.07827e+07	7.80988e+06	5.88195e+07	2.34848e+07	1.42445e+07	1.60498e+07	2.43855e+07	1.07284e+07	2.54364e+06	887216	431898	965028	211941	74983.7	726660	9.76917e+07	223725	2.38412e+06	173263	52073.8	58086.5	848231	1.64135e+07	1.18533e+07	358552	1.5641e+06	419597	64495.9	72070.7	736394	3.57173e+08	1.09819e+06	2.71684e+06	3.81503e+06	0
	通用设备	16	100408	6.85306e+06	861077	5.23681e+06	3.05184e+06	1.45224e+06	1.0021e+06	607238	2.38269e+06	1.39115e+06	3.98987e+06	1.08502e+07	1.72722e+07	2.50829e+07	1.53865e+07	1.14317e+08	3.83987e+07	4.47865e+07	2.51876e+07	3.97805e+06	2.28155e+06	801049	469386	769231	2.53956e+06	218486	177998	1.16728e+07	262075	7.80369e+06	86694	52582.2	400555	161207	401114	560463	223716	224261	231262	27195.5	36303	156154	3.51745e+08	141126	1.03094e+06	1.17206e+06	0
	专用设备	17	7.37246e+06	7.32008e+06	2.25265e+06	6.16353e+06	6.56641e+06	1.53386e+06	1.7684e+06	2.04675e+06	1.29839e+06	2.88003e+06	1.92644e+06	5.80121e+06	6.16218e+06	4.38975e+06	6.79672e+06	3.31724e+06	4.60512e+07	1.99226e+06	3.06023e+06	3.57872e+06	1.50999e+06	155468	402640	246274	378013	138042	73914.1	1.20291e+07	12209.8	2.01532e+06	45286.4	18224	871895	253446	2761.02	59987.8	78566.5	132969	7462.7	9.77475e+06	6609.21	19635.5	1.50511e+08	332813	1.86031e+06	2.19312e+06	0
	交通运输设备	18	1.1092e+06	294080	65758.9	929413	1.31666e+06	124074	17791.2	43544.9	27476.2	103601	269572	328944	4.63308e+06	470216	749888	6.8237e+06	1.06241e+07	2.70469e+08	204850	392078	155988	33465	187163	1.5117e+06	46933.9	20527.2	6696.3	2.48521e+06	3.04101e+06	6.88941e+07	304669	2.16944e+06	590729	84811	2.77468e+07	3.41144e+06	2.20164e+06	9.59043e+06	2263.08	328422	231396	5.87347e+06	4.27915e+08	1.57928e+07	1.13888e+08	1.2968e+08	0
	电气机械和器材	19	148859	1.78943e+06	236695	1.38203e+06	1.36682e+06	463803	216505	265149	332837	955787	1.01149e+06	2.92587e+06	1.87518e+06	1.6439e+06	2.25669e+06	3.45368e+07	1.44901e+07	2.54275e+07	1.01077e+08	3.72168e+07	4.27901e+06	589682	4.03164e+06	1.18248e+06	2.8113e+07	85697.5	34250.8	8.19199e+07	1.16382e+07	1.01209e+06	89075.4	1.4676e+07	98208.8	599449	2.56982e+07	8.72337e+06	1.43279e+06	3.24548e+06	8717.2	702995	301384	1.10836e+06	4.19189e+08	1.4531e+07	4.1807e+07	5.6338e+07	0
	通信设备、计算机和其他电子设备	20	33359.6	1.45802e+06	101229	331879	216081	115860	60016.7	132357	172038	1.97281e+06	1.21279e+06	2.13072e+06	531337	507885	723507	2.8888e+07	1.37893e+07	1.65101e+07	3.6547e+07	4.13447e+08	1.41783e+07	578854	42355.5	504160	431786	91500.4	21973.4	6.39868e+06	5.68785e+06	1.18468e+06	104566	3.81799e+07	784928	507840	2.73463e+07	2.46181e+07	288215	8.73121e+06	494610	286043	180811	1.39787e+06	6.50922e+08	1.0635e+07	4.90113e+07	5.96463e+07	0
	仪器仪表	21	107754	93781.2	856328	130232	254994	111621	19585.6	4410.4	81989.3	102481	1.28169e+06	763938	577489	627135	816157	3.58809e+06	2.31218e+06	6.93613e+06	3.52609e+06	2.53071e+06	1.02573e+07	123229	1198.2	172771	1.51386e+07	189362	142980	1.32977e+06	26207.7	153516	3661.29	945338	10804.5	30677	72891.9	9.64097e+06	458847	685252	2.01759e+06	172194	200363	653097	6.71494e+07	1.43194e+06	5.11818e+06	6.55012e+06	0
	其他制造产品	22	131396	705594	14160.5	37451	91651.2	67562.1	48176.9	1.51269e+06	29314.3	670840	205369	207808	193016	246081	283633	280073	305384	418556	261763	1.12464e+06	18469.7	1.09171e+06	2242.98	4325.75	35153.9	3243.84	507.86	1.76076e+06	27310.1	140158	79657.7	23573.4	261495	766099	1.0297e+07	2.76737e+06	521065	1.45263e+06	90.8172	58924.4	246183	3471.97	2.63966e+07	1.46333e+06	3.06465e+06	4.52798e+06	0
	废品废料	23	1378.3	44703.5	1395.54	4845.97	27356	76786	5425.04	14384.1	11757.3	6.40024e+06	8468.16	1.43994e+06	2.31562e+06	3.90892e+07	3.90781e+06	581604	59680.6	253040	11236.6	52788.8	28453	2372.13	4.84211e+06	0	0	0	0	0	0	0	0	0	0	0	0	0	0	0	0	0	0	0	5.91806e+07	0	0	0	0
	金属制品、机械和设备修理服务	24	205353	235066	110191	293160	308000	294351	250978	161402	209118	254962	410473	1.24498e+06	1.47887e+06	1.26618e+06	527095	586151	384320	563850	408184	339482	42381	34501.2	71346	61861.5	2.11905e+06	123743	60338.7	495762	46659.3	1.06105e+06	13717.8	129529	19247	112293	41014.8	76129.6	65695.7	267288	41771.3	46229.6	21036.2	25119	1.45079e+07	0	0	0	0
	电力、热力的生产和供应	25	7.19792e+06	1.06745e+07	4.09833e+06	1.23927e+07	5.20416e+06	5.29054e+06	6.51888e+06	1.74958e+06	3.79857e+06	6.29678e+06	1.3848e+07	6.21271e+07	2.83294e+07	6.86361e+07	1.85913e+07	7.37839e+06	4.14621e+06	5.34084e+06	5.89783e+06	5.37523e+06	411955	257506	1.89191e+06	340831	2.31217e+08	1.68516e+06	3.83259e+06	2.37137e+07	8.86242e+06	6.48697e+06	1.48149e+06	2.50437e+06	2.52582e+06	2.19359e+06	1.0738e+06	1.10074e+06	1.69694e+06	1.75189e+06	979082	1.30071e+06	429954	2.5296e+06	5.8116e+08	1.06672e+07	2.46627e+07	3.53299e+07	0
	燃气生产和供应	26	9712.76	7701.11	10674.3	2049.8	5581.74	41746.8	6391.96	10614	2310.04	39993	923132	2.41929e+06	215863	520605	466187	868494	39716.3	7796.33	47974.7	69244.8	2468.73	113185	25319.7	784.351	1.23919e+06	9.49053e+06	7120.49	24902.5	27025.2	1.35203e+07	906019	12832.5	35547.1	1.38564e+06	170071	71062.2	294352	825858	307843	164562	116109	132165	3.4588e+07	5.30479e+06	1.73481e+07	2.26529e+07	0
	水的生产和供应	27	40516.3	181061	15399.7	273721	146194	713899	202546	106655	177228	297598	80752.9	1.2186e+06	844963	534863	287232	347590	121567	192174	258773	286288	35167.1	168987	275733	13184.2	1.17367e+06	37385.5	1.22125e+06	1.91192e+06	232290	270542	456350	36109	325594	326485	56658.5	152165	281033	510274	246336	230557	45143.4	282173	1.46166e+07	1.81607e+06	8.88524e+06	1.07013e+07	0
	建筑	28	91308.6	874710	109788	418348	454366	1.16225e+06	307417	457228	461849	764205	988697	2.01399e+06	1.61588e+06	1.39274e+06	1.11179e+06	1.02394e+06	447703	1.06135e+06	813713	1.53119e+06	124641	89366.6	300877	34693.9	2.82754e+06	157380	206955	6.47832e+07	2.61579e+06	6.57469e+06	862164	1.09475e+06	4.01781e+06	1.33546e+07	1.22066e+06	1.34687e+06	1.57911e+06	940975	1.08047e+06	716308	738203	4.40317e+06	1.26173e+08	0	0	0	0
	批发和零售	29	1.23678e+07	5.30304e+06	680985	3.43175e+06	2.78815e+06	5.04321e+07	1.71628e+07	2.8468e+07	7.73993e+06	1.62462e+07	9.54151e+06	5.6113e+07	2.06158e+07	1.38183e+07	1.39382e+07	1.94298e+07	1.19683e+07	4.2391e+07	2.3803e+07	3.602e+07	2.99619e+06	1.85525e+06	1.60088e+06	446612	9.10326e+06	936165	515234	5.23698e+07	3.58255e+07	2.00107e+07	1.48193e+07	9.84774e+06	7.83142e+06	2.57969e+06	2.87569e+07	1.0348e+07	1.99026e+06	5.84571e+06	2.53869e+06	1.03513e+07	4.36426e+06	8.32102e+06	6.25514e+08	2.80897e+07	1.24274e+08	1.52363e+08	0
	交通运输、仓储和邮政	30	1.16676e+07	7.60291e+06	493558	6.14535e+06	4.70872e+06	2.65759e+07	7.00496e+06	7.47013e+06	8.55825e+06	1.206e+07	1.0226e+07	4.72267e+07	3.21702e+07	2.85046e+07	1.48324e+07	1.69049e+07	1.00831e+07	2.14592e+07	1.63159e+07	1.35369e+07	2.20052e+06	1.05393e+06	3.0671e+06	334524	8.6332e+06	2.54066e+06	393478	8.53675e+07	3.7887e+07	1.3005e+08	5.03776e+06	5.27962e+06	1.70382e+07	4.26241e+06	3.56398e+07	1.1967e+07	3.36232e+06	5.25107e+06	7.33024e+06	4.1279e+06	4.31559e+06	2.7816e+07	7.06503e+08	1.72592e+07	6.43121e+07	8.15712e+07	1.87298e+07
	住宿和餐饮	31	1.02086e+06	1.58479e+06	121550	1.58861e+06	833723	4.43727e+06	1.02474e+06	1.17704e+06	1.34013e+06	2.03884e+06	758416	1.00622e+07	5.7219e+06	2.97615e+06	3.48874e+06	4.33013e+06	3.29215e+06	3.18831e+06	4.02531e+06	3.0642e+06	1.0576e+06	227360	571492	126197	1.52969e+06	437729	225857	1.44174e+07	6.87683e+06	1.4477e+07	489904	2.48959e+06	2.71164e+07	3.24244e+06	2.8071e+07	1.10584e+07	1.18439e+06	2.6712e+06	4.97145e+06	1.6041e+06	2.83189e+06	1.74645e+07	1.99217e+08	1.83729e+07	1.06105e+08	1.24478e+08	0
	信息传输、软件和信息技术服务	32	1.03282e+06	521409	75354.8	833764	489032	1.18614e+06	603079	1.01974e+06	690316	1.02134e+06	337892	2.78384e+06	2.45663e+06	1.40737e+06	1.55873e+06	2.24769e+06	1.18034e+06	888877	1.39504e+06	6.28457e+06	361286	82168.8	269281	46568.2	3.25365e+06	203668	440259	3.26875e+07	4.1365e+06	8.86576e+06	1.1448e+06	5.03912e+07	2.0417e+07	2.82449e+06	4.24421e+06	1.68749e+06	1.1102e+06	947262	3.68138e+06	3.87247e+06	1.27036e+06	1.3314e+07	1.83266e+08	1.18332e+07	5.20074e+07	6.38405e+07	0
	金融	33	1.09266e+07	1.68696e+07	1.16353e+06	6.53434e+06	4.42742e+06	1.08251e+07	4.67775e+06	3.84556e+06	4.87696e+06	8.87507e+06	8.95308e+06	3.46627e+07	1.9911e+07	4.62532e+07	1.10838e+07	1.16889e+07	8.12085e+06	1.26935e+07	1.21269e+07	2.04676e+07	2.14641e+06	1.00745e+06	2.3955e+06	261083	3.56404e+07	5.1315e+06	2.31634e+06	7.28174e+07	4.24755e+07	7.22423e+07	3.23561e+06	1.3113e+07	5.95789e+07	6.05915e+07	4.33729e+07	1.34392e+07	5.2514e+06	3.94221e+06	7.90744e+06	3.52629e+06	1.88415e+06	1.13839e+07	7.22644e+08	2.2505e+07	1.40316e+08	1.62821e+08	1.61422e+06
	房地产	34	18370.1	119710	18836.3	24356.3	62714.7	346277	161351	377859	304784	577114	166793	923648	781549	384009	585895	638650	397000	369285	611328	875495	233936	44775.2	136848	8561.31	58888.6	209987	6097.14	270023	6.90455e+07	3.8439e+06	3.27184e+06	9.9304e+06	4.95025e+07	2.62858e+07	7.54056e+06	2.41459e+06	428300	1.13219e+07	2.67572e+06	2.19259e+06	1.56616e+06	5.09005e+06	2.03824e+08	9.15467e+07	2.16189e+08	3.07736e+08	0
	租赁和商务服务	35	398266	9.8068e+06	604562	5.5293e+06	3.18307e+06	1.67766e+07	2.11199e+06	5.1022e+06	3.22683e+06	9.92202e+06	5.71204e+06	3.59762e+07	1.22385e+07	9.81758e+06	7.87682e+06	1.18489e+07	7.09786e+06	1.55627e+07	1.29712e+07	1.43814e+07	1.16002e+06	347463	1.20155e+06	352779	3.56648e+06	721516	135394	2.10544e+07	1.24318e+08	1.25616e+07	3.11774e+06	1.91323e+07	6.38703e+07	3.03723e+07	4.52427e+07	8.64639e+06	1.77333e+06	4.09943e+06	1.63841e+06	398327	2.21272e+06	7.59806e+06	5.43666e+08	2.24907e+06	4.80871e+07	5.03362e+07	7.35495e+06
	科学研究和技术服务	36	5.50589e+06	2.53196e+06	729239	2.46992e+06	2.2143e+06	2.41953e+06	446373	1.09923e+06	1.15137e+06	1.91489e+06	471476	1.54202e+07	4.0799e+06	6.8158e+06	2.9205e+06	6.64464e+06	4.71573e+06	1.29523e+07	5.22897e+06	1.13327e+07	1.16247e+06	131648	166302	40221.1	3.02724e+06	86409.4	64543.7	9.39456e+07	3.07973e+06	1.14199e+06	5938.33	2.94105e+06	844022	96049.1	188084	4.65979e+07	222386	11045.6	1.14988e+06	153581	51776.7	151411	2.46324e+08	606829	3.20108e+06	3.80791e+06	7.75189e+07
	水利、环境和公共设施管理	37	1.24963e+06	171273	43740.6	321548	357764	469107	751492	89508.5	83616.2	777198	330618	2.66467e+06	496581	1.13569e+06	185217	418298	122243	335110	266283	202297	29582.9	49335.7	50570	2117.87	2.3144e+06	108619	2.08447e+06	427004	717243	401047	71442.8	180587	788640	202103	3.22007e+06	105548	1.34564e+06	175611	120860	134659	159238	1.02257e+06	2.41832e+07	2.1651e+06	9.35868e+06	1.15238e+07	5.66674e+07
	居民服务、修理和其他服务	38	821458	2.23463e+06	196589	384444	814345	2.0966e+06	431941	620760	621524	1.45623e+06	1.06266e+06	4.59944e+06	3.18671e+06	2.84878e+06	2.41366e+06	2.72726e+06	1.57516e+06	4.85916e+06	2.68728e+06	2.17484e+06	313778	112535	293223	40630.5	1.48211e+06	285012	236626	1.16239e+07	8.51217e+06	1.44445e+07	966532	961236	2.92858e+06	1.17595e+06	4.59068e+06	3.88166e+06	3.61075e+06	3.54943e+06	2.8131e+06	2.13188e+06	1.23319e+06	7.659e+06	1.1066e+08	7.058e+06	8.52431e+07	9.23011e+07	0
	教育	39	157781	349486	13063.4	130729	50786.4	247605	53182.4	99867.8	82283.7	145800	85896	476023	336015	168512	246417	271014	171863	259734	174410	184344	51868	23443.3	32326.6	18858.5	104126	38318.5	36122.3	1.52947e+06	871152	685447	101865	292467	3.36069e+06	271733	345310	583534	279332	195062	4.10368e+06	802475	170443	3.95404e+06	2.15566e+07	2.3618e+07	8.27418e+07	1.0636e+08	1.89702e+08
	卫生和社会工作	40	139004	271166	10112.7	130596	127472	100516	59306.7	118953	90169.3	163409	1.10308e+06	299711	492907	568807	464904	634468	321688	487145	412520	164191	69927.7	8107.1	27961.8	0	419131	84839.6	2196.84	1.13499e+06	561303	519017	28940	2640.6	408575	3042.38	9991.97	45018.9	33946	85571.4	184380	3.01582e+06	74249.1	2.53682e+06	1.54166e+07	3.0418e+07	1.24201e+08	1.54619e+08	1.83492e+08
	文化、体育和娱乐	41	48944.2	503386	53428.3	517220	188028	949053	393547	469959	401039	614704	261141	2.36489e+06	1.68459e+06	1.25191e+06	926584	1.42711e+06	654686	727668	1.08874e+06	966429	178435	79313.7	163858	24429.2	1.43898e+06	202897	155035	3.77597e+06	1.36922e+06	2.09639e+06	693114	1.18965e+06	8.68475e+06	1.52509e+06	1.39007e+06	992849	357041	690709	1.06453e+06	588615	4.33609e+06	5.29126e+06	5.17814e+07	6.08838e+06	3.20389e+07	3.81273e+07	2.15577e+07
	公共管理、社会保障和社会组织	42	613157	164767	55282.1	251793	96993.4	580704	139341	169318	222061	269406	108795	1.17536e+06	635112	904851	452543	596417	346020	2.32038e+06	619924	1.47558e+06	93032	43915.4	37305.5	82908.4	260663	46996.5	25207.9	1.57334e+06	842749	746325	92384.4	1.12952e+06	1.13334e+06	1.52244e+06	9.10079e+06	544998	206517	451848	561515	282151	160076	4.03734e+06	3.41732e+07	505358	3.37966e+06	3.88501e+06	4.03064e+08
	中间投入合计	TII	4.41523e+08	1.54911e+08	3.87561e+07	1.01173e+08	6.11918e+07	8.84146e+08	3.58578e+08	2.97723e+08	2.01372e+08	3.10721e+08	3.02195e+08	1.2855e+09	5.12228e+08	9.69405e+08	3.45906e+08	4.1962e+08	2.62332e+08	6.53632e+08	5.23365e+08	6.76231e+08	5.82313e+07	2.78853e+07	3.6331e+07	9.81672e+06	4.57186e+08	4.71262e+07	1.60842e+07	1.55368e+09	3.90424e+08	5.09349e+08	1.77148e+08	1.95495e+08	3.03687e+08	1.65134e+08	4.32224e+08	2.12589e+08	4.85012e+07	9.31262e+07	6.68749e+07	1.88849e+08	4.7845e+07	1.73829e+08	1.40119e+10	5.91433e+08	2.06837e+09	2.6598e+09	970534166
增加值	劳动者报酬	VA001	6.35107e+08	3.92201e+07	1.23053e+07	1.20288e+07	1.1552e+07	7.34362e+07	3.53852e+07	5.74796e+07	2.54264e+07	3.57915e+07	1.09368e+07	9.52364e+07	4.73715e+07	5.76784e+07	3.32187e+07	4.32329e+07	3.29277e+07	6.2892e+07	4.82916e+07	8.31646e+07	8.19938e+06	4.29477e+06	2.12549e+06	2.96643e+06	3.50155e+07	4.09773e+06	4.25262e+06	2.90763e+08	2.78576e+08	1.88487e+08	8.57101e+07	6.86149e+07	1.74314e+08	6.14326e+07	9.50776e+07	7.28685e+07	2.70842e+07	7.91479e+07	2.03833e+08	1.31062e+08	2.95956e+07	2.409e+08	3.5411e+09
	生产税净额	VA002	-39300200	1.96902e+07	1.07539e+07	9.86653e+06	5.67986e+06	8.10459e+07	1.22188e+07	1.36659e+07	9.33486e+06	1.24391e+07	4.61202e+07	5.5784e+07	2.24927e+07	3.05482e+07	1.3682e+07	1.63068e+07	1.23261e+07	3.15629e+07	1.86258e+07	1.13402e+07	2.21673e+06	987868	1.52156e+06	550606	1.51297e+07	1.42553e+06	-324913	6.59569e+07	1.56693e+08	-1.07721e+07	7.40569e+06	1.03875e+07	7.42534e+07	7.34177e+07	1.21491e+07	7.94275e+06	-1.06099e+06	9.8871e+06	-975502	1.0189e+06	2.89182e+06	-2.13863e+06	8.22748e+08
	固定资产折旧	VA003	2.06004e+07	1.04373e+07	1.36468e+07	5.097e+06	2.95507e+06	2.421e+07	9.59488e+06	7.31332e+06	6.00607e+06	1.01755e+07	7.94227e+06	4.37153e+07	1.96425e+07	3.43845e+07	9.82861e+06	1.21346e+07	9.48642e+06	1.77373e+07	1.40395e+07	1.99435e+07	1.80409e+06	1.01958e+06	1.17789e+06	512602	3.9255e+07	1.73403e+06	2.61301e+06	1.6246e+07	2.77744e+07	7.39411e+07	1.11115e+07	5.03552e+07	1.00934e+07	2.10262e+08	2.70987e+07	9.0439e+06	6.10814e+06	4.81273e+06	2.56444e+07	1.48781e+07	7.47775e+06	2.3235e+07	8.65089e+08
	营业盈余	VA004	1.26331e+07	3.05336e+06	8.97387e+06	1.04382e+07	6.62148e+06	8.14187e+07	2.10387e+07	2.19606e+07	1.55029e+07	2.28629e+07	1.71429e+07	8.18169e+07	4.11629e+07	3.16319e+07	2.55715e+07	3.26433e+07	2.2007e+07	6.05495e+07	3.93201e+07	3.70811e+07	6.28882e+06	2.5021e+06	3.00634e+06	838879	4.33553e+07	3.72161e+06	2.53473e+06	9.23927e+07	1.98824e+08	5.31541e+07	1.73097e+07	5.41796e+07	3.2006e+08	7.18981e+07	3.65024e+07	2.90781e+07	6.33504e+06	1.46968e+07	7.72302e+06	2.20846e+06	9.33385e+06	4.22998e+06	1.5736e+09
	增加值合计	TVA	6.29041e+08	7.24009e+07	4.56799e+07	3.74305e+07	2.68084e+07	2.60111e+08	7.82376e+07	1.00419e+08	5.62702e+07	8.1269e+07	8.21422e+07	2.76553e+08	1.3067e+08	1.54243e+08	8.23008e+07	1.04318e+08	7.67472e+07	1.72742e+08	1.20277e+08	1.51529e+08	1.8509e+07	8.80431e+06	7.83128e+06	4.86851e+06	1.32756e+08	1.09789e+07	9.07544e+06	465358447	6.61867e+08	3.0481e+08	1.21537e+08	1.83537e+08	5.78721e+08	4.1701e+08	1.70828e+08	1.18933e+08	3.84664e+07	1.08545e+08	2.36225e+08	1.49167e+08	4.9299e+07	2.66226e+08	6.80254e+09
总投入		TI	1.07056e+09	2.27312e+08	8.44359e+07	1.38604e+08	8.80002e+07	1.14426e+09	4.36816e+08	3.98142e+08	2.57643e+08	3.9199e+08	3.84337e+08	1.56205e+09	6.42897e+08	1.12365e+09	4.28206e+08	5.23937e+08	3.39079e+08	8.26374e+08	6.43642e+08	8.2776e+08	7.67403e+07	3.66896e+07	4.41623e+07	1.46852e+07	5.89942e+08	5.81051e+07	2.51596e+07	2.01904e+09	1.05229e+09	8.14159e+08	2.98685e+08	3.79032e+08	8.82407e+08	5.82145e+08	6.03052e+08	3.31522e+08	8.69677e+07	2.01671e+08	3.031e+08	3.38016e+08	9.7144e+07	4.40055e+08	2.08145e+10
直接消耗系数
投入 产出		代 码	中间使用																																											最终使用
			农林牧渔产品和服务	煤炭采选产品	石油和天然气开采产品	金属矿采选产品	非金属矿和其他矿采选产品	食品和烟草	纺织品	纺织服装鞋帽皮革羽绒及其制品	木材加工品和家具	造纸印刷和文教体育用品	石油、炼焦产品和核燃料加工品	化学产品	非金属矿物制品	金属冶炼和压延加工品	金属制品	通用设备	专用设备	交通运输设备	电气机械和器材	通信设备、计算机和其他电子设备	仪器仪表	其他制造产品	废品废料	金属制品、机械和设备修理服务	电力、热力的生产和供应	燃气生产和供应	水的生产和供应	建筑	批发和零售	交通运输、仓储和邮政	住宿和餐饮	信息传输、软件和信息技术服务	金融	房地产	租赁和商务服务	科学研究和技术服务	水利、环境和公共设施管理	居民服务、修理和其他服务	教育	卫生和社会工作	文化、体育和娱乐	公共管理、社会保障和社会组织	中间使用合计	最终消费支出
																																														居民消费支出			政府消费支出
																																														农村居民	城镇居民	小计
代 码		-	01	02	03	04	05	06	07	08	09	10	11	12	13	14	15	16	17	18	19	20	21	22	23	24	25	26	27	28	29	30	31	32	33	34	35	36	37	38	39	40	41	42	TIU	FU101	FU102	THC	FU103
中间投入	农林牧渔产品和服务	01	0.129836	0.00081306	2.13153e-05	0.000400095	0.000726944	0.371686	0.212797	0.0350995	0.10515	0.0497775	6.5086e-05	0.0469442	0.000544733	0.000164254	0.000527726	0.000148342	0.000392232	5.13689e-05	3.20423e-05	0	0	0.0724179	0.00130861	0	0.000146884	3.28406e-05	0.000449659	0.00913322	0.000252079	0.00891602	0.11944	0.00177278	7.46569e-06	0.000272146	0.00885489	0.00640488	0.0780132	0.00405488	0.00551398	0.00292148	0.00379724	1.78941e-05	0.0420823
	煤炭采选产品	02	3.29585e-05	0.17827	0.00164154	0.00436736	0.00583279	0.000853579	0.0011946	0.000460715	0.00117611	0.00418715	0.0562326	0.0144287	0.0280504	0.0249448	0.00231666	0.000865198	0.00105103	0.000183676	0.000186673	0	0	0.0158635	0.00604523	0.00156096	0.125126	0.0677084	0.000515141	0.000218483	3.6711e-06	0.000643139	7.61639e-05	0	0	4.70177e-05	1.84944e-05	0.000307743	0.00166835	0.00055938	0.000635019	0.000795524	0.000443306	0.000502016
	石油和天然气开采产品	03	0	0.000114951	0.00322508	0.000361154	0.00047485	0	0	0	0	0	0.389166	0.00423053	0.000444828	0.000209228	0.000253535	0.000116847	0.000145539	6.81238e-05	0	0	0	0	0	0	0.004548	0.29202	0	0	0	0	0	0	0	0	0	0	0	0	0	0	0	0
	金属矿采选产品	04	0	0.000598948	3.4258e-07	0.134716	0.00317423	0	0	0	0	0	0.000346358	0.00369001	0.00479502	0.151703	0.00584168	0.000421224	0.000236827	4.22177e-05	0.00101927	0	0	0.000321366	0.00387294	0.000599172	7.12496e-07	0.00342832	0	0	0	0	0	0	0	0	0	0.00015379	0	0	0	0	0	0
	非金属矿和其他矿采选产品	05	4.14242e-06	0.00776205	0.163756	0.00669538	0.0225332	0.000542075	3.53902e-06	2.08914e-05	0.000174704	0.00162685	7.96226e-07	0.00719216	0.0752265	0.000919937	0.000377013	8.21607e-05	0.000474703	0.000104434	0.000909023	6.42122e-10	0	0.000113591	0.00016023	9.15509e-05	0.000714658	2.70423e-05	1.39382e-05	0.00604833	0	1.29475e-05	0	0	0	0	0	3.4808e-05	1.70001e-05	1.34661e-05	4.20098e-07	7.01305e-07	2.46646e-05	3.2649e-08
	食品和烟草	06	0.122992	0.00580905	0.00388678	0.0104936	0.0108575	0.251109	0.0041222	0.0398456	0.00641829	0.00741612	0.01388	0.0352076	0.00756975	0.0059829	0.00683001	0.00665293	0.00522901	0.00268957	0.00517522	0.00432677	0.00630559	0.0233562	0.0229367	0.00216255	0.00456122	0.00726767	0.0200019	0.00387404	0.00382055	0.0150417	0.324907	0.00741561	0.0026446	0.00470744	0.0192495	0.00907581	0.0112961	0.0325108	0.0234776	0.0187985	0.0872135	0.0159904
	纺织品	07	0.000133431	0.00116736	0.000116831	0.00185609	0.00115155	0.000737577	0.401142	0.324992	0.0146019	0.0429953	0.000449376	0.0141703	0.00546823	0.000849594	0.00304585	0.00082883	0.00306758	0.00488567	0.00199847	0.000330327	0.00106307	0.0906994	0.0220762	0.00221681	1.08318e-05	3.42914e-05	0.000113684	0.000574179	0.000222715	0.000575212	0.00530049	5.962e-05	5.87822e-05	0.000475507	0.000979795	0.00166336	0.00636259	0.00359488	0.00160435	0.0117293	0.00331767	0.00767625
	纺织服装鞋帽皮革羽绒及其制品	08	0.000320453	0.00491032	0.00202019	0.00495496	0.00382324	0.000976268	0.00458799	0.136936	0.0185063	0.00676026	0.00121299	0.00332927	0.00743316	0.00156971	0.00342888	0.00349151	0.00451489	0.00917503	0.00210824	0.000701179	0.00246972	0.00683384	0.00510698	0.00382428	0.00092592	0.00387948	0.00820534	0.00598924	0.00108762	0.00426523	0.00419653	0.000948845	0.00439585	0.00238836	0.0165926	0.000930041	0.00857445	0.00498902	0.000290597	0.00830947	0.0346007	0.0235002
	木材加工品和家具	09	0.00021226	0.0250292	0.000126855	0.00228354	0.00161167	0.000350472	0.00129663	0.000878613	0.345118	0.0173599	0.00049239	0.00116594	0.00471761	0.000875156	0.00848716	0.00450545	0.00330041	0.00703879	0.00163103	0.000479727	0.0012877	0.0249617	0.00186294	0.00279602	3.33099e-05	0.000295564	0.000180661	0.0251541	0.000422103	0.000919743	0.000733498	0.000438266	0.00052347	0.000655189	0.000662124	0.000417008	0.00216625	0.00175477	1.95401e-06	1.699e-05	0.0025976	0.00465507
	造纸印刷和文教体育用品	10	0.000133285	0.00173535	0.000481989	0.00543165	0.00208097	0.0110262	0.0032642	0.00724022	0.00991369	0.267027	0.00070886	0.00686652	0.017037	0.00098172	0.00645979	0.0071855	0.00382714	0.00226696	0.010757	0.00682911	0.00929722	0.013728	0.00877619	0.00554602	0.00173055	0.00169744	0.00349293	0.00338218	0.0105001	0.00527376	0.00301281	0.0312848	0.0243303	0.00548331	0.0794947	0.0111476	0.0112029	0.0109979	0.0174608	0.00272322	0.0590963	0.0208342
	石油、炼焦产品和核燃料加工品	11	0.00873941	0.00563008	0.0888025	0.0343378	0.0413581	0.000595763	0.000680373	0.000543014	0.00269309	0.00167102	0.101063	0.0511495	0.0261532	0.0438094	0.0043461	0.00292165	0.00278118	0.0013298	0.00150119	0.000931933	0.00138849	0.00622994	0.0151432	0.00402056	0.0308214	0.0217846	0.00194808	0.0102865	0.00186517	0.0912021	0.00157409	0.000870508	0.00165207	0.00103278	0.0375473	0.019716	0.0107922	0.00366584	0.00314534	0.000905824	0.00203419	0.00948273
	化学产品	12	0.0909924	0.0302379	0.0179335	0.0667632	0.0791211	0.015677	0.0861136	0.0554723	0.0791948	0.124	0.043606	0.41716	0.0927433	0.0179056	0.0595183	0.0321107	0.0494605	0.0486266	0.0859671	0.0505003	0.0372563	0.157966	0.125604	0.0272218	0.00124839	0.00774225	0.079421	0.0468172	0.00187083	0.012412	0.0073482	0.00617382	0.000530529	0.00124244	0.0184372	0.0544552	0.062365	0.0537729	0.0130696	0.372736	0.0147614	0.00752918
	非金属矿物制品	13	0.000230582	0.00522592	0.000589967	0.00634705	0.0249378	0.00405379	0.000823486	0.000455188	0.00690706	0.00289742	0.0080702	0.00649266	0.205258	0.0205175	0.0124436	0.00759744	0.00496911	0.0116412	0.0290111	0.0112085	0.0290656	0.0150179	0.0107155	0.00457631	0.000761682	0.000533924	0.000903249	0.194463	5.60057e-05	0.00134309	0.00033484	0.000423189	6.18375e-05	0.000106801	0.000517053	0.00249504	0.0119629	0.00114409	0.00166543	0.000550058	0.00393554	0.0026829
	金属冶炼和压延加工品	14	1.15499e-05	0.0391543	0.0184125	0.0155696	0.0123882	0.000118666	0.000288438	0.000332551	0.00755821	0.0596878	0.000202569	0.00668408	0.023226	0.352834	0.292954	0.150255	0.11776	0.0875184	0.232504	0.0267135	0.0461753	0.0601491	0.0784811	0.0968218	0.000375415	0.00273405	0.00137272	0.117265	4.82844e-05	0.00158142	4.10553e-06	2.20432e-07	0	2.21057e-06	2.26381e-06	0.00146983	0.000998876	0.00177701	9.81187e-05	3.10318e-08	0.000123315	6.68889e-08
	金属制品	15	0.00038486	0.0293997	0.00409862	0.0321329	0.0380998	0.00231345	0.000537387	0.00173496	0.0352372	0.00774255	0.000939019	0.00692623	0.0323266	0.00695046	0.137362	0.0448237	0.0420094	0.0194219	0.0378868	0.0129608	0.0331461	0.0241817	0.00977978	0.0657142	0.000359257	0.00129048	0.028882	0.0483853	0.000212608	0.00292832	0.000580085	0.000137386	6.58273e-05	0.00145708	0.0272174	0.0357542	0.00412282	0.0077557	0.00138435	0.000190807	0.000741896	0.00167341
	通用设备	16	9.37894e-05	0.0301482	0.010198	0.0377826	0.0346799	0.00126915	0.00229409	0.00152518	0.00924804	0.00354895	0.0103812	0.00694612	0.0268663	0.0223227	0.0359324	0.218188	0.113244	0.0541964	0.0391329	0.0048058	0.0297308	0.0218331	0.0106287	0.0523813	0.00430477	0.00376019	0.00707475	0.00578137	0.000249052	0.00958497	0.000290253	0.000138728	0.000453935	0.000276918	0.00066514	0.00169058	0.00257241	0.00111202	0.000762989	8.04561e-05	0.000373703	0.000354852
	专用设备	17	0.00688652	0.0322028	0.0266788	0.0444687	0.0746182	0.00134049	0.00404838	0.00514075	0.00503952	0.0073472	0.00501238	0.00371383	0.00958502	0.0039067	0.0158725	0.00633137	0.135813	0.00241084	0.00475456	0.00432338	0.0196766	0.00423739	0.00911729	0.0167702	0.000640763	0.00237573	0.00293781	0.00595783	1.16031e-05	0.00247534	0.000151619	4.80804e-05	0.000988087	0.000435366	4.57842e-06	0.000180947	0.000903399	0.000659338	2.46213e-05	0.028918	6.80352e-05	4.46206e-05
	交通运输设备	18	0.00103609	0.00129372	0.000778802	0.00670555	0.014962	0.000108432	4.07293e-05	0.00010937	0.000106644	0.000264296	0.000701393	0.000210584	0.00720657	0.000418472	0.00175123	0.0130239	0.0313323	0.327296	0.000318267	0.000473662	0.00203268	0.000912112	0.00423808	0.10294	7.95569e-05	0.000353277	0.000266153	0.00123089	0.00288989	0.0846199	0.00102004	0.00572361	0.000669452	0.000145687	0.0460107	0.0102902	0.0253156	0.0475549	7.46645e-06	0.000971618	0.00238199	0.0133471
	电气机械和器材	19	0.000139047	0.00787213	0.00280325	0.00997108	0.0155321	0.000405332	0.000495643	0.000665966	0.00129185	0.0024383	0.00263178	0.00187309	0.00291676	0.001463	0.00527009	0.0659178	0.0427337	0.03077	0.15704	0.0449608	0.0557597	0.0160722	0.0912914	0.080522	0.0476538	0.00147487	0.00136134	0.0405737	0.0110599	0.00124311	0.000298226	0.0387196	0.000111296	0.00102973	0.0426135	0.0263131	0.016475	0.0160929	2.87602e-05	0.00207977	0.00310244	0.00251868
	通信设备、计算机和其他电子设备	20	3.11608e-05	0.00641417	0.00119889	0.00239444	0.00245546	0.000101253	0.000137396	0.000332436	0.000667738	0.0050328	0.00315553	0.00136405	0.000826474	0.000451996	0.00168962	0.0551363	0.040667	0.019979	0.0567816	0.499477	0.184757	0.0157771	0.000959089	0.0343311	0.000731912	0.00157474	0.000873359	0.00316917	0.0054052	0.0014551	0.000350089	0.10073	0.000889531	0.000872361	0.0453465	0.0742579	0.00331405	0.0432944	0.00163184	0.00084624	0.00186127	0.00317658
	仪器仪表	21	0.000100651	0.000412565	0.0101417	0.000939601	0.00289765	9.75489e-05	4.48373e-05	1.10775e-05	0.000318229	0.000261438	0.00333481	0.00048906	0.000898261	0.000558124	0.00190599	0.00684833	0.006819	0.00839345	0.00547834	0.0030573	0.133662	0.00335869	2.71317e-05	0.011765	0.0256611	0.00325895	0.0056829	0.000658616	2.49054e-05	0.000188557	1.2258e-05	0.00249408	1.22443e-05	5.26965e-05	0.000120872	0.0290809	0.00527607	0.00339787	0.00665651	0.000509425	0.00206254	0.00148413
	其他制造产品	22	0.000122735	0.00310407	0.000167707	0.000270202	0.00104149	5.90445e-05	0.000110291	0.00379936	0.000113779	0.00171137	0.000534346	0.000133035	0.000300229	0.000219001	0.000662374	0.000534555	0.000900628	0.000506497	0.00040669	0.00135865	0.000240678	0.0297552	5.07895e-05	0.000294565	5.95888e-05	5.58272e-05	2.01855e-05	0.000872081	2.5953e-05	0.00017215	0.000266695	6.21937e-05	0.000296343	0.00131599	0.0170748	0.00834747	0.00599148	0.00720298	2.99628e-07	0.000174324	0.00253421	7.88985e-06
	废品废料	23	1.28745e-06	0.000196661	1.65277e-05	3.49628e-05	0.000310862	6.71056e-05	1.24195e-05	3.6128e-05	4.56342e-05	0.0163276	2.20332e-05	0.000921824	0.00360186	0.0347878	0.009126	0.00111006	0.000176008	0.000306205	1.74579e-05	6.3773e-05	0.00037077	6.46541e-05	0.109643	0	0	0	0	0	0	0	0	0	0	0	0	0	0	0	0	0	0	0
	金属制品、机械和设备修理服务	24	0.000191818	0.00103411	0.00130502	0.0021151	0.0035	0.000257242	0.000574563	0.000405388	0.000811661	0.000650429	0.001068	0.000797013	0.00230033	0.00112685	0.00123094	0.00111874	0.00113342	0.000682318	0.000634179	0.000410121	0.000552266	0.000940355	0.00161554	0.0042125	0.00359197	0.00212963	0.00239824	0.000245544	4.43407e-05	0.00130324	4.59274e-05	0.000341735	2.18119e-05	0.000192896	6.80121e-05	0.000229637	0.000755403	0.00132537	0.000137814	0.000136767	0.000216547	5.70816e-05
	电力、热力的生产和供应	25	0.00672348	0.0469596	0.0485377	0.0894112	0.0591381	0.00462356	0.0149237	0.00439437	0.0147436	0.0160636	0.0360309	0.0397727	0.0440652	0.0610833	0.0434168	0.0140826	0.0122279	0.00646298	0.00916321	0.00649371	0.00536817	0.00701852	0.0428401	0.0232091	0.391931	0.029002	0.152331	0.0117451	0.00842202	0.00796769	0.00496004	0.00660726	0.00286242	0.00376812	0.00178062	0.00332025	0.0195123	0.0086869	0.00323023	0.00384806	0.00442595	0.00574838
	燃气生产和供应	26	9.07256e-06	3.3879e-05	0.000126419	1.4789e-05	6.34288e-05	3.64837e-05	1.46331e-05	2.66588e-05	8.96608e-06	0.000102025	0.00240188	0.00154879	0.000335766	0.000463317	0.0010887	0.00165763	0.00011713	9.43438e-06	7.45363e-05	8.36531e-05	3.21699e-05	0.00308493	0.000573333	5.34109e-05	0.00210053	0.163334	0.000283013	1.23338e-05	2.56822e-05	0.0166065	0.00303336	3.38559e-05	4.02842e-05	0.00238024	0.000282017	0.000214351	0.00338461	0.00409508	0.00101565	0.000486847	0.00119523	0.000300338
	水的生产和供应	27	3.78458e-05	0.000796531	0.000182383	0.00197485	0.0016613	0.000623898	0.000463688	0.000267881	0.000687884	0.000759197	0.00021011	0.000780129	0.00131431	0.000476006	0.000670778	0.000663419	0.000358521	0.000232551	0.000402045	0.000345858	0.000458262	0.00460586	0.00624363	0.000897787	0.00198947	0.000643412	0.0485402	0.000946947	0.000220747	0.000332297	0.00152787	9.52663e-05	0.000368984	0.000560831	9.39529e-05	0.000458988	0.00323147	0.00253023	0.000812723	0.000682089	0.000464706	0.000641223
	建筑	28	8.52902e-05	0.00384805	0.00130026	0.0030183	0.00516324	0.00101572	0.000703768	0.0011484	0.00179259	0.00194955	0.00257247	0.00128932	0.00251343	0.00123948	0.00259638	0.00195433	0.00132035	0.00128435	0.00126423	0.00184979	0.00162419	0.00243575	0.00681297	0.0023625	0.00479292	0.00270855	0.00822567	0.0320862	0.0024858	0.00807543	0.00288654	0.00288828	0.00455323	0.0229403	0.00202414	0.0040627	0.0181575	0.0046659	0.00356472	0.00211915	0.00759906	0.010006
	批发和零售	29	0.0115526	0.0233293	0.00806511	0.0247595	0.0316835	0.0440742	0.0392908	0.071502	0.0300413	0.0414454	0.0248259	0.0359225	0.0320671	0.0122977	0.0325502	0.0370842	0.0352966	0.0512976	0.0369817	0.043515	0.0390432	0.0505662	0.03625	0.0304123	0.0154308	0.0161116	0.0204786	0.025938	0.0340452	0.0245783	0.0496152	0.0259813	0.00887507	0.00443136	0.0476856	0.0312136	0.0228851	0.0289864	0.00837577	0.0306237	0.0449257	0.018909
	交通运输、仓储和邮政	30	0.0108986	0.033447	0.00584536	0.0443376	0.053508	0.0232255	0.0160364	0.0187625	0.0332175	0.0307661	0.0266068	0.0302337	0.0500395	0.0253679	0.0346385	0.0322652	0.0297367	0.0259679	0.0253494	0.0163536	0.0286749	0.0287255	0.0694507	0.0227796	0.014634	0.0437253	0.0156393	0.0422813	0.0360043	0.159735	0.0168665	0.0139292	0.0193088	0.00732191	0.0590991	0.0360971	0.0386617	0.0260378	0.0241842	0.0122121	0.0444246	0.0632103
	住宿和餐饮	31	0.000953574	0.00697188	0.00143955	0.0114616	0.00947411	0.00387786	0.00234592	0.00295633	0.00520152	0.00520125	0.00197331	0.00644162	0.00890018	0.00264865	0.00814734	0.00826459	0.00970912	0.00385819	0.00625396	0.00370179	0.0137815	0.00619687	0.0129407	0.00859344	0.00259294	0.0075334	0.00897698	0.00714074	0.0065351	0.0177815	0.0016402	0.00656828	0.03073	0.00556982	0.0465482	0.0333566	0.0136188	0.0132454	0.016402	0.00474564	0.0291514	0.0396871
	信息传输、软件和信息技术服务	32	0.000964741	0.0022938	0.000892449	0.00601545	0.00555717	0.0010366	0.00138063	0.00256126	0.00267935	0.00260553	0.000879156	0.00178217	0.00382118	0.0012525	0.00364013	0.00429	0.00348101	0.00107564	0.00216741	0.00759226	0.0047079	0.00223957	0.00609753	0.00317109	0.00551521	0.00350516	0.0174987	0.0161897	0.00393095	0.0108895	0.0038328	0.132947	0.0231379	0.00485187	0.00703789	0.00509013	0.0127657	0.00469707	0.0121458	0.0114565	0.0130771	0.0302552
	金融	33	0.0102064	0.0742133	0.01378	0.0471441	0.0503115	0.0094604	0.0107087	0.00965878	0.0189292	0.0226411	0.0232949	0.0221904	0.0309707	0.0411634	0.0258842	0.0223098	0.0239497	0.0153605	0.0188411	0.0247265	0.0279698	0.0274587	0.0542431	0.0177786	0.0604134	0.0883142	0.0920657	0.0360654	0.0403648	0.0887324	0.0108329	0.0345959	0.0675186	0.104083	0.0719223	0.040538	0.0603834	0.0195477	0.0260886	0.0104323	0.0193954	0.0258693
	房地产	34	1.71593e-05	0.000526634	0.000223084	0.000175726	0.000712665	0.000302622	0.00036938	0.000949057	0.00118297	0.00147227	0.000433975	0.000591304	0.00121567	0.000341752	0.00136826	0.00121894	0.00117082	0.000446873	0.000949795	0.00105767	0.00304842	0.00122038	0.00309876	0.000582988	9.9821e-05	0.00361392	0.000242339	0.000133739	0.0656144	0.00472132	0.0109542	0.0261993	0.0560993	0.0451534	0.012504	0.00728336	0.00492482	0.0561406	0.00882784	0.00648664	0.0161221	0.0115668
	租赁和商务服务	35	0.000372016	0.0431424	0.00716001	0.0398929	0.0361711	0.0146615	0.00483496	0.012815	0.0125244	0.0253119	0.014862	0.0230313	0.0190364	0.00873724	0.0183949	0.0226151	0.0209328	0.0188325	0.0201528	0.0173738	0.0151162	0.00947034	0.0272077	0.0240227	0.00604548	0.0124174	0.00538141	0.0104279	0.11814	0.0154289	0.0104382	0.0504767	0.0723819	0.0521732	0.0750229	0.0260809	0.0203907	0.0203274	0.00540552	0.00117843	0.0227777	0.0172662
	科学研究和技术服务	36	0.00514298	0.0111387	0.00863659	0.01782	0.0251624	0.0021145	0.00102188	0.00276091	0.00446888	0.00488504	0.00122672	0.00987174	0.00634611	0.00606578	0.00682031	0.0126821	0.0139075	0.0156737	0.00812404	0.0136909	0.0151481	0.00358815	0.00376571	0.00273888	0.00513142	0.00148712	0.00256537	0.0465299	0.00292669	0.00140266	1.98816e-05	0.00775936	0.000956499	0.000164992	0.000311887	0.140557	0.00255711	5.47705e-05	0.00379375	0.000454359	0.000532989	0.000344074
	水利、环境和公共设施管理	37	0.00116726	0.000753469	0.000518033	0.00231991	0.00406549	0.000409967	0.00172039	0.000224816	0.000324543	0.0019827	0.000860229	0.00170588	0.000772411	0.00101072	0.000432542	0.000798375	0.000360514	0.000405518	0.000413712	0.000244391	0.000385493	0.00134468	0.00114509	0.000144218	0.00392309	0.00186935	0.0828499	0.000211489	0.000681601	0.00049259	0.000239192	0.000476442	0.000893737	0.000347169	0.00533963	0.000318375	0.0154729	0.000870783	0.000398746	0.000398379	0.0016392	0.00232372
	居民服务、修理和其他服务	38	0.000767313	0.00983068	0.00232826	0.00277369	0.0092539	0.00183229	0.00098884	0.00155914	0.00241235	0.00371496	0.00276492	0.00294448	0.0049568	0.00253529	0.00563667	0.00520531	0.00464541	0.00588009	0.00417511	0.00262737	0.00408883	0.00306721	0.00663968	0.00276676	0.0025123	0.00490512	0.009405	0.00575713	0.00808918	0.0177416	0.00323596	0.00253603	0.00331885	0.00202004	0.00761242	0.0117086	0.0415183	0.0176001	0.0092811	0.00630704	0.0126945	0.0174046
	教育	39	0.000147381	0.00153747	0.000154714	0.000943185	0.000577117	0.000216389	0.00012175	0.000250835	0.000319372	0.000371949	0.000223491	0.000304741	0.000522658	0.000149969	0.000575462	0.000517263	0.000506852	0.000314306	0.000270973	0.000222702	0.00067589	0.000638965	0.000731997	0.00128418	0.000176502	0.000659469	0.00143573	0.000757526	0.000827862	0.000841908	0.000341044	0.000771615	0.00380854	0.00046678	0.000572604	0.00176017	0.00321191	0.000967229	0.013539	0.00237408	0.00175454	0.00898534
	卫生和社会工作	40	0.000129842	0.00119292	0.000119768	0.000942226	0.00144854	8.78442e-05	0.000135771	0.000298769	0.000349978	0.000416871	0.00287009	0.000191869	0.000766697	0.000506215	0.0010857	0.00121096	0.000948713	0.000589496	0.000640915	0.000198356	0.000911225	0.000220965	0.00063316	0	0.000710462	0.00146011	8.73161e-05	0.000562144	0.000533411	0.000637488	9.68914e-05	6.96668e-06	0.000463024	5.22616e-06	1.6569e-05	0.000135795	0.000390329	0.000424312	0.000608314	0.00892214	0.00076432	0.00576478
	文化、体育和娱乐	41	4.57182e-05	0.00221451	0.000632767	0.00373165	0.00213667	0.000829406	0.000900945	0.00118038	0.00155657	0.00156816	0.000679457	0.00151396	0.0026203	0.00111415	0.00216387	0.00272382	0.00193078	0.000880555	0.00169153	0.00116752	0.00232518	0.00216175	0.00371037	0.00166352	0.00243919	0.0034919	0.00616206	0.00187018	0.00130118	0.00257492	0.00232055	0.00313866	0.00984212	0.00261979	0.00230506	0.00299482	0.00410545	0.00342493	0.00351216	0.00174138	0.0446357	0.0120241
	公共管理、社会保障和社会组织	42	0.000572743	0.000724846	0.000654723	0.00181664	0.0011022	0.000507495	0.000318994	0.00042527	0.000861896	0.000687278	0.00028307	0.000752447	0.00098789	0.00080528	0.00105683	0.00113834	0.00102047	0.0028079	0.000963151	0.00178262	0.0012123	0.00119695	0.000844737	0.0056457	0.000441845	0.000808819	0.00100192	0.000779255	0.000800871	0.000916682	0.000309304	0.00298	0.00128438	0.00261522	0.0150912	0.00164393	0.00237464	0.00224052	0.00185258	0.000834728	0.00164782	0.00917464
	中间投入合计	TII	0.412421	0.681491	0.459	0.729946	0.69536	0.772681	0.820891	0.74778	0.781596	0.792676	0.786276	0.822956	0.796749	0.86273	0.807801	0.800897	0.77366	0.790964	0.81313	0.81694	0.75881	0.760032	0.82267	0.668476	0.774968	0.811051	0.639285	0.769515	0.371023	0.625614	0.593093	0.515774	0.344157	0.283665	0.716728	0.641251	0.557693	0.461774	0.220637	0.558698	0.492516	0.395016
增加值	劳动者报酬	VA001	0.593246	0.172538	0.145735	0.0867855	0.131272	0.0641781	0.0810073	0.14437	0.0986886	0.0913073	0.0284563	0.0609687	0.0736845	0.0513314	0.0775764	0.0825154	0.0971093	0.076106	0.0750287	0.100469	0.106846	0.117057	0.0481291	0.202001	0.0593541	0.0705227	0.169026	0.144011	0.264732	0.231511	0.286958	0.181026	0.197544	0.105528	0.157661	0.2198	0.311429	0.392461	0.672495	0.387739	0.304657	0.547431
	生产税净额	VA002	-0.0367098	0.0866217	0.127362	0.0711852	0.0645437	0.0708284	0.0279725	0.0343241	0.0362318	0.0317331	0.119999	0.0357119	0.0349864	0.0271866	0.0319519	0.0311237	0.0363516	0.0381944	0.0289382	0.0136999	0.0288861	0.026925	0.0344539	0.0374939	0.0256461	0.0245337	-0.0129141	0.0326675	0.148907	-0.013231	0.0247944	0.0274054	0.0841487	0.126116	0.0201461	0.0239584	-0.0121998	0.0490259	-0.00321842	0.00301435	0.0297684	-0.00485992
	固定资产折旧	VA003	0.0192426	0.0459162	0.161623	0.0367739	0.0335803	0.0211579	0.0219655	0.0183686	0.0233116	0.0259587	0.0206648	0.0279857	0.0305531	0.0306007	0.022953	0.0231603	0.027977	0.021464	0.0218126	0.0240933	0.0235091	0.0277893	0.0266718	0.034906	0.0665404	0.0298431	0.103857	0.0080464	0.0263942	0.090819	0.0372016	0.132852	0.0114385	0.361185	0.0449359	0.0272799	0.0702347	0.0238643	0.0846071	0.0440159	0.076976	0.0528001
	营业盈余	VA004	0.0118004	0.0134324	0.10628	0.0753096	0.0752439	0.0711542	0.0481637	0.0551578	0.0601722	0.0583251	0.0446038	0.0523778	0.0640272	0.028151	0.0597176	0.0623039	0.0649023	0.0732713	0.06109	0.0447969	0.0819494	0.0681965	0.0680748	0.057124	0.0734909	0.0640497	0.100746	0.0457608	0.188944	0.0652872	0.057953	0.142942	0.362712	0.123506	0.0605296	0.0877108	0.0728436	0.0728753	0.0254801	0.00653358	0.0960827	0.00961239
	增加值合计	TVA	0.587579	0.318509	0.541	0.270054	0.30464	0.227319	0.179109	0.25222	0.218404	0.207324	0.213724	0.177044	0.203251	0.13727	0.192199	0.199103	0.22634	0.209036	0.18687	0.18306	0.24119	0.239968	0.17733	0.331524	0.225032	0.188949	0.360715	0.230485	0.628977	0.374386	0.406907	0.484226	0.655843	0.716335	0.283272	0.358749	0.442307	0.538226	0.779363	0.441302	0.507484	0.604984
总投入		TI	1	1	1	1	1	1	1	1	1	1	1	1	1	1	1	1	1	1	1	1	1	1	1	1	1	1	1	1	1	1	1	1	1	1	1	1	1	1	1	1	1	1
直接消耗系数
投入 产出		代 码	中间使用
			农林牧渔产品和服务	煤炭采选产品	石油和天然气开采产品	金属矿采选产品	非金属矿和其他矿采选产品	食品和烟草	纺织品	纺织服装鞋帽皮革羽绒及其制品	木材加工品和家具	造纸印刷和文教体育用品	石油、炼焦产品和核燃料加工品	化学产品	非金属矿物制品	金属冶炼和压延加工品	金属制品	通用设备	专用设备	交通运输设备	电气机械和器材	通信设备、计算机和其他电子设备	仪器仪表	其他制造产品	废品废料	金属制品、机械和设备修理服务	电力、热力的生产和供应	燃气生产和供应	水的生产和供应	建筑	批发和零售	交通运输、仓储和邮政	住宿和餐饮	信息传输、软件和信息技术服务	金融	房地产	租赁和商务服务	科学研究和技术服务	水利、环境和公共设施管理	居民服务、修理和其他服务	教育	卫生和社会工作	文化、体育和娱乐	公共管理、社会保障和社会组织	中间使用合计
代 码		-	01	02	03	04	05	06	07	08	09	10	11	12	13	14	15	16	17	18	19	20	21	22	23	24	25	26	27	28	29	30	31	32	33	34	35	36	37	38	39	40	41	42
中间投入	农林牧渔产品和服务	01	0.129836	0.00081306	2.13153e-05	0.000400095	0.000726944	0.371686	0.212797	0.0350995	0.10515	0.0497775	6.5086e-05	0.0469442	0.000544733	0.000164254	0.000527726	0.000148342	0.000392232	5.13689e-05	3.20423e-05	0	0	0.0724179	0.00130861	0	0.000146884	3.28406e-05	0.000449659	0.00913322	0.000252079	0.00891602	0.11944	0.00177278	7.46569e-06	0.000272146	0.00885489	0.00640488	0.0780132	0.00405488	0.00551398	0.00292148	0.00379724	1.78941e-05
	煤炭采选产品	02	3.29585e-05	0.17827	0.00164154	0.00436736	0.00583279	0.000853579	0.0011946	0.000460715	0.00117611	0.00418715	0.0562326	0.0144287	0.0280504	0.0249448	0.00231666	0.000865198	0.00105103	0.000183676	0.000186673	0	0	0.0158635	0.00604523	0.00156096	0.125126	0.0677084	0.000515141	0.000218483	3.6711e-06	0.000643139	7.61639e-05	0	0	4.70177e-05	1.84944e-05	0.000307743	0.00166835	0.00055938	0.000635019	0.000795524	0.000443306	0.000502016
	石油和天然气开采产品	03	0	0.000114951	0.00322508	0.000361154	0.00047485	0	0	0	0	0	0.389166	0.00423053	0.000444828	0.000209228	0.000253535	0.000116847	0.000145539	6.81238e-05	0	0	0	0	0	0	0.004548	0.29202	0	0	0	0	0	0	0	0	0	0	0	0	0	0	0	0
	金属矿采选产品	04	0	0.000598948	3.4258e-07	0.134716	0.00317423	0	0	0	0	0	0.000346358	0.00369001	0.00479502	0.151703	0.00584168	0.000421224	0.000236827	4.22177e-05	0.00101927	0	0	0.000321366	0.00387294	0.000599172	7.12496e-07	0.00342832	0	0	0	0	0	0	0	0	0	0.00015379	0	0	0	0	0	0
	非金属矿和其他矿采选产品	05	4.14242e-06	0.00776205	0.163756	0.00669538	0.0225332	0.000542075	3.53902e-06	2.08914e-05	0.000174704	0.00162685	7.96226e-07	0.00719216	0.0752265	0.000919937	0.000377013	8.21607e-05	0.000474703	0.000104434	0.000909023	6.42122e-10	0	0.000113591	0.00016023	9.15509e-05	0.000714658	2.70423e-05	1.39382e-05	0.00604833	0	1.29475e-05	0	0	0	0	0	3.4808e-05	1.70001e-05	1.34661e-05	4.20098e-07	7.01305e-07	2.46646e-05	3.2649e-08
	食品和烟草	06	0.122992	0.00580905	0.00388678	0.0104936	0.0108575	0.251109	0.0041222	0.0398456	0.00641829	0.00741612	0.01388	0.0352076	0.00756975	0.0059829	0.00683001	0.00665293	0.00522901	0.00268957	0.00517522	0.00432677	0.00630559	0.0233562	0.0229367	0.00216255	0.00456122	0.00726767	0.0200019	0.00387404	0.00382055	0.0150417	0.324907	0.00741561	0.0026446	0.00470744	0.0192495	0.00907581	0.0112961	0.0325108	0.0234776	0.0187985	0.0872135	0.0159904
	纺织品	07	0.000133431	0.00116736	0.000116831	0.00185609	0.00115155	0.000737577	0.401142	0.324992	0.0146019	0.0429953	0.000449376	0.0141703	0.00546823	0.000849594	0.00304585	0.00082883	0.00306758	0.00488567	0.00199847	0.000330327	0.00106307	0.0906994	0.0220762	0.00221681	1.08318e-05	3.42914e-05	0.000113684	0.000574179	0.000222715	0.000575212	0.00530049	5.962e-05	5.87822e-05	0.000475507	0.000979795	0.00166336	0.00636259	0.00359488	0.00160435	0.0117293	0.00331767	0.00767625
	纺织服装鞋帽皮革羽绒及其制品	08	0.000320453	0.00491032	0.00202019	0.00495496	0.00382324	0.000976268	0.00458799	0.136936	0.0185063	0.00676026	0.00121299	0.00332927	0.00743316	0.00156971	0.00342888	0.00349151	0.00451489	0.00917503	0.00210824	0.000701179	0.00246972	0.00683384	0.00510698	0.00382428	0.00092592	0.00387948	0.00820534	0.00598924	0.00108762	0.00426523	0.00419653	0.000948845	0.00439585	0.00238836	0.0165926	0.000930041	0.00857445	0.00498902	0.000290597	0.00830947	0.0346007	0.0235002
	木材加工品和家具	09	0.00021226	0.0250292	0.000126855	0.00228354	0.00161167	0.000350472	0.00129663	0.000878613	0.345118	0.0173599	0.00049239	0.00116594	0.00471761	0.000875156	0.00848716	0.00450545	0.00330041	0.00703879	0.00163103	0.000479727	0.0012877	0.0249617	0.00186294	0.00279602	3.33099e-05	0.000295564	0.000180661	0.0251541	0.000422103	0.000919743	0.000733498	0.000438266	0.00052347	0.000655189	0.000662124	0.000417008	0.00216625	0.00175477	1.95401e-06	1.699e-05	0.0025976	0.00465507
	造纸印刷和文教体育用品	10	0.000133285	0.00173535	0.000481989	0.00543165	0.00208097	0.0110262	0.0032642	0.00724022	0.00991369	0.267027	0.00070886	0.00686652	0.017037	0.00098172	0.00645979	0.0071855	0.00382714	0.00226696	0.010757	0.00682911	0.00929722	0.013728	0.00877619	0.00554602	0.00173055	0.00169744	0.00349293	0.00338218	0.0105001	0.00527376	0.00301281	0.0312848	0.0243303	0.00548331	0.0794947	0.0111476	0.0112029	0.0109979	0.0174608	0.00272322	0.0590963	0.0208342
	石油、炼焦产品和核燃料加工品	11	0.00873941	0.00563008	0.0888025	0.0343378	0.0413581	0.000595763	0.000680373	0.000543014	0.00269309	0.00167102	0.101063	0.0511495	0.0261532	0.0438094	0.0043461	0.00292165	0.00278118	0.0013298	0.00150119	0.000931933	0.00138849	0.00622994	0.0151432	0.00402056	0.0308214	0.0217846	0.00194808	0.0102865	0.00186517	0.0912021	0.00157409	0.000870508	0.00165207	0.00103278	0.0375473	0.019716	0.0107922	0.00366584	0.00314534	0.000905824	0.00203419	0.00948273
	化学产品	12	0.0909924	0.0302379	0.0179335	0.0667632	0.0791211	0.015677	0.0861136	0.0554723	0.0791948	0.124	0.043606	0.41716	0.0927433	0.0179056	0.0595183	0.0321107	0.0494605	0.0486266	0.0859671	0.0505003	0.0372563	0.157966	0.125604	0.0272218	0.00124839	0.00774225	0.079421	0.0468172	0.00187083	0.012412	0.0073482	0.00617382	0.000530529	0.00124244	0.0184372	0.0544552	0.062365	0.0537729	0.0130696	0.372736	0.0147614	0.00752918
	非金属矿物制品	13	0.000230582	0.00522592	0.000589967	0.00634705	0.0249378	0.00405379	0.000823486	0.000455188	0.00690706	0.00289742	0.0080702	0.00649266	0.205258	0.0205175	0.0124436	0.00759744	0.00496911	0.0116412	0.0290111	0.0112085	0.0290656	0.0150179	0.0107155	0.00457631	0.000761682	0.000533924	0.000903249	0.194463	5.60057e-05	0.00134309	0.00033484	0.000423189	6.18375e-05	0.000106801	0.000517053	0.00249504	0.0119629	0.00114409	0.00166543	0.000550058	0.00393554	0.0026829
	金属冶炼和压延加工品	14	1.15499e-05	0.0391543	0.0184125	0.0155696	0.0123882	0.000118666	0.000288438	0.000332551	0.00755821	0.0596878	0.000202569	0.00668408	0.023226	0.352834	0.292954	0.150255	0.11776	0.0875184	0.232504	0.0267135	0.0461753	0.0601491	0.0784811	0.0968218	0.000375415	0.00273405	0.00137272	0.117265	4.82844e-05	0.00158142	4.10553e-06	2.20432e-07	0	2.21057e-06	2.26381e-06	0.00146983	0.000998876	0.00177701	9.81187e-05	3.10318e-08	0.000123315	6.68889e-08
	金属制品	15	0.00038486	0.0293997	0.00409862	0.0321329	0.0380998	0.00231345	0.000537387	0.00173496	0.0352372	0.00774255	0.000939019	0.00692623	0.0323266	0.00695046	0.137362	0.0448237	0.0420094	0.0194219	0.0378868	0.0129608	0.0331461	0.0241817	0.00977978	0.0657142	0.000359257	0.00129048	0.028882	0.0483853	0.000212608	0.00292832	0.000580085	0.000137386	6.58273e-05	0.00145708	0.0272174	0.0357542	0.00412282	0.0077557	0.00138435	0.000190807	0.000741896	0.00167341
	通用设备	16	9.37894e-05	0.0301482	0.010198	0.0377826	0.0346799	0.00126915	0.00229409	0.00152518	0.00924804	0.00354895	0.0103812	0.00694612	0.0268663	0.0223227	0.0359324	0.218188	0.113244	0.0541964	0.0391329	0.0048058	0.0297308	0.0218331	0.0106287	0.0523813	0.00430477	0.00376019	0.00707475	0.00578137	0.000249052	0.00958497	0.000290253	0.000138728	0.000453935	0.000276918	0.00066514	0.00169058	0.00257241	0.00111202	0.000762989	8.04561e-05	0.000373703	0.000354852
	专用设备	17	0.00688652	0.0322028	0.0266788	0.0444687	0.0746182	0.00134049	0.00404838	0.00514075	0.00503952	0.0073472	0.00501238	0.00371383	0.00958502	0.0039067	0.0158725	0.00633137	0.135813	0.00241084	0.00475456	0.00432338	0.0196766	0.00423739	0.00911729	0.0167702	0.000640763	0.00237573	0.00293781	0.00595783	1.16031e-05	0.00247534	0.000151619	4.80804e-05	0.000988087	0.000435366	4.57842e-06	0.000180947	0.000903399	0.000659338	2.46213e-05	0.028918	6.80352e-05	4.46206e-05
	交通运输设备	18	0.00103609	0.00129372	0.000778802	0.00670555	0.014962	0.000108432	4.07293e-05	0.00010937	0.000106644	0.000264296	0.000701393	0.000210584	0.00720657	0.000418472	0.00175123	0.0130239	0.0313323	0.327296	0.000318267	0.000473662	0.00203268	0.000912112	0.00423808	0.10294	7.95569e-05	0.000353277	0.000266153	0.00123089	0.00288989	0.0846199	0.00102004	0.00572361	0.000669452	0.000145687	0.0460107	0.0102902	0.0253156	0.0475549	7.46645e-06	0.000971618	0.00238199	0.0133471
	电气机械和器材	19	0.000139047	0.00787213	0.00280325	0.00997108	0.0155321	0.000405332	0.000495643	0.000665966	0.00129185	0.0024383	0.00263178	0.00187309	0.00291676	0.001463	0.00527009	0.0659178	0.0427337	0.03077	0.15704	0.0449608	0.0557597	0.0160722	0.0912914	0.080522	0.0476538	0.00147487	0.00136134	0.0405737	0.0110599	0.00124311	0.000298226	0.0387196	0.000111296	0.00102973	0.0426135	0.0263131	0.016475	0.0160929	2.87602e-05	0.00207977	0.00310244	0.00251868
	通信设备、计算机和其他电子设备	20	3.11608e-05	0.00641417	0.00119889	0.00239444	0.00245546	0.000101253	0.000137396	0.000332436	0.000667738	0.0050328	0.00315553	0.00136405	0.000826474	0.000451996	0.00168962	0.0551363	0.040667	0.019979	0.0567816	0.499477	0.184757	0.0157771	0.000959089	0.0343311	0.000731912	0.00157474	0.000873359	0.00316917	0.0054052	0.0014551	0.000350089	0.10073	0.000889531	0.000872361	0.0453465	0.0742579	0.00331405	0.0432944	0.00163184	0.00084624	0.00186127	0.00317658
	仪器仪表	21	0.000100651	0.000412565	0.0101417	0.000939601	0.00289765	9.75489e-05	4.48373e-05	1.10775e-05	0.000318229	0.000261438	0.00333481	0.00048906	0.000898261	0.000558124	0.00190599	0.00684833	0.006819	0.00839345	0.00547834	0.0030573	0.133662	0.00335869	2.71317e-05	0.011765	0.0256611	0.00325895	0.0056829	0.000658616	2.49054e-05	0.000188557	1.2258e-05	0.00249408	1.22443e-05	5.26965e-05	0.000120872	0.0290809	0.00527607	0.00339787	0.00665651	0.000509425	0.00206254	0.00148413
	其他制造产品	22	0.000122735	0.00310407	0.000167707	0.000270202	0.00104149	5.90445e-05	0.000110291	0.00379936	0.000113779	0.00171137	0.000534346	0.000133035	0.000300229	0.000219001	0.000662374	0.000534555	0.000900628	0.000506497	0.00040669	0.00135865	0.000240678	0.0297552	5.07895e-05	0.000294565	5.95888e-05	5.58272e-05	2.01855e-05	0.000872081	2.5953e-05	0.00017215	0.000266695	6.21937e-05	0.000296343	0.00131599	0.0170748	0.00834747	0.00599148	0.00720298	2.99628e-07	0.000174324	0.00253421	7.88985e-06
	废品废料	23	1.28745e-06	0.000196661	1.65277e-05	3.49628e-05	0.000310862	6.71056e-05	1.24195e-05	3.6128e-05	4.56342e-05	0.0163276	2.20332e-05	0.000921824	0.00360186	0.0347878	0.009126	0.00111006	0.000176008	0.000306205	1.74579e-05	6.3773e-05	0.00037077	6.46541e-05	0.109643	0	0	0	0	0	0	0	0	0	0	0	0	0	0	0	0	0	0	0
	金属制品、机械和设备修理服务	24	0.000191818	0.00103411	0.00130502	0.0021151	0.0035	0.000257242	0.000574563	0.000405388	0.000811661	0.000650429	0.001068	0.000797013	0.00230033	0.00112685	0.00123094	0.00111874	0.00113342	0.000682318	0.000634179	0.000410121	0.000552266	0.000940355	0.00161554	0.0042125	0.00359197	0.00212963	0.00239824	0.000245544	4.43407e-05	0.00130324	4.59274e-05	0.000341735	2.18119e-05	0.000192896	6.80121e-05	0.000229637	0.000755403	0.00132537	0.000137814	0.000136767	0.000216547	5.70816e-05
	电力、热力的生产和供应	25	0.00672348	0.0469596	0.0485377	0.0894112	0.0591381	0.00462356	0.0149237	0.00439437	0.0147436	0.0160636	0.0360309	0.0397727	0.0440652	0.0610833	0.0434168	0.0140826	0.0122279	0.00646298	0.00916321	0.00649371	0.00536817	0.00701852	0.0428401	0.0232091	0.391931	0.029002	0.152331	0.0117451	0.00842202	0.00796769	0.00496004	0.00660726	0.00286242	0.00376812	0.00178062	0.00332025	0.0195123	0.0086869	0.00323023	0.00384806	0.00442595	0.00574838
	燃气生产和供应	26	9.07256e-06	3.3879e-05	0.000126419	1.4789e-05	6.34288e-05	3.64837e-05	1.46331e-05	2.66588e-05	8.96608e-06	0.000102025	0.00240188	0.00154879	0.000335766	0.000463317	0.0010887	0.00165763	0.00011713	9.43438e-06	7.45363e-05	8.36531e-05	3.21699e-05	0.00308493	0.000573333	5.34109e-05	0.00210053	0.163334	0.000283013	1.23338e-05	2.56822e-05	0.0166065	0.00303336	3.38559e-05	4.02842e-05	0.00238024	0.000282017	0.000214351	0.00338461	0.00409508	0.00101565	0.000486847	0.00119523	0.000300338
	水的生产和供应	27	3.78458e-05	0.000796531	0.000182383	0.00197485	0.0016613	0.000623898	0.000463688	0.000267881	0.000687884	0.000759197	0.00021011	0.000780129	0.00131431	0.000476006	0.000670778	0.000663419	0.000358521	0.000232551	0.000402045	0.000345858	0.000458262	0.00460586	0.00624363	0.000897787	0.00198947	0.000643412	0.0485402	0.000946947	0.000220747	0.000332297	0.00152787	9.52663e-05	0.000368984	0.000560831	9.39529e-05	0.000458988	0.00323147	0.00253023	0.000812723	0.000682089	0.000464706	0.000641223
	建筑	28	8.52902e-05	0.00384805	0.00130026	0.0030183	0.00516324	0.00101572	0.000703768	0.0011484	0.00179259	0.00194955	0.00257247	0.00128932	0.00251343	0.00123948	0.00259638	0.00195433	0.00132035	0.00128435	0.00126423	0.00184979	0.00162419	0.00243575	0.00681297	0.0023625	0.00479292	0.00270855	0.00822567	0.0320862	0.0024858	0.00807543	0.00288654	0.00288828	0.00455323	0.0229403	0.00202414	0.0040627	0.0181575	0.0046659	0.00356472	0.00211915	0.00759906	0.010006
	批发和零售	29	0.0115526	0.0233293	0.00806511	0.0247595	0.0316835	0.0440742	0.0392908	0.071502	0.0300413	0.0414454	0.0248259	0.0359225	0.0320671	0.0122977	0.0325502	0.0370842	0.0352966	0.0512976	0.0369817	0.043515	0.0390432	0.0505662	0.03625	0.0304123	0.0154308	0.0161116	0.0204786	0.025938	0.0340452	0.0245783	0.0496152	0.0259813	0.00887507	0.00443136	0.0476856	0.0312136	0.0228851	0.0289864	0.00837577	0.0306237	0.0449257	0.018909
	交通运输、仓储和邮政	30	0.0108986	0.033447	0.00584536	0.0443376	0.053508	0.0232255	0.0160364	0.0187625	0.0332175	0.0307661	0.0266068	0.0302337	0.0500395	0.0253679	0.0346385	0.0322652	0.0297367	0.0259679	0.0253494	0.0163536	0.0286749	0.0287255	0.0694507	0.0227796	0.014634	0.0437253	0.0156393	0.0422813	0.0360043	0.159735	0.0168665	0.0139292	0.0193088	0.00732191	0.0590991	0.0360971	0.0386617	0.0260378	0.0241842	0.0122121	0.0444246	0.0632103
	住宿和餐饮	31	0.000953574	0.00697188	0.00143955	0.0114616	0.00947411	0.00387786	0.00234592	0.00295633	0.00520152	0.00520125	0.00197331	0.00644162	0.00890018	0.00264865	0.00814734	0.00826459	0.00970912	0.00385819	0.00625396	0.00370179	0.0137815	0.00619687	0.0129407	0.00859344	0.00259294	0.0075334	0.00897698	0.00714074	0.0065351	0.0177815	0.0016402	0.00656828	0.03073	0.00556982	0.0465482	0.0333566	0.0136188	0.0132454	0.016402	0.00474564	0.0291514	0.0396871
	信息传输、软件和信息技术服务	32	0.000964741	0.0022938	0.000892449	0.00601545	0.00555717	0.0010366	0.00138063	0.00256126	0.00267935	0.00260553	0.000879156	0.00178217	0.00382118	0.0012525	0.00364013	0.00429	0.00348101	0.00107564	0.00216741	0.00759226	0.0047079	0.00223957	0.00609753	0.00317109	0.00551521	0.00350516	0.0174987	0.0161897	0.00393095	0.0108895	0.0038328	0.132947	0.0231379	0.00485187	0.00703789	0.00509013	0.0127657	0.00469707	0.0121458	0.0114565	0.0130771	0.0302552
	金融	33	0.0102064	0.0742133	0.01378	0.0471441	0.0503115	0.0094604	0.0107087	0.00965878	0.0189292	0.0226411	0.0232949	0.0221904	0.0309707	0.0411634	0.0258842	0.0223098	0.0239497	0.0153605	0.0188411	0.0247265	0.0279698	0.0274587	0.0542431	0.0177786	0.0604134	0.0883142	0.0920657	0.0360654	0.0403648	0.0887324	0.0108329	0.0345959	0.0675186	0.104083	0.0719223	0.040538	0.0603834	0.0195477	0.0260886	0.0104323	0.0193954	0.0258693
	房地产	34	1.71593e-05	0.000526634	0.000223084	0.000175726	0.000712665	0.000302622	0.00036938	0.000949057	0.00118297	0.00147227	0.000433975	0.000591304	0.00121567	0.000341752	0.00136826	0.00121894	0.00117082	0.000446873	0.000949795	0.00105767	0.00304842	0.00122038	0.00309876	0.000582988	9.9821e-05	0.00361392	0.000242339	0.000133739	0.0656144	0.00472132	0.0109542	0.0261993	0.0560993	0.0451534	0.012504	0.00728336	0.00492482	0.0561406	0.00882784	0.00648664	0.0161221	0.0115668
	租赁和商务服务	35	0.000372016	0.0431424	0.00716001	0.0398929	0.0361711	0.0146615	0.00483496	0.012815	0.0125244	0.0253119	0.014862	0.0230313	0.0190364	0.00873724	0.0183949	0.0226151	0.0209328	0.0188325	0.0201528	0.0173738	0.0151162	0.00947034	0.0272077	0.0240227	0.00604548	0.0124174	0.00538141	0.0104279	0.11814	0.0154289	0.0104382	0.0504767	0.0723819	0.0521732	0.0750229	0.0260809	0.0203907	0.0203274	0.00540552	0.00117843	0.0227777	0.0172662
	科学研究和技术服务	36	0.00514298	0.0111387	0.00863659	0.01782	0.0251624	0.0021145	0.00102188	0.00276091	0.00446888	0.00488504	0.00122672	0.00987174	0.00634611	0.00606578	0.00682031	0.0126821	0.0139075	0.0156737	0.00812404	0.0136909	0.0151481	0.00358815	0.00376571	0.00273888	0.00513142	0.00148712	0.00256537	0.0465299	0.00292669	0.00140266	1.98816e-05	0.00775936	0.000956499	0.000164992	0.000311887	0.140557	0.00255711	5.47705e-05	0.00379375	0.000454359	0.000532989	0.000344074
	水利、环境和公共设施管理	37	0.00116726	0.000753469	0.000518033	0.00231991	0.00406549	0.000409967	0.00172039	0.000224816	0.000324543	0.0019827	0.000860229	0.00170588	0.000772411	0.00101072	0.000432542	0.000798375	0.000360514	0.000405518	0.000413712	0.000244391	0.000385493	0.00134468	0.00114509	0.000144218	0.00392309	0.00186935	0.0828499	0.000211489	0.000681601	0.00049259	0.000239192	0.000476442	0.000893737	0.000347169	0.00533963	0.000318375	0.0154729	0.000870783	0.000398746	0.000398379	0.0016392	0.00232372
	居民服务、修理和其他服务	38	0.000767313	0.00983068	0.00232826	0.00277369	0.0092539	0.00183229	0.00098884	0.00155914	0.00241235	0.00371496	0.00276492	0.00294448	0.0049568	0.00253529	0.00563667	0.00520531	0.00464541	0.00588009	0.00417511	0.00262737	0.00408883	0.00306721	0.00663968	0.00276676	0.0025123	0.00490512	0.009405	0.00575713	0.00808918	0.0177416	0.00323596	0.00253603	0.00331885	0.00202004	0.00761242	0.0117086	0.0415183	0.0176001	0.0092811	0.00630704	0.0126945	0.0174046
	教育	39	0.000147381	0.00153747	0.000154714	0.000943185	0.000577117	0.000216389	0.00012175	0.000250835	0.000319372	0.000371949	0.000223491	0.000304741	0.000522658	0.000149969	0.000575462	0.000517263	0.000506852	0.000314306	0.000270973	0.000222702	0.00067589	0.000638965	0.000731997	0.00128418	0.000176502	0.000659469	0.00143573	0.000757526	0.000827862	0.000841908	0.000341044	0.000771615	0.00380854	0.00046678	0.000572604	0.00176017	0.00321191	0.000967229	0.013539	0.00237408	0.00175454	0.00898534
	卫生和社会工作	40	0.000129842	0.00119292	0.000119768	0.000942226	0.00144854	8.78442e-05	0.000135771	0.000298769	0.000349978	0.000416871	0.00287009	0.000191869	0.000766697	0.000506215	0.0010857	0.00121096	0.000948713	0.000589496	0.000640915	0.000198356	0.000911225	0.000220965	0.00063316	0	0.000710462	0.00146011	8.73161e-05	0.000562144	0.000533411	0.000637488	9.68914e-05	6.96668e-06	0.000463024	5.22616e-06	1.6569e-05	0.000135795	0.000390329	0.000424312	0.000608314	0.00892214	0.00076432	0.00576478
	文化、体育和娱乐	41	4.57182e-05	0.00221451	0.000632767	0.00373165	0.00213667	0.000829406	0.000900945	0.00118038	0.00155657	0.00156816	0.000679457	0.00151396	0.0026203	0.00111415	0.00216387	0.00272382	0.00193078	0.000880555	0.00169153	0.00116752	0.00232518	0.00216175	0.00371037	0.00166352	0.00243919	0.0034919	0.00616206	0.00187018	0.00130118	0.00257492	0.00232055	0.00313866	0.00984212	0.00261979	0.00230506	0.00299482	0.00410545	0.00342493	0.00351216	0.00174138	0.0446357	0.0120241
	公共管理、社会保障和社会组织	42	0.000572743	0.000724846	0.000654723	0.00181664	0.0011022	0.000507495	0.000318994	0.00042527	0.000861896	0.000687278	0.00028307	0.000752447	0.00098789	0.00080528	0.00105683	0.00113834	0.00102047	0.0028079	0.000963151	0.00178262	0.0012123	0.00119695	0.000844737	0.0056457	0.000441845	0.000808819	0.00100192	0.000779255	0.000800871	0.000916682	0.000309304	0.00298	0.00128438	0.00261522	0.0150912	0.00164393	0.00237464	0.00224052	0.00185258	0.000834728	0.00164782	0.00917464
单位矩阵
投入 产出		代 码	中间使用
			农林牧渔产品和服务	煤炭采选产品	石油和天然气开采产品	金属矿采选产品	非金属矿和其他矿采选产品	食品和烟草	纺织品	纺织服装鞋帽皮革羽绒及其制品	木材加工品和家具	造纸印刷和文教体育用品	石油、炼焦产品和核燃料加工品	化学产品	非金属矿物制品	金属冶炼和压延加工品	金属制品	通用设备	专用设备	交通运输设备	电气机械和器材	通信设备、计算机和其他电子设备	仪器仪表	其他制造产品	废品废料	金属制品、机械和设备修理服务	电力、热力的生产和供应	燃气生产和供应	水的生产和供应	建筑	批发和零售	交通运输、仓储和邮政	住宿和餐饮	信息传输、软件和信息技术服务	金融	房地产	租赁和商务服务	科学研究和技术服务	水利、环境和公共设施管理	居民服务、修理和其他服务	教育	卫生和社会工作	文化、体育和娱乐	公共管理、社会保障和社会组织	中间使用合计
代 码		-	01	02	03	04	05	06	07	08	09	10	11	12	13	14	15	16	17	18	19	20	21	22	23	24	25	26	27	28	29	30	31	32	33	34	35	36	37	38	39	40	41	42
中间投入	农林牧渔产品和服务	01	1	0	0	0	0	0	0	0	0	0	0	0	0	0	0	0	0	0	0	0	0	0	0	0	0	0	0	0	0	0	0	0	0	0	0	0	0	0	0	0	0	0
	煤炭采选产品	02	0	1	0	0	0	0	0	0	0	0	0	0	0	0	0	0	0	0	0	0	0	0	0	0	0	0	0	0	0	0	0	0	0	0	0	0	0	0	0	0	0	0
	石油和天然气开采产品	03	0	0	1	0	0	0	0	0	0	0	0	0	0	0	0	0	0	0	0	0	0	0	0	0	0	0	0	0	0	0	0	0	0	0	0	0	0	0	0	0	0	0
	金属矿采选产品	04	0	0	0	1	0	0	0	0	0	0	0	0	0	0	0	0	0	0	0	0	0	0	0	0	0	0	0	0	0	0	0	0	0	0	0	0	0	0	0	0	0	0
	非金属矿和其他矿采选产品	05	0	0	0	0	1	0	0	0	0	0	0	0	0	0	0	0	0	0	0	0	0	0	0	0	0	0	0	0	0	0	0	0	0	0	0	0	0	0	0	0	0	0
	食品和烟草	06	0	0	0	0	0	1	0	0	0	0	0	0	0	0	0	0	0	0	0	0	0	0	0	0	0	0	0	0	0	0	0	0	0	0	0	0	0	0	0	0	0	0
	纺织品	07	0	0	0	0	0	0	1	0	0	0	0	0	0	0	0	0	0	0	0	0	0	0	0	0	0	0	0	0	0	0	0	0	0	0	0	0	0	0	0	0	0	0
	纺织服装鞋帽皮革羽绒及其制品	08	0	0	0	0	0	0	0	1	0	0	0	0	0	0	0	0	0	0	0	0	0	0	0	0	0	0	0	0	0	0	0	0	0	0	0	0	0	0	0	0	0	0
	木材加工品和家具	09	0	0	0	0	0	0	0	0	1	0	0	0	0	0	0	0	0	0	0	0	0	0	0	0	0	0	0	0	0	0	0	0	0	0	0	0	0	0	0	0	0	0
	造纸印刷和文教体育用品	10	0	0	0	0	0	0	0	0	0	1	0	0	0	0	0	0	0	0	0	0	0	0	0	0	0	0	0	0	0	0	0	0	0	0	0	0	0	0	0	0	0	0
	石油、炼焦产品和核燃料加工品	11	0	0	0	0	0	0	0	0	0	0	1	0	0	0	0	0	0	0	0	0	0	0	0	0	0	0	0	0	0	0	0	0	0	0	0	0	0	0	0	0	0	0
	化学产品	12	0	0	0	0	0	0	0	0	0	0	0	1	0	0	0	0	0	0	0	0	0	0	0	0	0	0	0	0	0	0	0	0	0	0	0	0	0	0	0	0	0	0
	非金属矿物制品	13	0	0	0	0	0	0	0	0	0	0	0	0	1	0	0	0	0	0	0	0	0	0	0	0	0	0	0	0	0	0	0	0	0	0	0	0	0	0	0	0	0	0
	金属冶炼和压延加工品	14	0	0	0	0	0	0	0	0	0	0	0	0	0	1	0	0	0	0	0	0	0	0	0	0	0	0	0	0	0	0	0	0	0	0	0	0	0	0	0	0	0	0
	金属制品	15	0	0	0	0	0	0	0	0	0	0	0	0	0	0	1	0	0	0	0	0	0	0	0	0	0	0	0	0	0	0	0	0	0	0	0	0	0	0	0	0	0	0
	通用设备	16	0	0	0	0	0	0	0	0	0	0	0	0	0	0	0	1	0	0	0	0	0	0	0	0	0	0	0	0	0	0	0	0	0	0	0	0	0	0	0	0	0	0
	专用设备	17	0	0	0	0	0	0	0	0	0	0	0	0	0	0	0	0	1	0	0	0	0	0	0	0	0	0	0	0	0	0	0	0	0	0	0	0	0	0	0	0	0	0
	交通运输设备	18	0	0	0	0	0	0	0	0	0	0	0	0	0	0	0	0	0	1	0	0	0	0	0	0	0	0	0	0	0	0	0	0	0	0	0	0	0	0	0	0	0	0
	电气机械和器材	19	0	0	0	0	0	0	0	0	0	0	0	0	0	0	0	0	0	0	1	0	0	0	0	0	0	0	0	0	0	0	0	0	0	0	0	0	0	0	0	0	0	0
	通信设备、计算机和其他电子设备	20	0	0	0	0	0	0	0	0	0	0	0	0	0	0	0	0	0	0	0	1	0	0	0	0	0	0	0	0	0	0	0	0	0	0	0	0	0	0	0	0	0	0
	仪器仪表	21	0	0	0	0	0	0	0	0	0	0	0	0	0	0	0	0	0	0	0	0	1	0	0	0	0	0	0	0	0	0	0	0	0	0	0	0	0	0	0	0	0	0
	其他制造产品	22	0	0	0	0	0	0	0	0	0	0	0	0	0	0	0	0	0	0	0	0	0	1	0	0	0	0	0	0	0	0	0	0	0	0	0	0	0	0	0	0	0	0
	废品废料	23	0	0	0	0	0	0	0	0	0	0	0	0	0	0	0	0	0	0	0	0	0	0	1	0	0	0	0	0	0	0	0	0	0	0	0	0	0	0	0	0	0	0
	金属制品、机械和设备修理服务	24	0	0	0	0	0	0	0	0	0	0	0	0	0	0	0	0	0	0	0	0	0	0	0	1	0	0	0	0	0	0	0	0	0	0	0	0	0	0	0	0	0	0
	电力、热力的生产和供应	25	0	0	0	0	0	0	0	0	0	0	0	0	0	0	0	0	0	0	0	0	0	0	0	0	1	0	0	0	0	0	0	0	0	0	0	0	0	0	0	0	0	0
	燃气生产和供应	26	0	0	0	0	0	0	0	0	0	0	0	0	0	0	0	0	0	0	0	0	0	0	0	0	0	1	0	0	0	0	0	0	0	0	0	0	0	0	0	0	0	0
	水的生产和供应	27	0	0	0	0	0	0	0	0	0	0	0	0	0	0	0	0	0	0	0	0	0	0	0	0	0	0	1	0	0	0	0	0	0	0	0	0	0	0	0	0	0	0
	建筑	28	0	0	0	0	0	0	0	0	0	0	0	0	0	0	0	0	0	0	0	0	0	0	0	0	0	0	0	1	0	0	0	0	0	0	0	0	0	0	0	0	0	0
	批发和零售	29	0	0	0	0	0	0	0	0	0	0	0	0	0	0	0	0	0	0	0	0	0	0	0	0	0	0	0	0	1	0	0	0	0	0	0	0	0	0	0	0	0	0
	交通运输、仓储和邮政	30	0	0	0	0	0	0	0	0	0	0	0	0	0	0	0	0	0	0	0	0	0	0	0	0	0	0	0	0	0	1	0	0	0	0	0	0	0	0	0	0	0	0
	住宿和餐饮	31	0	0	0	0	0	0	0	0	0	0	0	0	0	0	0	0	0	0	0	0	0	0	0	0	0	0	0	0	0	0	1	0	0	0	0	0	0	0	0	0	0	0
	信息传输、软件和信息技术服务	32	0	0	0	0	0	0	0	0	0	0	0	0	0	0	0	0	0	0	0	0	0	0	0	0	0	0	0	0	0	0	0	1	0	0	0	0	0	0	0	0	0	0
	金融	33	0	0	0	0	0	0	0	0	0	0	0	0	0	0	0	0	0	0	0	0	0	0	0	0	0	0	0	0	0	0	0	0	1	0	0	0	0	0	0	0	0	0
	房地产	34	0	0	0	0	0	0	0	0	0	0	0	0	0	0	0	0	0	0	0	0	0	0	0	0	0	0	0	0	0	0	0	0	0	1	0	0	0	0	0	0	0	0
	租赁和商务服务	35	0	0	0	0	0	0	0	0	0	0	0	0	0	0	0	0	0	0	0	0	0	0	0	0	0	0	0	0	0	0	0	0	0	0	1	0	0	0	0	0	0	0
	科学研究和技术服务	36	0	0	0	0	0	0	0	0	0	0	0	0	0	0	0	0	0	0	0	0	0	0	0	0	0	0	0	0	0	0	0	0	0	0	0	1	0	0	0	0	0	0
	水利、环境和公共设施管理	37	0	0	0	0	0	0	0	0	0	0	0	0	0	0	0	0	0	0	0	0	0	0	0	0	0	0	0	0	0	0	0	0	0	0	0	0	1	0	0	0	0	0
	居民服务、修理和其他服务	38	0	0	0	0	0	0	0	0	0	0	0	0	0	0	0	0	0	0	0	0	0	0	0	0	0	0	0	0	0	0	0	0	0	0	0	0	0	1	0	0	0	0
	教育	39	0	0	0	0	0	0	0	0	0	0	0	0	0	0	0	0	0	0	0	0	0	0	0	0	0	0	0	0	0	0	0	0	0	0	0	0	0	0	1	0	0	0
	卫生和社会工作	40	0	0	0	0	0	0	0	0	0	0	0	0	0	0	0	0	0	0	0	0	0	0	0	0	0	0	0	0	0	0	0	0	0	0	0	0	0	0	0	1	0	0
	文化、体育和娱乐	41	0	0	0	0	0	0	0	0	0	0	0	0	0	0	0	0	0	0	0	0	0	0	0	0	0	0	0	0	0	0	0	0	0	0	0	0	0	0	0	0	1	0
	公共管理、社会保障和社会组织	42	0	0	0	0	0	0	0	0	0	0	0	0	0	0	0	0	0	0	0	0	0	0	0	0	0	0	0	0	0	0	0	0	0	0	0	0	0	0	0	0	0	1
I-A
投入 产出		代 码	中间使用
			农林牧渔产品和服务	煤炭采选产品	石油和天然气开采产品	金属矿采选产品	非金属矿和其他矿采选产品	食品和烟草	纺织品	纺织服装鞋帽皮革羽绒及其制品	木材加工品和家具	造纸印刷和文教体育用品	石油、炼焦产品和核燃料加工品	化学产品	非金属矿物制品	金属冶炼和压延加工品	金属制品	通用设备	专用设备	交通运输设备	电气机械和器材	通信设备、计算机和其他电子设备	仪器仪表	其他制造产品	废品废料	金属制品、机械和设备修理服务	电力、热力的生产和供应	燃气生产和供应	水的生产和供应	建筑	批发和零售	交通运输、仓储和邮政	住宿和餐饮	信息传输、软件和信息技术服务	金融	房地产	租赁和商务服务	科学研究和技术服务	水利、环境和公共设施管理	居民服务、修理和其他服务	教育	卫生和社会工作	文化、体育和娱乐	公共管理、社会保障和社会组织	中间使用合计
代 码		-	01	02	03	04	05	06	07	08	09	10	11	12	13	14	15	16	17	18	19	20	21	22	23	24	25	26	27	28	29	30	31	32	33	34	35	36	37	38	39	40	41	42
中间投入	农林牧渔产品和服务	01	0.870164	-0.00081306	-2.13153e-05	-0.000400095	-0.000726944	-0.371686	-0.212797	-0.0350995	-0.10515	-0.0497775	-6.5086e-05	-0.0469442	-0.000544733	-0.000164254	-0.000527726	-0.000148342	-0.000392232	-5.13689e-05	-3.20423e-05	0	0	-0.0724179	-0.00130861	0	-0.000146884	-3.28406e-05	-0.000449659	-0.00913322	-0.000252079	-0.00891602	-0.11944	-0.00177278	-7.46569e-06	-0.000272146	-0.00885489	-0.00640488	-0.0780132	-0.00405488	-0.00551398	-0.00292148	-0.00379724	-1.78941e-05
	煤炭采选产品	02	-3.29585e-05	0.82173	-0.00164154	-0.00436736	-0.00583279	-0.000853579	-0.0011946	-0.000460715	-0.00117611	-0.00418715	-0.0562326	-0.0144287	-0.0280504	-0.0249448	-0.00231666	-0.000865198	-0.00105103	-0.000183676	-0.000186673	0	0	-0.0158635	-0.00604523	-0.00156096	-0.125126	-0.0677084	-0.000515141	-0.000218483	-3.6711e-06	-0.000643139	-7.61639e-05	0	0	-4.70177e-05	-1.84944e-05	-0.000307743	-0.00166835	-0.00055938	-0.000635019	-0.000795524	-0.000443306	-0.000502016
	石油和天然气开采产品	03	0	-0.000114951	0.996775	-0.000361154	-0.00047485	0	0	0	0	0	-0.389166	-0.00423053	-0.000444828	-0.000209228	-0.000253535	-0.000116847	-0.000145539	-6.81238e-05	0	0	0	0	0	0	-0.004548	-0.29202	0	0	0	0	0	0	0	0	0	0	0	0	0	0	0	0
	金属矿采选产品	04	0	-0.000598948	-3.4258e-07	0.865284	-0.00317423	0	0	0	0	0	-0.000346358	-0.00369001	-0.00479502	-0.151703	-0.00584168	-0.000421224	-0.000236827	-4.22177e-05	-0.00101927	0	0	-0.000321366	-0.00387294	-0.000599172	-7.12496e-07	-0.00342832	0	0	0	0	0	0	0	0	0	-0.00015379	0	0	0	0	0	0
	非金属矿和其他矿采选产品	05	-4.14242e-06	-0.00776205	-0.163756	-0.00669538	0.977467	-0.000542075	-3.53902e-06	-2.08914e-05	-0.000174704	-0.00162685	-7.96226e-07	-0.00719216	-0.0752265	-0.000919937	-0.000377013	-8.21607e-05	-0.000474703	-0.000104434	-0.000909023	-6.42122e-10	0	-0.000113591	-0.00016023	-9.15509e-05	-0.000714658	-2.70423e-05	-1.39382e-05	-0.00604833	0	-1.29475e-05	0	0	0	0	0	-3.4808e-05	-1.70001e-05	-1.34661e-05	-4.20098e-07	-7.01305e-07	-2.46646e-05	-3.2649e-08
	食品和烟草	06	-0.122992	-0.00580905	-0.00388678	-0.0104936	-0.0108575	0.748891	-0.0041222	-0.0398456	-0.00641829	-0.00741612	-0.01388	-0.0352076	-0.00756975	-0.0059829	-0.00683001	-0.00665293	-0.00522901	-0.00268957	-0.00517522	-0.00432677	-0.00630559	-0.0233562	-0.0229367	-0.00216255	-0.00456122	-0.00726767	-0.0200019	-0.00387404	-0.00382055	-0.0150417	-0.324907	-0.00741561	-0.0026446	-0.00470744	-0.0192495	-0.00907581	-0.0112961	-0.0325108	-0.0234776	-0.0187985	-0.0872135	-0.0159904
	纺织品	07	-0.000133431	-0.00116736	-0.000116831	-0.00185609	-0.00115155	-0.000737577	0.598858	-0.324992	-0.0146019	-0.0429953	-0.000449376	-0.0141703	-0.00546823	-0.000849594	-0.00304585	-0.00082883	-0.00306758	-0.00488567	-0.00199847	-0.000330327	-0.00106307	-0.0906994	-0.0220762	-0.00221681	-1.08318e-05	-3.42914e-05	-0.000113684	-0.000574179	-0.000222715	-0.000575212	-0.00530049	-5.962e-05	-5.87822e-05	-0.000475507	-0.000979795	-0.00166336	-0.00636259	-0.00359488	-0.00160435	-0.0117293	-0.00331767	-0.00767625
	纺织服装鞋帽皮革羽绒及其制品	08	-0.000320453	-0.00491032	-0.00202019	-0.00495496	-0.00382324	-0.000976268	-0.00458799	0.863064	-0.0185063	-0.00676026	-0.00121299	-0.00332927	-0.00743316	-0.00156971	-0.00342888	-0.00349151	-0.00451489	-0.00917503	-0.00210824	-0.000701179	-0.00246972	-0.00683384	-0.00510698	-0.00382428	-0.00092592	-0.00387948	-0.00820534	-0.00598924	-0.00108762	-0.00426523	-0.00419653	-0.000948845	-0.00439585	-0.00238836	-0.0165926	-0.000930041	-0.00857445	-0.00498902	-0.000290597	-0.00830947	-0.0346007	-0.0235002
	木材加工品和家具	09	-0.00021226	-0.0250292	-0.000126855	-0.00228354	-0.00161167	-0.000350472	-0.00129663	-0.000878613	0.654882	-0.0173599	-0.00049239	-0.00116594	-0.00471761	-0.000875156	-0.00848716	-0.00450545	-0.00330041	-0.00703879	-0.00163103	-0.000479727	-0.0012877	-0.0249617	-0.00186294	-0.00279602	-3.33099e-05	-0.000295564	-0.000180661	-0.0251541	-0.000422103	-0.000919743	-0.000733498	-0.000438266	-0.00052347	-0.000655189	-0.000662124	-0.000417008	-0.00216625	-0.00175477	-1.95401e-06	-1.699e-05	-0.0025976	-0.00465507
	造纸印刷和文教体育用品	10	-0.000133285	-0.00173535	-0.000481989	-0.00543165	-0.00208097	-0.0110262	-0.0032642	-0.00724022	-0.00991369	0.732973	-0.00070886	-0.00686652	-0.017037	-0.00098172	-0.00645979	-0.0071855	-0.00382714	-0.00226696	-0.010757	-0.00682911	-0.00929722	-0.013728	-0.00877619	-0.00554602	-0.00173055	-0.00169744	-0.00349293	-0.00338218	-0.0105001	-0.00527376	-0.00301281	-0.0312848	-0.0243303	-0.00548331	-0.0794947	-0.0111476	-0.0112029	-0.0109979	-0.0174608	-0.00272322	-0.0590963	-0.0208342
	石油、炼焦产品和核燃料加工品	11	-0.00873941	-0.00563008	-0.0888025	-0.0343378	-0.0413581	-0.000595763	-0.000680373	-0.000543014	-0.00269309	-0.00167102	0.898937	-0.0511495	-0.0261532	-0.0438094	-0.0043461	-0.00292165	-0.00278118	-0.0013298	-0.00150119	-0.000931933	-0.00138849	-0.00622994	-0.0151432	-0.00402056	-0.0308214	-0.0217846	-0.00194808	-0.0102865	-0.00186517	-0.0912021	-0.00157409	-0.000870508	-0.00165207	-0.00103278	-0.0375473	-0.019716	-0.0107922	-0.00366584	-0.00314534	-0.000905824	-0.00203419	-0.00948273
	化学产品	12	-0.0909924	-0.0302379	-0.0179335	-0.0667632	-0.0791211	-0.015677	-0.0861136	-0.0554723	-0.0791948	-0.124	-0.043606	0.58284	-0.0927433	-0.0179056	-0.0595183	-0.0321107	-0.0494605	-0.0486266	-0.0859671	-0.0505003	-0.0372563	-0.157966	-0.125604	-0.0272218	-0.00124839	-0.00774225	-0.079421	-0.0468172	-0.00187083	-0.012412	-0.0073482	-0.00617382	-0.000530529	-0.00124244	-0.0184372	-0.0544552	-0.062365	-0.0537729	-0.0130696	-0.372736	-0.0147614	-0.00752918
	非金属矿物制品	13	-0.000230582	-0.00522592	-0.000589967	-0.00634705	-0.0249378	-0.00405379	-0.000823486	-0.000455188	-0.00690706	-0.00289742	-0.0080702	-0.00649266	0.794742	-0.0205175	-0.0124436	-0.00759744	-0.00496911	-0.0116412	-0.0290111	-0.0112085	-0.0290656	-0.0150179	-0.0107155	-0.00457631	-0.000761682	-0.000533924	-0.000903249	-0.194463	-5.60057e-05	-0.00134309	-0.00033484	-0.000423189	-6.18375e-05	-0.000106801	-0.000517053	-0.00249504	-0.0119629	-0.00114409	-0.00166543	-0.000550058	-0.00393554	-0.0026829
	金属冶炼和压延加工品	14	-1.15499e-05	-0.0391543	-0.0184125	-0.0155696	-0.0123882	-0.000118666	-0.000288438	-0.000332551	-0.00755821	-0.0596878	-0.000202569	-0.00668408	-0.023226	0.647166	-0.292954	-0.150255	-0.11776	-0.0875184	-0.232504	-0.0267135	-0.0461753	-0.0601491	-0.0784811	-0.0968218	-0.000375415	-0.00273405	-0.00137272	-0.117265	-4.82844e-05	-0.00158142	-4.10553e-06	-2.20432e-07	0	-2.21057e-06	-2.26381e-06	-0.00146983	-0.000998876	-0.00177701	-9.81187e-05	-3.10318e-08	-0.000123315	-6.68889e-08
	金属制品	15	-0.00038486	-0.0293997	-0.00409862	-0.0321329	-0.0380998	-0.00231345	-0.000537387	-0.00173496	-0.0352372	-0.00774255	-0.000939019	-0.00692623	-0.0323266	-0.00695046	0.862638	-0.0448237	-0.0420094	-0.0194219	-0.0378868	-0.0129608	-0.0331461	-0.0241817	-0.00977978	-0.0657142	-0.000359257	-0.00129048	-0.028882	-0.0483853	-0.000212608	-0.00292832	-0.000580085	-0.000137386	-6.58273e-05	-0.00145708	-0.0272174	-0.0357542	-0.00412282	-0.0077557	-0.00138435	-0.000190807	-0.000741896	-0.00167341
	通用设备	16	-9.37894e-05	-0.0301482	-0.010198	-0.0377826	-0.0346799	-0.00126915	-0.00229409	-0.00152518	-0.00924804	-0.00354895	-0.0103812	-0.00694612	-0.0268663	-0.0223227	-0.0359324	0.781812	-0.113244	-0.0541964	-0.0391329	-0.0048058	-0.0297308	-0.0218331	-0.0106287	-0.0523813	-0.00430477	-0.00376019	-0.00707475	-0.00578137	-0.000249052	-0.00958497	-0.000290253	-0.000138728	-0.000453935	-0.000276918	-0.00066514	-0.00169058	-0.00257241	-0.00111202	-0.000762989	-8.04561e-05	-0.000373703	-0.000354852
	专用设备	17	-0.00688652	-0.0322028	-0.0266788	-0.0444687	-0.0746182	-0.00134049	-0.00404838	-0.00514075	-0.00503952	-0.0073472	-0.00501238	-0.00371383	-0.00958502	-0.0039067	-0.0158725	-0.00633137	0.864187	-0.00241084	-0.00475456	-0.00432338	-0.0196766	-0.00423739	-0.00911729	-0.0167702	-0.000640763	-0.00237573	-0.00293781	-0.00595783	-1.16031e-05	-0.00247534	-0.000151619	-4.80804e-05	-0.000988087	-0.000435366	-4.57842e-06	-0.000180947	-0.000903399	-0.000659338	-2.46213e-05	-0.028918	-6.80352e-05	-4.46206e-05
	交通运输设备	18	-0.00103609	-0.00129372	-0.000778802	-0.00670555	-0.014962	-0.000108432	-4.07293e-05	-0.00010937	-0.000106644	-0.000264296	-0.000701393	-0.000210584	-0.00720657	-0.000418472	-0.00175123	-0.0130239	-0.0313323	0.672704	-0.000318267	-0.000473662	-0.00203268	-0.000912112	-0.00423808	-0.10294	-7.95569e-05	-0.000353277	-0.000266153	-0.00123089	-0.00288989	-0.0846199	-0.00102004	-0.00572361	-0.000669452	-0.000145687	-0.0460107	-0.0102902	-0.0253156	-0.0475549	-7.46645e-06	-0.000971618	-0.00238199	-0.0133471
	电气机械和器材	19	-0.000139047	-0.00787213	-0.00280325	-0.00997108	-0.0155321	-0.000405332	-0.000495643	-0.000665966	-0.00129185	-0.0024383	-0.00263178	-0.00187309	-0.00291676	-0.001463	-0.00527009	-0.0659178	-0.0427337	-0.03077	0.84296	-0.0449608	-0.0557597	-0.0160722	-0.0912914	-0.080522	-0.0476538	-0.00147487	-0.00136134	-0.0405737	-0.0110599	-0.00124311	-0.000298226	-0.0387196	-0.000111296	-0.00102973	-0.0426135	-0.0263131	-0.016475	-0.0160929	-2.87602e-05	-0.00207977	-0.00310244	-0.00251868
	通信设备、计算机和其他电子设备	20	-3.11608e-05	-0.00641417	-0.00119889	-0.00239444	-0.00245546	-0.000101253	-0.000137396	-0.000332436	-0.000667738	-0.0050328	-0.00315553	-0.00136405	-0.000826474	-0.000451996	-0.00168962	-0.0551363	-0.040667	-0.019979	-0.0567816	0.500523	-0.184757	-0.0157771	-0.000959089	-0.0343311	-0.000731912	-0.00157474	-0.000873359	-0.00316917	-0.0054052	-0.0014551	-0.000350089	-0.10073	-0.000889531	-0.000872361	-0.0453465	-0.0742579	-0.00331405	-0.0432944	-0.00163184	-0.00084624	-0.00186127	-0.00317658
	仪器仪表	21	-0.000100651	-0.000412565	-0.0101417	-0.000939601	-0.00289765	-9.75489e-05	-4.48373e-05	-1.10775e-05	-0.000318229	-0.000261438	-0.00333481	-0.00048906	-0.000898261	-0.000558124	-0.00190599	-0.00684833	-0.006819	-0.00839345	-0.00547834	-0.0030573	0.866338	-0.00335869	-2.71317e-05	-0.011765	-0.0256611	-0.00325895	-0.0056829	-0.000658616	-2.49054e-05	-0.000188557	-1.2258e-05	-0.00249408	-1.22443e-05	-5.26965e-05	-0.000120872	-0.0290809	-0.00527607	-0.00339787	-0.00665651	-0.000509425	-0.00206254	-0.00148413
	其他制造产品	22	-0.000122735	-0.00310407	-0.000167707	-0.000270202	-0.00104149	-5.90445e-05	-0.000110291	-0.00379936	-0.000113779	-0.00171137	-0.000534346	-0.000133035	-0.000300229	-0.000219001	-0.000662374	-0.000534555	-0.000900628	-0.000506497	-0.00040669	-0.00135865	-0.000240678	0.970245	-5.07895e-05	-0.000294565	-5.95888e-05	-5.58272e-05	-2.01855e-05	-0.000872081	-2.5953e-05	-0.00017215	-0.000266695	-6.21937e-05	-0.000296343	-0.00131599	-0.0170748	-0.00834747	-0.00599148	-0.00720298	-2.99628e-07	-0.000174324	-0.00253421	-7.88985e-06
	废品废料	23	-1.28745e-06	-0.000196661	-1.65277e-05	-3.49628e-05	-0.000310862	-6.71056e-05	-1.24195e-05	-3.6128e-05	-4.56342e-05	-0.0163276	-2.20332e-05	-0.000921824	-0.00360186	-0.0347878	-0.009126	-0.00111006	-0.000176008	-0.000306205	-1.74579e-05	-6.3773e-05	-0.00037077	-6.46541e-05	0.890357	0	0	0	0	0	0	0	0	0	0	0	0	0	0	0	0	0	0	0
	金属制品、机械和设备修理服务	24	-0.000191818	-0.00103411	-0.00130502	-0.0021151	-0.0035	-0.000257242	-0.000574563	-0.000405388	-0.000811661	-0.000650429	-0.001068	-0.000797013	-0.00230033	-0.00112685	-0.00123094	-0.00111874	-0.00113342	-0.000682318	-0.000634179	-0.000410121	-0.000552266	-0.000940355	-0.00161554	0.995787	-0.00359197	-0.00212963	-0.00239824	-0.000245544	-4.43407e-05	-0.00130324	-4.59274e-05	-0.000341735	-2.18119e-05	-0.000192896	-6.80121e-05	-0.000229637	-0.000755403	-0.00132537	-0.000137814	-0.000136767	-0.000216547	-5.70816e-05
	电力、热力的生产和供应	25	-0.00672348	-0.0469596	-0.0485377	-0.0894112	-0.0591381	-0.00462356	-0.0149237	-0.00439437	-0.0147436	-0.0160636	-0.0360309	-0.0397727	-0.0440652	-0.0610833	-0.0434168	-0.0140826	-0.0122279	-0.00646298	-0.00916321	-0.00649371	-0.00536817	-0.00701852	-0.0428401	-0.0232091	0.608069	-0.029002	-0.152331	-0.0117451	-0.00842202	-0.00796769	-0.00496004	-0.00660726	-0.00286242	-0.00376812	-0.00178062	-0.00332025	-0.0195123	-0.0086869	-0.00323023	-0.00384806	-0.00442595	-0.00574838
	燃气生产和供应	26	-9.07256e-06	-3.3879e-05	-0.000126419	-1.4789e-05	-6.34288e-05	-3.64837e-05	-1.46331e-05	-2.66588e-05	-8.96608e-06	-0.000102025	-0.00240188	-0.00154879	-0.000335766	-0.000463317	-0.0010887	-0.00165763	-0.00011713	-9.43438e-06	-7.45363e-05	-8.36531e-05	-3.21699e-05	-0.00308493	-0.000573333	-5.34109e-05	-0.00210053	0.836666	-0.000283013	-1.23338e-05	-2.56822e-05	-0.0166065	-0.00303336	-3.38559e-05	-4.02842e-05	-0.00238024	-0.000282017	-0.000214351	-0.00338461	-0.00409508	-0.00101565	-0.000486847	-0.00119523	-0.000300338
	水的生产和供应	27	-3.78458e-05	-0.000796531	-0.000182383	-0.00197485	-0.0016613	-0.000623898	-0.000463688	-0.000267881	-0.000687884	-0.000759197	-0.00021011	-0.000780129	-0.00131431	-0.000476006	-0.000670778	-0.000663419	-0.000358521	-0.000232551	-0.000402045	-0.000345858	-0.000458262	-0.00460586	-0.00624363	-0.000897787	-0.00198947	-0.000643412	0.95146	-0.000946947	-0.000220747	-0.000332297	-0.00152787	-9.52663e-05	-0.000368984	-0.000560831	-9.39529e-05	-0.000458988	-0.00323147	-0.00253023	-0.000812723	-0.000682089	-0.000464706	-0.000641223
	建筑	28	-8.52902e-05	-0.00384805	-0.00130026	-0.0030183	-0.00516324	-0.00101572	-0.000703768	-0.0011484	-0.00179259	-0.00194955	-0.00257247	-0.00128932	-0.00251343	-0.00123948	-0.00259638	-0.00195433	-0.00132035	-0.00128435	-0.00126423	-0.00184979	-0.00162419	-0.00243575	-0.00681297	-0.0023625	-0.00479292	-0.00270855	-0.00822567	0.967914	-0.0024858	-0.00807543	-0.00288654	-0.00288828	-0.00455323	-0.0229403	-0.00202414	-0.0040627	-0.0181575	-0.0046659	-0.00356472	-0.00211915	-0.00759906	-0.010006
	批发和零售	29	-0.0115526	-0.0233293	-0.00806511	-0.0247595	-0.0316835	-0.0440742	-0.0392908	-0.071502	-0.0300413	-0.0414454	-0.0248259	-0.0359225	-0.0320671	-0.0122977	-0.0325502	-0.0370842	-0.0352966	-0.0512976	-0.0369817	-0.043515	-0.0390432	-0.0505662	-0.03625	-0.0304123	-0.0154308	-0.0161116	-0.0204786	-0.025938	0.965955	-0.0245783	-0.0496152	-0.0259813	-0.00887507	-0.00443136	-0.0476856	-0.0312136	-0.0228851	-0.0289864	-0.00837577	-0.0306237	-0.0449257	-0.018909
	交通运输、仓储和邮政	30	-0.0108986	-0.033447	-0.00584536	-0.0443376	-0.053508	-0.0232255	-0.0160364	-0.0187625	-0.0332175	-0.0307661	-0.0266068	-0.0302337	-0.0500395	-0.0253679	-0.0346385	-0.0322652	-0.0297367	-0.0259679	-0.0253494	-0.0163536	-0.0286749	-0.0287255	-0.0694507	-0.0227796	-0.014634	-0.0437253	-0.0156393	-0.0422813	-0.0360043	0.840265	-0.0168665	-0.0139292	-0.0193088	-0.00732191	-0.0590991	-0.0360971	-0.0386617	-0.0260378	-0.0241842	-0.0122121	-0.0444246	-0.0632103
	住宿和餐饮	31	-0.000953574	-0.00697188	-0.00143955	-0.0114616	-0.00947411	-0.00387786	-0.00234592	-0.00295633	-0.00520152	-0.00520125	-0.00197331	-0.00644162	-0.00890018	-0.00264865	-0.00814734	-0.00826459	-0.00970912	-0.00385819	-0.00625396	-0.00370179	-0.0137815	-0.00619687	-0.0129407	-0.00859344	-0.00259294	-0.0075334	-0.00897698	-0.00714074	-0.0065351	-0.0177815	0.99836	-0.00656828	-0.03073	-0.00556982	-0.0465482	-0.0333566	-0.0136188	-0.0132454	-0.016402	-0.00474564	-0.0291514	-0.0396871
	信息传输、软件和信息技术服务	32	-0.000964741	-0.0022938	-0.000892449	-0.00601545	-0.00555717	-0.0010366	-0.00138063	-0.00256126	-0.00267935	-0.00260553	-0.000879156	-0.00178217	-0.00382118	-0.0012525	-0.00364013	-0.00429	-0.00348101	-0.00107564	-0.00216741	-0.00759226	-0.0047079	-0.00223957	-0.00609753	-0.00317109	-0.00551521	-0.00350516	-0.0174987	-0.0161897	-0.00393095	-0.0108895	-0.0038328	0.867053	-0.0231379	-0.00485187	-0.00703789	-0.00509013	-0.0127657	-0.00469707	-0.0121458	-0.0114565	-0.0130771	-0.0302552
	金融	33	-0.0102064	-0.0742133	-0.01378	-0.0471441	-0.0503115	-0.0094604	-0.0107087	-0.00965878	-0.0189292	-0.0226411	-0.0232949	-0.0221904	-0.0309707	-0.0411634	-0.0258842	-0.0223098	-0.0239497	-0.0153605	-0.0188411	-0.0247265	-0.0279698	-0.0274587	-0.0542431	-0.0177786	-0.0604134	-0.0883142	-0.0920657	-0.0360654	-0.0403648	-0.0887324	-0.0108329	-0.0345959	0.932481	-0.104083	-0.0719223	-0.040538	-0.0603834	-0.0195477	-0.0260886	-0.0104323	-0.0193954	-0.0258693
	房地产	34	-1.71593e-05	-0.000526634	-0.000223084	-0.000175726	-0.000712665	-0.000302622	-0.00036938	-0.000949057	-0.00118297	-0.00147227	-0.000433975	-0.000591304	-0.00121567	-0.000341752	-0.00136826	-0.00121894	-0.00117082	-0.000446873	-0.000949795	-0.00105767	-0.00304842	-0.00122038	-0.00309876	-0.000582988	-9.9821e-05	-0.00361392	-0.000242339	-0.000133739	-0.0656144	-0.00472132	-0.0109542	-0.0261993	-0.0560993	0.954847	-0.012504	-0.00728336	-0.00492482	-0.0561406	-0.00882784	-0.00648664	-0.0161221	-0.0115668
	租赁和商务服务	35	-0.000372016	-0.0431424	-0.00716001	-0.0398929	-0.0361711	-0.0146615	-0.00483496	-0.012815	-0.0125244	-0.0253119	-0.014862	-0.0230313	-0.0190364	-0.00873724	-0.0183949	-0.0226151	-0.0209328	-0.0188325	-0.0201528	-0.0173738	-0.0151162	-0.00947034	-0.0272077	-0.0240227	-0.00604548	-0.0124174	-0.00538141	-0.0104279	-0.11814	-0.0154289	-0.0104382	-0.0504767	-0.0723819	-0.0521732	0.924977	-0.0260809	-0.0203907	-0.0203274	-0.00540552	-0.00117843	-0.0227777	-0.0172662
	科学研究和技术服务	36	-0.00514298	-0.0111387	-0.00863659	-0.01782	-0.0251624	-0.0021145	-0.00102188	-0.00276091	-0.00446888	-0.00488504	-0.00122672	-0.00987174	-0.00634611	-0.00606578	-0.00682031	-0.0126821	-0.0139075	-0.0156737	-0.00812404	-0.0136909	-0.0151481	-0.00358815	-0.00376571	-0.00273888	-0.00513142	-0.00148712	-0.00256537	-0.0465299	-0.00292669	-0.00140266	-1.98816e-05	-0.00775936	-0.000956499	-0.000164992	-0.000311887	0.859443	-0.00255711	-5.47705e-05	-0.00379375	-0.000454359	-0.000532989	-0.000344074
	水利、环境和公共设施管理	37	-0.00116726	-0.000753469	-0.000518033	-0.00231991	-0.00406549	-0.000409967	-0.00172039	-0.000224816	-0.000324543	-0.0019827	-0.000860229	-0.00170588	-0.000772411	-0.00101072	-0.000432542	-0.000798375	-0.000360514	-0.000405518	-0.000413712	-0.000244391	-0.000385493	-0.00134468	-0.00114509	-0.000144218	-0.00392309	-0.00186935	-0.0828499	-0.000211489	-0.000681601	-0.00049259	-0.000239192	-0.000476442	-0.000893737	-0.000347169	-0.00533963	-0.000318375	0.984527	-0.000870783	-0.000398746	-0.000398379	-0.0016392	-0.00232372
	居民服务、修理和其他服务	38	-0.000767313	-0.00983068	-0.00232826	-0.00277369	-0.0092539	-0.00183229	-0.00098884	-0.00155914	-0.00241235	-0.00371496	-0.00276492	-0.00294448	-0.0049568	-0.00253529	-0.00563667	-0.00520531	-0.00464541	-0.00588009	-0.00417511	-0.00262737	-0.00408883	-0.00306721	-0.00663968	-0.00276676	-0.0025123	-0.00490512	-0.009405	-0.00575713	-0.00808918	-0.0177416	-0.00323596	-0.00253603	-0.00331885	-0.00202004	-0.00761242	-0.0117086	-0.0415183	0.9824	-0.0092811	-0.00630704	-0.0126945	-0.0174046
	教育	39	-0.000147381	-0.00153747	-0.000154714	-0.000943185	-0.000577117	-0.000216389	-0.00012175	-0.000250835	-0.000319372	-0.000371949	-0.000223491	-0.000304741	-0.000522658	-0.000149969	-0.000575462	-0.000517263	-0.000506852	-0.000314306	-0.000270973	-0.000222702	-0.00067589	-0.000638965	-0.000731997	-0.00128418	-0.000176502	-0.000659469	-0.00143573	-0.000757526	-0.000827862	-0.000841908	-0.000341044	-0.000771615	-0.00380854	-0.00046678	-0.000572604	-0.00176017	-0.00321191	-0.000967229	0.986461	-0.00237408	-0.00175454	-0.00898534
	卫生和社会工作	40	-0.000129842	-0.00119292	-0.000119768	-0.000942226	-0.00144854	-8.78442e-05	-0.000135771	-0.000298769	-0.000349978	-0.000416871	-0.00287009	-0.000191869	-0.000766697	-0.000506215	-0.0010857	-0.00121096	-0.000948713	-0.000589496	-0.000640915	-0.000198356	-0.000911225	-0.000220965	-0.00063316	0	-0.000710462	-0.00146011	-8.73161e-05	-0.000562144	-0.000533411	-0.000637488	-9.68914e-05	-6.96668e-06	-0.000463024	-5.22616e-06	-1.6569e-05	-0.000135795	-0.000390329	-0.000424312	-0.000608314	0.991078	-0.00076432	-0.00576478
	文化、体育和娱乐	41	-4.57182e-05	-0.00221451	-0.000632767	-0.00373165	-0.00213667	-0.000829406	-0.000900945	-0.00118038	-0.00155657	-0.00156816	-0.000679457	-0.00151396	-0.0026203	-0.00111415	-0.00216387	-0.00272382	-0.00193078	-0.000880555	-0.00169153	-0.00116752	-0.00232518	-0.00216175	-0.00371037	-0.00166352	-0.00243919	-0.0034919	-0.00616206	-0.00187018	-0.00130118	-0.00257492	-0.00232055	-0.00313866	-0.00984212	-0.00261979	-0.00230506	-0.00299482	-0.00410545	-0.00342493	-0.00351216	-0.00174138	0.955364	-0.0120241
	公共管理、社会保障和社会组织	42	-0.000572743	-0.000724846	-0.000654723	-0.00181664	-0.0011022	-0.000507495	-0.000318994	-0.00042527	-0.000861896	-0.000687278	-0.00028307	-0.000752447	-0.00098789	-0.00080528	-0.00105683	-0.00113834	-0.00102047	-0.0028079	-0.000963151	-0.00178262	-0.0012123	-0.00119695	-0.000844737	-0.0056457	-0.000441845	-0.000808819	-0.00100192	-0.000779255	-0.000800871	-0.000916682	-0.000309304	-0.00298	-0.00128438	-0.00261522	-0.0150912	-0.00164393	-0.00237464	-0.00224052	-0.00185258	-0.000834728	-0.00164782	0.990825
里昂替夫逆矩阵
投入 产出		代 码	中间使用
			农林牧渔产品和服务	煤炭采选产品	石油和天然气开采产品	金属矿采选产品	非金属矿和其他矿采选产品	食品和烟草	纺织品	纺织服装鞋帽皮革羽绒及其制品	木材加工品和家具	造纸印刷和文教体育用品	石油、炼焦产品和核燃料加工品	化学产品	非金属矿物制品	金属冶炼和压延加工品	金属制品	通用设备	专用设备	交通运输设备	电气机械和器材	通信设备、计算机和其他电子设备	仪器仪表	其他制造产品	废品废料	金属制品、机械和设备修理服务	电力、热力的生产和供应	燃气生产和供应	水的生产和供应	建筑	批发和零售	交通运输、仓储和邮政	住宿和餐饮	信息传输、软件和信息技术服务	金融	房地产	租赁和商务服务	科学研究和技术服务	水利、环境和公共设施管理	居民服务、修理和其他服务	教育	卫生和社会工作	文化、体育和娱乐	公共管理、社会保障和社会组织	中间使用合计
代 码		-	01	02	03	04	05	06	07	08	09	10	11	12	13	14	15	16	17	18	19	20	21	22	23	24	25	26	27	28	29	30	31	32	33	34	35	36	37	38	39	40	41	42
中间投入	农林牧渔产品和服务	01	1.26505	0.0586352	0.0324955	0.0663381	0.0650207	0.645946	0.495108	0.291728	0.275085	0.188434	0.0498917	0.189501	0.0783731	0.0607441	0.0693967	0.0639125	0.0648279	0.0643816	0.0704681	0.0610042	0.0620889	0.221125	0.10142	0.0525565	0.0430531	0.0446114	0.0698929	0.0798201	0.029431	0.0640487	0.373564	0.0425898	0.0354102	0.0220149	0.0999791	0.0746831	0.154868	0.0665456	0.0425286	0.104364	0.1156	0.0590024
	煤炭采选产品	02	0.0148482	1.25614	0.0420997	0.0622879	0.0545184	0.0164118	0.0291505	0.0229189	0.0332853	0.0466764	0.116729	0.0745414	0.0931255	0.111659	0.0712874	0.0499398	0.0459586	0.0401117	0.057191	0.0330738	0.0344966	0.0575705	0.06093	0.0435191	0.275864	0.135213	0.0604403	0.0530875	0.00999998	0.0295957	0.0121534	0.0149216	0.00714814	0.00654754	0.0257415	0.0242895	0.0257098	0.0184363	0.00736733	0.0343397	0.0140692	0.0125109
	石油和天然气开采产品	03	0.01607	0.0248697	1.06072	0.0444668	0.0453567	0.0151112	0.0215617	0.0185976	0.0252456	0.0302393	0.472256	0.0677568	0.0459896	0.0608738	0.0405353	0.0332382	0.0309249	0.0285827	0.037092	0.0248779	0.0252521	0.0321773	0.0415247	0.0269991	0.0475312	0.393961	0.022357	0.0368872	0.0110417	0.0683141	0.012483	0.0122701	0.00815748	0.00698089	0.0374037	0.0288965	0.0228977	0.0167172	0.00752544	0.0300675	0.0136055	0.0153966
	金属矿采选产品	04	0.00494382	0.033205	0.0186156	1.1835	0.0320982	0.00624573	0.00865785	0.0084078	0.0196621	0.03695	0.0167949	0.0234932	0.0379701	0.293595	0.120082	0.0820709	0.0707143	0.060669	0.101256	0.0369986	0.044249	0.0355276	0.0543089	0.0622188	0.0215068	0.0201347	0.0144058	0.0597297	0.00634892	0.014161	0.00462185	0.0136554	0.00458606	0.00432534	0.0209274	0.0199589	0.0121799	0.012624	0.00341916	0.0127453	0.00754372	0.00655334
	非金属矿和其他矿采选产品	05	0.00528932	0.0181759	0.180873	0.0207082	1.03787	0.0060782	0.00783189	0.00671032	0.00988016	0.0134226	0.0840549	0.0282952	0.110385	0.021334	0.0154584	0.0126238	0.0121138	0.0119155	0.0176134	0.0112006	0.0126516	0.0129689	0.014939	0.0103539	0.0145663	0.0697102	0.00793755	0.0373699	0.00312918	0.014339	0.00416281	0.004605	0.00247805	0.00252989	0.0100327	0.00902887	0.00848065	0.00577655	0.00244211	0.0121777	0.00491317	0.00458247
	食品和烟草	06	0.227778	0.059175	0.0384797	0.0755261	0.0730828	1.4651	0.12569	0.145559	0.100859	0.0954449	0.0638934	0.14916	0.0792581	0.0718875	0.0752879	0.0720889	0.069705	0.062529	0.0746474	0.0656452	0.0699177	0.118571	0.109869	0.0553447	0.0512816	0.0558574	0.0792324	0.0698338	0.0333978	0.0713582	0.513498	0.046435	0.0405228	0.0260597	0.10261	0.0780256	0.0780715	0.0861989	0.0567133	0.097253	0.177869	0.0704123
	纺织品	07	0.0100509	0.0237877	0.0120407	0.0262279	0.0240632	0.0138209	1.69086	0.646373	0.0736533	0.127394	0.0158919	0.0585121	0.0407473	0.0250619	0.0308082	0.0256758	0.0303503	0.040481	0.0295853	0.0221228	0.0238562	0.184824	0.0691574	0.0261648	0.0149902	0.0158943	0.0216413	0.0292837	0.0109455	0.0177598	0.0204571	0.0150319	0.0129179	0.00892377	0.0406149	0.0221242	0.0321242	0.0235283	0.00922986	0.0507199	0.0449975	0.0387822
	纺织服装鞋帽皮革羽绒及其制品	08	0.00382936	0.0167975	0.00848817	0.0167497	0.0148032	0.00630066	0.0148731	1.168	0.0405865	0.0210346	0.00998888	0.0149667	0.0217999	0.0144945	0.0161273	0.0160944	0.0172173	0.025926	0.0143664	0.010704	0.0131324	0.0187595	0.0181209	0.0155711	0.0106782	0.0141156	0.018162	0.0197411	0.00764369	0.0139332	0.00929152	0.00787274	0.0106408	0.00713177	0.0306726	0.00929226	0.0174073	0.0123338	0.00304522	0.0174561	0.0479164	0.0330954
	木材加工品和家具	09	0.00281422	0.053679	0.00555572	0.0127496	0.011405	0.00437217	0.00776462	0.0072855	1.53371	0.0431927	0.00944072	0.01061	0.0197886	0.0131516	0.0247026	0.0181385	0.015852	0.0241417	0.0130173	0.00876171	0.0106803	0.0476202	0.0124649	0.0145631	0.0151938	0.0097779	0.0073738	0.0499833	0.00408599	0.00824047	0.00415219	0.00598411	0.00422747	0.00410915	0.0113792	0.00747124	0.00955146	0.00802201	0.00228569	0.00565375	0.00998475	0.0113724
	造纸印刷和文教体育用品	10	0.0130251	0.0339743	0.01732	0.0407253	0.0347524	0.0365953	0.0271456	0.0355636	0.0451633	1.39474	0.0233321	0.0434547	0.0603358	0.0351867	0.0425024	0.0467103	0.0397767	0.0366145	0.0518721	0.0503293	0.0493345	0.0482757	0.0494458	0.0379429	0.0309726	0.0275529	0.0313871	0.0412452	0.0409296	0.031705	0.0245552	0.0744443	0.0551942	0.0252881	0.144459	0.0453931	0.0384891	0.0351727	0.0332112	0.0273666	0.10422	0.0462594
	石油、炼焦产品和核燃料加工品	11	0.0368242	0.0564059	0.141711	0.103368	0.106014	0.0343269	0.0477164	0.0412869	0.0566412	0.0677542	1.2004	0.14586	0.105789	0.144745	0.0920369	0.0747558	0.0703851	0.0651272	0.0852617	0.0562289	0.0574749	0.0702614	0.0948074	0.0620079	0.0948135	0.106136	0.0478236	0.0857028	0.0255013	0.153222	0.0260656	0.0279821	0.0187616	0.0142294	0.0893603	0.0677247	0.0498306	0.0345194	0.0164338	0.0648844	0.0298144	0.0355431
	化学产品	12	0.227896	0.16873	0.124242	0.246579	0.260377	0.177201	0.370657	0.297496	0.332028	0.423301	0.186606	1.83793	0.333585	0.204023	0.261116	0.225358	0.248071	0.256423	0.327503	0.285519	0.235806	0.432886	0.385304	0.193333	0.112175	0.1141	0.228356	0.25731	0.0519572	0.11482	0.115078	0.103988	0.0451924	0.0339977	0.176057	0.218342	0.204947	0.171786	0.0560238	0.721076	0.11558	0.0799535
	非金属矿物制品	13	0.00679694	0.0259708	0.0184953	0.0286665	0.0524856	0.0139192	0.0116742	0.0108004	0.02734	0.0237286	0.0274763	0.0283006	1.28127	0.0608678	0.050152	0.0443009	0.0374717	0.0473818	0.0753611	0.049376	0.0706724	0.03923	0.0426413	0.0356019	0.022777	0.0160354	0.0174333	0.277486	0.0070454	0.017256	0.0085361	0.0152	0.00595823	0.00970406	0.019327	0.0229881	0.0310657	0.0146051	0.00672638	0.0150472	0.0148446	0.0126215
	金属冶炼和压延加工品	14	0.0216246	0.175298	0.0964352	0.146802	0.148632	0.0297685	0.0386412	0.0390309	0.0989927	0.196244	0.0835581	0.0850157	0.160764	1.66186	0.628161	0.451124	0.387898	0.33303	0.55348	0.198272	0.23902	0.184874	0.265987	0.338184	0.11492	0.0806405	0.0728626	0.319218	0.033695	0.0746679	0.0224153	0.0730604	0.024166	0.0227928	0.110673	0.102556	0.061547	0.0654088	0.0173469	0.0528619	0.038629	0.0340005
	金属制品	15	0.00891585	0.069517	0.0306574	0.0739265	0.0785301	0.0140435	0.0150024	0.0162895	0.0810662	0.0370696	0.0286985	0.0357797	0.0807581	0.0529769	1.19683	0.103085	0.0981247	0.0689038	0.0902073	0.0585049	0.0827215	0.0558777	0.046925	0.114882	0.0339573	0.0271862	0.0533664	0.0997302	0.0126282	0.0231859	0.00982645	0.0198703	0.00902554	0.00992441	0.0571646	0.0713589	0.0227099	0.0256498	0.00713138	0.0196011	0.0128067	0.0124067
	通用设备	16	0.0103652	0.0807196	0.0469966	0.0957802	0.0912859	0.0136963	0.0211784	0.0194133	0.042562	0.0365079	0.0509693	0.0414499	0.084824	0.0933235	0.105572	1.3298	0.214021	0.141523	0.109326	0.0459524	0.0862232	0.060431	0.0585971	0.121922	0.0467007	0.0395111	0.0319644	0.0579446	0.0102624	0.042703	0.0096183	0.017985	0.00764317	0.00634571	0.0317512	0.0295279	0.0236882	0.0218548	0.00663767	0.0252186	0.012552	0.0123984
	专用设备	17	0.0145287	0.058183	0.0559436	0.0746266	0.103355	0.0121601	0.018883	0.0185543	0.0218224	0.0264378	0.0391141	0.0231525	0.0393464	0.0385891	0.0431605	0.0287653	1.17611	0.0206962	0.0285621	0.0228682	0.042796	0.0216047	0.0294566	0.036768	0.0223744	0.0327667	0.0141849	0.0288538	0.00404663	0.0141323	0.00753269	0.00750635	0.00455268	0.00339542	0.0125836	0.0122014	0.0102405	0.00827374	0.00309182	0.0447637	0.00690966	0.00562861
	交通运输设备	18	0.0119183	0.0334282	0.0227822	0.0464609	0.06	0.0178916	0.0190356	0.0202035	0.0262968	0.0297	0.0267261	0.0297977	0.0508179	0.036623	0.0379646	0.0574915	0.0875847	1.51867	0.0340616	0.0291525	0.0342038	0.0275206	0.0449305	0.182364	0.0243151	0.0289869	0.0233892	0.0375734	0.0274034	0.167205	0.0158664	0.0284835	0.0168656	0.0114417	0.101928	0.0428967	0.0617823	0.0889319	0.00958315	0.020939	0.0241149	0.0409017
	电气机械和器材	19	0.0100446	0.0488662	0.033828	0.0598866	0.0632471	0.0141483	0.0196267	0.0195826	0.0269362	0.036092	0.0367004	0.0358401	0.0463135	0.0563194	0.0547843	0.145158	0.113441	0.0978188	1.2355	0.137284	0.133112	0.0498219	0.159718	0.144736	0.12392	0.0327934	0.0397167	0.0869072	0.0311328	0.0289722	0.0118507	0.0835366	0.0137616	0.0120987	0.0846339	0.0708784	0.0428197	0.0430128	0.00788567	0.0243749	0.0192454	0.0181634
	通信设备、计算机和其他电子设备	20	0.013336	0.064265	0.040269	0.0637521	0.0667496	0.0188761	0.0234531	0.0253793	0.033906	0.0509447	0.0472637	0.0442149	0.0525852	0.0545265	0.0579393	0.202574	0.169229	0.123969	0.188849	2.05603	0.485	0.0719544	0.0612999	0.139711	0.0688628	0.0429056	0.0412877	0.0644687	0.0396526	0.0422171	0.0164694	0.267096	0.0259945	0.0179155	0.139207	0.223574	0.0432175	0.116883	0.0185255	0.0322093	0.0283019	0.0325375
	仪器仪表	21	0.00299448	0.00970545	0.0206454	0.0142065	0.015037	0.00333084	0.00515203	0.00428948	0.0068054	0.00768317	0.0179731	0.0105809	0.0121564	0.0147041	0.0144058	0.0204762	0.0201819	0.0235571	0.0177962	0.0148595	1.16407	0.0110387	0.0106405	0.0245017	0.0553547	0.016537	0.0196164	0.0115074	0.00263489	0.00723652	0.00252668	0.00812545	0.00185605	0.00157221	0.00665146	0.0448834	0.0116296	0.00865626	0.00937579	0.00616241	0.00539573	0.00474745
	其他制造产品	22	0.00105219	0.00712329	0.00214776	0.00374961	0.00448513	0.00168076	0.00190372	0.00650346	0.00253897	0.00530128	0.00317876	0.00325226	0.0036916	0.00354605	0.00397465	0.00420045	0.00446437	0.00406407	0.0039397	0.00589142	0.00383715	1.03321	0.00334628	0.00332721	0.00328432	0.00277761	0.00268253	0.00423633	0.00346969	0.00249567	0.00165021	0.00304945	0.00275507	0.00321733	0.0215746	0.0127388	0.00856813	0.00951061	0.000824768	0.00205679	0.00480377	0.00169834
	废品废料	23	0.00148694	0.00889353	0.00479311	0.00785203	0.00828519	0.00236584	0.00267924	0.0028124	0.00615643	0.0342587	0.00448369	0.00662333	0.0139578	0.066781	0.038265	0.0216901	0.0178788	0.0155958	0.0243773	0.010014	0.0122941	0.0094991	1.13564	0.0156999	0.00579154	0.0042647	0.00436497	0.0157813	0.00231427	0.00406934	0.00164733	0.00466143	0.00214628	0.001551	0.00793597	0.00599952	0.00376194	0.00378905	0.00147061	0.00365228	0.00378457	0.00248685
	金属制品、机械和设备修理服务	24	0.000956702	0.00319644	0.00343982	0.00489205	0.00589967	0.0012567	0.00226348	0.00194296	0.00289719	0.00292364	0.0037277	0.00333143	0.00559958	0.00499244	0.00455349	0.00399288	0.00384489	0.00323455	0.00365733	0.00260832	0.00279675	0.0030534	0.00439654	1.00658	0.00757799	0.0048413	0.0047097	0.00319041	0.000659069	0.00291299	0.0008406	0.00135355	0.000497023	0.000580228	0.00166365	0.00171145	0.00206655	0.00239532	0.00054976	0.00175683	0.00112214	0.000848701
	电力、热力的生产和供应	25	0.0438514	0.160271	0.14702	0.245864	0.178812	0.0478396	0.0944688	0.06991	0.104215	0.124401	0.164263	0.175553	0.187906	0.275575	0.221749	0.143844	0.131464	0.112617	0.154686	0.0976327	0.0979602	0.105492	0.182079	0.134588	1.71742	0.145186	0.317055	0.137938	0.0347229	0.0670839	0.0384875	0.0484363	0.0221852	0.0207509	0.0656384	0.0648102	0.079538	0.054817	0.020233	0.0848923	0.0404773	0.0364497
	燃气生产和供应	26	0.0017258	0.0039189	0.00277008	0.0048045	0.00487582	0.00242725	0.00305133	0.00294959	0.00398522	0.00452477	0.00661148	0.00726089	0.0057739	0.00580478	0.00663141	0.00714312	0.00487943	0.00439971	0.00499775	0.00394474	0.0041547	0.00791413	0.00651464	0.00400813	0.00717333	1.19904	0.00412888	0.00488057	0.002336	0.0260639	0.0055397	0.0021901	0.00178532	0.00399098	0.00475889	0.00396027	0.00736392	0.00755938	0.00261327	0.00422954	0.0043047	0.0033691
	水的生产和供应	27	0.000708532	0.00247974	0.00148838	0.00412035	0.00344088	0.00158412	0.00184102	0.00158051	0.00237228	0.00282101	0.00167866	0.00279697	0.0036673	0.00349764	0.00313791	0.00280503	0.00231557	0.00204867	0.0026553	0.00214556	0.00223255	0.00662142	0.00929804	0.00263439	0.00471653	0.00216599	1.05288	0.00311885	0.000801823	0.00141479	0.00243212	0.000957632	0.000911254	0.00101058	0.00153981	0.00181131	0.0045645	0.00360179	0.00125456	0.00207877	0.00138786	0.00139794
	建筑	28	0.00246048	0.0110187	0.00637161	0.0107564	0.0124478	0.00455871	0.00531293	0.00589339	0.00806342	0.00905691	0.00909981	0.00847861	0.0110577	0.0107435	0.0112312	0.0101047	0.00892643	0.00871641	0.00941367	0.00985667	0.00906641	0.00877101	0.0158306	0.00906297	0.014434	0.0100751	0.0166254	1.04097	0.00726943	0.0148281	0.00631543	0.00812429	0.00882925	0.0270664	0.00896565	0.0104489	0.0237962	0.00998939	0.00577103	0.00698664	0.0123452	0.0142561
	批发和零售	29	0.0457459	0.0840625	0.0507853	0.0935835	0.0988734	0.0989085	0.11504	0.154408	0.103974	0.124082	0.0791566	0.118639	0.111595	0.0894981	0.10993	0.123098	0.118974	0.145816	0.122606	0.147507	0.126492	0.124828	0.117444	0.104328	0.0784101	0.0684594	0.072037	0.101326	1.06392	0.0777103	0.0986633	0.0761193	0.0348752	0.0230716	0.118505	0.0958757	0.069883	0.0733516	0.0261028	0.0912166	0.0917657	0.0541274
	交通运输、仓储和邮政	30	0.0449743	0.110552	0.0590584	0.130963	0.136684	0.077327	0.0817914	0.085021	0.118652	0.121869	0.09296	0.121801	0.153864	0.134232	0.137722	0.132975	0.12563	0.122877	0.1278	0.105917	0.117606	0.109563	0.174456	0.105225	0.0896597	0.117607	0.0754375	0.142417	0.0752593	1.24033	0.062403	0.0624012	0.0500314	0.0309146	0.138649	0.106464	0.0938237	0.0726966	0.0458695	0.0751618	0.0949748	0.10673
	住宿和餐饮	31	0.00914451	0.0304191	0.0154351	0.0365407	0.0331797	0.016401	0.0175195	0.0187424	0.0253279	0.0281451	0.019514	0.0302645	0.0350013	0.0306179	0.0342607	0.0349749	0.0356411	0.0286151	0.0326085	0.0290083	0.0391385	0.0266212	0.0400872	0.0303926	0.0249855	0.028778	0.028428	0.0332207	0.0219105	0.0374509	1.01248	0.023146	0.0435158	0.0169014	0.0702784	0.0572267	0.0296905	0.0264333	0.0228214	0.0209119	0.0430322	0.0513159
	信息传输、软件和信息技术服务	32	0.00555697	0.0162251	0.00954674	0.0217539	0.0200278	0.0080261	0.0105123	0.0120461	0.0147295	0.015902	0.0116074	0.0147871	0.0195998	0.0187442	0.0197636	0.0211138	0.0191738	0.0150012	0.018207	0.0292851	0.022148	0.0144728	0.0230891	0.0165654	0.0229201	0.0175341	0.034755	0.0337504	0.0119731	0.0249852	0.0102923	1.16312	0.0336354	0.0126106	0.022001	0.0185043	0.0246314	0.0135368	0.0180038	0.0217453	0.0230133	0.0421359
	金融	33	0.0415355	0.170259	0.0744233	0.145364	0.139853	0.057188	0.0732286	0.0708546	0.0966759	0.11413	0.102924	0.115763	0.136638	0.173831	0.144688	0.13119	0.126272	0.112931	0.132512	0.128223	0.12436	0.110566	0.164359	0.106536	0.183705	0.187741	0.177373	0.138459	0.0894307	0.165228	0.0515128	0.0946426	1.10813	0.139176	0.153686	0.115119	0.118952	0.0729307	0.0486054	0.0721236	0.0669645	0.0674505
	房地产	34	0.00729821	0.0219727	0.0112176	0.0208619	0.0217434	0.0132348	0.015844	0.019416	0.0189111	0.0223756	0.0159616	0.0208123	0.0230837	0.0224102	0.0235545	0.0239247	0.0229775	0.023067	0.0232949	0.0253959	0.0256591	0.0209775	0.027625	0.0192661	0.0210846	0.0247957	0.0209611	0.0217599	0.0827494	0.0259677	0.0238115	0.0464126	0.0716751	1.05955	0.037003	0.0278126	0.023355	0.0723811	0.0164863	0.0213625	0.0323208	0.0251384
	租赁和商务服务	35	0.0257072	0.110721	0.04851	0.109431	0.101038	0.054654	0.05272	0.0664865	0.0706467	0.0973156	0.0698026	0.0964365	0.0940907	0.0894216	0.0932787	0.100405	0.0956298	0.0962983	0.0987089	0.100041	0.0883157	0.0727252	0.104008	0.0884365	0.0725068	0.0721365	0.0584293	0.0806382	0.15857	0.0679983	0.0476211	0.103568	0.106084	0.0808327	1.14266	0.0844671	0.0649456	0.0620046	0.0228089	0.0536743	0.063762	0.0490803
	科学研究和技术服务	36	0.0135285	0.0297304	0.0251249	0.0405935	0.0471719	0.0133384	0.0145875	0.0149947	0.0215024	0.0238097	0.020153	0.0325754	0.0293114	0.0326671	0.0305728	0.0397772	0.0407286	0.0454195	0.0341338	0.046531	0.0428826	0.0216929	0.0242409	0.0243312	0.0250547	0.0185374	0.0159091	0.0752617	0.00840753	0.0140356	0.00809974	0.0215264	0.00540951	0.00448811	0.0150008	1.17824	0.0144379	0.0107057	0.00801387	0.0161062	0.0083381	0.00711457
	水利、环境和公共设施管理	37	0.00267662	0.00389132	0.00322798	0.00637966	0.00753995	0.00278407	0.0055885	0.00365828	0.00338531	0.00625632	0.00393001	0.00607418	0.00495158	0.00586632	0.00466926	0.00454717	0.00383609	0.00376807	0.00441883	0.0033631	0.00340777	0.00523528	0.00571359	0.00327871	0.00909134	0.00508563	0.0915114	0.00374833	0.00240568	0.00264959	0.00213508	0.00240256	0.00228396	0.0014579	0.00839837	0.00270338	1.01814	0.00285154	0.00121027	0.00333908	0.00352232	0.0037696
	居民服务、修理和其他服务	38	0.00503785	0.0219993	0.0104297	0.0148542	0.021459	0.00841789	0.00895353	0.00970739	0.0127822	0.0157198	0.0133495	0.0152143	0.0193543	0.0167737	0.019599	0.0194699	0.0183085	0.0206273	0.0181375	0.0157475	0.0168328	0.0138286	0.0207008	0.0147253	0.0152037	0.016484	0.0219146	0.0193978	0.0138107	0.0290348	0.00885282	0.00975424	0.00784106	0.00549611	0.0191327	0.0228643	0.0503226	1.02455	0.0124874	0.0146326	0.0199319	0.0238117
	教育	39	0.000733297	0.00345355	0.00115986	0.00274113	0.00223977	0.00110028	0.00119804	0.00133823	0.0017178	0.00195187	0.00159235	0.00192419	0.00238496	0.00229235	0.00246485	0.00236261	0.00228049	0.00204469	0.00208239	0.00194495	0.00239242	0.00212153	0.00264542	0.00283153	0.00216433	0.00247859	0.00327641	0.00260526	0.00168481	0.00234682	0.00110383	0.00190929	0.00470098	0.00133506	0.0022774	0.00335742	0.00449152	0.00190554	1.0142	0.00350514	0.0027298	0.00999408
	卫生和社会工作	40	0.000578341	0.0026214	0.00143562	0.00254904	0.00294899	0.000702374	0.000973812	0.00112062	0.00152271	0.00171109	0.00446363	0.00164286	0.00257192	0.00266853	0.00299456	0.00309753	0.00272425	0.00229182	0.00243928	0.00153363	0.00240341	0.0014407	0.00222366	0.0015224	0.0025489	0.00304585	0.0011458	0.00220516	0.000976483	0.0019232	0.000587898	0.00065694	0.000826027	0.000324848	0.00125389	0.00115764	0.00120749	0.00109916	0.000900466	1.00987	0.00138328	0.00639802
	文化、体育和娱乐	41	0.0019078	0.00804718	0.00414997	0.0101075	0.00782271	0.00347899	0.0046762	0.00502777	0.00654616	0.00716058	0.00518016	0.00717483	0.00923365	0.00890894	0.00912365	0.00962204	0.00838756	0.00681795	0.00845816	0.00739527	0.00847156	0.00731449	0.0106461	0.00715514	0.00944834	0.00950034	0.0121402	0.00836789	0.00410371	0.00737995	0.00474647	0.00713454	0.0129528	0.00533021	0.00773772	0.00797547	0.0081911	0.00671744	0.00521612	0.00567847	1.04957	0.0152953
	公共管理、社会保障和社会组织	42	0.00185592	0.00441925	0.00277908	0.00584176	0.0048348	0.00274675	0.00278881	0.00303158	0.00407789	0.00439	0.00317946	0.00445907	0.00492166	0.00515747	0.00523799	0.00565488	0.00535474	0.00795896	0.00539863	0.00705599	0.00556982	0.00443117	0.00494958	0.00970516	0.00368716	0.0039098	0.00378873	0.00457898	0.0042132	0.00392366	0.00220624	0.00659908	0.00383328	0.00460804	0.0195518	0.00514205	0.00499228	0.00479772	0.0028196	0.00329005	0.00388999	1.01113
完全消耗系数
投入 产出		代 码	中间使用
			农林牧渔产品和服务	煤炭采选产品	石油和天然气开采产品	金属矿采选产品	非金属矿和其他矿采选产品	食品和烟草	纺织品	纺织服装鞋帽皮革羽绒及其制品	木材加工品和家具	造纸印刷和文教体育用品	石油、炼焦产品和核燃料加工品	化学产品	非金属矿物制品	金属冶炼和压延加工品	金属制品	通用设备	专用设备	交通运输设备	电气机械和器材	通信设备、计算机和其他电子设备	仪器仪表	其他制造产品	废品废料	金属制品、机械和设备修理服务	电力、热力的生产和供应	燃气生产和供应	水的生产和供应	建筑	批发和零售	交通运输、仓储和邮政	住宿和餐饮	信息传输、软件和信息技术服务	金融	房地产	租赁和商务服务	科学研究和技术服务	水利、环境和公共设施管理	居民服务、修理和其他服务	教育	卫生和社会工作	文化、体育和娱乐	公共管理、社会保障和社会组织	中间使用合计
代 码		-	01	02	03	04	05	06	07	08	09	10	11	12	13	14	15	16	17	18	19	20	21	22	23	24	25	26	27	28	29	30	31	32	33	34	35	36	37	38	39	40	41	42
中间投入	农林牧渔产品和服务	01	0.265049	0.0586352	0.0324955	0.0663381	0.0650207	0.645946	0.495108	0.291728	0.275085	0.188434	0.0498917	0.189501	0.0783731	0.0607441	0.0693967	0.0639125	0.0648279	0.0643816	0.0704681	0.0610042	0.0620889	0.221125	0.10142	0.0525565	0.0430531	0.0446114	0.0698929	0.0798201	0.029431	0.0640487	0.373564	0.0425898	0.0354102	0.0220149	0.0999791	0.0746831	0.154868	0.0665456	0.0425286	0.104364	0.1156	0.0590024
	煤炭采选产品	02	0.0148482	0.256143	0.0420997	0.0622879	0.0545184	0.0164118	0.0291505	0.0229189	0.0332853	0.0466764	0.116729	0.0745414	0.0931255	0.111659	0.0712874	0.0499398	0.0459586	0.0401117	0.057191	0.0330738	0.0344966	0.0575705	0.06093	0.0435191	0.275864	0.135213	0.0604403	0.0530875	0.00999998	0.0295957	0.0121534	0.0149216	0.00714814	0.00654754	0.0257415	0.0242895	0.0257098	0.0184363	0.00736733	0.0343397	0.0140692	0.0125109
	石油和天然气开采产品	03	0.01607	0.0248697	0.0607222	0.0444668	0.0453567	0.0151112	0.0215617	0.0185976	0.0252456	0.0302393	0.472256	0.0677568	0.0459896	0.0608738	0.0405353	0.0332382	0.0309249	0.0285827	0.037092	0.0248779	0.0252521	0.0321773	0.0415247	0.0269991	0.0475312	0.393961	0.022357	0.0368872	0.0110417	0.0683141	0.012483	0.0122701	0.00815748	0.00698089	0.0374037	0.0288965	0.0228977	0.0167172	0.00752544	0.0300675	0.0136055	0.0153966
	金属矿采选产品	04	0.00494382	0.033205	0.0186156	0.183503	0.0320982	0.00624573	0.00865785	0.0084078	0.0196621	0.03695	0.0167949	0.0234932	0.0379701	0.293595	0.120082	0.0820709	0.0707143	0.060669	0.101256	0.0369986	0.044249	0.0355276	0.0543089	0.0622188	0.0215068	0.0201347	0.0144058	0.0597297	0.00634892	0.014161	0.00462185	0.0136554	0.00458606	0.00432534	0.0209274	0.0199589	0.0121799	0.012624	0.00341916	0.0127453	0.00754372	0.00655334
	非金属矿和其他矿采选产品	05	0.00528932	0.0181759	0.180873	0.0207082	0.0378682	0.0060782	0.00783189	0.00671032	0.00988016	0.0134226	0.0840549	0.0282952	0.110385	0.021334	0.0154584	0.0126238	0.0121138	0.0119155	0.0176134	0.0112006	0.0126516	0.0129689	0.014939	0.0103539	0.0145663	0.0697102	0.00793755	0.0373699	0.00312918	0.014339	0.00416281	0.004605	0.00247805	0.00252989	0.0100327	0.00902887	0.00848065	0.00577655	0.00244211	0.0121777	0.00491317	0.00458247
	食品和烟草	06	0.227778	0.059175	0.0384797	0.0755261	0.0730828	0.465102	0.12569	0.145559	0.100859	0.0954449	0.0638934	0.14916	0.0792581	0.0718875	0.0752879	0.0720889	0.069705	0.062529	0.0746474	0.0656452	0.0699177	0.118571	0.109869	0.0553447	0.0512816	0.0558574	0.0792324	0.0698338	0.0333978	0.0713582	0.513498	0.046435	0.0405228	0.0260597	0.10261	0.0780256	0.0780715	0.0861989	0.0567133	0.097253	0.177869	0.0704123
	纺织品	07	0.0100509	0.0237877	0.0120407	0.0262279	0.0240632	0.0138209	0.690859	0.646373	0.0736533	0.127394	0.0158919	0.0585121	0.0407473	0.0250619	0.0308082	0.0256758	0.0303503	0.040481	0.0295853	0.0221228	0.0238562	0.184824	0.0691574	0.0261648	0.0149902	0.0158943	0.0216413	0.0292837	0.0109455	0.0177598	0.0204571	0.0150319	0.0129179	0.00892377	0.0406149	0.0221242	0.0321242	0.0235283	0.00922986	0.0507199	0.0449975	0.0387822
	纺织服装鞋帽皮革羽绒及其制品	08	0.00382936	0.0167975	0.00848817	0.0167497	0.0148032	0.00630066	0.0148731	0.168001	0.0405865	0.0210346	0.00998888	0.0149667	0.0217999	0.0144945	0.0161273	0.0160944	0.0172173	0.025926	0.0143664	0.010704	0.0131324	0.0187595	0.0181209	0.0155711	0.0106782	0.0141156	0.018162	0.0197411	0.00764369	0.0139332	0.00929152	0.00787274	0.0106408	0.00713177	0.0306726	0.00929226	0.0174073	0.0123338	0.00304522	0.0174561	0.0479164	0.0330954
	木材加工品和家具	09	0.00281422	0.053679	0.00555572	0.0127496	0.011405	0.00437217	0.00776462	0.0072855	0.533706	0.0431927	0.00944072	0.01061	0.0197886	0.0131516	0.0247026	0.0181385	0.015852	0.0241417	0.0130173	0.00876171	0.0106803	0.0476202	0.0124649	0.0145631	0.0151938	0.0097779	0.0073738	0.0499833	0.00408599	0.00824047	0.00415219	0.00598411	0.00422747	0.00410915	0.0113792	0.00747124	0.00955146	0.00802201	0.00228569	0.00565375	0.00998475	0.0113724
	造纸印刷和文教体育用品	10	0.0130251	0.0339743	0.01732	0.0407253	0.0347524	0.0365953	0.0271456	0.0355636	0.0451633	0.394738	0.0233321	0.0434547	0.0603358	0.0351867	0.0425024	0.0467103	0.0397767	0.0366145	0.0518721	0.0503293	0.0493345	0.0482757	0.0494458	0.0379429	0.0309726	0.0275529	0.0313871	0.0412452	0.0409296	0.031705	0.0245552	0.0744443	0.0551942	0.0252881	0.144459	0.0453931	0.0384891	0.0351727	0.0332112	0.0273666	0.10422	0.0462594
	石油、炼焦产品和核燃料加工品	11	0.0368242	0.0564059	0.141711	0.103368	0.106014	0.0343269	0.0477164	0.0412869	0.0566412	0.0677542	0.200403	0.14586	0.105789	0.144745	0.0920369	0.0747558	0.0703851	0.0651272	0.0852617	0.0562289	0.0574749	0.0702614	0.0948074	0.0620079	0.0948135	0.106136	0.0478236	0.0857028	0.0255013	0.153222	0.0260656	0.0279821	0.0187616	0.0142294	0.0893603	0.0677247	0.0498306	0.0345194	0.0164338	0.0648844	0.0298144	0.0355431
	化学产品	12	0.227896	0.16873	0.124242	0.246579	0.260377	0.177201	0.370657	0.297496	0.332028	0.423301	0.186606	0.837927	0.333585	0.204023	0.261116	0.225358	0.248071	0.256423	0.327503	0.285519	0.235806	0.432886	0.385304	0.193333	0.112175	0.1141	0.228356	0.25731	0.0519572	0.11482	0.115078	0.103988	0.0451924	0.0339977	0.176057	0.218342	0.204947	0.171786	0.0560238	0.721076	0.11558	0.0799535
	非金属矿物制品	13	0.00679694	0.0259708	0.0184953	0.0286665	0.0524856	0.0139192	0.0116742	0.0108004	0.02734	0.0237286	0.0274763	0.0283006	0.281266	0.0608678	0.050152	0.0443009	0.0374717	0.0473818	0.0753611	0.049376	0.0706724	0.03923	0.0426413	0.0356019	0.022777	0.0160354	0.0174333	0.277486	0.0070454	0.017256	0.0085361	0.0152	0.00595823	0.00970406	0.019327	0.0229881	0.0310657	0.0146051	0.00672638	0.0150472	0.0148446	0.0126215
	金属冶炼和压延加工品	14	0.0216246	0.175298	0.0964352	0.146802	0.148632	0.0297685	0.0386412	0.0390309	0.0989927	0.196244	0.0835581	0.0850157	0.160764	0.661862	0.628161	0.451124	0.387898	0.33303	0.55348	0.198272	0.23902	0.184874	0.265987	0.338184	0.11492	0.0806405	0.0728626	0.319218	0.033695	0.0746679	0.0224153	0.0730604	0.024166	0.0227928	0.110673	0.102556	0.061547	0.0654088	0.0173469	0.0528619	0.038629	0.0340005
	金属制品	15	0.00891585	0.069517	0.0306574	0.0739265	0.0785301	0.0140435	0.0150024	0.0162895	0.0810662	0.0370696	0.0286985	0.0357797	0.0807581	0.0529769	0.19683	0.103085	0.0981247	0.0689038	0.0902073	0.0585049	0.0827215	0.0558777	0.046925	0.114882	0.0339573	0.0271862	0.0533664	0.0997302	0.0126282	0.0231859	0.00982645	0.0198703	0.00902554	0.00992441	0.0571646	0.0713589	0.0227099	0.0256498	0.00713138	0.0196011	0.0128067	0.0124067
	通用设备	16	0.0103652	0.0807196	0.0469966	0.0957802	0.0912859	0.0136963	0.0211784	0.0194133	0.042562	0.0365079	0.0509693	0.0414499	0.084824	0.0933235	0.105572	0.329802	0.214021	0.141523	0.109326	0.0459524	0.0862232	0.060431	0.0585971	0.121922	0.0467007	0.0395111	0.0319644	0.0579446	0.0102624	0.042703	0.0096183	0.017985	0.00764317	0.00634571	0.0317512	0.0295279	0.0236882	0.0218548	0.00663767	0.0252186	0.012552	0.0123984
	专用设备	17	0.0145287	0.058183	0.0559436	0.0746266	0.103355	0.0121601	0.018883	0.0185543	0.0218224	0.0264378	0.0391141	0.0231525	0.0393464	0.0385891	0.0431605	0.0287653	0.176106	0.0206962	0.0285621	0.0228682	0.042796	0.0216047	0.0294566	0.036768	0.0223744	0.0327667	0.0141849	0.0288538	0.00404663	0.0141323	0.00753269	0.00750635	0.00455268	0.00339542	0.0125836	0.0122014	0.0102405	0.00827374	0.00309182	0.0447637	0.00690966	0.00562861
	交通运输设备	18	0.0119183	0.0334282	0.0227822	0.0464609	0.06	0.0178916	0.0190356	0.0202035	0.0262968	0.0297	0.0267261	0.0297977	0.0508179	0.036623	0.0379646	0.0574915	0.0875847	0.518672	0.0340616	0.0291525	0.0342038	0.0275206	0.0449305	0.182364	0.0243151	0.0289869	0.0233892	0.0375734	0.0274034	0.167205	0.0158664	0.0284835	0.0168656	0.0114417	0.101928	0.0428967	0.0617823	0.0889319	0.00958315	0.020939	0.0241149	0.0409017
	电气机械和器材	19	0.0100446	0.0488662	0.033828	0.0598866	0.0632471	0.0141483	0.0196267	0.0195826	0.0269362	0.036092	0.0367004	0.0358401	0.0463135	0.0563194	0.0547843	0.145158	0.113441	0.0978188	0.235498	0.137284	0.133112	0.0498219	0.159718	0.144736	0.12392	0.0327934	0.0397167	0.0869072	0.0311328	0.0289722	0.0118507	0.0835366	0.0137616	0.0120987	0.0846339	0.0708784	0.0428197	0.0430128	0.00788567	0.0243749	0.0192454	0.0181634
	通信设备、计算机和其他电子设备	20	0.013336	0.064265	0.040269	0.0637521	0.0667496	0.0188761	0.0234531	0.0253793	0.033906	0.0509447	0.0472637	0.0442149	0.0525852	0.0545265	0.0579393	0.202574	0.169229	0.123969	0.188849	1.05603	0.485	0.0719544	0.0612999	0.139711	0.0688628	0.0429056	0.0412877	0.0644687	0.0396526	0.0422171	0.0164694	0.267096	0.0259945	0.0179155	0.139207	0.223574	0.0432175	0.116883	0.0185255	0.0322093	0.0283019	0.0325375
	仪器仪表	21	0.00299448	0.00970545	0.0206454	0.0142065	0.015037	0.00333084	0.00515203	0.00428948	0.0068054	0.00768317	0.0179731	0.0105809	0.0121564	0.0147041	0.0144058	0.0204762	0.0201819	0.0235571	0.0177962	0.0148595	0.164066	0.0110387	0.0106405	0.0245017	0.0553547	0.016537	0.0196164	0.0115074	0.00263489	0.00723652	0.00252668	0.00812545	0.00185605	0.00157221	0.00665146	0.0448834	0.0116296	0.00865626	0.00937579	0.00616241	0.00539573	0.00474745
	其他制造产品	22	0.00105219	0.00712329	0.00214776	0.00374961	0.00448513	0.00168076	0.00190372	0.00650346	0.00253897	0.00530128	0.00317876	0.00325226	0.0036916	0.00354605	0.00397465	0.00420045	0.00446437	0.00406407	0.0039397	0.00589142	0.00383715	0.0332143	0.00334628	0.00332721	0.00328432	0.00277761	0.00268253	0.00423633	0.00346969	0.00249567	0.00165021	0.00304945	0.00275507	0.00321733	0.0215746	0.0127388	0.00856813	0.00951061	0.000824768	0.00205679	0.00480377	0.00169834
	废品废料	23	0.00148694	0.00889353	0.00479311	0.00785203	0.00828519	0.00236584	0.00267924	0.0028124	0.00615643	0.0342587	0.00448369	0.00662333	0.0139578	0.066781	0.038265	0.0216901	0.0178788	0.0155958	0.0243773	0.010014	0.0122941	0.0094991	0.135639	0.0156999	0.00579154	0.0042647	0.00436497	0.0157813	0.00231427	0.00406934	0.00164733	0.00466143	0.00214628	0.001551	0.00793597	0.00599952	0.00376194	0.00378905	0.00147061	0.00365228	0.00378457	0.00248685
	金属制品、机械和设备修理服务	24	0.000956702	0.00319644	0.00343982	0.00489205	0.00589967	0.0012567	0.00226348	0.00194296	0.00289719	0.00292364	0.0037277	0.00333143	0.00559958	0.00499244	0.00455349	0.00399288	0.00384489	0.00323455	0.00365733	0.00260832	0.00279675	0.0030534	0.00439654	0.00658045	0.00757799	0.0048413	0.0047097	0.00319041	0.000659069	0.00291299	0.0008406	0.00135355	0.000497023	0.000580228	0.00166365	0.00171145	0.00206655	0.00239532	0.00054976	0.00175683	0.00112214	0.000848701
	电力、热力的生产和供应	25	0.0438514	0.160271	0.14702	0.245864	0.178812	0.0478396	0.0944688	0.06991	0.104215	0.124401	0.164263	0.175553	0.187906	0.275575	0.221749	0.143844	0.131464	0.112617	0.154686	0.0976327	0.0979602	0.105492	0.182079	0.134588	0.717419	0.145186	0.317055	0.137938	0.0347229	0.0670839	0.0384875	0.0484363	0.0221852	0.0207509	0.0656384	0.0648102	0.079538	0.054817	0.020233	0.0848923	0.0404773	0.0364497
	燃气生产和供应	26	0.0017258	0.0039189	0.00277008	0.0048045	0.00487582	0.00242725	0.00305133	0.00294959	0.00398522	0.00452477	0.00661148	0.00726089	0.0057739	0.00580478	0.00663141	0.00714312	0.00487943	0.00439971	0.00499775	0.00394474	0.0041547	0.00791413	0.00651464	0.00400813	0.00717333	0.199041	0.00412888	0.00488057	0.002336	0.0260639	0.0055397	0.0021901	0.00178532	0.00399098	0.00475889	0.00396027	0.00736392	0.00755938	0.00261327	0.00422954	0.0043047	0.0033691
	水的生产和供应	27	0.000708532	0.00247974	0.00148838	0.00412035	0.00344088	0.00158412	0.00184102	0.00158051	0.00237228	0.00282101	0.00167866	0.00279697	0.0036673	0.00349764	0.00313791	0.00280503	0.00231557	0.00204867	0.0026553	0.00214556	0.00223255	0.00662142	0.00929804	0.00263439	0.00471653	0.00216599	0.0528828	0.00311885	0.000801823	0.00141479	0.00243212	0.000957632	0.000911254	0.00101058	0.00153981	0.00181131	0.0045645	0.00360179	0.00125456	0.00207877	0.00138786	0.00139794
	建筑	28	0.00246048	0.0110187	0.00637161	0.0107564	0.0124478	0.00455871	0.00531293	0.00589339	0.00806342	0.00905691	0.00909981	0.00847861	0.0110577	0.0107435	0.0112312	0.0101047	0.00892643	0.00871641	0.00941367	0.00985667	0.00906641	0.00877101	0.0158306	0.00906297	0.014434	0.0100751	0.0166254	0.0409702	0.00726943	0.0148281	0.00631543	0.00812429	0.00882925	0.0270664	0.00896565	0.0104489	0.0237962	0.00998939	0.00577103	0.00698664	0.0123452	0.0142561
	批发和零售	29	0.0457459	0.0840625	0.0507853	0.0935835	0.0988734	0.0989085	0.11504	0.154408	0.103974	0.124082	0.0791566	0.118639	0.111595	0.0894981	0.10993	0.123098	0.118974	0.145816	0.122606	0.147507	0.126492	0.124828	0.117444	0.104328	0.0784101	0.0684594	0.072037	0.101326	0.063921	0.0777103	0.0986633	0.0761193	0.0348752	0.0230716	0.118505	0.0958757	0.069883	0.0733516	0.0261028	0.0912166	0.0917657	0.0541274
	交通运输、仓储和邮政	30	0.0449743	0.110552	0.0590584	0.130963	0.136684	0.077327	0.0817914	0.085021	0.118652	0.121869	0.09296	0.121801	0.153864	0.134232	0.137722	0.132975	0.12563	0.122877	0.1278	0.105917	0.117606	0.109563	0.174456	0.105225	0.0896597	0.117607	0.0754375	0.142417	0.0752593	0.24033	0.062403	0.0624012	0.0500314	0.0309146	0.138649	0.106464	0.0938237	0.0726966	0.0458695	0.0751618	0.0949748	0.10673
	住宿和餐饮	31	0.00914451	0.0304191	0.0154351	0.0365407	0.0331797	0.016401	0.0175195	0.0187424	0.0253279	0.0281451	0.019514	0.0302645	0.0350013	0.0306179	0.0342607	0.0349749	0.0356411	0.0286151	0.0326085	0.0290083	0.0391385	0.0266212	0.0400872	0.0303926	0.0249855	0.028778	0.028428	0.0332207	0.0219105	0.0374509	0.0124848	0.023146	0.0435158	0.0169014	0.0702784	0.0572267	0.0296905	0.0264333	0.0228214	0.0209119	0.0430322	0.0513159
	信息传输、软件和信息技术服务	32	0.00555697	0.0162251	0.00954674	0.0217539	0.0200278	0.0080261	0.0105123	0.0120461	0.0147295	0.015902	0.0116074	0.0147871	0.0195998	0.0187442	0.0197636	0.0211138	0.0191738	0.0150012	0.018207	0.0292851	0.022148	0.0144728	0.0230891	0.0165654	0.0229201	0.0175341	0.034755	0.0337504	0.0119731	0.0249852	0.0102923	0.163124	0.0336354	0.0126106	0.022001	0.0185043	0.0246314	0.0135368	0.0180038	0.0217453	0.0230133	0.0421359
	金融	33	0.0415355	0.170259	0.0744233	0.145364	0.139853	0.057188	0.0732286	0.0708546	0.0966759	0.11413	0.102924	0.115763	0.136638	0.173831	0.144688	0.13119	0.126272	0.112931	0.132512	0.128223	0.12436	0.110566	0.164359	0.106536	0.183705	0.187741	0.177373	0.138459	0.0894307	0.165228	0.0515128	0.0946426	0.10813	0.139176	0.153686	0.115119	0.118952	0.0729307	0.0486054	0.0721236	0.0669645	0.0674505
	房地产	34	0.00729821	0.0219727	0.0112176	0.0208619	0.0217434	0.0132348	0.015844	0.019416	0.0189111	0.0223756	0.0159616	0.0208123	0.0230837	0.0224102	0.0235545	0.0239247	0.0229775	0.023067	0.0232949	0.0253959	0.0256591	0.0209775	0.027625	0.0192661	0.0210846	0.0247957	0.0209611	0.0217599	0.0827494	0.0259677	0.0238115	0.0464126	0.0716751	0.0595464	0.037003	0.0278126	0.023355	0.0723811	0.0164863	0.0213625	0.0323208	0.0251384
	租赁和商务服务	35	0.0257072	0.110721	0.04851	0.109431	0.101038	0.054654	0.05272	0.0664865	0.0706467	0.0973156	0.0698026	0.0964365	0.0940907	0.0894216	0.0932787	0.100405	0.0956298	0.0962983	0.0987089	0.100041	0.0883157	0.0727252	0.104008	0.0884365	0.0725068	0.0721365	0.0584293	0.0806382	0.15857	0.0679983	0.0476211	0.103568	0.106084	0.0808327	0.142662	0.0844671	0.0649456	0.0620046	0.0228089	0.0536743	0.063762	0.0490803
	科学研究和技术服务	36	0.0135285	0.0297304	0.0251249	0.0405935	0.0471719	0.0133384	0.0145875	0.0149947	0.0215024	0.0238097	0.020153	0.0325754	0.0293114	0.0326671	0.0305728	0.0397772	0.0407286	0.0454195	0.0341338	0.046531	0.0428826	0.0216929	0.0242409	0.0243312	0.0250547	0.0185374	0.0159091	0.0752617	0.00840753	0.0140356	0.00809974	0.0215264	0.00540951	0.00448811	0.0150008	0.178237	0.0144379	0.0107057	0.00801387	0.0161062	0.0083381	0.00711457
	水利、环境和公共设施管理	37	0.00267662	0.00389132	0.00322798	0.00637966	0.00753995	0.00278407	0.0055885	0.00365828	0.00338531	0.00625632	0.00393001	0.00607418	0.00495158	0.00586632	0.00466926	0.00454717	0.00383609	0.00376807	0.00441883	0.0033631	0.00340777	0.00523528	0.00571359	0.00327871	0.00909134	0.00508563	0.0915114	0.00374833	0.00240568	0.00264959	0.00213508	0.00240256	0.00228396	0.0014579	0.00839837	0.00270338	0.0181426	0.00285154	0.00121027	0.00333908	0.00352232	0.0037696
	居民服务、修理和其他服务	38	0.00503785	0.0219993	0.0104297	0.0148542	0.021459	0.00841789	0.00895353	0.00970739	0.0127822	0.0157198	0.0133495	0.0152143	0.0193543	0.0167737	0.019599	0.0194699	0.0183085	0.0206273	0.0181375	0.0157475	0.0168328	0.0138286	0.0207008	0.0147253	0.0152037	0.016484	0.0219146	0.0193978	0.0138107	0.0290348	0.00885282	0.00975424	0.00784106	0.00549611	0.0191327	0.0228643	0.0503226	0.0245511	0.0124874	0.0146326	0.0199319	0.0238117
	教育	39	0.000733297	0.00345355	0.00115986	0.00274113	0.00223977	0.00110028	0.00119804	0.00133823	0.0017178	0.00195187	0.00159235	0.00192419	0.00238496	0.00229235	0.00246485	0.00236261	0.00228049	0.00204469	0.00208239	0.00194495	0.00239242	0.00212153	0.00264542	0.00283153	0.00216433	0.00247859	0.00327641	0.00260526	0.00168481	0.00234682	0.00110383	0.00190929	0.00470098	0.00133506	0.0022774	0.00335742	0.00449152	0.00190554	0.0142018	0.00350514	0.0027298	0.00999408
	卫生和社会工作	40	0.000578341	0.0026214	0.00143562	0.00254904	0.00294899	0.000702374	0.000973812	0.00112062	0.00152271	0.00171109	0.00446363	0.00164286	0.00257192	0.00266853	0.00299456	0.00309753	0.00272425	0.00229182	0.00243928	0.00153363	0.00240341	0.0014407	0.00222366	0.0015224	0.0025489	0.00304585	0.0011458	0.00220516	0.000976483	0.0019232	0.000587898	0.00065694	0.000826027	0.000324848	0.00125389	0.00115764	0.00120749	0.00109916	0.000900466	0.00987078	0.00138328	0.00639802
	文化、体育和娱乐	41	0.0019078	0.00804718	0.00414997	0.0101075	0.00782271	0.00347899	0.0046762	0.00502777	0.00654616	0.00716058	0.00518016	0.00717483	0.00923365	0.00890894	0.00912365	0.00962204	0.00838756	0.00681795	0.00845816	0.00739527	0.00847156	0.00731449	0.0106461	0.00715514	0.00944834	0.00950034	0.0121402	0.00836789	0.00410371	0.00737995	0.00474647	0.00713454	0.0129528	0.00533021	0.00773772	0.00797547	0.0081911	0.00671744	0.00521612	0.00567847	0.0495724	0.0152953
	公共管理、社会保障和社会组织	42	0.00185592	0.00441925	0.00277908	0.00584176	0.0048348	0.00274675	0.00278881	0.00303158	0.00407789	0.00439	0.00317946	0.00445907	0.00492166	0.00515747	0.00523799	0.00565488	0.00535474	0.00795896	0.00539863	0.00705599	0.00556982	0.00443117	0.00494958	0.00970516	0.00368716	0.0039098	0.00378873	0.00457898	0.0042132	0.00392366	0.00220624	0.00659908	0.00383328	0.00460804	0.0195518	0.00514205	0.00499228	0.00479772	0.0028196	0.00329005	0.00388999	0.0111286
[truncated: 9 more columns]
