# Supplementary material for: Research on the emissions from industrial products exported from Guangdong Province—an input-output model analysis
Source: PLoS One. 2022 Nov 3;17(11):e0276300. doi: 10.1371/journal.pone.0276300 (PMC9632880; doi:10.1371/journal.pone.0276300)
Supplement: S1 Data — (ZIP) [file pone.0276300.s002.zip › data/input-output table/2017_01.xlsx]

## Sheet: 部门对照
2017投入产出表部门对照表
I级分类（42部门）		II级分类（149部门）
代码	部门名称	代码	部门名称
01	农林牧渔产品和服务	01001	农产品
		02002	林产品
		03003	畜牧产品
		04004	渔产品
		05005	农、林、牧、渔服务产品
02	煤炭采选产品	06006	煤炭开采和洗选产品
03	石油和天然气开采产品	07007	石油和天然气开采产品
04	金属矿采选产品	08008	黑色金属矿采选产品
		09009	有色金属矿采选产品
05	非金属矿和其他矿采选产品	10010	非金属矿采选产品
		11011	开采辅助活动和其他采矿产品
06	食品和烟草	13012	谷物磨制品
		13013	饲料加工品
		13014	植物油加工品
		13015	糖及糖制品
		13016	屠宰及肉类加工品
		13017	水产加工品
		13018	蔬菜、水果、坚果和其他农副食品加工品
		14019	方便食品
		14020	乳制品
		14021	调味品、发酵制品
		14022	其他食品
		15023	酒精和酒
		15024	饮料
		15025	精制茶
		16026	烟草制品
07	纺织品	17027	棉、化纤纺织及印染精加工品
		17028	毛纺织及染整精加工品
		17029	麻、丝绢纺织及加工品
		17030	针织或钩针编织及其制品
		17031	纺织制成品
08	纺织服装鞋帽皮革羽绒及其制品	18032	纺织服装服饰
		19033	皮革、毛皮、羽毛及其制品
		19034	鞋
09	木材加工品和家具	20035	木材加工和木、竹、藤、棕、草制品
		21036	家具
10	造纸印刷和文教体育用品	22037	造纸和纸制品
		23038	印刷和记录媒介复制品
		24039	工艺美术品
		24040	文教、体育和娱乐用品
11	石油、炼焦产品和核燃料加工品	25041	精炼石油和核燃料加工品
		25042	煤炭加工品
12	化学产品	26043	基础化学原料
		26044	肥料
		26045	农药
		26046	涂料、油墨、颜料及类似产品
		26047	合成材料
		26048	专用化学产品和炸药、火工、焰火产品
		26049	日用化学产品
		27050	医药制品
		28051	化学纤维制品
		29052	橡胶制品
		29053	塑料制品
13	非金属矿物制品	30054	水泥、石灰和石膏
		30055	石膏、水泥制品及类似制品
		30056	砖瓦、石材等建筑材料
		30057	玻璃和玻璃制品
		30058	陶瓷制品
		30059	耐火材料制品
		30060	石墨及其他非金属矿物制品
14	金属冶炼和压延加工品	31061	钢
		31062	钢压延产品
		31063	铁及铁合金产品
		32064	有色金属及其合金
		32065	有色金属压延加工品
15	金属制品	33066	金属制品
16	通用设备	34067	锅炉及原动设备
		34068	金属加工机械
		34069	物料搬运设备
		34070	泵、阀门、压缩机及类似机械
		34071	文化、办公用机械
		34072	其他通用设备
17	专用设备	35073	采矿、冶金、建筑专用设备
		35074	化工、木材、非金属加工专用设备
		35075	农、林、牧、渔专用机械
		35076	其他专用设备
18	交通运输设备	36077	汽车整车
		36078	汽车零部件及配件
		37079	铁路运输和城市轨道交通设备
		37080	船舶及相关装置
		37081	其他交通运输设备
19	电气机械和器材	38082	电机
		38083	输配电及控制设备
		38084	电线、电缆、光缆及电工器材
		38085	电池
		38086	家用器具
		38087	其他电气机械和器材
20	通信设备、计算机和其他电子设备	39088	计算机
		39089	通信设备
		39090	广播电视设备和雷达及配套设备
		39091	视听设备
		39092	电子元器件
		39093	其他电子设备
21	仪器仪表	40094	仪器仪表
22	其他制造产品和废品废料	41095	其他制造产品
		42096	废弃资源和废旧材料回收加工品
23	金属制品、机械和设备修理服务	43097	金属制品、机械和设备修理服务
24	电力、热力生产和供应	44098	电力、热力生产和供应
25	燃气生产和供应	45099	燃气生产和供应
26	水的生产和供应	46100	水的生产和供应
27	建筑	47101	房屋建筑
		48102	土木工程建筑
		49103	建筑安装
		50104	建筑装饰、装修和其他建筑服务
28	批发和零售	51105	批发
		52106	零售
29	交通运输、仓储和邮政	53107	铁路旅客运输
		53108	铁路货物运输和运输辅助活动
		54109	城市公共交通及公路客运
		54110	道路货物运输和运输辅助活动
		55111	水上旅客运输
		55112	水上货物运输和运输辅助活动
		56113	航空旅客运输
		56114	航空货物运输和运输辅助活动
		57115	管道运输
		58116	多式联运和运输代理
		59117	装卸搬运和仓储
		60118	邮政
30	住宿和餐饮	61119	住宿
		62120	餐饮
31	信息传输、软件和信息技术服务	63121	电信
		63122	广播电视及卫星传输服务
		64123	互联网和相关服务
		65124	软件服务
		65125	信息技术服务
32	金融	66126	货币金融和其他金融服务
		67127	资本市场服务
		68128	保险
33	房地产	70129	房地产
34	租赁和商务服务	71130	租赁
		72131	商务服务
35	研究和试验发展	73132	研究和试验发展
36	综合技术服务	74133	专业技术服务
		75134	科技推广和应用服务
37	水利、环境和公共设施管理	76135	水利管理
		77136	生态保护和环境治理
		78137	公共设施及土地管理
38	居民服务、修理和其他服务	80138	居民服务
		81139	其他服务
39	教育	83140	教育
40	卫生和社会工作	84141	卫生
		85142	社会工作
41	文化、体育和娱乐	86143	新闻和出版
		87144	广播、电视、电影和影视录音制作
		88145	文化艺术
		89146	体育
		90147	娱乐
42	公共管理、社会保障和社会组织	94148	社会保障
		91149	公共管理和社会组织

## Sheet: 2017年非竞争型投入产出表_42部门
2017年非竞争型投入产出表（42部门）
单位：万元
投入 产出			部门名称	中 间 使 用																																											最终使用
				农林牧渔产品和服务	煤炭采选产品	石油和天然气开采产品	金属矿采选产品	非金属矿和其他矿采选产品	食品和烟草	纺织品	纺织服装鞋帽皮革羽绒及其制品	木材加工品和家具	造纸印刷和文教体育用品	石油、炼焦产品和核燃料加工品	化学产品	非金属矿物制品	金属冶炼和压延加工品	金属制品	通用设备	专用设备	交通运输设备	电气机械和器材	通信设备、计算机和其他电子设备	仪器仪表	其他制造产品和废品废料	金属制品、机械和设备修理服务	电力、热力的生产和供应	燃气生产和供应	水的生产和供应	建筑	批发和零售	交通运输、仓储和邮政	住宿和餐饮	信息传输、软件和信息技术服务	金融	房地产	租赁和商务服务	研究和试验发展	综合技术服务	水利、环境和公共设施管理	居民服务、修理和其他服务	教育	卫生和社会工作	文化、体育和娱乐	公共管理、社会保障和社会组织	中间使用合计	消费支出合计	固定资本形成总额	存货变动
部门名称			代码	1	2	3	4	5	6	7	8	9	10	11	12	13	14	15	16	17	18	19	20	21	22	23	24	25	26	27	28	29	30	31	32	33	34	35	36	37	38	39	40	41	42	TIU	TC	FU201	FU202
中 间 投 入	国 产 品	农林牧渔产品和服务	1	1.45853e+08	200995	2964.09	24957.4	17973.8	4.16187e+08	6.78656e+07	5.53495e+06	2.04463e+07	1.79773e+07	9380.12	4.73461e+07	206386	33928.3	84246.2	24981.2	40085.1	31941.7	48718.5	2576.47	0	2.18948e+06	0	64585.5	658.764	0	1.89101e+07	11785.3	100978	3.69901e+07	364038	91237	217695	5.13728e+06	2.23616e+06	668212	7.71004e+06	1.87386e+06	399194	360629	331820	0	7.99597e+08	2.66852e+08	1.96876e+07	3.30316e+06
		煤炭采选产品	2	616586	3.38475e+07	88339.1	788464	1.11376e+06	2.85625e+06	1.5298e+06	456125	295990	3.30127e+06	1.74777e+07	2.30737e+07	3.24878e+07	2.11493e+07	446496	301891	264102	77891.3	175124	349.403	17036.2	104920	31742.7	7.17737e+07	1.46471e+06	0	664552	34561.4	89767.8	57458.4	0	26371.3	48778.4	48.3766	153313	113653	52162.1	327635	471250	404247	35195.8	442572	2.16662e+08	769993	0	1.48932e+06
		石油和天然气开采产品	3	0	39609.9	154564	28772.8	25016.6	0	0	0	0	51320.6	8.54276e+07	1.3429e+07	974617	939198	459193	397312	304817	427592	51497.4	0	0	0	0	1.19669e+06	1.23912e+07	0	0	0	307.981	0	0	0	0	0	1420.56	0	0	0	0	34624.3	1159.01	30798.1	1.16366e+08	0	0	-689676
		金属矿采选产品	4	0	0	0	3.28581e+06	0	0	0	0	0	0	177543	4.96475e+06	1.48691e+06	1.04223e+08	2.12039e+06	0	0	0	0	0.397426	0	9284.9	0	0	0	0	0	0	0	0	0	0	0	0	151019	0	0	0	0	0	0	0	1.16419e+08	0	0	-572063
		非金属矿和其他矿采选产品	5	2041.15	1.0057e+06	1.58033e+07	308825	1.08872e+06	689987	10801.8	6074.39	11748.5	306410	19581.5	7.34672e+06	4.26206e+07	404162	104172	52032.8	95157.9	152153	410767	68104.5	1090.94	5843.54	10208.8	218347	0	0	1.78606e+07	38629.8	67386.6	4660.09	36.5971	1007.19	233.829	959.187	11450.2	2221.17	6534.6	3117.49	1929.27	637.23	3753.89	15285	8.8761e+07	0	0	-269661
		食品和烟草	6	9.51504e+07	391588	102686	746483	497593	2.57702e+08	901933	1.19638e+07	1.21889e+06	1.69184e+06	1.80954e+06	3.19285e+07	1.63281e+06	6.98512e+06	2.32086e+06	3.79399e+06	2.13575e+06	2.56026e+06	3.33316e+06	5.27555e+06	544285	474964	14374.7	3.77486e+06	281758	266133	4.8563e+06	1.75449e+06	6.78972e+06	1.15808e+08	3.56211e+06	3.21329e+06	3.34306e+06	1.28529e+07	2.9245e+06	2.10133e+06	1.222e+06	6.86584e+06	9.31158e+06	6.07388e+06	7.56139e+06	4.4711e+06	6.30211e+08	5.82252e+08	0	1.42521e+07
		纺织品	7	40075.6	96083.7	21471.7	47864.1	239738	641569	1.37288e+08	1.29194e+08	3.03616e+06	1.0205e+07	49028.1	6.12307e+06	241226	167260	843105	272378	594359	903820	630682	369969	169768	2.81674e+06	31480.2	5714.5	1745.73	5792.48	77284.2	351998	1.25122e+06	1.70898e+06	80319.5	13054.9	2929.16	807792	1.00404e+06	109441	339558	1.10626e+06	780254	5.78802e+06	166716	2.06466e+06	3.09689e+08	9.85225e+06	0	-1.63369e+06
		纺织服装鞋帽皮革羽绒及其制品	8	180378	1.4054e+06	205840	269527	315738	3.83586e+06	2.04359e+06	4.93351e+07	3.90663e+06	2.31648e+06	534359	3.94361e+06	3.70431e+06	832149	866439	1.86317e+06	1.2938e+06	5.50421e+06	1.66156e+06	1.35463e+06	325583	529527	85553.6	591390	208411	260525	3.0408e+06	2.52144e+06	2.26532e+06	1.7439e+06	605141	5.88631e+06	1.47045e+06	1.06087e+07	670744	756967	555919	1.31472e+06	400309	3.10475e+06	3.78847e+06	1.30786e+07	1.39186e+08	1.1586e+08	0	148189
		木材加工品和家具	9	297853	3.40008e+06	193998	316522	74597.2	966005	404744	446487	7.5007e+07	7.5796e+06	108763	1.97857e+06	1.84922e+06	212275	4.06933e+06	780987	550542	6.478e+06	861155	650570	148080	881307	30238.5	140414	1983.6	1655	4.89084e+07	370170	592453	200225	525973	629816	375762	401478	29636.1	247587	227109	532912	242232	69827.1	235457	2.80513e+06	1.63824e+08	1.92099e+07	2.43516e+07	1.67314e+06
		造纸印刷和文教体育用品	10	927435	27736.5	12155.1	180245	258888	1.55129e+07	841669	2.12093e+06	2.47973e+06	9.05516e+07	216618	9.93692e+06	8.79588e+06	399573	1.65546e+06	1.70189e+06	1.32168e+06	1.56999e+06	4.31507e+06	3.77575e+06	351065	625551	6513.24	331944	5967.6	9897.74	3.82352e+06	6.53117e+06	2.98925e+06	1.69896e+06	1.49302e+07	2.34241e+07	3.71041e+06	5.54264e+07	1.64688e+06	3.47908e+06	489077	1.61489e+06	8.30757e+06	302283	7.37172e+06	1.32986e+07	2.96977e+08	2.71758e+07	3.67852e+06	1.89645e+06
		石油、炼焦产品和核燃料加工品	11	5.51333e+06	803020	150157	6.35159e+06	5.20464e+06	1.50654e+06	593489	716138	1.16331e+06	1.00359e+06	2.12095e+07	6.57264e+07	2.00415e+07	4.17991e+07	3.0342e+06	1.31564e+06	1.05794e+06	1.54193e+06	969356	704373	259986	487667	143508	8.37623e+06	1.03066e+06	23429.8	3.03986e+07	3.00759e+06	7.85122e+07	845450	689380	2.78129e+06	1.32519e+06	1.61283e+07	766293	6.93235e+06	1.09503e+06	1.35327e+06	1.44216e+06	173497	523013	1.62264e+06	3.38323e+08	2.52352e+07	0	1.9699e+06
		化学产品	12	8.79422e+07	3.82356e+06	2.1817e+06	5.99177e+06	7.95711e+06	2.21421e+07	3.95791e+07	2.57658e+07	1.99874e+07	4.7199e+07	6.17221e+06	4.91911e+08	3.94894e+07	1.45038e+07	1.59146e+07	1.28014e+07	1.30786e+07	3.47969e+07	4.42969e+07	2.43886e+07	2.23439e+06	6.71273e+06	253148	212103	44119.4	2.33887e+06	1.02129e+08	2.62402e+06	9.22698e+06	4.06007e+06	1.47733e+06	728951	585394	6.43646e+06	1.09733e+07	1.77802e+07	5.92832e+06	1.65424e+07	6.35736e+06	1.35868e+08	2.00928e+06	2.20489e+06	1.29665e+09	7.13835e+07	0	2.44996e+06
		非金属矿物制品	13	471827	507032	44764.1	433204	1.64562e+06	5.94466e+06	355016	165983	1.7419e+06	826024	2.67243e+06	7.1748e+06	1.19382e+08	1.40055e+07	5.84214e+06	2.76565e+06	3.34812e+06	1.00153e+07	1.54721e+07	1.14945e+07	2.19875e+06	280582	49778.6	1.33546e+06	3608.15	10257.8	4.02928e+08	163951	255312	331685	71430.9	32645.8	22791.6	181336	1.42456e+06	131414	1.01352e+06	91228.7	813506	293018	3137.43	10537.1	6.15955e+08	4.57146e+06	0	781169
		金属冶炼和压延加工品	14	242122	5.40075e+06	1.28494e+06	1.12158e+06	1.57058e+06	490734	268004	212946	2.90299e+06	1.42097e+07	37799.2	1.2445e+07	1.77497e+07	2.63671e+08	1.24989e+08	6.01028e+07	3.2413e+07	6.7164e+07	1.18563e+08	2.51368e+07	3.63493e+06	3.47648e+06	1.74282e+06	120490	61696.2	39766	2.41e+08	27107.3	459603	6593.41	4910.6	17.3738	1317.53	1988.12	197185	276676	79848.7	136241	51274.9	586.121	863.795	177.376	1.0013e+09	0	0	-4.36755e+06
		金属制品	15	758234	5.72327e+06	57579.1	2.55869e+06	2.35056e+06	4.28296e+06	928742	1.16835e+06	5.43722e+06	3.04915e+06	217561	8.83665e+06	1.61884e+07	2.05749e+06	5.69449e+07	1.92883e+07	1.39978e+07	1.85362e+07	2.11426e+07	1.16045e+07	2.58843e+06	1.07734e+06	1.10881e+06	197168	18940.6	584315	1.0855e+08	255591	1.6762e+06	335237	320592	125460	881424	1.86255e+07	3.05915e+06	8.47581e+06	692551	3.16723e+06	562533	38103.1	156687	535290	3.48162e+08	4.94357e+06	2.45784e+07	-702218
		通用设备	16	945377	3.56301e+06	1.00254e+06	2.37687e+06	1.64249e+06	2.02543e+06	1.63129e+06	614364	1.5121e+06	1.62487e+06	1.90321e+06	7.0547e+06	1.38442e+07	1.01961e+07	1.08062e+07	9.07235e+07	3.43175e+07	3.00727e+07	1.92099e+07	4.78892e+06	2.29103e+06	839869	772735	1.95918e+06	84726.6	52420.8	1.36526e+07	244326	7.2035e+06	284260	289475	895133	213904	231413	149284	345982	229957	121182	514031	92047.4	41124	50341.8	2.70414e+08	875289	9.97834e+07	998997
		专用设备	17	8.72019e+06	3.98423e+06	3.01986e+06	2.94794e+06	4.58392e+06	957105	984374	844230	839546	2.5105e+06	506737	5.22659e+06	3.47286e+06	7.62714e+06	2.84436e+06	3.11045e+06	4.1472e+07	5.19116e+06	4.35632e+06	1.73351e+07	1.30334e+06	136874	264378	183346	4454.09	94217.4	1.26107e+07	50908.2	1.31006e+06	211670	117763	1.93526e+06	8394.53	369785	26306.7	153321	133756	213421	109485	1.37874e+07	14508.3	1829.65	1.53576e+08	336783	1.48435e+08	570673
		交通运输设备	18	2.99938e+06	343254	28916.2	796663	913783	337852	139519	207482	188043	210928	32601.6	732172	2.1706e+06	276617	585026	8.68539e+06	1.19606e+07	2.43858e+08	1.50809e+06	347264	356118	53977.2	2.07228e+06	45282.7	7192.63	7300.67	1.91741e+06	150977	7.62845e+07	422219	166575	431679	23247.5	2.79124e+07	292312	2.39181e+06	1.83908e+06	1.22529e+07	101912	288368	103208	2.29895e+06	4.05742e+08	1.03944e+08	2.98406e+08	2.66154e+06
		电气机械和器材	19	202569	930985	144858	656772	843315	741261	264288	169991	216725	1.37144e+06	112023	2.05264e+06	1.41321e+06	797211	981871	2.48743e+07	1.56385e+07	2.56332e+07	8.73269e+07	4.012e+07	4.31066e+06	522350	1.18895e+06	3.25532e+07	41675.9	27468.8	7.70869e+07	9.26022e+06	3.47466e+06	423275	7.35835e+06	125169	45377.7	1.13417e+07	4.43681e+06	7.20192e+06	1.05525e+06	3.07383e+06	76254.9	504509	81566.6	1.17265e+06	3.69855e+08	3.35181e+07	6.25991e+07	2.58656e+06
		通信设备、计算机和其他电子设备	20	301526	280583	22174.4	21653.7	62504.6	768540	103915	111297	82005.2	687741	69893	1.96858e+06	575653	652582	620769	1.97903e+07	1.51821e+07	1.50404e+07	1.96508e+07	2.64376e+08	1.04027e+07	741551	620371	1.01181e+06	24467	22602	7.07183e+06	5.85125e+06	4.41356e+06	1.12567e+06	3.3415e+07	1.73102e+06	354867	1.76753e+07	4.74074e+06	1.9029e+07	946611	1.08058e+07	689297	983094	723481	3.06478e+06	4.65814e+08	5.82039e+07	7.16473e+07	-1.1047e+06
		仪器仪表	21	34246.8	53201.8	1.00128e+06	109728	269650	262267	14872.9	151110	11423.1	78174.2	509558	592987	558322	256992	60904.2	1.84511e+06	2.0107e+06	3.40354e+06	3.37013e+06	2.59974e+06	6.70536e+06	198059	165270	1.16768e+07	72446.7	47716.7	1.51628e+06	8941.27	94056.1	7161.93	655460	16385.9	9474.67	112755	4.88039e+06	1.30195e+07	353512	910357	2.98539e+06	79795.3	210704	149045	6.10687e+07	440051	1.70503e+06	148793
		其他制造产品和废品废料	22	58906.6	287044	98211.6	94263.4	120007	525554	174910	909919	142865	6.76676e+06	188578	2.60458e+06	1.64912e+06	4.48604e+07	5.35192e+06	431605	161432	709166	511855	730586	94248.7	6.05474e+06	28943.6	495646	20540	9153.46	1.54984e+06	59142.5	188371	177334	117443	67379.9	898693	5.97541e+06	1.01867e+06	3.53624e+06	629758	2.06862e+06	159571	165980	515282	61355.6	9.02701e+07	3.3129e+06	0	779219
		金属制品、机械和设备修理服务	23	82701.7	107969	89392.7	125468	56355.3	195656	42207.3	69199.5	56044.8	137536	120339	594986	1.15051e+06	424726	121644	292610	492564	384061	173403	244313	19019.8	27151.4	7380	2.02397e+06	64655	33570.7	1.56826e+06	11472.9	708473	18820.9	137012	28487.5	63166.4	648596	89665.8	85171.2	59869.6	15724.3	37425.3	32344.3	28775.1	199812	1.08705e+07	0	0	0
		电力、热力的生产和供应	24	9.85081e+06	8.01103e+06	2.80888e+06	9.45363e+06	5.45871e+06	9.85034e+06	6.55652e+06	2.93021e+06	4.42792e+06	6.88898e+06	5.51103e+06	5.33011e+07	3.24305e+07	5.19129e+07	1.84243e+07	6.8843e+06	5.19351e+06	6.90109e+06	6.74506e+06	8.67203e+06	1.06489e+06	1.1571e+06	435536	1.58308e+08	1.21599e+06	3.20217e+06	2.87717e+07	1.0514e+07	1.24973e+07	4.07139e+06	6.08512e+06	4.86326e+06	3.37709e+06	2.79233e+06	1.95324e+06	1.65545e+06	2.69689e+06	3.2958e+06	2.22753e+06	2.78995e+06	1.30958e+06	4.80612e+06	5.21303e+08	3.35745e+07	0	0
		燃气生产和供应	25	156241	28583.3	28572.7	5522.86	84651.3	541209	92268.1	103925	25243.2	430011	531848	2.35591e+06	218794	284498	381493	672832	280493	206735	201213	111113	9926.99	212485	78070.7	1.54602e+06	6.87282e+06	300.02	35306.5	105950	1.30978e+07	2.2596e+06	44446.6	34901.5	1.48301e+06	328645	114197	139063	108478	1.06329e+06	397636	275302	248632	174690	3.53718e+07	1.84706e+07	0	408258
		水的生产和供应	26	32819.6	50903.3	80342	36261.7	67141.7	1.4802e+06	108574	147695	104853	300726	106265	788415	487167	353927	123330	195410	143075	225171	277724	311462	50877.7	110723	10854.9	803065	17130	1.24291e+06	2.03155e+06	459740	339900	1.12355e+06	156492	415010	372733	75830.3	287382	74093.5	182673	372658	293558	251643	204967	438406	1.47372e+07	9.87289e+06	0	294789
		建筑	27	750296	120344	33723.7	26702	26548.6	239957	99247.8	94151.2	113514	93695.7	27514.7	440188	150940	144789	87044.3	125603	95145.3	145376	119744	423811	21900.6	49558.2	10291.2	1.95092e+06	13155.2	34945.7	7.30703e+07	1.16474e+06	1.38026e+06	869534	578150	3.14582e+06	6.97474e+06	285138	237116	300207	919576	453385	2.07192e+06	886992	784475	6.44025e+06	1.05002e+08	0	2.17461e+09	0
		批发和零售	28	2.36664e+07	5.04318e+06	687581	2.42356e+06	2.3631e+06	6.91667e+07	1.48853e+07	2.75622e+07	2.06843e+07	2.26488e+07	7.5564e+06	6.42058e+07	2.74412e+07	2.35931e+07	1.5446e+07	1.99644e+07	1.55228e+07	5.82159e+07	3.06332e+07	4.1195e+07	3.62086e+06	2.02118e+06	726292	1.07167e+07	1.13722e+06	328124	9.98901e+07	7.36328e+06	2.51154e+07	2.05822e+07	8.10462e+06	6.05683e+06	2.06815e+06	2.40881e+07	3.8214e+06	7.93594e+06	2.15424e+06	7.04122e+06	3.82858e+06	2.55076e+07	3.7576e+06	7.05389e+06	7.65825e+08	1.77142e+08	7.53447e+07	4.33652e+06
		交通运输、仓储和邮政	29	2.40633e+07	4.82722e+06	745524	2.408e+06	2.67695e+06	3.8985e+07	1.36432e+07	1.66494e+07	8.60119e+06	1.14793e+07	1.02038e+07	5.50363e+07	2.49246e+07	2.76204e+07	1.29008e+07	1.34318e+07	1.1523e+07	2.4843e+07	1.866e+07	1.35972e+07	2.16943e+06	1.44162e+06	398465	9.25628e+06	1.14127e+06	244019	7.01085e+07	7.04068e+07	1.07128e+08	1.29066e+07	7.16679e+06	1.44739e+07	2.91017e+06	3.13123e+07	5.78728e+06	1.3877e+07	3.23496e+06	6.90497e+06	9.52379e+06	1.22401e+07	4.25557e+06	1.7148e+07	7.40856e+08	1.66752e+08	3.65209e+07	1.71721e+06
		住宿和餐饮	30	2.06911e+06	671381	266718	645182	510351	5.7152e+06	997347	1.24491e+06	979983	1.85837e+06	523711	7.75019e+06	3.682e+06	3.14676e+06	2.22568e+06	2.43976e+06	2.75447e+06	2.80761e+06	2.70568e+06	2.62541e+06	722649	235321	102733	1.40145e+06	132709	119585	1.44619e+07	5.41396e+06	1.51875e+07	856070	3.09188e+06	2.86056e+07	2.83438e+06	3.56813e+07	5.58628e+06	1.13461e+07	903013	2.90401e+06	7.07392e+06	1.81256e+06	4.12641e+06	2.37271e+07	2.11946e+08	1.63937e+08	0	0
		信息传输、软件和信息技术服务	31	1.58798e+06	226962	124937	392775	275406	2.64985e+06	696795	1.2414e+06	487298	1.1503e+06	131241	4.11385e+06	1.3187e+06	975855	1.03134e+06	2.03116e+06	1.10535e+06	1.75745e+06	2.10838e+06	1.70414e+07	410239	95384.4	47673.7	2.56784e+06	158030	152723	2.903e+07	6.75995e+06	1.74381e+07	2.18733e+06	8.90031e+07	3.05682e+07	4.50838e+06	6.60994e+06	1.29397e+06	4.75644e+06	1.26035e+06	1.24165e+06	5.41813e+06	6.55355e+06	1.72762e+06	2.29806e+07	2.75218e+08	8.22784e+07	1.86778e+08	0
		金融	32	1.44335e+07	9.75654e+06	3.0892e+06	3.14486e+06	2.66555e+06	7.56973e+06	4.19476e+06	2.17451e+06	2.29296e+06	5.68025e+06	3.41076e+06	2.16611e+07	1.3705e+07	3.00974e+07	7.99054e+06	6.49482e+06	6.80041e+06	7.02025e+06	7.85586e+06	1.54015e+07	1.34151e+06	1.23932e+06	222394	2.45115e+07	1.78267e+06	1.54377e+06	8.77376e+07	4.736e+07	1.09821e+08	4.00748e+06	1.16127e+07	7.59241e+07	8.67425e+07	4.84462e+07	1.27364e+06	1.2709e+07	4.22894e+06	3.33912e+06	9.74921e+06	3.28904e+06	3.33933e+06	1.34118e+07	7.29072e+08	2.08417e+08	0	0
		房地产	33	14457.1	121223	32286.2	924.05	35835.7	395304	75569.8	140970	176339	170746	5612.79	474858	240985	29427.6	189064	226081	121486	251564	276708	365320	78259.9	24912.7	109403	81280.4	27498.9	23609.8	323232	7.12632e+07	7.77588e+06	1.36201e+07	2.91466e+07	7.65813e+07	2.68221e+07	3.55553e+07	1.97191e+06	4.80189e+06	1.00137e+06	2.259e+07	9.76796e+06	5.0636e+06	4.14003e+06	8.18008e+06	3.22294e+08	3.54864e+08	1.05367e+08	0
		租赁和商务服务	34	2.67478e+06	6.69518e+06	1.78727e+06	2.31817e+06	1.94247e+06	2.89564e+07	2.50177e+06	8.69458e+06	2.63171e+06	7.17103e+06	2.85675e+06	3.11338e+07	1.02633e+07	5.81547e+06	5.45386e+06	7.75606e+06	8.03478e+06	1.72772e+07	9.63795e+06	1.44808e+07	1.06758e+06	868627	340055	3.12908e+06	960378	275280	3.40148e+07	1.06345e+08	1.78997e+07	7.5408e+06	3.67694e+07	8.37903e+07	4.09283e+07	6.97075e+07	4.79926e+06	1.55097e+07	2.63468e+06	5.82683e+06	3.39409e+06	2.11303e+06	5.04871e+06	1.37601e+07	6.34806e+08	5.49858e+07	0	0
		研究和试验发展	35	0	0	0	0	0	0	0	0	0	0	0	0	0	0	0	0	0	0	0	0	0	0	0	0	0	0	0	0	0	0	0	0	0	0	521050	0	0	0	0	0	0	0	521050	2.85783e+07	1.11312e+08	0
		综合技术服务	36	7.818e+06	1.97951e+06	544749	1.26482e+06	1.21661e+06	1.80173e+06	314206	1.02651e+06	728700	1.02947e+06	117278	8.64154e+06	2.17724e+06	2.64678e+06	1.5796e+06	2.96952e+06	2.78594e+06	8.67422e+06	2.48943e+06	6.56703e+06	599919	102047	42680	2.707e+06	4532.64	19853.6	1.62896e+08	7.79239e+06	2.32979e+06	162441	1.62545e+06	1.09612e+06	235764	78483.6	8.24241e+06	4.79026e+07	314160	10595.3	975102	256843	16116.7	270541	2.94054e+08	5.52496e+07	7.67786e+06	0
		水利、环境和公共设施管理	37	1.94353e+06	66404.1	54379.7	128871	208964	432522	421324	96873.6	87948.7	691845	103738	635292	296895	615950	139050	174820	139701	215002	174682	194483	37251.2	45390.2	15786.5	1.90672e+06	6870.47	1.72383e+06	500695	1.48088e+06	1.36542e+06	239500	467361	2.14379e+06	219595	2.40178e+06	347620	339434	2.77637e+06	370843	305538	279950	222961	1.11946e+06	2.51393e+07	6.64746e+07	0	0
		居民服务、修理和其他服务	38	1.27909e+06	1.78007e+06	243134	157806	354474	2.6384e+06	669933	703842	828050	1.43323e+06	586959	4.73577e+06	2.37292e+06	1.62152e+06	1.85482e+06	1.90032e+06	1.40013e+06	4.52607e+06	2.20014e+06	2.43475e+06	314182	225272	57559.5	2.19399e+06	171210	278646	1.49964e+07	8.82766e+06	1.56521e+07	2.70893e+06	1.62089e+06	5.91944e+06	1.52255e+06	6.89764e+06	2.25203e+06	4.18009e+06	4.53818e+06	5.19042e+06	4.68529e+06	3.48017e+06	2.10845e+06	1.29875e+07	1.3453e+08	1.34776e+08	0	0
		教育	39	123399	63397.6	10343.6	13346.5	14022.3	131127	35234.6	47302.5	47003.8	37031.5	17887.8	202953	96256.9	43624.4	74932.7	77143.3	53376.2	83296.9	54024.8	62792.8	16338.7	10590.4	8232.31	11821.2	8108.24	9971.13	388795	959202	621431	230616	308614	3.20104e+06	154545	316233	68199.5	249450	46582.9	138613	3.59712e+06	657463	163073	4.17622e+06	1.66308e+07	3.51039e+08	0	0
		卫生和社会工作	40	111911	130509	15878.2	62750.4	54255.4	96453.1	36220.1	74250.8	44006.2	80231.7	443893	153254	222489	329228	212660	299489	191809	253081	209532	135262	29117.6	8899.1	3043.55	230159	17546.9	872.22	859042	324795	239793	10797.1	13070.8	326665	1674.17	4207.99	11113.3	25693.3	19383.5	64584.7	138925	2.17097e+06	45274.5	1.77498e+06	9.47778e+06	4.04869e+08	0	0
		文化、体育和娱乐	41	81303.1	219593	138453	135713	69018.1	921504	361120	384306	242503	265482	157232	1.4751e+06	792378	768571	329840	643468	367433	1.03342e+06	566642	812294	56012.6	71576.3	15488.2	594133	49588.8	69393.9	1.51049e+06	1.05803e+06	1.15345e+06	600848	1.63265e+06	1.05201e+07	792330	2.21162e+06	623987	718145	229012	845923	1.93789e+06	277157	5.5167e+06	5.65599e+06	4.59058e+07	8.70967e+07	0	0
		公共管理、社会保障和社会组织	42	410796	62712.9	28616.9	40946.6	41634.5	297008	153763	126084	72265.8	128636	37290.7	572889	422964	185875	195500	183432	161980	180640	109150	277485	17078.5	93964.2	9695.18	156567	11194.2	17621.2	322071	202091	383522	127975	206987	846654	937730	898484	110486	338195	89974.3	153402	656497	142287	135475	1.14859e+07	2.10335e+07	5.33486e+08	0	0
	进 口 品	农林牧渔产品和服务	1	984820	521.126	7.68508	64.7077	46.6014	3.68609e+07	2.41673e+06	217000	6.02221e+06	72931.5	24.3201	4.0078e+06	928.107	87.9668	218.428	1289.1	2576	4275.42	812.198	7.30285	0	3989.53	0	197.954	1.77257	0	51455.6	30.5561	287.638	341200	1124.06	236.553	677.591	15979.7	11573.2	2082.14	39827.1	5403.71	1237.9	1586.79	1143.81	0	5.10713e+07	7.93345e+06	221455	795941
		煤炭采选产品	2	15.7263	455159	2.25312	20.1101	28.4069	72.8498	39.018	11.6336	7.54933	114141	4.29173e+06	36968.4	264803	2.99111e+06	11.3881	7.69984	6.73602	1.98665	4.46661	0.00891165	0.434515	2.67602	0.809611	6.52761e+06	37.358	0	16.9497	0.881502	2.28956	1.4655	0	0.672611	1.24411	0.00123386	3.91029	2.89877	1.33041	8.35646	12.0194	10.3105	0.897682	11.288	1.46819e+07	581028	0	80507
		石油和天然气开采产品	3	0	13127.1	668587	9535.59	8290.73	0	0	0	0	17008.1	9.46691e+07	4.45049e+06	322997	311259	152181	131673	101019	141708	17066.7	0	0	0	0	4.62126e+06	1.05944e+07	0	0	0	145.96	0	0	0	0	0	470.787	0	0	0	0	11474.8	384.107	10206.8	1.16252e+08	0	0	2.03482e+06
		金属矿采选产品	4	0	0	0	1.00503e+07	0	0	0	0	0	0	8334.97	382453	194678	7.73545e+07	1.91116e+06	0	0	0	0	0.0186577	0	435.892	0	0	0	0	0	0	0	0	0	0	0	0	24663.1	0	0	0	0	0	0	0	8.99266e+07	0	0	989070
		非金属矿和其他矿采选产品	5	38.2887	733.778	5851.41	53651.5	616921	1252.34	1382.27	129.085	460.065	379756	367.318	1.96451e+06	2.55385e+06	13364	13697.6	1805.58	1822.38	4061.31	65342.7	1419.51	3317.6	10891.7	191.501	1255.81	0	0	623254	724.634	1264.06	87.4158	0.686503	18.8933	4.38627	17.9928	214.787	41.6656	122.579	58.4791	36.19	11.9534	70.417	286.723	6.32229e+06	0	0	94404.6
		食品和烟草	6	279379	1301.43	368.462	1360.39	691.588	1.18033e+07	2191.87	1.10304e+06	2805.32	3573.27	575.805	1.19701e+06	3882.54	2380.77	2762.92	2601.85	2283.31	4468.81	2540.74	2570.62	456.22	1576.77	81.8959	3897.28	173.327	589.1	8631.2	3274.49	22326.6	636048	8634.44	7146.15	9682.76	127253	13409.9	5768.06	5787.6	25195.2	48590.3	11951.3	23661.8	12980.2	1.53962e+07	4.19227e+07	0	750770
		纺织品	7	229.82	830.996	183.756	395.237	1863.95	4593.02	4.7382e+06	3.68064e+06	359484	129032	262.685	166253	2915.23	991.919	4706.09	49073.4	87625.2	98815.3	70337.8	34169.9	8600.66	82038.1	312.144	55.8238	16.1728	54.8939	131.197	1551.52	11925	16790.5	731.274	116.216	20.8462	7918.31	5852.17	1070.96	995.634	7165.32	1121.12	24034.3	2663.3	16826	9.6206e+06	1.68538e+06	0	0
		纺织服装鞋帽皮革羽绒及其制品	8	195.035	151.142	18.0562	12.3274	12.8095	176.116	2078.61	2.93831e+06	627295	49709.2	40.5194	4401.81	109.841	45.1205	9637.51	1294.8	1089.73	71150.1	2679.49	1515.92	20721.3	2020.47	7.96743	65.8705	8.57368	6.62249	97.9284	284.288	201.133	220.771	97.3616	211.734	216.08	482.764	60.7866	101.274	110.718	356.144	33.2242	161.598	356.222	4090.61	3.73984e+06	1.57524e+07	0	2687.73
		木材加工品和家具	9	184.955	12212.3	88.6308	1101.59	252.491	2957.31	1607.47	1785.62	9.08333e+06	38590.7	245.749	8678.71	7118.87	2275.17	31348.9	7731.99	4842.33	345190	21651	4210.78	488.17	6704.76	83.0867	359.709	3.85459	3.50727	216391	568.739	642.229	195.351	227.896	293.74	162.518	175.171	20.3019	130.65	582.617	37911.7	367.026	152.745	833.433	1308.75	9.84302e+06	992299	289385	6574.88
		造纸印刷和文教体育用品	10	3059.63	185.011	96.3157	816.242	3985.14	694065	436119	188261	55585.7	9.92633e+06	1438.17	544046	150220	9932.41	24474.8	56426.8	49524.5	31521.9	101716	174907	13650.2	10741.4	78.0907	657.616	43.7904	65.4075	101074	19341.7	23255.7	22370.4	48778.7	499476	22592.5	558647	10870.3	23645.9	1354.96	44210.9	63916.6	1460.73	357592	102873	1.43794e+07	2.84662e+06	437765	71319.7
		石油、炼焦产品和核燃料加工品	11	3641.62	511.812	450472	4112.06	3407.6	1107.64	11164.9	1674.76	768.384	38167.2	4.72761e+06	3.48608e+06	775143	1.24501e+06	4594.66	144764	48612.3	70740.3	16147.8	42951.7	18739.8	284.132	26177	930563	90626	15.4757	652208	1986.55	1.5153e+06	490.59	455.344	1837.08	875.308	10652.9	506.146	4578.9	723.283	24455.6	952.565	114.597	345.457	1071.78	1.43596e+07	3.7921e+06	0	1.47951e+06
		化学产品	12	1.51585e+06	45382.5	828959	69294	99965.8	876689	2.47657e+06	2.02699e+06	1.09962e+06	2.23842e+06	5.14959e+06	1.05909e+08	1.09632e+06	545042	476183	1.05259e+06	1.28864e+06	3.49729e+06	4.03622e+06	6.38842e+06	552885	438511	1679.03	16343.4	219.814	21556.6	1.34869e+06	11153.9	74647.3	23531.5	7340.27	4890.53	3060.77	64967.2	351924	367717	116325	376006	48892.1	4.9216e+06	111633	13697.8	1.49594e+08	1.53475e+07	0	1.49377e+06
		非金属矿物制品	13	678.266	12176.2	8733.85	26907.5	15134.1	25334.1	10422.7	7580.19	57712.5	153007	15886.8	491541	2.03642e+06	413906	162903	172294	211594	411139	903329	2.26917e+06	124696	51572.9	105.89	10173.1	8.45914	11.3837	1.26975e+06	243.533	1540.33	622.044	615.939	60.9277	122.874	2586.03	53356.5	229.908	27881.4	971.524	7579.41	4452.96	2.33087	20.1376	8.96248e+06	461808	0	0
		金属冶炼和压延加工品	14	2286.61	33630.6	113331	92732.6	19583.9	18765.7	3899.76	2150.57	56518.9	5.78047e+06	85771.2	1.5727e+06	590927	3.19775e+07	7.5787e+06	2.20706e+06	883079	5.7509e+06	9.46448e+06	3.13969e+06	190007	265506	72761.9	121228	347.495	382.421	1.69164e+06	76.1125	3219.02	25.2588	29.482	0.104308	7.91012	7.04392	8244.02	960.893	442.66	10500.3	86.5741	2.59503	3.05927	1.06492	7.17396e+07	0	0	7.89691e+06
		金属制品	15	1630.79	21415.9	5421.08	17740.5	12498.9	21629.7	22526.2	100362	374258	62946.3	795.174	117224	71526.6	38662.2	1.35427e+06	1.00997e+06	573823	1.36085e+06	779598	299116	32845.4	10572.5	16508.9	544.312	52.2883	1613.09	464016	549.719	18859.3	8117.73	689.522	269.837	1895.75	46892.9	6579.56	18229.6	11415	6812.02	1209.88	81.9514	1059.1	1151.29	6.89623e+06	506402	1.00822e+06	5002.58
		通用设备	16	3703.37	13544.6	4916.48	10907.6	5879.57	37635	10004.2	13880.8	16101.6	50892.2	10678.8	48784.5	60972.1	68252.7	949801	1.02589e+07	2.83469e+06	9.96261e+06	1.94261e+06	593772	75206.9	11590.2	19847.4	143745	895.668	32730.1	111284	825.342	30786.3	1055.53	1080.05	7222.88	1792.29	1327.73	543.553	843.205	977.048	3576.61	1655.83	16351.3	359.167	416.034	2.73626e+07	868470	1.95062e+07	287397
		专用设备	17	8938.16	2573.24	2562.24	2009.31	3533.27	1504.91	1548.34	1327.43	3117.21	20092.6	480.708	7822.38	29684.6	34853.5	190480	1.40607e+06	6.30293e+06	541159	66901.7	849655	9472.4	192.71	32528.9	286.696	3.99544	148.144	15713.3	80.046	7918.24	332.821	277.834	3042.93	13.1992	2909.26	25.7551	241.075	135.948	335.574	172.15	2.84725e+06	22.5793	9610.64	1.2408e+07	2.4643e+06	3.18458e+07	1.45062e+06
		交通运输设备	18	4089.88	604.5	25.6652	585.537	3712.52	401.341	212.424	166.236	1622.03	4755.48	83.6279	1056.79	2685.09	171.18	3653.68	34345.9	46526.6	3.11925e+07	3630.04	1493.38	1343.4	465.73	20700.5	25.5585	7.6228	8.33801	2836.52	151.161	1.87176e+06	219.261	96.6799	295.132	15.4715	13331.9	331.651	1438.28	978.057	18174.3	75.4909	786.903	108.592	2041.97	3.32375e+07	1.87562e+07	2.14433e+07	78230.7
		电气机械和器材	19	3189.33	9489	3059.16	5350.79	3522.15	27083.8	26433.8	17391.6	51903.4	361388	6286.68	84733.8	63020.8	41894.4	121758	2.3746e+06	1.52037e+06	5.98274e+06	1.35806e+07	7.79237e+06	603394	10760.3	29594.2	1.32497e+06	1002.32	15828.7	1.04861e+06	63387.2	45279.8	22335.6	132836	8157.32	404.315	19476.5	24773.2	16545.4	13817.8	128096	901.368	189.791	2513.66	9401.04	3.55995e+07	2.90001e+06	8.34233e+06	368088
		通信设备、计算机和其他电子设备	20	22.3337	164.866	4.53824	47.3377	140.586	375.283	384.157	4349.34	17938.5	1.63421e+06	29.025	22739.4	1090.27	497.912	44682.2	4.66767e+06	1.34583e+06	1.85025e+06	2.00547e+07	2.3227e+08	5.06176e+06	5571.49	3649.98	37989.6	669.952	601.96	10487.6	8404.8	4082.81	1493.52	540689	18073.8	115.433	859.793	8389.92	3693.93	13224.3	66554.7	687.864	2406.81	3806.16	1357.39	2.6771e+08	2.43269e+06	1.21712e+07	1.81249e+06
		仪器仪表	21	6392.32	9930.36	186894	20481.3	50331.4	64892.7	9514.89	29310.3	2810.34	54998.7	95111.5	121476	109539	92934.8	89873.8	1.0582e+06	1.85948e+06	3.07145e+06	1.01696e+06	3.0371e+06	6.79505e+06	37865.2	30848.4	2.17952e+06	13522.5	8906.55	283021	1668.93	18226.3	1336.81	122345	3058.5	1768.49	21046.2	928883	2.43015e+06	65984.6	169922	557238	223341	39355.9	27820	2.49486e+07	2.65094e+06	8.37582e+06	256956
		其他制造产品和废品废料	22	892.387	4348.49	1487.83	1428.01	1818.01	7961.72	19705.2	200925	14167.2	4.92922e+06	4577.52	904720	130299	6.53556e+06	853171	9708.17	7343.25	15899.8	46395.3	16679.1	2160.08	2.07648e+06	438.473	7508.64	311.165	138.667	23478.8	895.961	2853.66	2686.47	1779.16	1020.75	13614.5	90522.7	15432	53571.2	9540.32	31337.9	2417.38	2514.47	7809.07	929.488	1.60537e+07	483727	0	9881.95
		金属制品、机械和设备修理服务	23	20150.5	2610.04	2160.98	3033.07	1362.34	26309.9	5675.6	9305.23	7536.34	18494.5	16181.9	80007.6	154709	57112.9	16357.4	39347.2	66235	51644.6	23317.4	32852.7	2557.59	3651.04	992.387	55247.9	1764.87	916.372	38849.5	35449.5	633716	555.777	30867.1	643.211	3042.92	35412.6	12312.2	11695	1400.69	2848.97	1022.83	1001.57	7130.47	4509.25	1.51999e+06	0	0	0
		电力、热力的生产和供应	24	0	0	0	0	0	0	0	0	0	0	0	0	0	0	0	0	0	0	0	0	0	0	0	105876	0	0	0	0	0	0	0	0	0	0	0	0	0	0	0	0	0	0	105876	103505	0	0
		燃气生产和供应	25	0	0	0	0	0	0	0	0	0	0	0	0	0	0	0	0	0	0	0	0	0	0	0	0	0	0	0	0	0	0	0	0	0	0	0	0	0	0	0	0	0	0	0	0	0	0
		水的生产和供应	26	0	0	0	0	0	0	0	0	0	0	0	0	0	0	0	0	0	0	0	0	0	0	0	0	0	0	0	0	0	0	0	0	0	0	0	0	0	0	0	0	0	0	0	0	0	0
		建筑	27	0	0	0	0	0	0	0	0	0	0	0	0	0	0	0	0	0	0	0	0	0	0	0	0	0	0	0	0	0	0	0	0	0	0	0	0	0	0	0	0	0	0	0	0	5.83476e+06	0
		批发和零售	28	0	0	0	0	0	0	0	0	0	0	0	0	0	0	0	0	0	0	0	0	0	0	0	0	0	0	0	0	0	0	0	0	0	0	0	0	0	0	0	0	0	0	0	0	0	0
		交通运输、仓储和邮政	29	969454	29243.3	21274	28747.8	68358.4	534216	170964	421768	188046	207251	20535.4	1.44084e+06	403479	122030	334420	364290	490016	497312	422093	455848	131745	37953	11852.5	305571	8790.94	6536.3	1.72939e+06	1.95306e+06	3.30559e+06	722456	1.39713e+06	2.0896e+06	665488	1.37857e+07	1.07473e+06	2.53632e+06	291129	762158	2.82468e+06	625470	801647	5.81313e+06	4.80703e+07	1.3885e+07	0	0
		住宿和餐饮	30	331749	77676.3	70130.9	89400.7	81879.8	824023	172486	200468	109090	285158	119733	1.01938e+06	421365	737154	245950	300719	358991	416559	302882	279535	78511.8	26868.3	9338.72	276564	10678.4	9978.93	1.38307e+06	893916	1.41401e+06	117733	533015	4.75432e+06	423247	5.56568e+06	830787	1.57928e+06	114153	349636	1.15354e+06	245648	734863	5.69093e+06	3.26401e+07	9.84166e+06	0	0
		信息传输、软件和信息技术服务	31	2615.82	973.02	425.377	1583.79	1672.73	44432.8	11172.6	22262.6	5361.66	18345.8	1811.08	65306.8	9112.92	15494.8	9432.72	31540	12710.4	32671	35647.9	425145	5481.99	702.562	332.778	752.437	101.612	97.028	2141.48	177418	219358	14206.1	3.56617e+06	73211.3	4007.51	248606	18051.4	75330.9	337.868	13000.9	8331.45	803.64	56886.9	46464.2	5.27951e+06	3.89299e+06	8.97261e+06	0
		金融	32	77320.2	83117.7	24800	26171.7	21187.3	64078.9	35548.5	18285.7	19449.1	47844.5	28614.9	183784	115664	256125	67030.2	54512.3	57870	58103.8	66515.4	130939	10944.3	10606.5	1871.43	160562	12020.1	10452.4	672516	369220	719601	26297.9	82144.5	3.19613e+06	585846	419737	7948.42	90121.9	30761.1	19318.1	64409.3	23705.5	21750.3	129144	8.10207e+06	5.74121e+06	0	0
		房地产	33	0	0	0	0	0	0	0	0	0	0	0	0	0	0	0	0	0	0	0	0	0	0	0	0	0	0	0	0	0	0	0	0	0	0	0	0	0	0	0	0	0	0	0	0	0	0
		租赁和商务服务	34	13561.1	32162.9	13403.9	11137.5	12742.4	933999	80399.5	279362	84542	230581	91986.4	1.0056e+06	328649	187051	175138	249109	258542	557391	308999	466020	34292.4	27138.7	10839.2	42642.6	13304.4	4419.44	790847	2.52168e+06	3.05682e+06	330742	464399	333024	321295	2.70002e+06	84942.2	265137	19672.7	223750	99771.3	53186.5	376263	523380	1.76179e+07	2.84436e+06	0	0
		研究和试验发展	35	0	0	0	0	0	0	0	0	0	0	0	0	0	0	0	0	0	0	0	0	0	0	0	0	0	0	0	0	0	0	0	0	0	0	0	0	0	0	0	0	0	0	0	0	2.05819e+07	0
		综合技术服务	36	25026.6	80954.5	21867.5	40614.6	30043	125725	24367.1	71927	177512	235691	11934.3	197680	274989	297723	391436	313196	191987	411080	225664	628625	56822	11011.2	1261.4	145954	497.644	2179.75	913031	612313	122258	24875.1	138499	8382.3	399020	5342.8	57413.4	660429	13001.3	2453.97	2996.83	7463.13	11590.1	12969	6.98781e+06	0	2135.19	0
		水利、环境和公共设施管理	37	14079.5	26879.9	3257.21	39900.3	26240.6	111222	211524	27445.6	24059	41292.2	54960.2	214689	103599	137703	38375.1	61104.5	31465.5	94061.2	57852.9	71517.1	6786.62	17898.8	1243.2	52640.1	2583.55	9596.23	129203	221927	226992	46166.6	75991.3	211585	64253.5	330746	40175.8	40698.9	329923	83643.4	74868.1	131219	77629.1	101954	3.66895e+06	2.45365e+06	0	0
		居民服务、修理和其他服务	38	0	0	0	0	0	0	0	0	0	0	0	0	0	0	0	0	0	0	0	0	0	0	0	0	0	0	0	0	0	0	0	0	0	0	0	0	0	0	0	0	0	0	0	2.75974e+06	0	0
		教育	39	20694	10631.8	1734.63	2238.22	2351.54	21990	5908.86	7932.65	7882.56	6210.19	2999.79	34035.3	16142.3	7315.83	12566.2	12937	8951.22	13968.9	9059.97	10530.4	2740.01	1776.01	1380.56	1982.43	1359.75	1672.16	65201	160858	104214	38674.4	51754.7	536815	25917.3	53032.4	11437.1	41832.9	7811.97	23245.5	603239	110257	27347.4	700355	2.78899e+06	0	0	0
		卫生和社会工作	40	4811.4	5610.99	682.653	2697.83	2332.6	4146.81	1557.21	3192.27	1891.96	3449.4	19084.3	6588.84	9565.47	14154.5	9142.89	12875.9	8246.46	10880.7	9008.4	5815.33	1251.85	382.599	130.851	9895.25	754.395	37.4994	36932.8	13963.9	10309.4	464.201	561.955	14044.3	71.9778	180.914	477.795	1104.63	833.353	2776.69	5972.79	93336.6	1946.49	76311.8	407478	2.90226e+06	0	0
		文化、体育和娱乐	41	9744.49	22248	16032.2	12574.2	7503.88	95332.3	43992.3	50196.9	29112	34520.8	18949.6	175684	102353	108444	39313.9	84923.9	44002.4	82485.3	75377.5	129218	4820.71	9083.8	2061.65	64882.3	7188.15	10055.8	115044	95910	107681	67630.5	163490	603375	77777.3	148064	67168	63617.9	21124.2	54453.7	212086	29704	2.40884e+06	617499	6.13357e+06	1.43679e+07	0	0
		公共管理、社会保障和社会组织	42	111.107	3.69861	0.270537	3.20399	2.96703	3079.68	1629	1106.92	562.971	1271.91	229.882	6389.83	4901.58	1293.45	2114.75	1716.5	1839.65	1370.59	874.57	1037.12	136.907	212.345	93.7721	1.49397	0.0388929	0.0626691	87.6575	3484.76	2164.05	8.28506	94179.2	10.5963	21.1688	26503.1	1889.72	5365.54	1.84089	2507.22	19.2145	13.3243	175.047	2.17066e+06	2.33707e+06	0	0	0
	中间投入合计		TII	4.46717e+08	1.07087e+08	3.88891e+07	6.28705e+07	5.00256e+07	9.63681e+08	3.12765e+08	3.05256e+08	2.01763e+08	3.02384e+08	2.81368e+08	1.14463e+09	4.63343e+08	8.10283e+08	3.25029e+08	3.4786e+08	2.67111e+08	6.75306e+08	4.86795e+08	7.99634e+08	6.34347e+07	3.9436e+07	1.15597e+07	3.77511e+08	4.03249e+07	1.32613e+07	1.73487e+09	3.88305e+08	5.60957e+08	2.43036e+08	2.69989e+08	4.03074e+08	1.99115e+08	4.82872e+08	8.38599e+07	2.21998e+08	5.31387e+07	1.28696e+08	1.05645e+08	2.45886e+08	6.61381e+07	2.19274e+08	1.43452e+10	4.44177e+09	3.59151e+09	5.30913e+07
增加值	劳动者报酬		VA001	6.52709e+08	4.74912e+07	1.41753e+07	1.65384e+07	2.12928e+07	1.03768e+08	3.69756e+07	4.67958e+07	2.73877e+07	4.23817e+07	1.09484e+07	1.1341e+08	6.91636e+07	7.28546e+07	5.13434e+07	4.61638e+07	4.05456e+07	5.83834e+07	4.94534e+07	8.89424e+07	8.98518e+06	1.37654e+07	2.31903e+06	5.60175e+07	5.76022e+06	5.24776e+06	3.42118e+08	3.50805e+08	2.20668e+08	7.62358e+07	1.09704e+08	2.42536e+08	8.88813e+07	1.85783e+08	4.06346e+07	8.56553e+07	1.84954e+07	1.10993e+08	1.94409e+08	1.38175e+08	4.47115e+07	2.80058e+08	4.23268e+09
	生产税净额		VA002	-3.41062e+07	3.01062e+07	3.21094e+07	2.04281e+07	7.35448e+06	8.27625e+07	4.28463e+06	-1.23502e+06	6.84611e+06	8.20849e+06	5.92654e+07	7.74223e+07	2.29719e+07	3.70354e+07	1.28931e+07	1.88896e+07	1.50693e+07	6.60979e+07	9.37106e+06	4.13417e+06	5.27122e+06	1.2572e+07	564368	2.71647e+07	1.29816e+06	1.7413e+06	8.07349e+07	9.78099e+07	1.01603e+07	3.15324e+06	9.56548e+06	5.3597e+07	1.21382e+08	2.26979e+07	1.25492e+06	8.75273e+06	600331	6.31057e+06	910920	125061	2.2472e+06	1.96261e+06	9.49786e+08
	固定资产折旧		VA003	2.28539e+07	8.76676e+06	2.43008e+07	5.06396e+06	5.12344e+06	2.67891e+07	8.44892e+06	4.80786e+06	5.87544e+06	1.24194e+07	7.46857e+06	4.61038e+07	2.56506e+07	3.92193e+07	1.1928e+07	1.06978e+07	9.02813e+06	1.62349e+07	1.27944e+07	2.50374e+07	1.21477e+06	2.95903e+06	225868	6.82775e+07	3.31899e+06	3.20994e+06	1.95769e+07	8.07449e+07	1.98014e+08	3.73809e+07	7.76634e+07	2.21914e+07	2.9549e+07	2.27877e+07	1.17561e+07	3.19482e+07	1.18634e+07	1.42316e+07	4.89475e+07	2.34225e+07	1.52435e+07	5.01132e+07	1.10325e+09
	营业盈余		VA004	1.30665e+07	2.60634e+07	6.81318e+06	1.11332e+07	6.22957e+06	8.50761e+07	1.69084e+07	2.24316e+07	1.46329e+07	2.84317e+07	1.74977e+07	1.08411e+08	6.83285e+07	8.61804e+07	2.8046e+07	2.76572e+07	1.71194e+07	5.06582e+07	4.37254e+07	3.81623e+07	6.04663e+06	3.47287e+07	227438	2.68599e+07	3.54842e+06	1.44457e+06	1.1056e+08	2.41271e+08	3.57338e+07	2.08255e+07	9.83583e+07	2.22008e+08	3.43597e+08	3.91391e+06	9.12247e+06	1.54779e+07	8.43046e+06	9.36071e+06	1.77568e+07	7.57248e+06	8.76232e+06	4.25776e+06	1.94644e+09
	增加值合计		TVA	6.54524e+08	1.12428e+08	7.73987e+07	5.31637e+07	4.00003e+07	2.98396e+08	6.66175e+07	7.28002e+07	5.47422e+07	9.14413e+07	9.51801e+07	3.45347e+08	1.86115e+08	2.3529e+08	1.04211e+08	1.03408e+08	8.17624e+07	1.91374e+08	1.15344e+08	1.56276e+08	2.15178e+07	6.40251e+07	3.3367e+06	1.7832e+08	1.39258e+07	1.16436e+07	5.5299e+08	7.7063e+08	4.64576e+08	1.37595e+08	2.95291e+08	5.40332e+08	5.8341e+08	2.35183e+08	6.27681e+07	1.41834e+08	3.93896e+07	1.40895e+08	2.62024e+08	1.69295e+08	7.09646e+07	3.36392e+08	8.23216e+09
总投入			TI	1.10124e+09	2.19515e+08	1.16288e+08	1.16034e+08	9.00259e+07	1.26208e+09	3.79383e+08	3.78056e+08	2.56505e+08	3.93826e+08	3.76548e+08	1.48998e+09	6.49457e+08	1.04557e+09	4.29239e+08	4.51269e+08	3.48873e+08	8.6668e+08	6.02139e+08	9.55911e+08	8.49525e+07	1.03461e+08	1.48964e+07	5.55831e+08	5.42507e+07	2.49049e+07	2.28786e+09	1.15894e+09	1.02553e+09	3.80631e+08	5.6528e+08	9.43405e+08	7.82525e+08	7.18055e+08	1.46628e+08	3.63832e+08	9.25283e+07	2.69591e+08	3.67669e+08	4.15181e+08	1.37103e+08	5.55666e+08	2.25773e+10
[truncated: 3 more columns]
