# Supplementary material for: Research on the emissions from industrial products exported from Guangdong Province—an input-output model analysis
Source: PLoS One. 2022 Nov 3;17(11):e0276300. doi: 10.1371/journal.pone.0276300 (PMC9632880; doi:10.1371/journal.pone.0276300)
Supplement: S1 Data — (ZIP) [file pone.0276300.s002.zip › data/input-output table/201801.xlsx]

## Sheet: 部门对照
2018投入产出表部门对照表
I级分类（42部门）		II级分类（153部门）
代码	部门名称	代码	部门名称
01	农林牧渔产品和服务	01001	农产品
		02002	林产品
		03003	畜牧产品
		04004	渔产品
		05005	农、林、牧、渔服务产品
02	煤炭采选产品	06006	煤炭开采和洗选产品
03	石油和天然气开采产品	07007	石油和天然气开采产品
04	金属矿采选产品	08008	黑色金属矿采选产品
		09009	有色金属矿采选产品
05	非金属矿和其他矿采选产品	10010	非金属矿采选产品
		11011	开采辅助活动和其他采矿产品
06	食品和烟草	13012	谷物磨制品
		13013	饲料加工品
		13014	植物油加工品
		13015	糖及糖制品
		13016	屠宰及肉类加工品
		13017	水产加工品
		13018	蔬菜、水果、坚果和其他农副食品加工品
		14019	方便食品
		14020	乳制品
		14021	调味品、发酵制品
		14022	其他食品
		15023	酒精和酒
		15024	饮料
		15025	精制茶
		16026	烟草制品
07	纺织品	17027	棉、化纤纺织及印染精加工品
		17028	毛纺织及染整精加工品
		17029	麻、丝绢纺织及加工品
		17030	针织或钩针编织及其制品
		17031	纺织制成品
08	纺织服装鞋帽皮革羽绒及其制品	18032	纺织服装服饰
		19033	皮革、毛皮、羽毛及其制品
		19034	鞋
09	木材加工品和家具	20035	木材加工和木、竹、藤、棕、草制品
		21036	家具
10	造纸印刷和文教体育用品	22037	造纸和纸制品
		23038	印刷和记录媒介复制品
		24039	工艺美术品
		24040	文教、体育和娱乐用品
11	石油、炼焦产品和核燃料加工品	25041	精炼石油和核燃料加工品
		25042	煤炭加工品
12	化学产品	26043	基础化学原料
		26044	肥料
		26045	农药
		26046	涂料、油墨、颜料及类似产品
		26047	合成材料
		26048	专用化学产品和炸药、火工、焰火产品
		26049	日用化学产品
		27050	医药制品
		28051	化学纤维制品
		29052	橡胶制品
		29053	塑料制品
13	非金属矿物制品	30054	水泥、石灰和石膏
		30055	石膏、水泥制品及类似制品
		30056	砖瓦、石材等建筑材料
		30057	玻璃和玻璃制品
		30058	陶瓷制品
		30059	耐火材料制品
		30060	石墨及其他非金属矿物制品
14	金属冶炼和压延加工品	31061	钢
		31062	钢压延产品
		31063	铁及铁合金产品
		32064	有色金属及其合金
		32065	有色金属压延加工品
15	金属制品	33066	金属制品
16	通用设备	34067	锅炉及原动设备
		34068	金属加工机械
		34069	物料搬运设备
		34070	泵、阀门、压缩机及类似机械
		34072a	烘炉、风机、包装等设备
		34071	文化、办公用机械
		34072b	其他通用设备
17	专用设备	35073	采矿、冶金、建筑专用设备
		35074	化工、木材、非金属加工专用设备
		35075	农、林、牧、渔专用机械
		35076a	医疗仪器设备及器械
		35076b	其他专用设备
18	交通运输设备	36077	汽车整车
		36078	汽车零部件及配件
		37079	铁路运输和城市轨道交通设备
		37080	船舶及相关装置
		37081	其他交通运输设备
19	电气机械和器材	38082	电机
		38083	输配电及控制设备
		38084	电线、电缆、光缆及电工器材
		38085	电池
		38086	家用器具
		38087	其他电气机械和器材
20	通信设备、计算机和其他电子设备	39088	计算机
		39089	通信设备
		39090	广播电视设备和雷达及配套设备
		39091	视听设备
		39092	电子元器件
		39093	其他电子设备
21	仪器仪表	40094	仪器仪表
22	其他制造产品和废品废料	41095	其他制造产品
		42096	废弃资源和废旧材料回收加工品
23	金属制品、机械和设备修理服务	43097	金属制品、机械和设备修理服务
24	电力、热力生产和供应	44098	电力、热力生产和供应
25	燃气生产和供应	45099	燃气生产和供应
26	水的生产和供应	46100	水的生产和供应
27	建筑	47101a	住宅房屋建筑
		47101b	体育场馆和其他房屋建筑
		48102a	铁路、道路、隧道和桥梁工程建筑
		48102b	其他土木工程建筑
		49103	建筑安装
		50104	建筑装饰、装修和其他建筑服务
28	批发和零售	51105	批发
		52106	零售
29	交通运输、仓储和邮政	53107	铁路旅客运输
		53108	铁路货物运输和运输辅助活动
		54109	城市公共交通及公路客运
		54110	道路货物运输和运输辅助活动
		55111	水上旅客运输
		55112	水上货物运输和运输辅助活动
		56113	航空旅客运输
		56114	航空货物运输和运输辅助活动
		57115	管道运输
		58116	多式联运和运输代理
		59117	装卸搬运和仓储
		60118	邮政
30	住宿和餐饮	61119	住宿
		62120	餐饮
31	信息传输、软件和信息技术服务	63121	电信
		63122	广播电视及卫星传输服务
		64123	互联网和相关服务
		65124	软件服务
		65125	信息技术服务
32	金融	66126	货币金融和其他金融服务
		67127	资本市场服务
		68128	保险
33	房地产	70129	房地产
34	租赁和商务服务	71130	租赁
		72131	商务服务
35	研究和试验发展	73132	研究和试验发展
36	综合技术服务	74133	专业技术服务
		75134	科技推广和应用服务
37	水利、环境和公共设施管理	76135	水利管理
		77136	生态保护和环境治理
		78137	公共设施及土地管理
38	居民服务、修理和其他服务	80138	居民服务
		81139	其他服务
39	教育	83140	教育
40	卫生和社会工作	84141	卫生
		85142	社会工作
41	文化、体育和娱乐	86143	新闻和出版
		87144	广播、电视、电影和影视录音制作
		88145	文化艺术
		89146	体育
		90147	娱乐
42	公共管理、社会保障和社会组织	94148	社会保障
		91149	公共管理和社会组织

## Sheet: 2018年非竞争型投入产出表_42部门
2018年非竞争型投入产出表（42部门）
单位：万元
投入 产出			部门名称	中 间 使 用																																											最终使用
				农林牧渔产品和服务	煤炭采选产品	石油和天然气开采产品	金属矿采选产品	非金属矿和其他矿采选产品	食品和烟草	纺织品	纺织服装鞋帽皮革羽绒及其制品	木材加工品和家具	造纸印刷和文教体育用品	石油、炼焦产品和核燃料加工品	化学产品	非金属矿物制品	金属冶炼和压延加工品	金属制品	通用设备	专用设备	交通运输设备	电气机械和器材	通信设备、计算机和其他电子设备	仪器仪表	其他制造产品和废品废料	金属制品、机械和设备修理服务	电力、热力的生产和供应	燃气生产和供应	水的生产和供应	建筑	批发和零售	交通运输、仓储和邮政	住宿和餐饮	信息传输、软件和信息技术服务	金融	房地产	租赁和商务服务	研究和试验发展	综合技术服务	水利、环境和公共设施管理	居民服务、修理和其他服务	教育	卫生和社会工作	文化、体育和娱乐	公共管理、社会保障和社会组织	中间使用合计	消费支出合计	固定资本形成总额	存货变动
部门名称			代码	1	2	3	4	5	6	7	8	9	10	11	12	13	14	15	16	17	18	19	20	21	22	23	24	25	26	27	28	29	30	31	32	33	34	35	36	37	38	39	40	41	42	TIU	TC	FU201	FU202
中 间 投 入	国 产 品	农林牧渔产品和服务	1	1.3934e+08	204184	2203.28	21978.7	17951	3.86924e+08	6.81126e+07	5.45755e+06	2.18069e+07	1.94248e+07	9558.62	5.04255e+07	222557	34952.5	89542.4	23842.8	68141.6	34160.8	52943.8	2702.11	0	2.62773e+06	0	75946.1	667.747	0	1.799e+07	12673.7	133128	5.06112e+07	432630	98542.6	251869	5.95434e+06	2.83668e+06	785675	7.35608e+06	1.95701e+06	472552	499003	401918	0	7.84774e+08	2.87742e+08	1.82726e+07	1.02268e+07
		煤炭采选产品	2	629326	3.62447e+07	69422.6	749752	1.17513e+06	2.69087e+06	1.59871e+06	479170	331554	3.42969e+06	2.02819e+07	2.42595e+07	3.39196e+07	2.30736e+07	501724	350194	236171	89128.5	193020	442.459	20091.6	124875	39764.8	8.04143e+07	1.56411e+06	0	802279	44555.3	102913	70967.4	0	30791.9	58564.4	58.1899	205396	141745	49963.7	342900	579127	389203	43935.6	551198	2.3588e+08	754208	0	-772280
		石油和天然气开采产品	3	0	68943	818690	44919.1	40674.9	0	0	0	0	86358.1	8.62173e+07	1.65178e+07	1.44618e+06	1.63716e+06	836227	750191	487265	751598	93995.1	0	0	0	0	2.51024e+06	1.09365e+07	0	0	0	574.009	0	0	0	0	0	3084.28	0	0	0	0	52619.3	2753.79	71672.8	1.23375e+08	0	0	5.24723e+06
		金属矿采选产品	4	0	0	0	2.68144e+06	0	0	0	0	0	0	203539	5.46657e+06	1.57772e+06	9.99487e+07	2.61909e+06	0	0	0	0	0.451018	0	11904	0	0	0	0	0	0	0	0	0	0	0	0	234738	0	0	0	0	0	0	0	1.12744e+08	0	0	-2.70261e+06
		非金属矿和其他矿采选产品	5	2191.32	1.09109e+06	1.52994e+07	310951	1.31593e+06	640592	12277.4	6579.66	13031.1	239449	22596	7.58373e+06	4.42257e+07	455765	120412	51989.1	99757.5	172289	461866	74147.9	919.182	20091	13132.8	270842	0	0	1.93473e+07	50474.7	94748.6	5086.62	45.82	1151.55	300.435	1309.22	15752.5	2829.35	6743.6	3469.2	2434.68	886.863	4733	19560.7	9.20616e+07	0	0	2.44457e+06
		食品和烟草	6	8.84241e+07	400402	77473.2	679978	493620	2.21771e+08	884347	1.19144e+07	1.2371e+06	1.72644e+06	1.86463e+06	2.99076e+07	1.6701e+06	7.14937e+06	2.48537e+06	3.94409e+06	1.92783e+06	2.79001e+06	3.56832e+06	5.8662e+06	636689	521981	17151.5	4.3836e+06	323920	331342	4.73681e+06	1.99266e+06	7.07922e+06	1.27102e+08	4.12238e+06	3.39404e+06	3.78505e+06	1.32667e+07	3.63572e+06	2.41747e+06	1.26301e+06	6.61942e+06	1.00582e+07	5.91685e+06	1.01063e+07	4.96905e+06	6.05462e+08	5.08678e+08	0	7.56968e+06
		纺织品	7	42317	102050	16674	43712.6	249832	616574	1.37969e+08	1.30477e+08	3.21064e+06	9.65142e+06	51446.9	6.64243e+06	258484	177634	950550	294907	256253	1.01824e+06	723276	429347	201897	3.3035e+06	39133.9	6927.23	1844.79	7479.78	88951.2	383168	1.4297e+06	1.95522e+06	102293	13917.5	3487.94	965834	1.33171e+06	131674	322266	1.14066e+06	937384	5.35943e+06	214679	2.60125e+06	3.13724e+08	8.13294e+06	0	2.19301e+06
		纺织服装鞋帽皮革羽绒及其制品	8	195311	1.44725e+06	155235	246456	317295	3.49915e+06	2.11261e+06	4.97655e+07	4.45106e+06	2.44847e+06	562928	4.6713e+06	3.84876e+06	876485	954877	1.33987e+06	1.24811e+06	5.75036e+06	1.77989e+06	1.51423e+06	371073	608228	103221	710002	214145	326942	3.80108e+06	2.62387e+06	2.83069e+06	2.62812e+06	758051	6.9037e+06	1.76833e+06	1.39285e+07	876943	1.05323e+06	546128	1.36632e+06	480207	3.07705e+06	4.61492e+06	1.85526e+07	1.55328e+08	1.00892e+08	0	4.76792e+06
		木材加工品和家具	9	309837	3.53351e+06	148904	278976	76175	892488	413800	455254	7.53098e+07	7.63348e+06	114468	2.028e+06	2.01518e+06	221384	4.44035e+06	799931	534281	6.63305e+06	946897	727543	169259	1.18001e+06	36753.9	166612	2059.75	2096.92	5.82893e+07	387874	679298	240946	657360	717076	440670	472934	38754	295622	201392	550905	289861	71225.8	290787	3.41291e+06	1.76107e+08	1.987e+07	2.95137e+07	1.53597e+06
		造纸印刷和文教体育用品	10	939825	29116.2	9483.85	168517	284286	1.56252e+07	1.075e+06	2.35937e+06	2.81108e+06	8.82401e+07	216976	1.04619e+07	9.33795e+06	443202	1.87055e+06	1.80471e+06	1.5203e+06	1.7268e+06	5.03805e+06	4.54017e+06	420668	758206	8354.97	367629	6319.09	12143.1	4.28537e+06	7.78258e+06	3.12822e+06	2.17247e+06	1.65635e+07	2.43774e+07	4.35878e+06	6.17259e+07	2.12707e+06	4.50513e+06	582748	1.61216e+06	9.89009e+06	279860	7.45246e+06	1.54007e+07	3.1632e+08	2.7029e+07	4.34879e+06	4.49009e+06
		石油、炼焦产品和核燃料加工品	11	6.02093e+06	911217	74318.8	6.39419e+06	5.78853e+06	1.50152e+06	659000	792331	1.35283e+06	1.13521e+06	1.83131e+07	7.13592e+07	2.19933e+07	5.26401e+07	3.60727e+06	2.05023e+06	1.03951e+06	1.64926e+06	1.11304e+06	818811	322155	615295	170984	1.05436e+07	1.15433e+06	32251	3.58707e+07	3.8864e+06	9.26321e+07	1.4485e+06	1.01772e+06	4.05684e+06	1.68015e+06	2.06767e+07	1.34451e+06	1.02168e+07	1.08715e+06	1.45022e+06	2.30546e+06	285636	653533	3.86896e+06	3.94534e+08	3.21579e+07	0	2.83837e+06
		化学产品	12	8.34615e+07	3.76894e+06	4.19325e+06	5.20124e+06	8.24753e+06	2.00924e+07	4.2147e+07	2.51282e+07	2.04615e+07	4.78584e+07	8.60456e+06	5.04793e+08	4.09078e+07	1.5078e+07	1.63137e+07	1.14552e+07	1.05783e+07	3.5396e+07	4.56736e+07	2.85076e+07	2.63668e+06	7.54842e+06	318660	229353	48706.4	2.82835e+06	1.13547e+08	2.95371e+06	9.35988e+06	4.72794e+06	2.26623e+06	767052	676517	7.14833e+06	1.37179e+07	1.898e+07	6.36955e+06	1.61807e+07	7.5554e+06	1.38677e+08	2.06857e+06	2.8165e+06	1.33929e+09	7.07099e+07	0	1.1414e+07
		非金属矿物制品	13	488835	603004	43658.6	428020	1.86833e+06	5.43948e+06	383169	173780	1.86132e+06	895725	2.96416e+06	8.20974e+06	1.40384e+08	1.39726e+07	6.34148e+06	2.421e+06	3.46172e+06	1.06246e+07	1.68708e+07	1.31685e+07	2.60179e+06	314794	61383.7	1.65192e+06	3880.78	13568.7	4.6025e+08	207511	324120	427513	87039.9	36904	27373	221970	1.82403e+06	155793	513668	89307.9	1.00878e+06	308588	4224.01	12791.6	7.00751e+08	4.31914e+06	0	4.49715e+06
		金属冶炼和压延加工品	14	254423	5.93565e+06	978995	1.12718e+06	1.53642e+06	469800	290843	229556	3.16171e+06	1.37144e+07	36103.9	1.28433e+07	2.15993e+07	2.81178e+08	1.38692e+08	7.52447e+07	3.43348e+07	7.27105e+07	1.3146e+08	2.82147e+07	4.41984e+06	4.13635e+06	2.2335e+06	202083	71862.1	51383	2.76483e+08	30299.8	606524	7683.33	6037.64	19.0547	1624.96	2423.96	280787	332694	90839	140905	63562.8	1477.76	1102.26	193.076	1.11318e+09	0	0	-5.38542e+06
		金属制品	15	800200	6.78678e+06	43669.3	2.41745e+06	2.44853e+06	3.99163e+06	981527	1.23113e+06	5.87828e+06	3.28371e+06	232218	9.18908e+06	1.70174e+07	2.21185e+06	6.36987e+07	2.47517e+07	1.47702e+07	1.96625e+07	2.32472e+07	1.29705e+07	3.03051e+06	1.26976e+06	1.23777e+06	238572	20018.5	753997	1.25479e+08	281110	2.84636e+06	497965	448492	145207	1.04756e+06	2.22835e+07	4.49622e+06	1.07237e+07	632172	3.02916e+06	684330	54741.9	177983	1.01148e+06	3.96004e+08	4.01113e+06	2.41514e+07	-182342
		通用设备	16	782953	2.81431e+06	677466	1.85461e+06	1.35174e+06	1.52711e+06	1.29581e+06	571579	1.26795e+06	1.39952e+06	1.82628e+06	5.99841e+06	1.0908e+07	8.29951e+06	1.1942e+07	9.10633e+07	2.97255e+07	2.8007e+07	1.91959e+07	4.8444e+06	2.31722e+06	755552	891713	2.25802e+06	84253.2	94553.6	1.63317e+07	220091	9.19558e+06	367527	334126	936600	235647	229706	166966	547514	162616	113336	543838	102845	46335.1	107433	2.61397e+08	749936	1.34026e+08	3.51663e+06
		专用设备	17	8.54212e+06	4.19488e+06	2.84101e+06	2.70769e+06	4.30354e+06	614585	647856	609973	859192	1.89894e+06	518533	4.90564e+06	3.24096e+06	8.13219e+06	3.33845e+06	3.55724e+06	3.60628e+07	4.24793e+06	3.45827e+06	1.30844e+07	1.13239e+06	119410	334287	148741	4610.07	81139.6	1.44598e+07	33518.6	1.16264e+06	164353	95953	1.40321e+06	6939.55	461452	32414.3	123184	128668	140880	114822	1.09168e+07	12088.3	25728	1.38869e+08	1.42622e+06	1.5668e+08	2.18839e+06
		交通运输设备	18	3.00504e+06	350452	21685.5	707034	919283	304536	139585	207110	193518	196002	33228	743625	2.60611e+06	288477	629211	8.54868e+06	9.87123e+06	2.56869e+08	1.58031e+06	391281	399102	60778.4	2.48683e+06	52890.5	7327.3	9075.63	2.17918e+06	150443	7.46429e+07	574285	212652	464477	26662	2.92446e+07	372840	2.76486e+06	1.58314e+06	1.14506e+07	119641	259961	118293	2.80161e+06	4.17588e+08	9.72943e+07	3.15945e+08	7.75936e+06
		电气机械和器材	19	203517	961591	107806	572397	851037	699323	281735	180978	233120	1.43887e+06	118797	2.1028e+06	1.48489e+06	847313	1.0958e+06	2.57049e+07	1.42665e+07	2.59597e+07	8.9967e+07	4.18333e+07	4.66659e+06	570563	1.47185e+06	3.65278e+07	43126.4	29104	8.88698e+07	1.11323e+07	4.3219e+06	612940	9.55238e+06	151038	52313.2	1.22992e+07	6.07529e+06	7.70518e+06	1.27863e+06	2.84616e+06	87885.3	467071	100929	1.58716e+06	3.99361e+08	3.55523e+07	5.93739e+07	3.39613e+06
		通信设备、计算机和其他电子设备	20	293728	281267	16538.5	19916.5	62172.3	673131	103378	110742	84613.3	634622	70506.2	2.02151e+06	598471	665273	652064	1.65855e+07	1.797e+07	1.52122e+07	1.88511e+07	2.86657e+08	1.11052e+07	821689	736846	1.15801e+06	24362.5	26835.5	7.68936e+06	7.41705e+06	5.52948e+06	1.35119e+06	3.94259e+07	1.6883e+06	386716	1.72437e+07	6.03077e+06	1.88208e+07	992914	9.84485e+06	771862	806732	815161	4.25708e+06	4.98509e+08	5.96452e+07	8.93022e+07	6.00938e+06
		仪器仪表	21	40593.4	64540.9	888791	123188	316491	284251	15682.8	178158	14030.6	61671.9	615447	686705	680734	282108	14993.5	1.85207e+06	1.73126e+06	2.80052e+06	4.10782e+06	2.20228e+06	6.15623e+06	265635	233859	1.41922e+07	87385	70253.8	2.44457e+06	9924.88	124629	10050.8	1.00409e+06	21611.2	12849.2	154864	4.39193e+06	1.26918e+07	393656	1.0091e+06	2.04411e+06	7143.86	299097	237634	6.28239e+07	532342	9.69411e+06	398563
		其他制造产品和废品废料	22	60644.2	306222	76662.2	89068.9	124429	497490	196237	1.05145e+06	173470	8.80094e+06	208037	3.96801e+06	2.06269e+06	5.68001e+07	6.96942e+06	386679	140639	783873	590784	831306	110356	9.72605e+06	36015.9	601788	21787	11851.3	1.48031e+06	70393.1	260145	263066	167376	76679.9	1.07178e+06	7.15062e+06	1.35561e+06	4.29367e+06	592708	2.07527e+06	194789	179531	627094	165678	1.14651e+08	3.90881e+06	0	1.0743e+06
		金属制品、机械和设备修理服务	23	83501.6	114230	69203.1	116291	58013.7	189750	46104.5	73944.1	61055.5	151857	133547	617680	1.23228e+06	475790	138858	366927	492003	426951	197748	284094	22786.8	32799.1	9391.72	2.44259e+06	68167.7	43203	1.85458e+06	32860.1	1.39881e+06	23042.5	188074	31269.1	75595.4	798990	123737	106783	58254.6	12176.4	45427.8	31012.5	39709.2	395114	1.31642e+07	0	407244	0
		电力、热力的生产和供应	24	9.49335e+06	8.22906e+06	3.8373e+06	8.66037e+06	6.40126e+06	8.87894e+06	6.54517e+06	2.93908e+06	4.67591e+06	6.94868e+06	6.08588e+06	5.35869e+07	3.57528e+07	5.97425e+07	2.13014e+07	8.23328e+06	5.2029e+06	7.10979e+06	7.15314e+06	9.50753e+06	1.20117e+06	1.31731e+06	521836	1.86112e+08	1.24194e+06	3.99202e+06	3.51733e+07	1.119e+07	1.59441e+07	5.2072e+06	8.18141e+06	5.27549e+06	3.87798e+06	3.23082e+06	2.5028e+06	1.93867e+06	2.43342e+06	3.29571e+06	2.6182e+06	2.68485e+06	1.5446e+06	5.72109e+06	5.85491e+08	5.83565e+07	0	0
		燃气生产和供应	25	156831	30190.6	22082.8	5387.12	86878.7	498828	95540.5	107559	26870.8	443388	566063	2.34392e+06	240884	304876	421588	162445	262857	220143	218741	121465	11513.7	248776	96182.6	1.85846e+06	6.43327e+06	384.589	39177.1	107629	1.46408e+07	2.8928e+06	64327.4	39178.3	1.75107e+06	393477	150460	168268	96109	1.12515e+06	480577	259121	297474	214099	3.77048e+07	2.04392e+07	0	932085
		水的生产和供应	26	36387.6	54291.7	62700.7	34733.9	70192.7	1.37596e+06	113937	154409	113915	322076	116363	798306	528969	388484	137625	279927	147661	240963	306371	355460	59587	131156	13504	974804	18165.8	1.60885e+06	2.37629e+06	492102	410454	1.37506e+06	206341	487846	444413	92764.5	382345	91022.2	172949	381745	358260	294433	260383	542172	1.68134e+07	1.40496e+07	0	89554.2
		建筑	27	775588	133589	27392	26274.1	28890	234508	108057	102159	126840	104927	30952.5	469536	168136	161859	101094	257617	101521	159038	138557	504626	26695.5	61067.1	13324.8	2.4647e+06	14519.6	47078.8	9.63276e+07	1.34165e+06	1.60386e+06	1.10844e+06	797743	3.74516e+06	1.16019e+07	356161	328332	382082	883697	490246	2.6317e+06	921621	1.0095e+06	8.28867e+06	1.38207e+08	0	2.52864e+09	0
		批发和零售	28	2.51685e+07	5.91872e+06	740225	2.44873e+06	2.67164e+06	7.0636e+07	1.74226e+07	3.05682e+07	2.2999e+07	2.53747e+07	7.81344e+06	7.15557e+07	3.48601e+07	2.96072e+07	1.94354e+07	2.36181e+07	1.65432e+07	6.45301e+07	3.64776e+07	4.92462e+07	4.47717e+06	2.53778e+06	981471	1.37559e+07	1.20336e+06	443756	1.30721e+08	9.2124e+06	2.70568e+07	2.64968e+07	1.04535e+07	6.84809e+06	2.58774e+06	2.91037e+07	5.53413e+06	1.01025e+07	2.32566e+06	7.35192e+06	4.84531e+06	2.84266e+07	4.79235e+06	9.68213e+06	8.96575e+08	1.83224e+08	9.30982e+07	1.00434e+07
		交通运输、仓储和邮政	29	2.34793e+07	5.28738e+06	746687	2.41241e+06	2.87675e+06	3.51967e+07	1.39594e+07	1.78808e+07	9.32971e+06	1.22284e+07	1.42086e+07	5.96721e+07	2.7029e+07	2.96879e+07	1.41447e+07	1.52517e+07	1.28278e+07	2.94203e+07	1.96383e+07	1.50976e+07	2.47955e+06	1.74314e+06	480734	1.10023e+07	1.48259e+06	314791	7.77953e+07	8.40189e+07	1.26342e+08	1.47251e+07	9.40448e+06	1.54968e+07	3.24033e+06	3.49162e+07	7.1369e+06	1.5754e+07	2.98537e+06	6.75835e+06	1.04153e+07	1.23164e+07	4.76529e+06	2.39487e+07	8.27898e+08	1.64777e+08	4.11359e+07	4.25683e+06
		住宿和餐饮	30	2.1759e+06	707621	213348	609494	533123	5.36278e+06	1.04371e+06	1.29566e+06	1.04752e+06	1.99846e+06	572571	8.24892e+06	4.00457e+06	3.47788e+06	2.45113e+06	2.20804e+06	2.73742e+06	3.00755e+06	2.94598e+06	3.0147e+06	834876	274890	125506	1.71576e+06	137835	151720	1.52685e+07	6.3851e+06	1.58521e+07	1.03017e+06	4.22324e+06	3.39812e+07	3.36795e+06	4.11579e+07	7.40578e+06	1.34636e+07	823664	2.89692e+06	1.00155e+07	1.73982e+06	5.35363e+06	3.37869e+07	2.47649e+08	1.98519e+08	0	0
		信息传输、软件和信息技术服务	31	2.00433e+06	279691	113290	444147	329052	2.85468e+06	844539	1.48611e+06	615395	1.43159e+06	164698	4.88462e+06	1.70302e+06	1.21988e+06	1.34432e+06	2.34984e+06	1.43773e+06	2.17361e+06	2.68271e+06	2.02031e+07	556588	132355	69578	3.67093e+06	191360	225832	3.66266e+07	8.81087e+06	2.56769e+07	3.57186e+06	1.26013e+08	4.38296e+07	6.43319e+06	1.00845e+07	2.12229e+06	8.03259e+06	1.30005e+06	1.50954e+06	7.67831e+06	7.95167e+06	2.57904e+06	3.90748e+07	3.84707e+08	1.12034e+08	1.77239e+08	0
		金融	32	1.45027e+07	1.1564e+07	3.49135e+06	2.9094e+06	2.74736e+06	7.03427e+06	4.31626e+06	2.22201e+06	2.47185e+06	5.93605e+06	3.62759e+06	2.38648e+07	1.44686e+07	3.22667e+07	8.80478e+06	6.55767e+06	7.0165e+06	7.17118e+06	8.5901e+06	1.69299e+07	1.5401e+06	1.44847e+06	273105	2.83305e+07	1.87263e+06	1.98314e+06	9.74725e+07	5.92663e+07	1.04467e+08	4.85557e+06	1.51279e+07	8.69849e+07	1.02731e+08	5.5806e+07	1.65632e+06	1.58129e+07	3.70524e+06	3.30093e+06	1.18192e+07	3.13532e+06	4.16145e+06	1.67717e+07	8.09015e+08	2.67054e+08	0	0
		房地产	33	14816.8	128512	25044.8	843.766	37065.4	361373	79299.3	145796	187851	184817	5953.82	493942	267213	31186.4	209706	259961	146034	278865	303807	408951	91103.4	29278.9	135281	98067.1	28985.7	30376.4	378519	8.26963e+07	9.84185e+06	1.85734e+07	3.56895e+07	9.05561e+07	3.07339e+07	4.33007e+07	2.60767e+06	5.79449e+06	942508	2.45945e+07	1.48489e+07	5.39858e+06	5.59211e+06	1.2578e+07	3.88111e+08	4.49924e+08	8.18977e+07	0
		租赁和商务服务	34	2.67184e+06	7.01866e+06	1.37601e+06	2.1612e+06	2.00146e+06	2.6743e+07	2.5116e+06	8.65417e+06	2.74106e+06	7.34714e+06	2.92352e+06	3.09179e+07	1.07853e+07	6.02962e+06	6.57441e+06	9.21382e+06	8.29652e+06	1.76687e+07	1.04425e+07	1.59325e+07	1.19655e+06	992081	405950	3.73637e+06	1.00236e+06	352405	4.49047e+07	1.25495e+08	2.43898e+07	8.94407e+06	4.72067e+07	9.95959e+07	4.90076e+07	7.94207e+07	6.25526e+06	1.97417e+07	2.75743e+06	5.77255e+06	4.02288e+06	2.0309e+06	6.36711e+06	1.87166e+07	7.34325e+08	6.49797e+07	0	0
		研究和试验发展	35	0	0	0	0	0	0	0	0	0	0	0	0	0	0	0	0	0	0	0	0	0	0	0	0	0	0	0	0	0	0	0	0	0	0	683547	0	0	0	0	0	0	0	683547	3.81524e+07	1.45196e+08	0
		综合技术服务	36	7.8393e+06	2.16693e+06	436026	1.16921e+06	1.28565e+06	1.79185e+06	347099	1.12507e+06	974291	1.30256e+06	135474	9.97689e+06	2.61418e+06	3.13016e+06	2.16879e+06	2.06514e+06	3.53795e+06	9.63224e+06	2.96867e+06	8.02234e+06	758423	131786	53901.7	3.41471e+06	5259.96	28122	1.99839e+08	1.01396e+07	2.93429e+06	228170	2.01411e+06	1.25579e+06	746289	100230	1.08882e+07	5.77895e+07	282592	13153.4	1.17701e+06	245567	32840.9	345952	3.55114e+08	6.72118e+07	7.03273e+06	0
		水利、环境和公共设施管理	37	1.57441e+06	98104.1	44353.1	154816	243201	503323	643971	127522	119387	751378	170041	849633	422409	808197	195227	276388	248972	323086	255086	295351	50856.1	73778.5	20889.9	1.84517e+06	9885.68	1.71244e+06	900496	1.80202e+06	1.98715e+06	342914	732549	2.66108e+06	333709	2.82344e+06	508735	453858	2.64346e+06	475733	457768	385506	343888	1.49017e+06	3.01604e+07	5.51438e+07	0	0
		居民服务、修理和其他服务	38	1.07829e+06	1.53345e+06	153227	122824	300363	2.00051e+06	568819	598457	729052	1.24561e+06	519958	4.09472e+06	2.12289e+06	1.42752e+06	1.67611e+06	1.79057e+06	1.14519e+06	3.9076e+06	1.97513e+06	2.26064e+06	298865	215801	58145.8	2.17184e+06	146953	291495	1.47139e+07	9.68872e+06	1.35807e+07	2.7683e+06	1.84593e+06	5.55284e+06	1.4851e+06	6.72424e+06	2.71183e+06	4.55954e+06	3.65018e+06	5.04973e+06	5.30055e+06	3.23671e+06	2.19936e+06	1.4684e+07	1.30186e+08	1.41144e+08	0	0
		教育	39	150245	78869.5	9415.66	15032.1	17113.6	144232	42659.7	57431.4	58954.6	46864.7	22463.5	238039	122176	54881.5	97532.7	122651	75115.7	104931	69575.9	84576.1	22319.8	14623.2	11945.6	16737	10029.3	15054.5	699251	1.31819e+06	800283	326305	446393	4.30751e+06	214928	441550	105834	352441	50185.9	167004	6.12046e+06	725532	228088	6.02002e+06	2.40274e+07	4.24173e+08	0	0
		卫生和社会工作	40	119560	147030	13089.1	65167.9	60098.5	95025.6	40138.5	82007.8	51287.9	88418.6	498963	163301	254243	378746	250665	349296	207848	290681	244407	156057	36021.2	11126.2	3999.4	295103	19655.1	1192.55	1.06197e+06	379411	360051	13959.2	17094.9	403791	2108.47	5317.1	15617.7	32890.5	18616.8	71442.5	179086	2.58589e+06	55104.1	2.31924e+06	1.14447e+07	4.12881e+08	0	0
		文化、体育和娱乐	41	87052.2	205713	91435.2	120296	62683	728575	289628	291089	210644	220736	129622	1.18959e+06	629444	570068	294773	575487	287354	1.01466e+06	448233	627834	61670.7	71366.9	14982.8	607820	34130.4	61282.4	1.9701e+06	1.21091e+06	1.35473e+06	629626	2.37376e+06	1.23805e+07	846355	2.69901e+06	850956	914183	206737	916005	1.92967e+06	252555	8.43602e+06	5.94107e+06	5.18383e+07	1.05277e+08	4.49657e+06	0
		公共管理、社会保障和社会组织	42	417610	65931.6	22020.3	38210.4	42948.6	274850	156515	128956	77137.6	135936	39716.1	571352	447850	197044	214295	190084	150621	187500	119027	299457	19667	109413	11852.3	187339	11704	22488.2	373062	244961	436035	153248	255731	968598	1.10246e+06	1.06023e+06	145437	407064	84002.2	159078	789895	138609	159958	1.49488e+07	2.55667e+07	7.07079e+08	0	0
	进 口 品	农林牧渔产品和服务	1	1.21694e+06	538.854	5.81459	58.003	47.3743	3.45329e+07	2.26792e+06	136934	7.55111e+06	74532	25.2257	2.23845e+06	687.408	92.2417	236.308	357.808	779.811	1100.24	306.502	7.35686	0	9240.23	0	285.384	1.9211	0	53326.8	33.4467	422.648	404653	1648.1	260.059	974.744	23014.5	14225.8	3036.56	46985.9	7043.93	1815.07	2201.11	1534.09	0	4.85937e+07	8.98617e+06	234641	1.00536e+06
		煤炭采选产品	2	16.4131	534194	1.81058	19.5539	30.6479	70.1793	41.6951	12.497	8.64711	120483	4.24615e+06	41386	310543	3.1107e+06	13.0852	9.13323	6.15946	2.32452	5.03405	0.0115395	0.524	3.25679	1.03709	8.00392e+06	40.7928	0	20.9238	1.16203	2.68403	1.85086	0	0.803069	1.52739	0.00151762	5.35682	3.69677	1.30308	8.943	15.1039	10.1506	1.14586	14.3755	1.63678e+07	573075	0	79303.6
		石油和天然气开采产品	3	0	0.00328163	0	0.00213811	0.00193609	0	0	0	0	0.00411057	1.46862e+08	6.75416e+06	279270	0.0779274	0.0398037	0.0357085	0.0231934	0.0357754	0.00447409	0	0	0	0	6.14589e+06	1.63703e+07	0	0	0	2.4056e-05	0	0	0	0	0	0.000146809	0	0	0	0	0.00250463	0.000131078	0.00341157	1.76412e+08	0	0	4.17399e+06
		金属矿采选产品	4	0	0	0	1.01746e+07	0	0	0	0	0	0	223.026	103474	161904	7.95376e+07	2.80768e+06	0	0	0	0	0.000494199	0	13.0437	0	0	0	0	0	0	0	0	0	0	0	0	151.257	0	0	0	0	0	0	0	9.27856e+07	0	0	1.14412e+06
		非金属矿和其他矿采选产品	5	4.4798	88.1966	4958.81	40209.8	499203	132.984	821.262	36.1133	385.425	510551	46.1939	1.92827e+06	4.39733e+06	12403.8	13368.3	1348.02	259.884	2159.23	64067.7	151.197	4332.25	13.8288	26.8478	171.788	0	0	688957	891.376	193.698	10.3988	0.0936715	2.35416	0.61419	2.67648	32.2035	5.78414	13.7862	7.09222	4.9773	1.81305	9.67584	39.9886	8.17052e+06	0	0	113774
		食品和烟草	6	326362	1659.94	297.302	1837.45	1051.89	1.27626e+07	1930.95	894209	3162.48	5823.74	2364.51	1.30367e+06	7550.54	4215.76	5784.08	3194.61	2977.48	4632.2	5432.23	5690.83	573.623	2285.92	85.7168	7386.5	163.403	595.102	15436.3	10123.2	29852	1.89518e+06	12413.4	13811.1	10634.3	162373	23504.4	10320	6287.27	42004.7	70101.6	32551.5	45404.6	17821.9	1.77533e+07	5.00604e+07	0	872418
		纺织品	7	306.343	1058.85	179.862	440.501	2332.76	5330.61	6.18296e+06	3.03181e+06	312171	98769.4	362.919	146275	3389.65	1288.42	4959.51	63779.3	94796	57664.5	52604.8	26813.5	6820.14	49439.2	451.101	79.1396	20.5482	82.8063	220.324	1989.47	15961.1	22589.5	1088.9	151.042	30.226	11082.9	9381.07	1507.68	1319.32	9152.33	2358.76	29235.7	2667.19	24927.9	1.02778e+07	1.99272e+06	0	0
		纺织服装鞋帽皮革羽绒及其制品	8	238.714	173.046	15.275	12.698	14.2597	177.857	1072.38	5.31557e+06	227739	21592.2	50.8929	1820.12	124.538	53.9186	3190.53	534.761	511.597	67597	1072.49	656.418	22257.5	729.772	11.0501	97.2841	9.93395	9.31679	137.047	376.277	305.62	365.137	135.026	280.857	329.565	704.214	96.6724	145.528	119.225	437.13	48.8968	183.174	407.618	6385.4	5.67579e+06	1.96883e+07	0	3872.15
		木材加工品和家具	9	484.884	11300.5	220.405	962.33	237.229	2754.84	1354.2	1516.5	9.00638e+06	29342.8	280.723	7131.37	6446.72	702.282	20278.7	4029.83	2315.65	429890	9823.89	2951.09	484.545	3886.82	93.4314	413.316	4.72269	4.64509	227625	800.8	1211.88	413.923	960.942	1060.21	644.046	692.069	60.8686	445.427	572.849	33982.6	572.549	174.184	790.385	5042.19	9.81834e+06	1.2498e+06	196261	16089.5
		造纸印刷和文教体育用品	10	1733.15	122.914	33.684	370.116	770.553	301633	317718	105519	21846	1.50426e+07	460.71	495044	30837.9	3656.36	8643.25	27389.5	23532.3	15581	39110	114831	9830.33	3987.69	28.9094	739.995	28.9158	60.7503	86179.6	13678.5	18787.3	7155.16	26889.1	565632	13406	203466	4382.68	9572.99	1257.91	48406.9	22145.5	627.579	603787	33373.4	1.82248e+07	3.46148e+06	481616	69227.9
		石油、炼焦产品和核燃料加工品	11	8320.23	1252.87	425283	9302.52	7951	2273.45	12962.4	2071.33	1808.46	48548	5.56343e+06	6.69356e+06	1.72799e+06	338882	7271.66	195852	75437.6	145694	44904.1	55996	25180.9	899.415	53636.4	612735	119093	39.6355	949743	4925.12	195611	1707.11	1210.36	4851.63	2149.38	26305.7	1482.27	12160.2	1582.76	50272.9	2645.27	323.55	842.153	3794.67	1.744e+07	5.93407e+06	0	2.06219e+06
		化学产品	12	1.73614e+06	23054.2	515268	36230	78625.2	762514	2.60457e+06	1.88652e+06	1.16564e+06	1.90269e+06	2.79978e+06	1.03416e+08	1.02574e+06	582315	411112	1.00034e+06	1.03327e+06	4.38576e+06	4.85329e+06	5.4368e+06	569510	511806	1717.14	29857.9	160.843	12559.4	1.10585e+06	13497	92376.5	25984.7	6600.37	2903.02	2389.97	50309	486053	660981	98049.3	294385	33764.1	7.61683e+06	104844	14456.4	1.4739e+08	1.96457e+07	0	1.13821e+06
		非金属矿物制品	13	703.269	15360.5	60.8746	30665.5	16167.4	27217.2	7193.51	7506.53	73167.6	203014	22270.2	470672	1.89821e+06	272542	110899	216666	185521	451540	778472	2.51105e+06	122285	81496.4	116.026	2658.5	6.61111	12.0599	761432	100.994	361.538	796.669	204.113	70.7985	49.5461	619.896	37899.5	291.801	1657.47	246.624	2579.63	6246.79	3.08371	26.3952	8.31807e+06	551515	0	0
		金属冶炼和压延加工品	14	2085.56	49660.7	155113	34678.1	12270.3	11534.7	3169.86	2151.66	45143.8	5.92839e+06	100616	1.48777e+06	205954	4.62918e+07	8.50603e+06	1.66282e+06	763097	3.8815e+06	6.14138e+06	2.18116e+06	124944	104403	10522.3	90541	515.964	363.056	2.43556e+06	115.034	5924.7	34.5817	45.7594	0.157233	12.2876	11.1362	717.293	1759.31	692.37	293.751	193.991	6.08089	5.60745	1.6023	8.0243e+07	0	0	1.07187e+07
		金属制品	15	1856.35	24766.9	5344.55	18115.8	12673.2	20452.1	14494.9	90411.3	330487	53563.9	911.082	120476	77313.3	39972	1.26625e+06	966041	751963	1.19446e+06	647423	291076	29927.4	10487.5	25910.8	675.356	60.1124	2078.64	533897	644.439	22692.2	8241.93	965.901	328.197	2350.79	59703.8	9572.77	23673.9	12277.5	7239.27	1526.2	117.162	816.699	2044.32	6.68329e+06	654074	1.42059e+06	7999.26
		通用设备	16	6243.99	36982.4	9912.28	22484.1	12528.6	51141.5	18298.2	12189.7	23742.9	55190.9	25241.3	88331.6	150625	119604	514969	1.19706e+07	3.02125e+06	1.01227e+07	1.57358e+06	512740	88808.7	18312.8	31132.7	135116	1471.44	1071.25	201048	1457.7	43389.9	2032.24	2437.4	17146.5	4439.14	2839.92	1144.31	1675.44	1544.38	1579.76	3315.18	393.685	711.944	1895.06	2.89113e+07	853287	2.69398e+07	729359
		专用设备	17	8641.28	5733.89	4220.96	3767.2	6225.81	1398.38	1474.68	1387.86	3726.05	13286.1	747.967	9946.36	36713.1	26268.8	71568.9	560236	9.04425e+06	433491	63650	5.04968e+06	10502.8	236.184	7874.59	336.555	6.32914	184.61	26184.5	76.2655	4606.1	373.944	218.042	3192.68	15.7891	757.151	46.8491	280.273	132.234	320.546	265.784	3.11199e+06	26.9591	2019	1.85161e+07	1.27483e+06	3.83716e+07	794728
		交通运输设备	18	14444.4	2173.62	50.2325	794.671	3207.72	1264.79	821.675	472.873	4378.39	28279.1	363.775	3788.32	3748.8	261.274	3239.65	73066.9	41528.1	3.28797e+07	17146.9	8037.25	4088.3	1370.95	24734.3	58.1512	26.1189	36.0465	11188.1	534.074	1.47724e+06	494.587	227.76	711.027	42.979	20024	684.009	3578.82	1407.3	63188.3	231.451	3082.19	394.758	8376.76	3.47085e+07	1.78773e+07	2.49755e+07	71352.6
		电气机械和器材	19	455.449	4213.05	2700.64	5646.56	3225.33	8413.38	22464.1	11074.9	50755.5	330558	4406.79	42296.4	72102.2	30941	88410.2	2.41529e+06	1.69184e+06	6.66374e+06	1.49959e+07	8.82679e+06	809986	7598.06	8895.69	2.31891e+06	102.01	24548	1.21051e+06	20460.7	5577.92	2617.42	28889.9	859.224	114.621	25376.7	35634.7	20906.2	14416.3	83423.8	188.547	129.488	1537.39	2547.33	3.98945e+07	4.77862e+06	4.88927e+06	474950
		通信设备、计算机和其他电子设备	20	2.62368	10.6191	1.34738	1.99429	5.44838	24.1702	307.392	4404.91	18671.2	1.76434e+06	2.05708	20869.8	138.769	26.3811	49977.1	4.99736e+06	1.38884e+06	2.39993e+06	2.27528e+07	2.52263e+08	6.33634e+06	2515.68	2085.31	33771.7	992.764	992.246	10655.9	10566.8	2462.3	2090.37	1.07584e+06	25402.3	4.31582	3.08363e+06	374.892	1.41811e+06	8628.97	2761.94	593.672	2158.02	3567.47	1663.68	2.97686e+08	3.03582e+06	1.4212e+07	3.37723e+06
		仪器仪表	21	94.7302	150.533	2090.56	287.855	738.748	10780.5	8959.94	1627.57	1126.73	73908.4	1435.6	20872	11089.6	84911.7	146657	1.00231e+06	2.31144e+06	3.40763e+06	539771	3.64493e+06	8.75503e+06	2298	543.648	1.03538e+06	203.841	163.191	5669.03	23.1982	289.197	23.3688	2330.66	50.312	29.8961	360.225	3.03358e+06	5.17265e+06	920.051	2358.73	2.10964e+06	313654	745.836	551.188	3.17073e+07	3.15199e+06	4.01612e+06	448532
		其他制造产品和废品废料	22	831.737	4198.98	1053.38	1222.22	1706.48	6826.57	8308.87	102743	5717.77	4.59524e+06	2483.26	107338	90286.4	6.24735e+06	661438	9349.1	5990.97	17351.1	28858	18404.5	2422.48	858101	493.461	8246.2	298.758	162.346	20311.7	964.681	3562.59	3601.51	2291.84	1051.08	14687.7	97991	18567.7	58835.5	8133.47	28466.8	2669.09	2461.58	8594.9	2264.06	1.30609e+07	533824	0	0
		金属制品、机械和设备修理服务	23	17119	389.19	235.781	396.214	197.658	14762.1	3586.83	5752.69	4749.99	11814.2	10389.7	48054.2	95868.7	37015.4	10802.9	28546.1	38276.8	33215.9	15384.4	22101.9	1772.76	2551.7	730.655	10217.1	285.139	180.714	5901.82	19954.6	465301	109.653	18804.2	60.6694	1123.78	18846.2	8118.68	7006.28	10.8475	6251.03	173.46	166.618	2258.34	3.97507	968489	0	710864	0
		电力、热力的生产和供应	24	0	0	0	0	0	0	0	0	0	0	0	0	0	0	0	0	0	0	0	0	0	0	0	84620.8	0	0	0	0	0	0	0	0	0	0	0	0	0	0	0	0	0	0	84620.8	82725.8	0	0
		燃气生产和供应	25	0	0	0	0	0	0	0	0	0	0	0	0	0	0	0	0	0	0	0	0	0	0	0	0	0	0	0	0	0	0	0	0	0	0	0	0	0	0	0	0	0	0	0	0	0	0
		水的生产和供应	26	0	0	0	0	0	0	0	0	0	0	0	0	0	0	0	0	0	0	0	0	0	0	0	0	0	0	0	0	0	0	0	0	0	0	0	0	0	0	0	0	0	0	0	0	0	0
		建筑	27	0	0	0	0	0	0	0	0	0	0	0	0	0	0	0	0	0	0	0	0	0	0	0	0	0	0	0	0	0	0	0	0	0	0	0	0	0	0	0	0	0	0	0	0	5.70253e+06	0
		批发和零售	28	0	0	0	0	0	0	0	0	0	0	0	0	0	0	0	0	0	0	0	0	0	0	0	0	0	0	0	0	0	0	0	0	0	0	0	0	0	0	0	0	0	0	0	0	0	0
		交通运输、仓储和邮政	29	897203	23381.6	23577	28789.3	74276.3	479311	164344	446474	200311	231785	21537.1	1.37162e+06	427109	124048	372382	354251	555546	635195	478071	592790	144567	42596.5	14569.8	410068	10590.4	9686	2.18579e+06	2.3409e+06	4.12301e+06	601715	2.47291e+06	2.49711e+06	887266	2.06266e+07	1.76391e+06	3.08661e+06	197048	761918	4.39884e+06	406866	1.03185e+06	5.17429e+06	6.06907e+07	1.37366e+07	0	0
		住宿和餐饮	30	335868	87555.4	48928	85606.8	83404.8	777841	172913	203668	126224	302399	117627	1.09226e+06	492043	728857	293807	308392	390568	444406	356144	353130	98913.6	33711.1	13199.7	314391	13409.8	15103	1.69895e+06	1.035e+06	1.71186e+06	144022	708601	5.42367e+06	500266	6.13612e+06	1.09675e+06	1.87128e+06	107219	369791	1.48668e+06	241085	886456	7.27065e+06	3.79788e+07	1.27395e+07	0	0
		信息传输、软件和信息技术服务	31	1037.36	366.318	117.18	548.364	618.13	17743.1	5051.95	9939.18	2475.33	8485.53	847.819	29246.1	4272.79	7228.08	4501.75	17007.7	6132.74	15076.6	16815.8	188651	2745.85	356.147	177.054	254.617	30.0396	35.0124	1079.26	107149	106308	7032.68	2.27722e+06	73049.5	1662.9	139957	7119.97	31757.7	275.252	7940.75	6991.37	337.975	83911.5	50292	3.24185e+06	1.67789e+06	1.80667e+07	0
		金融	32	14782.8	5432.34	1692.64	1385.2	1309.15	17008.2	9457.23	5494.83	6246.12	12783.5	7637	52456.2	31281.8	65780.4	18476	14109.5	15181.1	15192.4	18488.6	35473.8	3184.78	3453.18	597.495	15108.5	1025.38	1088.13	148569	152796	59504.7	3462.18	15909.3	2.78485e+06	83112.6	368097	2773.06	29443.1	19200.9	8087.88	5992.13	2146.95	597.485	56163.7	4.11483e+06	7.24229e+06	0	0
		房地产	33	0	0	0	0	0	0	0	0	0	0	0	0	0	0	0	0	0	0	0	0	0	0	0	0	0	0	0	0	0	0	0	0	0	0	0	0	0	0	0	0	0	0	0	0	0	0
		租赁和商务服务	34	20641.8	56290.6	9651.14	17329.8	14738.9	1.74377e+06	159728	550069	173995	468869	188425	2.03301e+06	670159	385639	419340	575396	533975	1.15197e+06	655683	1.02323e+06	75921.1	51927	24483	59879.6	15782.2	4587.07	201071	4.12642e+06	978104	540917	1.15262e+06	535471	416881	5.48101e+06	152155	514164	23692.2	340671	181513	148498	671431	936363	2.74855e+07	2.85893e+06	0	0
		研究和试验发展	35	0	0	0	0	0	0	0	0	0	0	0	0	0	0	0	0	0	0	0	0	0	0	0	0	0	0	0	0	0	0	0	0	0	0	0	0	0	0	0	0	0	0	0	0	1.41014e+07	0
		综合技术服务	36	0	0	0	0	0	0	0	0.0498187	0	0	0	0	0	0	0	0	0	16.9665	0	0	0	0	0	0	0	0	0	0	0	0	0	0	0	0	0	0	0	0	0	0	0	0	17.0164	0	1171.26	0
		水利、环境和公共设施管理	37	0	0	0	0	0	0	0	0	0	0	0	0	0	0	0	0	0	0	0	0	0	0	0	0	0	0	0	0	0	0	0	0	0	0	0	0	0	0	0	0	0	0	0	5.23979e+06	0	0
		居民服务、修理和其他服务	38	0	0	0	0	0	0	0	0	0	0	0	0	0	0	0	0	0	0	0	0	0	0	0	0	0	0	0	0	0	0	0	0	0	0	0	0	0	0	0	0	0	0	0	2.81005e+06	0	0
		教育	39	0	0	0	0	0	0	0	0	0	0	0	0	0	0	0	0	0	0	0	0	0	0	0	0	0	0	0	0	0	0	0	0	0	0	0	0	0	0	0	0	0	0	0	0	0	0
		卫生和社会工作	40	0	0	0	0	0	0	0	0	0	0	0	0	0	0	0	0	0	0	0	0	0	0	0	0	0	0	0	0	0	0	0	0	0	0	0	0	0	0	0	0	0	0	0	2.75576e+06	0	0
		文化、体育和娱乐	41	7455.32	46711.2	26550.2	20449	15661.5	206694	127249	151316	78431.8	99776.5	55410	451533	309083	363112	108361	321436	120915	150353	245826	400294	8052.71	21964.9	6383.22	175022	24792.1	39359.4	160206	185606	205664	169661	189996	300631	168896	67694.7	48921	18023.2	24098.2	6934.47	138072	45267.7	1.19059e+06	334053	6.83651e+06	1.6421e+07	2.36343e+06	0
		公共管理、社会保障和社会组织	42	59.5806	25.6612	1.37343	19.8693	20.2275	3860.5	2244.56	1536.32	813.03	1830.04	334.095	8613.52	7038.19	1848.97	3146.77	2377.43	2294.26	1929.66	1294.37	1680.72	213.81	334.912	155.556	58.2573	1.32498	2.60596	128.434	5618.12	5392.82	28.7969	161397	17.3372	16.0914	33213.3	1984.17	5156.02	0.996583	1836.66	134.454	452.842	159.575	2.7021e+06	2.95937e+06	0	0	0
	中间投入合计		TII	4.30287e+08	1.14799e+08	3.92931e+07	5.89198e+07	5.24919e+07	8.85431e+08	3.20616e+08	3.12402e+08	2.10771e+08	3.125e+08	3.40888e+08	1.18991e+09	5.12195e+08	8.82793e+08	3.64059e+08	3.73902e+08	2.63298e+08	7.09767e+08	5.18547e+08	8.73599e+08	7.17229e+07	4.67639e+07	1.40014e+07	4.40909e+08	4.51135e+07	1.6121e+07	2.02567e+09	4.61558e+08	6.15138e+08	2.92351e+08	3.50657e+08	4.71939e+08	2.38588e+08	5.62589e+08	1.10271e+08	2.65551e+08	5.01517e+07	1.28484e+08	1.32412e+08	2.52442e+08	8.09188e+07	2.94592e+08	1.57344e+10	4.95769e+09	4.07713e+09	1.15148e+08
增加值	劳动者报酬		VA001	6.66719e+08	5.07937e+07	1.40765e+07	1.55368e+07	2.22724e+07	8.97261e+07	3.67885e+07	4.48167e+07	2.74037e+07	4.46347e+07	1.32798e+07	1.15061e+08	8.11329e+07	8.21707e+07	5.70518e+07	4.55341e+07	4.66404e+07	5.89103e+07	5.13205e+07	9.35871e+07	9.97704e+06	1.94948e+07	2.80492e+06	5.99222e+07	5.42977e+06	6.41389e+06	4.21585e+08	4.01915e+08	2.49122e+08	8.99043e+07	1.32143e+08	2.83411e+08	1.20324e+08	2.15947e+08	5.3559e+07	9.9273e+07	1.67934e+07	1.12221e+08	2.34141e+08	1.40705e+08	5.39001e+07	3.6383e+08	4.75027e+09
	生产税净额		VA002	-3.50771e+07	3.00664e+07	4.02516e+07	1.95177e+07	7.50068e+06	7.85988e+07	3.02256e+06	-2.30179e+06	6.41293e+06	8.53418e+06	6.31778e+07	7.68664e+07	2.64819e+07	4.14082e+07	1.23789e+07	1.77279e+07	1.58852e+07	5.70487e+07	6.2646e+06	-3.33986e+06	5.57984e+06	1.41867e+07	904361	2.69381e+07	1.28268e+06	1.8939e+06	9.3421e+07	1.06414e+08	1.2557e+07	3.10461e+06	9.77455e+06	5.77298e+07	1.09245e+08	2.59947e+07	962885	9.91347e+06	721753	6.6199e+06	979514	147668	2.40008e+06	1.99328e+06	9.63191e+08
	固定资产折旧		VA003	2.73987e+07	1.11301e+07	2.86448e+07	5.63649e+06	6.51349e+06	2.73075e+07	1.01116e+07	5.4675e+06	7.01471e+06	1.53967e+07	1.06136e+07	5.60294e+07	3.57344e+07	5.31193e+07	1.57331e+07	1.47727e+07	1.01355e+07	1.93248e+07	1.57677e+07	2.97223e+07	1.60115e+06	4.98024e+06	324288	8.6697e+07	3.71374e+06	4.65701e+06	2.75042e+07	9.00892e+07	2.12415e+08	4.61815e+07	9.69926e+07	2.87461e+07	4.19537e+07	2.86575e+07	1.62511e+07	3.88273e+07	1.14844e+07	1.58017e+07	6.18266e+07	2.46583e+07	1.95308e+07	6.85146e+07	1.33698e+09
	营业盈余		VA004	2.33419e+07	2.94723e+07	7.15315e+06	1.09664e+07	7.30216e+06	7.79994e+07	1.78556e+07	2.27063e+07	1.55176e+07	3.12251e+07	2.21047e+07	1.18015e+08	8.45507e+07	1.02752e+08	3.29489e+07	3.4385e+07	1.47163e+07	5.40786e+07	4.8241e+07	4.13602e+07	7.09862e+06	4.31797e+07	290846	3.03776e+07	3.53641e+06	1.86669e+06	1.07637e+08	2.78653e+08	3.7149e+07	2.14319e+07	1.05261e+08	2.40513e+08	4.09822e+08	4.16418e+06	1.05938e+07	1.57975e+07	6.97643e+06	8.658e+06	1.8842e+07	6.77374e+06	9.92948e+06	4.87913e+06	2.17012e+09
	增加值合计		TVA	6.82382e+08	1.21462e+08	9.01261e+07	5.16574e+07	4.35888e+07	2.73632e+08	6.77783e+07	7.06888e+07	5.63489e+07	9.97907e+07	1.09176e+08	3.65972e+08	2.279e+08	2.7945e+08	1.18113e+08	1.1242e+08	8.73774e+07	1.89362e+08	1.21594e+08	1.6133e+08	2.42566e+07	8.18415e+07	4.32441e+06	2.03935e+08	1.39626e+07	1.48315e+07	6.50147e+08	8.77072e+08	5.11244e+08	1.60622e+08	3.44171e+08	6.104e+08	6.81345e+08	2.74763e+08	8.13667e+07	1.63811e+08	3.5976e+07	1.43301e+08	3.15789e+08	1.72285e+08	8.57605e+07	4.39217e+08	9.22057e+09
总投入			TI	1.11267e+09	2.36261e+08	1.29419e+08	1.10577e+08	9.60807e+07	1.15906e+09	3.88395e+08	3.83091e+08	2.6712e+08	4.12291e+08	4.50064e+08	1.55588e+09	7.40095e+08	1.16224e+09	4.82172e+08	4.86322e+08	3.50676e+08	8.99129e+08	6.40141e+08	1.03493e+09	9.59796e+07	1.28605e+08	1.83259e+07	6.44844e+08	5.90761e+07	3.09525e+07	2.67581e+09	1.33863e+09	1.12638e+09	4.52973e+08	6.94829e+08	1.08234e+09	9.19933e+08	8.37353e+08	1.91637e+08	4.29362e+08	8.61277e+07	2.71785e+08	4.482e+08	4.24727e+08	1.66679e+08	7.33809e+08	2.4955e+10
[truncated: 3 more columns]
