# Supplementary material for: Research on the emissions from industrial products exported from Guangdong Province—an input-output model analysis
Source: PLoS One. 2022 Nov 3;17(11):e0276300. doi: 10.1371/journal.pone.0276300 (PMC9632880; doi:10.1371/journal.pone.0276300)
Supplement: S1 Data — (ZIP) [file pone.0276300.s002.zip › data/input-output table/(I-(I-M)A)-1.xlsx]

## Sheet: 废气直接排放系数（A）
废气直接排放系数	单位：立方米/万元
行业	2015	2014	2013	2012	2011	2010	2009	2008	2007	2006	2005	2004	2003
煤炭开采和洗选业	917.603	802.301	818.021	1074.38	720.596	1078.99	1456.77	1706.05	2616.37	3202.43	3436.73	4552.83	7383.41
石油和天然气开采业	1958.28	1033.11	984.063	1606.71	1050.53	1044.9	1461.01	942.431	1188	1300.64	1534.49	1731.08	2377.18
黑色金属矿采选业	4159.63	3384.4	3284.16	3500.31	3730.68	4259.75	4123.73	6180.18	6676.26	8112.84	9832.51	12875.4	23082.5
有色金属矿采选业	1449.99	2019.43	542.943	2011.23	496.64	1269	1322.89	2361.13	2954.3	3375.66	5345.73	8969.52	10216.2
非金属矿采选业	1729.49	2404.09	1555.16	2034.36	1624.99	2875.06	3741.22	4448.7	8122.21	14299.5	17209	16046.4	7907.95
开采辅助活动	540.544	582.352	389.231	310.882	#DIV/0!	#DIV/0!	#DIV/0!	#DIV/0!	#DIV/0!	#DIV/0!	#DIV/0!	#DIV/0!	#DIV/0!
其他采矿业	7716.05	15169.7	13888.9	255804	6176.65	9842.52	14063.7	26393	70702.4	31311.2	14457.8	163194	17565.9
农副食品加工业	780.424	902.891	849.889	872.066	1264.77	1213.59	1345.62	1479.43	1765.53	1860.51	2357.39	2540.78	3146.72
食品制造业	996.727	1190.62	1384.76	1360.64	1704.2	2959.42	3552.76	2429.85	2433.92	2187.34	2515.21	2893.7	6391
酒、饮料和精制茶制造业	1334.35	1310.15	1341.31	1557.45	1921.67	3473.82	2906.53	2480.02	4416.11	5882.12	2767.58	3389.97	3643.57
烟草制品业	589.367	616.455	635.146	702.736	792.447	863.779	1053.21	1143.98	1265.92	1263.25	867.664	1166.26	1417.58
纺织业	706.471	759.596	811.076	995.697	1353.99	1164.7	1533.36	1610.86	1951.74	2559.79	2433.87	2596.34	3211.6
纺织服装、服饰业	125.518	127.751	101.123	118.603	487.354	146.759	223.341	300.16	220.139	352.487	721.748	457.682	552.516
皮革、毛皮、羽毛及其制品和制鞋业	258.572	263.433	261.046	295.179	468.598	227.838	531.233	722.497	518.554	603.078	858.394	787.086	534.303
木材加工及木、竹、藤、棕、草制品业	4024.8	2370.53	2331.96	2638.13	3714.05	2173.7	2653.91	2567.26	6012.24	3732.5	5085.28	4098.54	5089.48
家具制造业	414.794	552.519	936.815	502.878	572.666	311.249	356.792	752.4	1450.31	1564.85	2245.5	1123.01	0
造纸及纸制品业	4682.9	4863.89	5179.33	4893.7	14467.8	7511.98	7528.61	6951.41	10287.7	10893.8	11111.6	11731.6	624.325
印刷和记录媒介 复制业	448.151	355.383	405.722	542.621	661.686	314.173	465.209	373.001	359.128	288.292	511.233	402.408	33484.9
文教、工美、体育和娱乐用品制造业	169.865	129.389	159.133	189.548	690.619	172.437	321.659	144.052	155.28	156.604	275.217	570.145	933.766
石油加工、炼焦和核燃料加工业	6434.71	5218.05	5313.88	5221.49	5958	6474.49	7452.16	6383.89	6868.14	6814.19	7679.83	11142.2	86.9516
化学原料和化学 制品制造业	4414.32	5073.65	4162.01	4608.26	5246.45	5493.78	6437.77	6595.1	11674.8	9621.3	9907.15	11318.2	8161.46
医药制造业	1429.78	1353	864.914	2355.38	2526.94	1435.29	1426.55	1939.34	1898.25	1857.59	2827.78	3651.22	44104.6
化学纤维制造业	2800.23	3104.27	3202.97	3314.63	3179.35	5683.83	8553.25	6931.28	7689.2	10511.7	11254.6	13420.2	11367.2
橡胶和塑料制品业	1371.06	1308.62	1361.09	1208.23	1835.94	921.547	1015.73	1321.73	1583.98	1390.56	1607.51	1507.16	7484.64
非金属矿物制品业	20785.3	22057.1	23029.7	27920.2	33053.4	27856	32486	33444.5	44604.1	56894.8	55609	63475.6	342.451
黑色金属冶炼及 压延加工业	28376.4	25581.2	23962.2	23597.7	27434.9	24024.6	24817.7	25177.7	26020.2	29333.9	26711.4	27385.8	32505.8
有色金属冶炼及压延加工业	8564.15	7835.83	7648.9	8468.09	9088.35	8817.67	9686.57	10107.1	10494.1	13175	16929.8	19493.7	96835.8
金属制品业	1710.83	1550.57	1649.93	1753.16	3876.77	1057.02	1238.73	1473.32	2041.24	1736.96	1313.47	973.547	26343.6
通用设备制造业	401.503	320.885	290.663	298.574	407.83	709.222	722.815	934.631	699.943	862.354	1198.24	872.774	778.029
专用设备制造业	293.492	303.376	391.773	439.813	1211.23	928.706	2555.2	469.199	584.855	819.445	1248.61	1833.7	1439.01
交通运输设备制造业	804.669	766.86	859.807	856.094	955.082	767.529	899.173	1227.07	1502.86	1448.2	1246.74	1619.43	459.423
电气机械和器材制造业	443.226	335.617	394.518	370.511	303.74	252.751	338.467	349.82	330.496	309.952	457.8	588.814	2279.65
计算机、通信和其他电子设备制造业	896.816	815.951	822.027	826.846	983.421	1175.29	775.408	753.817	609.707	640.242	584.389	419.973	380.747
仪器仪表制造业	301.738	208.779	171.508	447.082	135.677	885.54	1087.05	1367.9	1762.59	1423	1918.33	3839.21	4130.41
其他制造业	20819.5	3109.13	2981.57	2399.12	950.024	279.41	257.693	270.413	357.486	927.85	1441.66	1038.44	5125.91
废弃资源综合利用业	1261.44	1239.67	1004.55	1170.4	888.214	374.405	456.656	501.409	231.136	16689.5	283.056	1572.33	15882.6
金属制品、机械和设备修理业	1623.39	2281.83	2295.86	4782.96	#DIV/0!	#DIV/0!	#DIV/0!	#DIV/0!	#DIV/0!	#DIV/0!	#DIV/0!	#DIV/0!	#DIV/0!
电力、热力生产和供应业	36105.7	38061.4	40302.3	39676.6	43020.8	45130.6	43108.4	40976.9	47588.5	47200.2	49784.1	54311.2	99261.9
燃气生产和供应业	644.945	909.728	1503.05	1040.33	838.98	3498.5	4244.63	3744.89	3631.16	10046.8	15215.1	10979.2	19354.1
水的生产和供应业	0	0	#VALUE!	#VALUE!	60.9517	99.3147	71.0667	825.614	95.2124	459.849	978.874	786.893	357.884
其他行业	#DIV/0!	#DIV/0!	#DIV/0!	#DIV/0!	#DIV/0!	#DIV/0!	#DIV/0!	#DIV/0!	#DIV/0!	#DIV/0!	#DIV/0!	#DIV/0!	#DIV/0!
农副食品加工业	780.424	902.891	849.889	872.066	1264.77	1213.59	1345.62	1479.43	1765.53	1860.51	2357.39	2540.78	3146.72
食品制造业	996.727	1190.62	1384.76	1360.64	1704.2	2959.42	3552.76	2429.85	2433.92	2187.34	2515.21	2893.7	6391
酒、饮料和精制茶制造业	1334.35	1310.15	1341.31	1557.45	1921.67	3473.82	2906.53	2480.02	4416.11	5882.12	2767.58	3389.97	3643.57
烟草制品业	589.367	616.455	635.146	702.736	792.447	863.779	1053.21	1143.98	1265.92	1263.25	867.664	1166.26	1417.58
	3700.87	4020.11	4211.1	4492.9	5683.09	8510.62	8858.12	7533.28	9881.48	11193.2	8507.85	9990.7	14598.9
纺织服装、服饰业	125.518	127.751	101.123	118.603	487.354	146.759	223.341	300.16	220.139	352.487	721.748	457.682	552.516
皮革、毛皮、羽毛及其制品和制鞋业	258.572	263.433	261.046	295.179	468.598	227.838	531.233	722.497	518.554	603.078	858.394	787.086	534.303
	384.09	391.184	362.169	413.782	955.952	374.596	754.574	1022.66	738.693	955.565	1580.14	1244.77	1086.82
纺织服装、服饰业	0.326794	0.326575	0.279215	0.286631	0.50981	0.391778	0.295983	0.29351	0.298011	0.368878	0.456761	0.367685	0.508379
皮革、毛皮、羽毛及其制品和制鞋业	0.673206	0.673425	0.720785	0.713369	0.49019	0.608222	0.704017	0.70649	0.701989	0.631122	0.543239	0.632315	0.491621
木材加工及木、竹、藤、棕、草制品业	4024.8	2370.53	2331.96	2638.13	3714.05	2173.7	2653.91	2567.26	6012.24	3732.5	5085.28	4098.54	5089.48
家具制造业	414.794	552.519	936.815	502.878	572.666	311.249	356.792	752.4	1450.31	1564.85	2245.5	1123.01	0
造纸及纸制品业	4682.9	4863.89	5179.33	4893.7	14467.8	7511.98	7528.61	6951.41	10287.7	10893.8	11111.6	11731.6	624.325
印刷和记录媒介 复制业	448.151	355.383	405.722	542.621	661.686	314.173	465.209	373.001	359.128	288.292	511.233	402.408	33484.9
文教、工美、体育和娱乐用品制造业	169.865	129.389	159.133	189.548	690.619	172.437	321.659	144.052	155.28	156.604	275.217	570.145	933.766
黑色金属冶炼及 压延加工业	28376.4	25581.2	23962.2	23597.7	27434.9	24024.6	24817.7	25177.7	26020.2	29333.9	26711.4	27385.8	32505.8
有色金属冶炼及压延加工业	8564.15	7835.83	7648.9	8468.09	9088.35	8817.67	9686.57	10107.1	10494.1	13175	16929.8	19493.7	96835.8
	36940.5	33417	31611.1	32065.8	36523.3	32842.3	34504.3	35284.7	36514.3	42508.9	43641.3	46879.6	129342
黑色金属冶炼及 压延加工业	0.768164	0.765513	0.758031	0.735915	0.751163	0.731515	0.719265	0.713557	0.712602	0.690065	0.612068	0.584174	0.251318
有色金属冶炼及压延加工业	0.231836	0.234487	0.241969	0.264085	0.248837	0.268485	0.280735	0.286443	0.287398	0.309935	0.387932	0.415826	0.748682
通用设备制造业	401.503	320.885	290.663	298.574	407.83	709.222	722.815	934.631	699.943	862.354	1198.24	872.774	778.029
专用设备制造业	293.492	303.376	391.773	439.813	1211.23	928.706	2555.2	469.199	584.855	819.445	1248.61	1833.7	1439.01
	694.995	624.261	682.436	738.387	1619.06	1637.93	3278.02	1403.83	1284.8	1681.8	2446.85	2706.47	2217.04
	0.577707	0.514023	0.425919	0.404359	0.251893	0.432999	0.220504	0.665772	0.544788	0.512757	0.489707	0.322476	0.350932
化学原料和化学 制品制造业	4414.32	5073.65	4162.01	4608.26	5246.45	5493.78	6437.77	6595.1	11674.8	9621.3	9907.15	11318.2	8161.46
医药制造业	1429.78	1353	864.914	2355.38	2526.94	1435.29	1426.55	1939.34	1898.25	1857.59	2827.78	3651.22	44104.6
化学纤维制造业	2800.23	3104.27	3202.97	3314.63	3179.35	5683.83	8553.25	6931.28	7689.2	10511.7	11254.6	13420.2	11367.2
橡胶和塑料制品业	1371.06	1308.62	1361.09	1208.23	1835.94	921.547	1015.73	1321.73	1583.98	1390.56	1607.51	1507.16	7484.64
	10015.4	10839.5	9590.98	11486.5	12788.7	13534.4	17433.3	16787.5	22846.2	23381.1	25597.1	29896.8	71117.9
化学原料和化学 制品制造业	0.440753	0.468069	0.43395	0.401189	0.410242	0.405911	0.36928	0.392859	0.511016	0.411498	0.387042	0.378575	0.114759
医药制造业	0.142758	0.124821	0.09018	0.205056	0.197592	0.106047	0.0818292	0.115523	0.0830881	0.0794483	0.110473	0.122127	0.620161
化学纤维制造业	0.279593	0.286384	0.333956	0.288567	0.248606	0.419953	0.490627	0.412884	0.336564	0.44958	0.439684	0.448886	0.159836
橡胶和塑料制品业	0.136896	0.120726	0.141913	0.105187	0.14356	0.068089	0.0582639	0.0787334	0.0693324	0.0594734	0.0628007	0.050412	0.105243
木材加工及木、竹、藤、棕、草制品业	4024.8	2370.53	2331.96	2638.13	3714.05	2173.7	2653.91	2567.26	6012.24	3732.5	5085.28	4098.54	5089.48
家具制造业	414.794	552.519	936.815	502.878	572.666	311.249	356.792	752.4	1450.31	1564.85	2245.5	1123.01	0
	4439.59	2923.05	3268.78	3141.01	4286.71	2484.95	3010.71	3319.66	7462.55	5297.35	7330.79	5221.55	5089.48
木材加工及木、竹、藤、棕、草制品业	0.906569	0.810979	0.713405	0.839899	0.866409	0.874746	0.881492	0.77335	0.805655	0.704597	0.693689	0.784928	1
家具制造业	0.0934306	0.189021	0.286595	0.160101	0.133591	0.125254	0.118508	0.22665	0.194345	0.295403	0.306311	0.215072	0
造纸及纸制品业	4682.9	4863.89	5179.33	4893.7	14467.8	7511.98	7528.61	6951.41	10287.7	10893.8	11111.6	11731.6	624.325
印刷和记录媒介 复制业	448.151	355.383	405.722	542.621	661.686	314.173	465.209	373.001	359.128	288.292	511.233	402.408	33484.9
文教、工美、体育和娱乐用品制造业	169.865	129.389	159.133	189.548	690.619	172.437	321.659	144.052	155.28	156.604	275.217	570.145	933.766
	5300.92	5348.66	5744.18	5625.87	15820.1	7998.59	8315.48	7468.47	10802.1	11338.7	11898.1	12704.2	35043
造纸及纸制品业	0.883413	0.909366	0.901665	0.869857	0.91452	0.939163	0.905373	0.930769	0.952379	0.960763	0.933901	0.923446	0.017816
印刷和记录媒介 复制业	0.0845421	0.0664433	0.0706318	0.0964511	0.0418256	0.0392785	0.0559449	0.0499434	0.0332461	0.0254254	0.0429677	0.0316753	0.955538
文教、工美、体育和娱乐用品制造业	0.0320445	0.024191	0.0277034	0.0336923	0.0436544	0.0215584	0.038682	0.019288	0.0143749	0.0138115	0.0231312	0.0448786	0.0266463

## Sheet: 2003-2005年
	X	IM	EX	X+IM-EX	m=im\(X+IM-EX)
农业	3.94509e+08	1.72247e+07	6.00173e+06	4.05732e+08	0.0424533
煤炭开采和洗选业	7.28688e+07	1.16076e+06	2.59438e+06	7.14351e+07	0.0162491
石油和天然气开采业	5.72045e+07	1.11248e+07	1.00257e+06	6.73268e+07	0.165237
金属矿采选业	3.23328e+07	2.16969e+07	972334	5.30573e+07	0.408933
非金属矿采选业	2.27455e+07	3.77216e+06	2.62217e+06	2.38955e+07	0.157861
食品制造及烟草加工业	2.62144e+08	9.6502e+06	1.56818e+07	2.56112e+08	0.0376796
纺织业	1.58209e+08	1.45812e+07	5.31376e+07	1.19653e+08	0.121863
服装皮革羽绒及其制品业	1.22217e+08	5.90625e+06	4.58218e+07	8.23012e+07	0.0717639
木材加工及家具制造业	5.98262e+07	2.61739e+06	1.58795e+07	4.6564e+07	0.0562105
造纸印刷及文教用品制造业	1.08528e+08	9.97697e+06	1.94756e+07	9.90297e+07	0.100747
石油加工、炼焦及核燃料加工业	1.24179e+08	3.85982e+07	8.08993e+06	1.54687e+08	0.249525
化学工业	4.03395e+08	7.54508e+07	4.97903e+07	4.29055e+08	0.175853
非金属矿物制品业	1.59144e+08	2.9203e+06	9.0313e+06	1.53033e+08	0.0190828
金属冶炼及压延加工业	3.14321e+08	3.28128e+07	1.8706e+07	3.28428e+08	0.0999087
金属制品业	1.05411e+08	9.55276e+06	2.92376e+07	8.57261e+07	0.111434
通用、专用设备制造业	2.50373e+08	5.41346e+07	3.3959e+07	2.70549e+08	0.200092
交通运输设备制造业	1.76632e+08	1.68378e+07	1.7291e+07	1.76179e+08	0.0955719
电气、机械及器材制造业	1.64709e+08	3.21888e+07	4.22446e+07	1.54653e+08	0.208135
通信设备、计算机及其他电子设备制造业	2.81833e+08	1.32819e+08	1.5267e+08	2.61981e+08	0.506978
仪器仪表及文化办公用机械制造业	3.76162e+07	4.85742e+07	4.0573e+07	4.56174e+07	1.06482
其他制造业	3.7346e+07	832610	7.22524e+06	3.09533e+07	0.0268989
废品废料	1.2276e+07	7.67033e+06	0	1.99463e+07	0.384549
电力、热力的生产和供应业	2.02976e+08	217620	552520	2.02641e+08	0.00107392
燃气生产和供应业	7.23252e+06	0	0	7.23252e+06	0
水的生产和供应业	9.65128e+06	0	0	9.65128e+06	0
建筑业	3.9944e+08	1.32655e+06	2.12407e+06	3.98643e+08	0.00332766
交通运输及仓储业	2.44582e+08	2.01787e+07	3.0516e+07	2.34245e+08	0.0861435
邮政业	6.54677e+06	64402.5	341340	6.26983e+06	0.0102718
信息传输、计算机服务和软件业	9.94948e+07	2.15376e+06	2.79307e+06	9.88555e+07	0.0217869
批发和零售贸易业	1.93385e+08	0	4.57514e+07	1.47633e+08	0
住宿和餐饮业	1.12194e+08	9.76406e+06	5.34345e+06	1.16615e+08	0.0837291
金融保险业	1.02616e+08	6.0283e+06	569036	1.08075e+08	0.0557786
房地产业	1.02502e+08	0	0	1.02502e+08	0
租赁和商务服务业	1.0327e+08	1.00103e+07	6.375e+06	1.06906e+08	0.0936363
科学研究事业	1.30265e+07	0	0	1.30265e+07	0
综合技术服务业	4.6606e+07	0	0	4.6606e+07	0
水利、环境和公共设施管理业	1.91127e+07	0	45.1115	1.91127e+07	0
居民服务和其他服务业	6.59916e+07	7.69016e+06	1.65339e+07	5.71478e+07	0.134566
教育	9.13173e+07	0	0	9.13173e+07	0
卫生、社会保障和社会福利事业	9.43641e+07	0	0	9.43641e+07	0
文化、体育和娱乐业	2.73441e+07	1.14303e+06	1.63969e+06	2.68475e+07	0.042575
公共管理和社会组织	1.28147e+08	510209	405211	1.28252e+08
M	农业	煤炭开采和洗选业	石油和天然气开采业	金属矿采选业	非金属矿采选业	食品制造及烟草加工业	纺织业	服装皮革羽绒及其制品业	木材加工及家具制造业	造纸印刷及文教用品制造业	石油加工、炼焦及核燃料加工业	化学工业	非金属矿物制品业	金属冶炼及压延加工业	金属制品业	通用、专用设备制造业	交通运输设备制造业	电气、机械及器材制造业	通信设备、计算机及其他电子设备制造业	仪器仪表及文化办公用机械制造业	其他制造业	废品废料	电力、热力的生产和供应业	燃气生产和供应业	水的生产和供应业	建筑业	交通运输及仓储业	邮政业	信息传输、计算机服务和软件业	批发和零售贸易业	住宿和餐饮业	金融保险业	房地产业	租赁和商务服务业	科学研究事业	综合技术服务业	水利、环境和公共设施管理业	居民服务和其他服务业	教育	卫生、社会保障和社会福利事业	文化、体育和娱乐业	公共管理和社会组织
农业	0.0424533	0	0	0	0	0	0	0	0	0	0	0	0	0	0	0	0	0	0	0	0	0	0	0	0	0	0	0	0	0	0	0	0	0	0	0	0	0	0	0	0	0
煤炭开采和洗选业	0	0.0162491	0	0	0	0	0	0	0	0	0	0	0	0	0	0	0	0	0	0	0	0	0	0	0	0	0	0	0	0	0	0	0	0	0	0	0	0	0	0	0	0
石油和天然气开采业	0	0	0.165237	0	0	0	0	0	0	0	0	0	0	0	0	0	0	0	0	0	0	0	0	0	0	0	0	0	0	0	0	0	0	0	0	0	0	0	0	0	0	0
金属矿采选业	0	0	0	0.408933	0	0	0	0	0	0	0	0	0	0	0	0	0	0	0	0	0	0	0	0	0	0	0	0	0	0	0	0	0	0	0	0	0	0	0	0	0	0
非金属矿采选业	0	0	0	0	0.157861	0	0	0	0	0	0	0	0	0	0	0	0	0	0	0	0	0	0	0	0	0	0	0	0	0	0	0	0	0	0	0	0	0	0	0	0	0
食品制造及烟草加工业	0	0	0	0	0	0.0376796	0	0	0	0	0	0	0	0	0	0	0	0	0	0	0	0	0	0	0	0	0	0	0	0	0	0	0	0	0	0	0	0	0	0	0	0
纺织业	0	0	0	0	0	0	0.121863	0	0	0	0	0	0	0	0	0	0	0	0	0	0	0	0	0	0	0	0	0	0	0	0	0	0	0	0	0	0	0	0	0	0	0
服装皮革羽绒及其制品业	0	0	0	0	0	0	0	0.0717639	0	0	0	0	0	0	0	0	0	0	0	0	0	0	0	0	0	0	0	0	0	0	0	0	0	0	0	0	0	0	0	0	0	0
木材加工及家具制造业	0	0	0	0	0	0	0	0	0.0562105	0	0	0	0	0	0	0	0	0	0	0	0	0	0	0	0	0	0	0	0	0	0	0	0	0	0	0	0	0	0	0	0	0
造纸印刷及文教用品制造业	0	0	0	0	0	0	0	0	0	0.100747	0	0	0	0	0	0	0	0	0	0	0	0	0	0	0	0	0	0	0	0	0	0	0	0	0	0	0	0	0	0	0	0
石油加工、炼焦及核燃料加工业	0	0	0	0	0	0	0	0	0	0	0.249525	0	0	0	0	0	0	0	0	0	0	0	0	0	0	0	0	0	0	0	0	0	0	0	0	0	0	0	0	0	0	0
化学工业	0	0	0	0	0	0	0	0	0	0	0	0.175853	0	0	0	0	0	0	0	0	0	0	0	0	0	0	0	0	0	0	0	0	0	0	0	0	0	0	0	0	0	0
非金属矿物制品业	0	0	0	0	0	0	0	0	0	0	0	0	0.0190828	0	0	0	0	0	0	0	0	0	0	0	0	0	0	0	0	0	0	0	0	0	0	0	0	0	0	0	0	0
金属冶炼及压延加工业	0	0	0	0	0	0	0	0	0	0	0	0	0	0.0999087	0	0	0	0	0	0	0	0	0	0	0	0	0	0	0	0	0	0	0	0	0	0	0	0	0	0	0	0
金属制品业	0	0	0	0	0	0	0	0	0	0	0	0	0	0	0.111434	0	0	0	0	0	0	0	0	0	0	0	0	0	0	0	0	0	0	0	0	0	0	0	0	0	0	0
通用、专用设备制造业	0	0	0	0	0	0	0	0	0	0	0	0	0	0	0	0.200092	0	0	0	0	0	0	0	0	0	0	0	0	0	0	0	0	0	0	0	0	0	0	0	0	0	0
交通运输设备制造业	0	0	0	0	0	0	0	0	0	0	0	0	0	0	0	0	0.0955719	0	0	0	0	0	0	0	0	0	0	0	0	0	0	0	0	0	0	0	0	0	0	0	0	0
电气、机械及器材制造业	0	0	0	0	0	0	0	0	0	0	0	0	0	0	0	0	0	0.208135	0	0	0	0	0	0	0	0	0	0	0	0	0	0	0	0	0	0	0	0	0	0	0	0
通信设备、计算机及其他电子设备制造业	0	0	0	0	0	0	0	0	0	0	0	0	0	0	0	0	0	0	0.506978	0	0	0	0	0	0	0	0	0	0	0	0	0	0	0	0	0	0	0	0	0	0	0
仪器仪表及文化办公用机械制造业	0	0	0	0	0	0	0	0	0	0	0	0	0	0	0	0	0	0	0	1.06482	0	0	0	0	0	0	0	0	0	0	0	0	0	0	0	0	0	0	0	0	0	0
其他制造业	0	0	0	0	0	0	0	0	0	0	0	0	0	0	0	0	0	0	0	0	0.0268989	0	0	0	0	0	0	0	0	0	0	0	0	0	0	0	0	0	0	0	0	0
废品废料	0	0	0	0	0	0	0	0	0	0	0	0	0	0	0	0	0	0	0	0	0	0.384549	0	0	0	0	0	0	0	0	0	0	0	0	0	0	0	0	0	0	0	0
电力、热力的生产和供应业	0	0	0	0	0	0	0	0	0	0	0	0	0	0	0	0	0	0	0	0	0	0	0.00107392	0	0	0	0	0	0	0	0	0	0	0	0	0	0	0	0	0	0	0
燃气生产和供应业	0	0	0	0	0	0	0	0	0	0	0	0	0	0	0	0	0	0	0	0	0	0	0	0	0	0	0	0	0	0	0	0	0	0	0	0	0	0	0	0	0	0
水的生产和供应业	0	0	0	0	0	0	0	0	0	0	0	0	0	0	0	0	0	0	0	0	0	0	0	0	0	0	0	0	0	0	0	0	0	0	0	0	0	0	0	0	0	0
建筑业	0	0	0	0	0	0	0	0	0	0	0	0	0	0	0	0	0	0	0	0	0	0	0	0	0	0.00332766	0	0	0	0	0	0	0	0	0	0	0	0	0	0	0	0
交通运输及仓储业	0	0	0	0	0	0	0	0	0	0	0	0	0	0	0	0	0	0	0	0	0	0	0	0	0	0	0.0861435	0	0	0	0	0	0	0	0	0	0	0	0	0	0	0
邮政业	0	0	0	0	0	0	0	0	0	0	0	0	0	0	0	0	0	0	0	0	0	0	0	0	0	0	0	0.0102718	0	0	0	0	0	0	0	0	0	0	0	0	0	0
信息传输、计算机服务和软件业	0	0	0	0	0	0	0	0	0	0	0	0	0	0	0	0	0	0	0	0	0	0	0	0	0	0	0	0	0.0217869	0	0	0	0	0	0	0	0	0	0	0	0	0
批发和零售贸易业	0	0	0	0	0	0	0	0	0	0	0	0	0	0	0	0	0	0	0	0	0	0	0	0	0	0	0	0	0	0	0	0	0	0	0	0	0	0	0	0	0	0
住宿和餐饮业	0	0	0	0	0	0	0	0	0	0	0	0	0	0	0	0	0	0	0	0	0	0	0	0	0	0	0	0	0	0	0.0837291	0	0	0	0	0	0	0	0	0	0	0
金融保险业	0	0	0	0	0	0	0	0	0	0	0	0	0	0	0	0	0	0	0	0	0	0	0	0	0	0	0	0	0	0	0	0.0557786	0	0	0	0	0	0	0	0	0	0
房地产业	0	0	0	0	0	0	0	0	0	0	0	0	0	0	0	0	0	0	0	0	0	0	0	0	0	0	0	0	0	0	0	0	0	0	0	0	0	0	0	0	0	0
租赁和商务服务业	0	0	0	0	0	0	0	0	0	0	0	0	0	0	0	0	0	0	0	0	0	0	0	0	0	0	0	0	0	0	0	0	0	0.0936363	0	0	0	0	0	0	0	0
科学研究事业	0	0	0	0	0	0	0	0	0	0	0	0	0	0	0	0	0	0	0	0	0	0	0	0	0	0	0	0	0	0	0	0	0	0	0	0	0	0	0	0	0	0
综合技术服务业	0	0	0	0	0	0	0	0	0	0	0	0	0	0	0	0	0	0	0	0	0	0	0	0	0	0	0	0	0	0	0	0	0	0	0	0	0	0	0	0	0	0
水利、环境和公共设施管理业	0	0	0	0	0	0	0	0	0	0	0	0	0	0	0	0	0	0	0	0	0	0	0	0	0	0	0	0	0	0	0	0	0	0	0	0	0	0	0	0	0	0
居民服务和其他服务业	0	0	0	0	0	0	0	0	0	0	0	0	0	0	0	0	0	0	0	0	0	0	0	0	0	0	0	0	0	0	0	0	0	0	0	0	0	0.134566	0	0	0	0
教育	0	0	0	0	0	0	0	0	0	0	0	0	0	0	0	0	0	0	0	0	0	0	0	0	0	0	0	0	0	0	0	0	0	0	0	0	0	0	0	0	0	0
卫生、社会保障和社会福利事业	0	0	0	0	0	0	0	0	0	0	0	0	0	0	0	0	0	0	0	0	0	0	0	0	0	0	0	0	0	0	0	0	0	0	0	0	0	0	0	0	0	0
文化、体育和娱乐业	0	0	0	0	0	0	0	0	0	0	0	0	0	0	0	0	0	0	0	0	0	0	0	0	0	0	0	0	0	0	0	0	0	0	0	0	0	0	0	0	0.042575	0
公共管理和社会组织	0	0	0	0	0	0	0	0	0	0	0	0	0	0	0	0	0	0	0	0	0	0	0	0	0	0	0	0	0	0	0	0	0	0	0	0	0	0	0	0	0	0.00397817
I	农业	煤炭开采和洗选业	石油和天然气开采业	金属矿采选业	非金属矿采选业	食品制造及烟草加工业	纺织业	服装皮革羽绒及其制品业	木材加工及家具制造业	造纸印刷及文教用品制造业	石油加工、炼焦及核燃料加工业	化学工业	非金属矿物制品业	金属冶炼及压延加工业	金属制品业	通用、专用设备制造业	交通运输设备制造业	电气、机械及器材制造业	通信设备、计算机及其他电子设备制造业	仪器仪表及文化办公用机械制造业	其他制造业	废品废料	电力、热力的生产和供应业	燃气生产和供应业	水的生产和供应业	建筑业	交通运输及仓储业	邮政业	信息传输、计算机服务和软件业	批发和零售贸易业	住宿和餐饮业	金融保险业	房地产业	租赁和商务服务业	科学研究事业	综合技术服务业	水利、环境和公共设施管理业	居民服务和其他服务业	教育	卫生、社会保障和社会福利事业	文化、体育和娱乐业	公共管理和社会组织
农业	1
煤炭开采和洗选业		1
石油和天然气开采业			1
金属矿采选业				1
非金属矿采选业					1
食品制造及烟草加工业						1
纺织业							1
服装皮革羽绒及其制品业								1
木材加工及家具制造业									1
造纸印刷及文教用品制造业										1
石油加工、炼焦及核燃料加工业											1
化学工业												1
非金属矿物制品业													1
金属冶炼及压延加工业														1
金属制品业															1
通用、专用设备制造业																1
交通运输设备制造业																	1
电气、机械及器材制造业																		1
通信设备、计算机及其他电子设备制造业																			1
仪器仪表及文化办公用机械制造业																				1
其他制造业																					1
废品废料																						1
电力、热力的生产和供应业																							1
燃气生产和供应业																								1
水的生产和供应业																									1
建筑业																										1
交通运输及仓储业																											1
邮政业																												1
信息传输、计算机服务和软件业																													1
批发和零售贸易业																														1
住宿和餐饮业																															1
金融保险业																																1
房地产业																																	1
租赁和商务服务业																																		1
科学研究事业																																			1
综合技术服务业																																				1
水利、环境和公共设施管理业																																					1
居民服务和其他服务业																																						1
教育																																							1
卫生、社会保障和社会福利事业																																								1
文化、体育和娱乐业																																									1
公共管理和社会组织																																										1
I-M	农业	煤炭开采和洗选业	石油和天然气开采业	金属矿采选业	非金属矿采选业	食品制造及烟草加工业	纺织业	服装皮革羽绒及其制品业	木材加工及家具制造业	造纸印刷及文教用品制造业	石油加工、炼焦及核燃料加工业	化学工业	非金属矿物制品业	金属冶炼及压延加工业	金属制品业	通用、专用设备制造业	交通运输设备制造业	电气、机械及器材制造业	通信设备、计算机及其他电子设备制造业	仪器仪表及文化办公用机械制造业	其他制造业	废品废料	电力、热力的生产和供应业	燃气生产和供应业	水的生产和供应业	建筑业	交通运输及仓储业	邮政业	信息传输、计算机服务和软件业	批发和零售贸易业	住宿和餐饮业	金融保险业	房地产业	租赁和商务服务业	科学研究事业	综合技术服务业	水利、环境和公共设施管理业	居民服务和其他服务业	教育	卫生、社会保障和社会福利事业	文化、体育和娱乐业	公共管理和社会组织
农业	0.957547	0	0	0	0	0	0	0	0	0	0	0	0	0	0	0	0	0	0	0	0	0	0	0	0	0	0	0	0	0	0	0	0	0	0	0	0	0	0	0	0	0
煤炭开采和洗选业	0	0.983751	0	0	0	0	0	0	0	0	0	0	0	0	0	0	0	0	0	0	0	0	0	0	0	0	0	0	0	0	0	0	0	0	0	0	0	0	0	0	0	0
石油和天然气开采业	0	0	0.834763	0	0	0	0	0	0	0	0	0	0	0	0	0	0	0	0	0	0	0	0	0	0	0	0	0	0	0	0	0	0	0	0	0	0	0	0	0	0	0
金属矿采选业	0	0	0	0.591067	0	0	0	0	0	0	0	0	0	0	0	0	0	0	0	0	0	0	0	0	0	0	0	0	0	0	0	0	0	0	0	0	0	0	0	0	0	0
非金属矿采选业	0	0	0	0	0.842139	0	0	0	0	0	0	0	0	0	0	0	0	0	0	0	0	0	0	0	0	0	0	0	0	0	0	0	0	0	0	0	0	0	0	0	0	0
食品制造及烟草加工业	0	0	0	0	0	0.96232	0	0	0	0	0	0	0	0	0	0	0	0	0	0	0	0	0	0	0	0	0	0	0	0	0	0	0	0	0	0	0	0	0	0	0	0
纺织业	0	0	0	0	0	0	0.878137	0	0	0	0	0	0	0	0	0	0	0	0	0	0	0	0	0	0	0	0	0	0	0	0	0	0	0	0	0	0	0	0	0	0	0
服装皮革羽绒及其制品业	0	0	0	0	0	0	0	0.928236	0	0	0	0	0	0	0	0	0	0	0	0	0	0	0	0	0	0	0	0	0	0	0	0	0	0	0	0	0	0	0	0	0	0
木材加工及家具制造业	0	0	0	0	0	0	0	0	0.943789	0	0	0	0	0	0	0	0	0	0	0	0	0	0	0	0	0	0	0	0	0	0	0	0	0	0	0	0	0	0	0	0	0
造纸印刷及文教用品制造业	0	0	0	0	0	0	0	0	0	0.899253	0	0	0	0	0	0	0	0	0	0	0	0	0	0	0	0	0	0	0	0	0	0	0	0	0	0	0	0	0	0	0	0
石油加工、炼焦及核燃料加工业	0	0	0	0	0	0	0	0	0	0	0.750475	0	0	0	0	0	0	0	0	0	0	0	0	0	0	0	0	0	0	0	0	0	0	0	0	0	0	0	0	0	0	0
化学工业	0	0	0	0	0	0	0	0	0	0	0	0.824147	0	0	0	0	0	0	0	0	0	0	0	0	0	0	0	0	0	0	0	0	0	0	0	0	0	0	0	0	0	0
非金属矿物制品业	0	0	0	0	0	0	0	0	0	0	0	0	0.980917	0	0	0	0	0	0	0	0	0	0	0	0	0	0	0	0	0	0	0	0	0	0	0	0	0	0	0	0	0
金属冶炼及压延加工业	0	0	0	0	0	0	0	0	0	0	0	0	0	0.900091	0	0	0	0	0	0	0	0	0	0	0	0	0	0	0	0	0	0	0	0	0	0	0	0	0	0	0	0
金属制品业	0	0	0	0	0	0	0	0	0	0	0	0	0	0	0.888566	0	0	0	0	0	0	0	0	0	0	0	0	0	0	0	0	0	0	0	0	0	0	0	0	0	0	0
通用、专用设备制造业	0	0	0	0	0	0	0	0	0	0	0	0	0	0	0	0.799908	0	0	0	0	0	0	0	0	0	0	0	0	0	0	0	0	0	0	0	0	0	0	0	0	0	0
交通运输设备制造业	0	0	0	0	0	0	0	0	0	0	0	0	0	0	0	0	0.904428	0	0	0	0	0	0	0	0	0	0	0	0	0	0	0	0	0	0	0	0	0	0	0	0	0
电气、机械及器材制造业	0	0	0	0	0	0	0	0	0	0	0	0	0	0	0	0	0	0.791865	0	0	0	0	0	0	0	0	0	0	0	0	0	0	0	0	0	0	0	0	0	0	0	0
通信设备、计算机及其他电子设备制造业	0	0	0	0	0	0	0	0	0	0	0	0	0	0	0	0	0	0	0.493022	0	0	0	0	0	0	0	0	0	0	0	0	0	0	0	0	0	0	0	0	0	0	0
仪器仪表及文化办公用机械制造业	0	0	0	0	0	0	0	0	0	0	0	0	0	0	0	0	0	0	0	-0.0648179	0	0	0	0	0	0	0	0	0	0	0	0	0	0	0	0	0	0	0	0	0	0
其他制造业	0	0	0	0	0	0	0	0	0	0	0	0	0	0	0	0	0	0	0	0	0.973101	0	0	0	0	0	0	0	0	0	0	0	0	0	0	0	0	0	0	0	0	0
废品废料	0	0	0	0	0	0	0	0	0	0	0	0	0	0	0	0	0	0	0	0	0	0.615451	0	0	0	0	0	0	0	0	0	0	0	0	0	0	0	0	0	0	0	0
电力、热力的生产和供应业	0	0	0	0	0	0	0	0	0	0	0	0	0	0	0	0	0	0	0	0	0	0	0.998926	0	0	0	0	0	0	0	0	0	0	0	0	0	0	0	0	0	0	0
燃气生产和供应业	0	0	0	0	0	0	0	0	0	0	0	0	0	0	0	0	0	0	0	0	0	0	0	1	0	0	0	0	0	0	0	0	0	0	0	0	0	0	0	0	0	0
水的生产和供应业	0	0	0	0	0	0	0	0	0	0	0	0	0	0	0	0	0	0	0	0	0	0	0	0	1	0	0	0	0	0	0	0	0	0	0	0	0	0	0	0	0	0
建筑业	0	0	0	0	0	0	0	0	0	0	0	0	0	0	0	0	0	0	0	0	0	0	0	0	0	0.996672	0	0	0	0	0	0	0	0	0	0	0	0	0	0	0	0
交通运输及仓储业	0	0	0	0	0	0	0	0	0	0	0	0	0	0	0	0	0	0	0	0	0	0	0	0	0	0	0.913857	0	0	0	0	0	0	0	0	0	0	0	0	0	0	0
邮政业	0	0	0	0	0	0	0	0	0	0	0	0	0	0	0	0	0	0	0	0	0	0	0	0	0	0	0	0.989728	0	0	0	0	0	0	0	0	0	0	0	0	0	0
信息传输、计算机服务和软件业	0	0	0	0	0	0	0	0	0	0	0	0	0	0	0	0	0	0	0	0	0	0	0	0	0	0	0	0	0.978213	0	0	0	0	0	0	0	0	0	0	0	0	0
批发和零售贸易业	0	0	0	0	0	0	0	0	0	0	0	0	0	0	0	0	0	0	0	0	0	0	0	0	0	0	0	0	0	1	0	0	0	0	0	0	0	0	0	0	0	0
住宿和餐饮业	0	0	0	0	0	0	0	0	0	0	0	0	0	0	0	0	0	0	0	0	0	0	0	0	0	0	0	0	0	0	0.916271	0	0	0	0	0	0	0	0	0	0	0
金融保险业	0	0	0	0	0	0	0	0	0	0	0	0	0	0	0	0	0	0	0	0	0	0	0	0	0	0	0	0	0	0	0	0.944221	0	0	0	0	0	0	0	0	0	0
房地产业	0	0	0	0	0	0	0	0	0	0	0	0	0	0	0	0	0	0	0	0	0	0	0	0	0	0	0	0	0	0	0	0	1	0	0	0	0	0	0	0	0	0
租赁和商务服务业	0	0	0	0	0	0	0	0	0	0	0	0	0	0	0	0	0	0	0	0	0	0	0	0	0	0	0	0	0	0	0	0	0	0.906364	0	0	0	0	0	0	0	0
科学研究事业	0	0	0	0	0	0	0	0	0	0	0	0	0	0	0	0	0	0	0	0	0	0	0	0	0	0	0	0	0	0	0	0	0	0	1	0	0	0	0	0	0	0
综合技术服务业	0	0	0	0	0	0	0	0	0	0	0	0	0	0	0	0	0	0	0	0	0	0	0	0	0	0	0	0	0	0	0	0	0	0	0	1	0	0	0	0	0	0
水利、环境和公共设施管理业	0	0	0	0	0	0	0	0	0	0	0	0	0	0	0	0	0	0	0	0	0	0	0	0	0	0	0	0	0	0	0	0	0	0	0	0	1	0	0	0	0	0
居民服务和其他服务业	0	0	0	0	0	0	0	0	0	0	0	0	0	0	0	0	0	0	0	0	0	0	0	0	0	0	0	0	0	0	0	0	0	0	0	0	0	0.865434	0	0	0	0
教育	0	0	0	0	0	0	0	0	0	0	0	0	0	0	0	0	0	0	0	0	0	0	0	0	0	0	0	0	0	0	0	0	0	0	0	0	0	0	1	0	0	0
卫生、社会保障和社会福利事业	0	0	0	0	0	0	0	0	0	0	0	0	0	0	0	0	0	0	0	0	0	0	0	0	0	0	0	0	0	0	0	0	0	0	0	0	0	0	0	1	0	0
文化、体育和娱乐业	0	0	0	0	0	0	0	0	0	0	0	0	0	0	0	0	0	0	0	0	0	0	0	0	0	0	0	0	0	0	0	0	0	0	0	0	0	0	0	0	0.957425	0
公共管理和社会组织	0	0	0	0	0	0	0	0	0	0	0	0	0	0	0	0	0	0	0	0	0	0	0	0	0	0	0	0	0	0	0	0	0	0	0	0	0	0	0	0	0	0.996022
行业	2005	2004	2003		2005	2004	2003
煤炭开采和洗选业	3436.73	4552.83	7383.41	煤炭开采和洗选业	3436.73	4552.83	7383.41
石油和天然气开采业	1534.49	1731.08	2377.18	石油和天然气开采业	1534.49	1731.08	2377.18
黑色金属矿采选业	9832.51	12875.4	23082.5	金属矿采选业	7589.12	10922.4	16649.3
有色金属矿采选业	5345.73	8969.52	10216.2	非金属矿采选业	17209	16046.4	7907.95
非金属矿采选业	17209	16046.4	7907.95	食品制造及烟草加工业	2126.96	2497.68	3649.72
开采辅助活动	#DIV/0!	#DIV/0!	#DIV/0!	纺织业	2433.87	2596.34	3211.6
其他采矿业	14457.8	163194	17565.9	服装皮革羽绒及其制品业	790.07	622.38	534.1
农副食品加工业	2357.39	2540.78	3146.72	木材加工及家具制造业	3665.39	261078	2544.74
食品制造业	2515.21	2893.7	6391	造纸印刷及文教用品制造业	3966.03	4234.72	11681
酒、饮料和精制茶制造业	2767.58	3389.97	3643.57	石油加工、炼焦及核燃料加工业	7679.83	11142.2	86.9516
烟草制品业	867.664	1166.26	1417.58	化学工业	9907.15	11318.2	8161.46
纺织业	2433.87	2596.34	3211.6	非金属矿物制品业	55609	63475.6	342.451
纺织服装、服饰业	721.748	457.682	552.516	金属冶炼及压延加工业	21820.6	23439.8	64670.8
皮革、毛皮、羽毛及其制品和制鞋业	858.394	787.086	534.303	金属制品业	1313.47	973.547	26343.6
木材加工及木、竹、藤、棕、草制品业	5085.28	4098.54	5089.48	通用、专用设备制造业	1223.43	1353.24	1108.52
家具制造业	2245.5	1123.01	0	交通运输设备制造业	1246.74	1619.43	459.423
造纸及纸制品业	11111.6	11731.6	624.325	电气、机械及器材制造业	457.8	588.814	2279.65
印刷和记录媒介 复制业	511.233	402.408	33484.9	通信设备、计算机及其他电子设备制造业	584.389	419.973	380.747
文教、工美、体育和娱乐用品制造业	275.217	570.145	933.766	仪器仪表及文化办公用机械制造业	1918.33	3839.21	4130.41
石油加工、炼焦和核燃料加工业	7679.83	11142.2	86.9516	其他制造业	1441.66	1038.44	5125.91
化学原料和化学 制品制造业	9907.15	11318.2	8161.46	废品废料	283.056	1572.33	15882.6
医药制造业	2827.78	3651.22	44104.6	电力、热力的生产和供应业	49784.1	54311.2	99261.9
化学纤维制造业	11254.6	13420.2	11367.2	燃气生产和供应业	15215.1	10979.2	19354.1
橡胶和塑料制品业	1607.51	1507.16	7484.64	水的生产和供应业	978.874	786.893	357.884
非金属矿物制品业	55609	63475.6	342.451	建筑业
黑色金属冶炼及 压延加工业	26711.4	27385.8	32505.8	交通运输及仓储业
有色金属冶炼及压延加工业	16929.8	19493.7	96835.8	邮政业
金属制品业	1313.47	973.547	26343.6	信息传输、计算机服务和软件业
通用设备制造业	1198.24	872.774	778.029	批发和零售贸易业
专用设备制造业	1248.61	1833.7	1439.01	住宿和餐饮业
交通运输设备制造业	1246.74	1619.43	459.423	金融保险业
电气机械和器材制造业	457.8	588.814	2279.65	房地产业
计算机、通信和其他电子设备制造业	584.389	419.973	380.747	租赁和商务服务业
仪器仪表制造业	1918.33	3839.21	4130.41	科学研究事业
其他制造业	1441.66	1038.44	5125.91	综合技术服务业
废弃资源综合利用业	283.056	1572.33	15882.6	水利、环境和公共设施管理业
金属制品、机械和设备修理业	#DIV/0!	#DIV/0!	#DIV/0!	居民服务和其他服务业
电力、热力生产和供应业	49784.1	54311.2	99261.9	教育
燃气生产和供应业	15215.1	10979.2	19354.1	卫生、社会保障和社会福利事业
水的生产和供应业	978.874	786.893	357.884	文化、体育和娱乐业
其他行业	#DIV/0!	#DIV/0!	#DIV/0!	公共管理和社会组织
代码	001	002	003	004	005	006	007	008	009	010	011	012	013	014	015	016	017	018	019	020	021	022	023	024	025	026	027	028	029	030	031	032	033	034	035	036	037	038	039	040	041	042
农业	0.146763	0.00959112	2.0412e-06	0.00597113	0.00132676	0.364204	0.174113	0.0357702	0.116714	0.0352681	9.25056e-05	0.0380603	0.000892748	6.31709e-05	0.000449314	0.000539457	0.00015979	9.80395e-05	0.000212767	2.54799e-05	0.117077	0	0.000314679	0.00857988	2.99615e-06	0.0956695	0.0142567	0	0.000240403	0.0102307	0.128998	0	0.000117043	0.00268807	0.00512266	0.0114583	0.0116113	0.00714404	0.00603515	0.00426929	0.00794087	0
煤炭开采和洗选业	0.00325737	0.0313426	0.0067545	0.00551843	0.0033872	0.0032588	0.00494627	0.0010241	0.00846959	0.00667143	0.0389295	0.0135942	0.0349353	0.0222118	0.0023352	0.00543615	0.00395671	0.00151743	0.000537732	0.000720747	0.0129534	0	0.209668	0.272405	0.00271825	0.000876815	0.00257591	0.00212321	0.00144109	0.000905065	0.00492454	0.000480104	0.00325794	0.00158968	0.00855944	0.00713031	0.0094526	0.0120758	0.0130155	0.00565658	0.00120818	0.00287714
石油和天然气开采业	2.83184e-05	0.000393568	0.00972313	0.00305449	0.00641843	0.000249633	0.00105603	0	0	0.000533516	0.471141	0.0133055	0.00268618	0.00183947	0.00173553	0.00116587	0.000850474	0.000270311	5.11596e-05	7.44452e-05	3.30625e-05	0	0.00497394	0.0430505	4.89297e-05	0	0.00282406	0	0	0	0.000919204	0	3.93224e-06	0.000137254	0.000161882	0.000240321	0.00154183	0.000372795	0	0.00018893	0.000713113	0.000289864
金属矿采选业	0	0	0	0.0830675	0	0	0	0	0	0	0	0.00478667	0.0024494	0.101946	0.0197328	0.00473718	0.00201008	0.0069049	0.000382194	0.00127173	0.000231426	0	0.000724783	0	0	0	0	0	0	0	0	0	0	0	0.00936634	0.000440025	0.00230232	0	0	1.19879e-09	0	0
非金属矿采选业	0.000278885	0.000850503	7.86509e-05	0.00072792	0.0610325	0.000710491	0	0	0	3.70316e-05	0	0.0143319	0.0542323	0.00632986	0.00201498	0.000740388	0.000234288	0.000257903	0.000264001	0.000285594	0.00210187	0	0.000180942	0	0.000372129	0.0169688	0.000179809	0	0	0	0	0	0.000204774	0	0.000208045	0.00110993	0.000527535	0.00029881	0.000387833	0.000191191	0.000207647	0.000103034
食品制造及烟草加工业	0.0804347	0.000127141	0.000456935	0.000434694	0	0.160701	0.000388337	0.0402188	4.25076e-05	0.000245705	0	0.00880257	2.26691e-05	0	0	0	0	0	0	2.30141e-05	0.00738372	0	0	0	0	0.000846376	0.00314796	2.68895e-05	0.000457263	0.00930896	0.258234	0.000151129	8.5379e-06	0.0051499	0.00348575	0.000757712	0.00792155	0.0215559	0.010182	0.00416621	0.067616	0
纺织业	0.000669473	0.000699719	0.00194891	0.000767536	0.00109424	0.00128273	0.339127	0.278295	0.0125074	0.0189452	6.99309e-05	0.00325198	0.00512269	0.000339351	0.00261264	0.00484841	0.00229566	0.000623766	0.0019421	0.00213237	0.0846265	0	0.000176365	0.000108041	0.000240774	0.00201461	0.00126936	0.00339868	0.00198195	0.00024416	0.0020477	0.00024585	2.47529e-05	0.00139762	0.00975964	0.000656972	0.00282477	0.0886537	0.00365078	0.00580044	0.00854604	0.0351706
服装皮革羽绒及其制品业	0.0001587	0.00379048	0.00371699	0.00485924	0.0058796	0.000690012	0.00291726	0.154389	0.0195348	0.00783926	0.000669268	0.00337052	0.0028801	0.00137036	0.00165832	0.00209571	0.0037968	0.00158011	0.000839016	0.00243314	0.00348226	0	0.00276745	0.00464393	0.00394258	0.00140432	0.00263426	0.019927	0.0013142	0.00562037	0.00491305	0.00358003	0.000377374	0.00414019	0.000657251	0.00233624	0.00320506	0.00595129	0.000646832	0.0029529	0.00354016	0.00370447
木材加工及家具制造业	0.00217215	0.00750274	0.00112794	0.00212938	0.00219844	0.000940401	0.000808544	0.00157524	0.25083	0.0156868	0.000257352	0.00186684	0.00540519	0.000541016	0.0112716	0.00293275	0.00230137	0.00313157	0.00137023	0.00220501	0.0147544	0	0.000874915	0.000756877	0.00179881	0.024486	0.00104405	0.00275023	0.000805049	0.00279957	0.00223265	0.00207317	0.00148872	0.00167795	0.00465452	0.00257331	0.00589839	0.0257516	0.0150742	0.00667621	0.00928087	0.0170246
造纸印刷及文教用品制造业	0.0013756	0.00159337	0.00197106	0.00311652	0.00534925	0.0188084	0.00565913	0.0128462	0.0131913	0.26105	0.000670831	0.0123072	0.0269429	0.00112844	0.00670391	0.00548442	0.00289924	0.0222246	0.0083874	0.0110243	0.0377014	0	0.00235169	0.00214662	0.00422685	0.00077298	0.00384646	0.110876	0.026513	0.0214242	0.00313849	0.0169114	0.00122019	0.0786998	0.0115363	0.016528	0.00745739	0.0263194	0.0474549	0.00726736	0.114086	0.0368133
石油加工、炼焦及核燃料加工业	0.010844	0.0179325	0.0276961	0.090985	0.0547875	0.002645	0.004148	0.00339184	0.012342	0.00842262	0.0866065	0.0281443	0.0387556	0.0367333	0.0102381	0.00954096	0.00588241	0.00767487	0.00380103	0.00356999	0.0162357	0	0.0803326	0.122755	0.00366582	0.0176436	0.168785	0.0173169	0.00124386	0.0110596	0.00786605	0.00496311	0.00275624	0.0062744	0.0178644	0.0113832	0.0818943	0.0110041	0.00503879	0.00570877	0.0125398	0.0104047
化学工业	0.0740998	0.0282837	0.0154852	0.0540884	0.12163	0.0323317	0.116016	0.0593772	0.0965852	0.137033	0.0312017	0.402513	0.0740315	0.0158631	0.0317452	0.0574317	0.0678778	0.124004	0.0547946	0.125855	0.0865478	0	0.00841999	0.00813276	0.0477244	0.0335242	0.0115918	0.00612058	0.00761634	0.0136449	0.0107094	0.00503094	0.00111243	0.00708656	0.0238117	0.017122	0.0283447	0.0652946	0.0124627	0.393344	0.0259625	0.00740019
非金属矿物制品业	0.00308096	0.0112471	0.00425486	0.00901852	0.0145516	0.00672852	0.00212996	0.00272695	0.00661991	0.00332511	0.0020596	0.00661479	0.126532	0.0211939	0.0104579	0.00571161	0.00671603	0.0158057	0.0438748	0.0288394	0.0181707	0	0.00284229	0.00204891	0.00373734	0.206058	0.00179796	0.0105124	0.000308444	0.000927395	0.00283751	0.00142345	0.00987497	0.000971376	0.0066055	0.0127021	0.0159265	0.00428513	0.00607983	0.00423409	0.00557927	0.00249172
金属冶炼及压延加工业	0.000916847	0.0567019	0.0208155	0.0256372	0.00982104	0.00206288	0.0013031	0.0024388	0.0228771	0.0126	0.0111116	0.00906524	0.0307205	0.328677	0.367205	0.232925	0.13807	0.222922	0.0229807	0.0789856	0.0638442	0	0.00355337	0.00241226	0.00255322	0.0729552	0.00374294	0.00191984	0.000171103	0.000420335	0.000131718	0	0.00223222	0.000942013	0.00954323	0.0110573	0.00848644	0.00322219	0.00144364	0.000288131	0.00109786	0
金属制品业	0.00255321	0.0231113	0.00785109	0.0221637	0.0102121	0.00709478	0.00185692	0.00387051	0.0217383	0.015067	0.0022566	0.00779897	0.0268786	0.00903166	0.115659	0.0397742	0.0194432	0.0424426	0.0203789	0.0412937	0.0424669	0	0.0058763	0.00489425	0.0327446	0.0417933	0.00236776	0.000833391	0.00992682	0.00195104	0.00209028	0.0021821	0.00206871	0.024274	0.0247377	0.0125573	0.00767911	0.0027854	0.00307341	0.00301526	0.00179781	0.00626896
通用、专用设备制造业	0.00703284	0.0379298	0.0223002	0.0382749	0.0505328	0.00302977	0.0142416	0.00379837	0.00908574	0.0117564	0.0116861	0.0102675	0.0275477	0.0210251	0.0143459	0.14824	0.0772656	0.037632	0.0104254	0.0284745	0.00683144	0	0.0424634	0.0172144	0.0258159	0.0285852	0.0183032	0.0343276	0.0136045	0.00942108	0.00156455	0.00782006	0.00411641	0.0192987	0.026257	0.0304614	0.0253225	0.00319174	0.00659196	0.0561122	0.0038666	0.00137835
交通运输设备制造业	0.00317293	0.00897928	0.00775502	0.0189647	0.0237373	0.00227017	0.00187109	0.00130453	0.00429673	0.00725021	0.00187173	0.00248095	0.00227003	0.00598445	0.00358353	0.0108292	0.291441	0.00458315	0.00310425	0.00525843	0.00332576	0	0.00889357	0.0127517	0.0131242	0.00303005	0.0679144	0.0406302	0.0254028	0.0172457	0.000706426	0.00660411	0.00538035	0.0311036	0.00851229	0.0140852	0.0810021	0.0102372	0.00577986	0.00129718	0.0123866	0.0147743
电气、机械及器材制造业	0.000697197	0.0264993	0.0156203	0.00844886	0.0110016	0.00124293	0.00349567	0.00189495	0.00391666	0.00548405	0.00455257	0.00406754	0.00683738	0.0055484	0.00537186	0.04561	0.0235164	0.117278	0.0669758	0.063439	0.00823375	0	0.0762366	0.00306733	0.00782463	0.0273961	0.00324312	0.00511338	0.100118	0.00995309	0.00685979	0.00261695	0.00621802	0.0556779	0.0686665	0.00791296	0.00822782	0.00345678	0.00485034	0.00300605	0.0047107	0.00160478
通信设备、计算机及其他电子设备制造业	0.000230616	0.00278336	0.00312378	0.00270987	0.00254011	0.000565384	0.00177103	0.00166222	0.00134142	0.0096084	0.00146802	0.0024901	0.0033589	0.000993938	0.00186903	0.018496	0.00530391	0.0296407	0.484749	0.187468	0.00457802	0	0.00462251	0.00171758	0.00435049	0.00178593	0.00225187	0.0075677	0.113126	0.00713095	0.000630246	0.0103362	0.00040662	0.226234	0.119202	0.0365908	0.00296265	0.0146086	0.00526289	0.00226407	0.00661663	0.00312887
仪器仪表及文化办公用机械制造业	0.000311547	0.00644084	0.010213	0.00407811	0.00294126	0.000608882	0.000936895	0.00144805	0.0018063	0.00224401	0.0012657	0.0036512	0.00286468	0.0018993	0.00146328	0.00456268	0.00434436	0.00493666	0.002989	0.066082	0.00240087	0	0.0248419	0.00258977	0.00476398	0.0124885	0.00164279	0.00064541	0.0334947	0.000721889	8.04786e-05	0.00635733	0.000196062	0.00131108	0.0269568	0.0134785	0.00598561	0.0148473	0.00793937	0.00774359	0.00412415	0.00203621
其他制造业	0.00114192	0.00497749	0.00123363	0.00485641	0.00730055	0.00131785	0.003132	0.00326781	0.00376079	0.00504366	0.000825779	0.0025722	0.0039319	0.00363441	0.00371557	0.00470158	0.00264459	0.00551443	0.00282146	0.00422123	0.0570547	0	0.000556124	0.0032305	0.00564638	0.00430184	0.00104972	0.00230375	0.00219363	0.000843561	0.00369695	0.000890384	0.000128932	0.00454236	0.00610067	0.00411022	0.00505014	0.00901175	0.00228775	0.00329773	0.00243528	0.00162198
废品废料	0	1.18917e-05	1.51637e-05	5.31801e-05	5.55357e-05	0.000336872	7.88215e-05	7.37474e-05	0.000613993	0.0253564	0.000127603	0.000536368	0.00523111	0.0447155	0.00179792	0.00494953	0.000648542	0.000391043	0.000845051	0.000243205	0.00183204	0	0	0	0	0	0	0	0	0	0	0	0	0	0	0	0	0	0	0	0	0
电力、热力的生产和供应业	0.0130039	0.118897	0.0616155	0.144421	0.0794024	0.0123219	0.0302213	0.00886848	0.0297775	0.0323887	0.0357736	0.0816971	0.097061	0.0738998	0.0505988	0.0325173	0.0178951	0.0170406	0.014184	0.0126278	0.0238334	0	0.0710882	0.0476277	0.226907	0.0176219	0.0159066	0.0244274	0.0406102	0.0157878	0.0339177	0.0149476	0.0105194	0.0156626	0.0290382	0.015249	0.0279229	0.0145302	0.0448771	0.0282084	0.0137359	0.016381
燃气生产和供应业	3.78807e-05	9.90607e-06	0.000994519	0.00150194	0.000613	0.000404194	0.000251274	0.000121919	0.000209433	0.000238886	0.000629646	0.00055861	0.00145815	0.000961238	0.000162873	0.000366482	0.000530295	0.000832689	0.000393987	0.000528276	0.00151293	0	0.000958337	0.0372169	0.0038487	0.000108966	0.00122636	0.00113899	0.00077587	0.000336263	0.00288736	0.000178096	0.000271759	0.000938705	0.000339162	0.000615093	0.00151032	0.00135391	0.000915853	0.000602732	0.00132426	0.000354849
水的生产和供应业	0.000316842	0.00138443	0.00112754	0.00269634	0.00265177	0.000806838	0.000993091	0.000556079	0.00138365	0.00216724	0.00106169	0.00172977	0.00171479	0.00131336	0.00118031	0.000926283	0.00118968	0.00100499	0.000829603	0.00161084	0.000901323	0	0.00241787	0.00351177	0.03863	0.000901214	0.00135948	0.00309351	0.00314642	0.000982799	0.00409278	0.00120553	0.00041502	0.00138068	0.00231561	0.00277285	0.00263325	0.00230283	0.00474524	0.00262047	0.00233721	0.000959469
建筑业	0.00128159	0.00231129	0.000902709	0.000853351	0.000659336	0.000243821	0.000363539	0.000427131	0.000303438	0.000414884	0.00020005	0.000510945	0.000740728	0.000504249	0.000258709	0.000487712	0.000811175	0.000404279	0.000251167	0.000456779	0.00340848	0	0.000932846	0.00039086	0.00148409	0.000964208	0.00860608	0.0510708	0.0104174	0.00365911	0.0153464	0.0134454	0.0200478	0.00448585	0.00296013	0.0313905	0.0318002	0.014302	0.0325768	0.0260798	0.01151	0.0107613
交通运输及仓储业	0.0205904	0.048734	0.0148121	0.0398394	0.0933052	0.0256405	0.0188117	0.0231173	0.0478811	0.0391413	0.0415827	0.0311334	0.0506421	0.0361229	0.0319118	0.0325005	0.0244874	0.0292004	0.0206357	0.0312362	0.0276498	0	0.0355683	0.0462988	0.0127312	0.036308	0.12185	0.0685891	0.0112918	0.0201695	0.0178466	0.030098	0.00829969	0.0306148	0.0399889	0.0439241	0.0210406	0.0182606	0.0253735	0.0119927	0.0386008	0.0239243
邮政业	0.00035112	0.000668439	0.000197364	0.000317182	0.00036696	0.000307056	0.000527251	0.000809429	0.000518472	0.000575925	5.45311e-05	0.000548736	0.000321179	0.000109454	0.000373562	0.00065369	0.000339818	0.00059371	0.000358865	0.000560612	0.000535015	0	0.000174134	0.000272587	0.000404613	7.04121e-05	0.000497981	0.00335098	0.00065302	0.00092061	0.000217767	0.00356242	2.71667e-05	0.00191816	0.000865875	0.000726766	0.000315985	0.000679719	0.00218507	0.00378276	0.00802184	0.00551959
信息传输、计算机服务和软件业	0.00144092	0.0118903	0.00617409	0.00355998	0.0359114	0.00413064	0.00560045	0.0111531	0.00997575	0.00443792	0.00284384	0.00718369	0.00991655	0.00605192	0.0212455	0.0128199	0.011995	0.016568	0.00714699	0.01182	0.0122877	0	0.00553353	0.0118487	0.0248455	0.0349396	0.00873	0.0269719	0.0232789	0.0137335	0.010672	0.0491455	0.00396326	0.0164018	0.0135909	0.0213095	0.0123138	0.00801033	0.0142244	0.012098	0.0415259	0.0295601
批发和零售贸易业	0.0111588	0.0168561	0.00723207	0.0157492	0.0203353	0.024784	0.0174716	0.0228931	0.0288932	0.0339463	0.043832	0.0190492	0.0241492	0.0203865	0.0162692	0.0196834	0.0203905	0.0215428	0.0168637	0.0225212	0.0298674	0	0.0261755	0.0271803	0.013825	0.0133278	0.00974658	0.02367	0.0181512	0.00694925	0.0217537	0.0045057	0.00212739	0.0206324	0.017508	0.0184516	0.013484	0.0175265	0.0112645	0.0327549	0.0231066	0.00858396
住宿和餐饮业	0.00187835	0.0125031	0.00422414	0.0099188	0.0173993	0.00400757	0.00870767	0.00569207	0.00705825	0.0124566	0.00135586	0.00566696	0.010749	0.00239434	0.00879842	0.0112032	0.00449682	0.0122796	0.00355354	0.00908961	0.00804157	0	0.00332504	0.0169914	0.00671864	0.00579896	0.0142561	0.00876118	0.0103153	0.0204019	0.0187629	0.0404699	0.0132352	0.0370403	0.0319657	0.0834033	0.0185278	0.0136305	0.0289905	0.0139801	0.026244	0.114595
金融保险业	0.0102892	0.0125705	0.0136498	0.0101703	0.0132708	0.00608748	0.00795928	0.00657827	0.00857112	0.0111395	0.00475055	0.00829347	0.0206532	0.00625061	0.00496049	0.0105902	0.00648977	0.00778426	0.0106677	0.00480444	0.00932542	0	0.0261285	0.00449861	0.0163579	0.00540057	0.0462444	0.0176778	0.00674902	0.025108	0.0186974	0.0663951	0.0492718	0.0284151	0.00523853	0.0414838	0.00463828	0.0160319	0.00255762	0.00272957	0.00640533	0.0196078
房地产业	0.00023554	0.000781815	0.00021446	0.000314534	0.000846767	0.000845376	0.00120245	0.00308516	0.00298164	0.00237744	0.000250727	0.0013014	0.000750645	0.000232957	0.00163267	0.00115772	0.000935749	0.00185602	0.00205504	0.00857502	0.00207034	0	0.000227755	0.00071871	0.000164315	0.000124766	0.00159412	0.0056596	0.00840266	0.00953942	0.00499717	0.0347433	0.00556798	0.0110619	0.00132391	0.00328977	0.00372794	0.0203212	0.00401484	0.0045586	0.00948746	0.0397618
租赁和商务服务业	0.00238585	0.011643	0.0117817	0.00639222	0.0132507	0.0216097	0.00883051	0.041003	0.0159174	0.0123389	0.00476417	0.0180201	0.0142384	0.00321239	0.0119066	0.0128748	0.0225846	0.0235856	0.0257651	0.0128586	0.0142486	0	0.00335122	0.00522749	0.00677155	0.0239906	0.0138214	0.00710663	0.0150175	0.0357942	0.024789	0.0343644	0.0366672	0.0425758	0.0205537	0.0354272	0.0174877	0.00649303	0.00968992	0.00690831	0.0229286	0.0148986
科学研究事业	0.000236798	0.000541662	0.0022837	0.000702695	0.000875084	0.000260572	0.000120536	0.000215737	0.000169446	0.00024593	0.000568605	0.000651039	0.000619586	0.000178878	0.00140704	0.000917105	0.00131565	0.0012838	0.00185184	0.00102248	0.00049823	0	0.000325267	0.000167593	0.000205024	9.09522e-05	5.48512e-05	0.00228846	0.00715488	0.000243883	7.51851e-06	0.000179638	3.59163e-05	0.00063637	0.0301972	0.00616052	0.000521691	2.96023e-05	0.00715034	0.000706863	0.000241226	0.000930742
综合技术服务业	0.00732119	0.0112498	0.00878534	0.0105259	0.00500562	0.00182573	0.00150986	0.00169471	0.00109715	0.00252593	0.00115624	0.00195076	0.00219127	0.0019884	0.0034752	0.00252138	0.00160274	0.00171064	0.00177896	0.00209809	0.00158763	0	0.00848719	0.000960709	0.00125977	0.00506382	0.000807764	0.000117182	0.000913783	0.00344682	0.000319299	0.00107721	0.00122848	0.000230202	0.00832514	0.105186	0.00499144	0.000577974	0.002587	0.00141425	0.00050425	0.00145887
水利、环境和公共设施管理业	0.00172576	0.00229811	0.00152189	0.00136173	0.000994845	0.000124659	0.000157591	0.000125078	4.64034e-05	4.3861e-05	3.08196e-05	0.00041773	0.000134989	9.6531e-05	5.83868e-05	1.92017e-05	2.72665e-05	4.17439e-05	6.54575e-05	0.000118363	5.93079e-05	0	0.000808039	9.40656e-06	0.00587125	0.0053161	0.00256221	7.33224e-06	0.000188992	0.00144425	0.000144343	0.00135981	0.00053984	0.00223063	0.00151392	0.00361819	0.0394756	0.0116613	0.00184892	0.000823393	0.000945352	0.0113316
居民服务和其他服务业	0.00221571	0.00962573	0.00693843	0.0061268	0.00673893	0.00258007	0.00468389	0.00371897	0.00240553	0.00475428	0.00503076	0.00526659	0.00508282	0.00600466	0.0051539	0.00470215	0.00366474	0.00402706	0.00262244	0.0047229	0.00248214	0	0.0164515	0.0151414	0.0185353	0.00110219	0.00254156	0.0035119	0.0108645	0.0152195	0.00472676	0.00192141	0.000770903	0.0127566	0.00755836	0.0157664	0.00867129	0.0465888	0.00775746	0.00288076	0.0059189	0.00162455
教育	0.000753603	0.00485386	0.00117225	0.00272793	0.00255981	0.000562054	0.000961596	0.000777318	0.000726748	0.00142641	0.000427345	0.000979446	0.0014265	0.000552914	0.00169731	0.00132502	0.00128893	0.000752967	0.000505219	0.0013515	0.000766467	0	0.00129228	0.00125477	0.00340874	0.00100892	0.00232487	0.00879201	0.0014811	0.00164095	0.00310761	0.00632585	0.000626122	0.00313543	0.00453885	0.00287791	0.00482922	0.000981299	0.00326418	0.00463127	0.00282104	0.00837098
卫生、社会保障和社会福利事业	0.000642822	0.0114439	0.000384058	0.0102772	0.00102932	0.0040563	0.00128059	0.00799151	0.00109351	0.00161674	0.000633158	0.00122101	0.00133749	0.00243845	0.00133556	0.00242395	0.00288517	0.000220827	0.000895403	0.000810393	0.000297616	0	0.00503995	0.00207075	0.000308324	0.00102641	0.0022916	8.05866e-05	0.000344822	0.000124147	0.000321252	0.00509579	5.15723e-05	0.000319692	0.0253464	0.00630064	0.00292769	0.000819288	0.00971574	0.00921015	0.00633814	0.00516321
文化、体育和娱乐业	0.000124664	0.0013581	0.00100949	0.00330054	0.0048833	0.00121968	0.00128635	0.00215805	0.00209087	0.00191866	0.00044803	0.00180971	0.00405857	0.000717009	0.00125939	0.00195008	0.00116366	0.00164422	0.00123978	0.00343697	0.00326921	0	0.00180789	0.00825116	0.00399432	0.00053294	0.000455275	0.0150082	0.0110621	0.000768531	0.00104558	0.00466964	0.000875034	0.014346	0.00704574	0.00744432	0.0148639	0.00161371	0.00958965	0.00556128	0.0492	0.00623589
公共管理和社会组织	0	0	0	0	0	0	0	0	0	0	0	0	0	0	0	0	0	0	0	0	0	0	0	0	0	0	0	0	0	0	0	0	0	0	0	0	0	0	0	0	0	0
（I-M）A	001	002	003	004	005	006	007	008	009	010	011	012	013	014	015	016	017	018	019	020	021	022	023	024	025	026	027	028	029	030	031	032	033	034	035	036	037	038	039	040	041	042
农业	0.140533	0.00918395	1.95454e-06	0.00571763	0.00127043	0.348743	0.166722	0.0342516	0.111759	0.0337708	8.85784e-05	0.0364445	0.000854848	6.04891e-05	0.00043024	0.000516555	0.000153006	9.38774e-05	0.000203734	2.43982e-05	0.112107	0	0.00030132	0.00821564	2.86895e-06	0.091608	0.0136515	0	0.000230197	0.00979634	0.123522	0	0.000112074	0.00257395	0.00490518	0.0109718	0.0111183	0.00684075	0.00577893	0.00408805	0.00760375	0
煤炭开采和洗选业	0.00320444	0.0308333	0.00664474	0.00542876	0.00333216	0.00320585	0.0048659	0.00100746	0.00833197	0.00656303	0.0382969	0.0133733	0.0343677	0.0218509	0.00229725	0.00534782	0.00389242	0.00149278	0.000528995	0.000709036	0.0127429	0	0.206261	0.267979	0.00267408	0.000862567	0.00253405	0.00208871	0.00141767	0.000890359	0.00484452	0.000472303	0.00320501	0.00156384	0.00842036	0.00701445	0.009299	0.0118796	0.012804	0.00556466	0.00118855	0.00283039
石油和天然气开采业	2.36391e-05	0.000328536	0.00811652	0.00254977	0.00535787	0.000208384	0.000881532	0	0	0.000445359	0.393291	0.011107	0.00224233	0.00153552	0.00144876	0.000973223	0.000709944	0.000225645	4.27061e-05	6.21442e-05	2.75993e-05	0	0.00415206	0.0359369	4.08447e-05	0	0.00235742	0	0	0	0.000767318	0	3.28249e-06	0.000114575	0.000135133	0.000200611	0.00128707	0.000311196	0	0.000157712	0.000595281	0.000241968
金属矿采选业	0	0	0	0.0490985	0	0	0	0	0	0	0	0.00282925	0.00144776	0.0602571	0.0116634	0.00279999	0.00118809	0.00408126	0.000225902	0.000751676	0.000136788	0	0.000428395	0	0	0	0	0	0	0	0	0	0	0	0.00553614	0.000260084	0.00136083	0	0	7.08563e-10	0	0
非金属矿采选业	0.00023486	0.000716242	6.6235e-05	0.00061301	0.0513979	0.000598332	0	0	0	3.11857e-05	0	0.0120695	0.0456712	0.00533062	0.0016969	0.00062351	0.000197303	0.00021719	0.000222326	0.00024051	0.00177007	0	0.000152379	0	0.000313384	0.0142901	0.000151425	0	0	0	0	0	0.000172448	0	0.000175203	0.000934713	0.000444258	0.00025164	0.000326609	0.00016101	0.000174868	8.67691e-05
食品制造及烟草加工业	0.0774039	0.00012235	0.000439718	0.000418315	0	0.154646	0.000373705	0.0387033	4.09059e-05	0.000236447	0	0.00847089	2.18149e-05	0	0	0	0	0	0	2.21469e-05	0.00710551	0	0	0	0	0.000814485	0.00302934	2.58763e-05	0.000440034	0.00895821	0.248504	0.000145435	8.21619e-06	0.00495585	0.00335441	0.000729162	0.00762307	0.0207437	0.00979837	0.00400923	0.0650682	0
纺织业	0.000587889	0.000614449	0.00171141	0.000674002	0.000960897	0.00112642	0.2978	0.244381	0.0109832	0.0166365	6.14089e-05	0.00285569	0.00449843	0.000297997	0.00229425	0.00425757	0.0020159	0.000547752	0.00170543	0.00187251	0.0743137	0	0.000154872	9.48751e-05	0.000211433	0.0017691	0.00111467	0.00298451	0.00174043	0.000214406	0.00179816	0.00021589	2.17365e-05	0.0012273	0.0085703	0.000576912	0.00248054	0.0778501	0.00320588	0.00509359	0.0075046	0.0308846
服装皮革羽绒及其制品业	0.000147311	0.00351846	0.00345024	0.00451052	0.00545766	0.000640494	0.00270791	0.143309	0.0181329	0.00727669	0.000621239	0.00312864	0.00267341	0.00127201	0.00153931	0.00194531	0.00352433	0.00146672	0.000778805	0.00225853	0.00323235	0	0.00256885	0.00431066	0.00365965	0.00130354	0.00244521	0.018497	0.00121989	0.00521703	0.00456047	0.00332311	0.000350292	0.00384308	0.000610084	0.00216858	0.00297505	0.0055242	0.000600413	0.00274099	0.0032861	0.00343862
木材加工及家具制造业	0.00205005	0.00708101	0.00106454	0.00200968	0.00207486	0.00088754	0.000763095	0.0014867	0.236731	0.0148051	0.000242886	0.00176191	0.00510136	0.000510605	0.0106381	0.00276789	0.00217201	0.00295554	0.00129321	0.00208106	0.013925	0	0.000825735	0.000714332	0.0016977	0.0231096	0.000985366	0.00259563	0.000759797	0.00264221	0.00210716	0.00195664	0.00140504	0.00158363	0.00439289	0.00242867	0.00556684	0.0243041	0.0142269	0.00630093	0.00875919	0.0160676
造纸印刷及文教用品制造业	0.00123701	0.00143284	0.00177248	0.00280254	0.00481033	0.0169135	0.00508899	0.011552	0.0118624	0.23475	0.000603246	0.0110673	0.0242285	0.00101475	0.00602851	0.00493188	0.00260715	0.0199855	0.0075424	0.00991363	0.0339031	0	0.00211476	0.00193036	0.00380101	0.000695104	0.00345894	0.0997059	0.0238419	0.0192657	0.0028223	0.0152077	0.00109726	0.070771	0.010374	0.0148629	0.00670608	0.0236678	0.0426739	0.00653519	0.102592	0.0331045
石油加工、炼焦及核燃料加工业	0.00813814	0.0134579	0.0207852	0.068282	0.0411167	0.00198501	0.00311297	0.00254549	0.00926237	0.00632097	0.064996	0.0211216	0.0290851	0.0275674	0.00768342	0.00716026	0.0044146	0.0057598	0.00285258	0.00267919	0.0121845	0	0.0602876	0.0921245	0.0027511	0.0132411	0.126669	0.0129959	0.000933484	0.00829995	0.00590327	0.00372469	0.00206849	0.00470878	0.0134068	0.00854282	0.0614597	0.00825833	0.00378149	0.00428429	0.00941079	0.00780845
化学工业	0.0610691	0.0233099	0.0127621	0.0445768	0.100241	0.0266461	0.0956138	0.0489355	0.0796004	0.112935	0.0257148	0.33173	0.0610128	0.0130736	0.0261627	0.0473322	0.0559412	0.102198	0.0451588	0.103723	0.071328	0	0.0069393	0.00670258	0.0393319	0.0276288	0.00955338	0.00504426	0.00627698	0.0112454	0.00882615	0.00414623	0.000916809	0.00584036	0.0196243	0.014111	0.0233602	0.0538123	0.0102711	0.324173	0.0213969	0.00609884
非金属矿物制品业	0.00302216	0.0110324	0.00417367	0.00884642	0.0142739	0.00660012	0.00208931	0.00267491	0.00649358	0.00326166	0.0020203	0.00648856	0.124118	0.0207895	0.0102583	0.00560261	0.00658787	0.015504	0.0430375	0.028289	0.0178239	0	0.00278805	0.00200982	0.00366602	0.202126	0.00176365	0.0103118	0.000302558	0.000909697	0.00278336	0.00139629	0.00968652	0.00095284	0.00647944	0.0124597	0.0156225	0.00420336	0.00596381	0.00415329	0.0054728	0.00244417
金属冶炼及压延加工业	0.000825246	0.0510369	0.0187359	0.0230758	0.00883983	0.00185678	0.00117291	0.00219514	0.0205915	0.0113411	0.0100014	0.00815955	0.0276513	0.295839	0.330518	0.209654	0.124275	0.20065	0.0206847	0.0710943	0.0574656	0	0.00319836	0.00217125	0.00229813	0.0656664	0.00336899	0.00172803	0.000154009	0.00037834	0.000118559	0	0.0020092	0.000847898	0.00858978	0.00995259	0.00763857	0.00290027	0.00129941	0.000259344	0.000988175	0
金属制品业	0.0022687	0.0205359	0.00697622	0.0196939	0.00907417	0.00630419	0.00165	0.0034392	0.0193159	0.013388	0.00200514	0.00692991	0.0238834	0.00802523	0.102771	0.035342	0.0172766	0.037713	0.018108	0.0366922	0.0377346	0	0.00522148	0.00434886	0.0290958	0.0371361	0.00210391	0.000740523	0.00882064	0.00173363	0.00185736	0.00193894	0.00183818	0.021569	0.0219811	0.011158	0.0068234	0.00247502	0.00273093	0.00267926	0.00159747	0.00557039
通用、专用设备制造业	0.00562563	0.0303404	0.0178381	0.0306164	0.0404216	0.00242354	0.011392	0.00303834	0.00726776	0.00940404	0.00934779	0.00821302	0.0220357	0.0168182	0.0114754	0.118578	0.0618053	0.0301021	0.00833939	0.022777	0.00546453	0	0.0339668	0.01377	0.0206504	0.0228655	0.0146409	0.027459	0.0108824	0.007536	0.0012515	0.00625533	0.00329275	0.0154371	0.0210032	0.0243664	0.0202556	0.0025531	0.00527296	0.0448846	0.00309292	0.00110256
交通运输设备制造业	0.00286968	0.00812111	0.00701386	0.0171522	0.0214687	0.0020532	0.00169226	0.00117985	0.00388608	0.00655729	0.00169284	0.00224384	0.00205308	0.0054125	0.00324105	0.00979425	0.263588	0.00414513	0.00280757	0.00475587	0.00300791	0	0.00804359	0.011533	0.0118699	0.00274046	0.0614237	0.0367471	0.022975	0.0155975	0.000638912	0.00597294	0.00486614	0.028131	0.00769876	0.0127391	0.0732606	0.00925883	0.00522747	0.00117321	0.0112028	0.0133623
电气、机械及器材制造业	0.000552086	0.0209839	0.0123691	0.00669036	0.00871178	0.000984232	0.0027681	0.00150054	0.00310147	0.00434263	0.00360502	0.00322094	0.00541428	0.00439358	0.00425379	0.036117	0.0186218	0.0928687	0.0530358	0.0502351	0.00652002	0	0.0603691	0.00242891	0.00619605	0.021694	0.00256812	0.0040491	0.0792802	0.0078815	0.00543203	0.00207227	0.00492383	0.0440894	0.0543746	0.006266	0.00651533	0.00273731	0.00384081	0.00238039	0.00373024	0.00127077
通信设备、计算机及其他电子设备制造业	0.000113699	0.00137226	0.00154009	0.00133602	0.00125233	0.000278747	0.000873157	0.00081951	0.000661348	0.00473715	0.000723767	0.00122767	0.00165601	0.000490033	0.000921473	0.00911892	0.00261495	0.0146135	0.238992	0.0924259	0.00225707	0	0.002279	0.000846806	0.00214489	0.000880504	0.00111022	0.00373104	0.0557736	0.00351572	0.000310725	0.00509597	0.000200473	0.111539	0.0587691	0.0180401	0.00146065	0.00720234	0.00259472	0.00111623	0.00326215	0.0015426
仪器仪表及文化办公用机械制造业	-2.01938e-05	-0.000417482	-0.000661984	-0.000264334	-0.000190646	-3.94665e-05	-6.07276e-05	-9.38595e-05	-0.00011708	-0.000145452	-8.20401e-05	-0.000236663	-0.000185682	-0.000123108	-9.48469e-05	-0.000295743	-0.000281592	-0.000319984	-0.00019374	-0.0042833	-0.00015562	0	-0.0016102	-0.000167863	-0.000308791	-0.000809479	-0.000106482	-4.18341e-05	-0.00217105	-4.67913e-05	-5.21645e-06	-0.000412069	-1.27083e-05	-8.49815e-05	-0.00174728	-0.000873649	-0.000387975	-0.000962372	-0.000514613	-0.000501923	-0.000267318	-0.000131983
其他制造业	0.00111121	0.0048436	0.00120045	0.00472578	0.00710417	0.0012824	0.00304775	0.00317991	0.00365963	0.00490799	0.000803567	0.00250301	0.00382614	0.00353665	0.00361562	0.00457511	0.00257345	0.0053661	0.00274557	0.00410768	0.05552	0	0.000541165	0.00314361	0.00549449	0.00418613	0.00102149	0.00224178	0.00213463	0.00082087	0.0035975	0.000866434	0.000125464	0.00442018	0.00593657	0.00399966	0.0049143	0.00876935	0.00222621	0.00320903	0.00236977	0.00157835
废品废料	0	7.31875e-06	9.33252e-06	3.27297e-05	3.41795e-05	0.000207329	4.85108e-05	4.53879e-05	0.000377883	0.0156056	7.85337e-05	0.000330108	0.00321949	0.0275202	0.00110653	0.0030462	0.000399146	0.000240668	0.000520088	0.000149681	0.00112753	0	0	0	0	0	0	0	0	0	0	0	0	0	0	0	0	0	0	0	0	0
电力、热力的生产和供应业	0.01299	0.118769	0.0615493	0.144266	0.0793171	0.0123086	0.0301889	0.00885895	0.0297455	0.0323539	0.0357352	0.0816093	0.0969568	0.0738205	0.0505445	0.0324823	0.0178759	0.0170223	0.0141688	0.0126142	0.0238078	0	0.0710119	0.0475765	0.226663	0.017603	0.0158895	0.0244012	0.0405665	0.0157709	0.0338813	0.0149316	0.0105081	0.0156458	0.029007	0.0152326	0.0278929	0.0145146	0.0448289	0.0281781	0.0137212	0.0163634
燃气生产和供应业	3.78807e-05	9.90607e-06	0.000994519	0.00150194	0.000613	0.000404194	0.000251274	0.000121919	0.000209433	0.000238886	0.000629646	0.00055861	0.00145815	0.000961238	0.000162873	0.000366482	0.000530295	0.000832689	0.000393987	0.000528276	0.00151293	0	0.000958337	0.0372169	0.0038487	0.000108966	0.00122636	0.00113899	0.00077587	0.000336263	0.00288736	0.000178096	0.000271759	0.000938705	0.000339162	0.000615093	0.00151032	0.00135391	0.000915853	0.000602732	0.00132426	0.000354849
水的生产和供应业	0.000316842	0.00138443	0.00112754	0.00269634	0.00265177	0.000806838	0.000993091	0.000556079	0.00138365	0.00216724	0.00106169	0.00172977	0.00171479	0.00131336	0.00118031	0.000926283	0.00118968	0.00100499	0.000829603	0.00161084	0.000901323	0	0.00241787	0.00351177	0.03863	0.000901214	0.00135948	0.00309351	0.00314642	0.000982799	0.00409278	0.00120553	0.00041502	0.00138068	0.00231561	0.00277285	0.00263325	0.00230283	0.00474524	0.00262047	0.00233721	0.000959469
建筑业	0.00127732	0.0023036	0.000899705	0.000850512	0.000657142	0.00024301	0.000362329	0.000425709	0.000302428	0.000413504	0.000199384	0.000509245	0.000738263	0.000502571	0.000257848	0.000486089	0.000808475	0.000402934	0.000250331	0.000455259	0.00339714	0	0.000929741	0.000389559	0.00147915	0.000961	0.00857745	0.0509008	0.0103827	0.00364693	0.0152953	0.0134006	0.0199811	0.00447092	0.00295028	0.031286	0.0316944	0.0142544	0.0324684	0.025993	0.0114717	0.0107255
交通运输及仓储业	0.0188167	0.0445359	0.0135361	0.0364075	0.0852675	0.0234317	0.0171912	0.0211258	0.0437565	0.0357696	0.0380006	0.0284515	0.0462796	0.0330111	0.0291628	0.0297008	0.0223779	0.026685	0.0188581	0.0285454	0.025268	0	0.0325043	0.0423104	0.0116345	0.0331803	0.111354	0.0626806	0.0103191	0.018432	0.0163093	0.0275052	0.00758473	0.0279776	0.0365442	0.0401403	0.0192281	0.0166876	0.0231878	0.0109596	0.0352756	0.0218634
邮政业	0.000347513	0.000661573	0.000195337	0.000313924	0.00036319	0.000303902	0.000521835	0.000801115	0.000513146	0.000570009	5.3971e-05	0.0005431	0.00031788	0.00010833	0.000369724	0.000646976	0.000336327	0.000587611	0.000355179	0.000554853	0.000529519	0	0.000172345	0.000269787	0.000400457	6.96889e-05	0.000492866	0.00331656	0.000646312	0.000911153	0.00021553	0.00352582	2.68876e-05	0.00189846	0.000856981	0.000719301	0.000312739	0.000672738	0.00216263	0.0037439	0.00793944	0.00546289
信息传输、计算机服务和软件业	0.00140953	0.0116312	0.00603957	0.00348242	0.035129	0.00404065	0.00547843	0.0109101	0.00975841	0.00434123	0.00278188	0.00702718	0.0097005	0.00592007	0.0207827	0.0125406	0.0117337	0.0162071	0.00699128	0.0115625	0.01202	0	0.00541297	0.0115906	0.0243042	0.0341784	0.0085398	0.0263842	0.0227718	0.0134343	0.0104395	0.0480748	0.00387692	0.0160444	0.0132948	0.0208453	0.0120455	0.00783581	0.0139145	0.0118344	0.0406212	0.0289161
批发和零售贸易业	0.0111588	0.0168561	0.00723207	0.0157492	0.0203353	0.024784	0.0174716	0.0228931	0.0288932	0.0339463	0.043832	0.0190492	0.0241492	0.0203865	0.0162692	0.0196834	0.0203905	0.0215428	0.0168637	0.0225212	0.0298674	0	0.0261755	0.0271803	0.013825	0.0133278	0.00974658	0.02367	0.0181512	0.00694925	0.0217537	0.0045057	0.00212739	0.0206324	0.017508	0.0184516	0.013484	0.0175265	0.0112645	0.0327549	0.0231066	0.00858396
住宿和餐饮业	0.00172108	0.0114562	0.00387046	0.00908831	0.0159425	0.00367202	0.00797859	0.00521548	0.00646726	0.0114136	0.00124234	0.00519247	0.00984902	0.00219386	0.00806174	0.0102651	0.0041203	0.0112514	0.00325601	0.00832855	0.00736825	0	0.00304664	0.0155687	0.00615609	0.00531341	0.0130624	0.00802762	0.00945159	0.0186937	0.0171919	0.0370814	0.012127	0.0339389	0.0292892	0.07642	0.0169765	0.0124893	0.0265632	0.0128096	0.0240466	0.105
金融保险业	0.00971525	0.0118693	0.0128884	0.00960304	0.0125306	0.00574793	0.00751533	0.00621134	0.00809304	0.0105181	0.00448557	0.00783087	0.0195011	0.00590196	0.00468381	0.00999954	0.00612778	0.00735007	0.0100727	0.00453646	0.00880526	0	0.024671	0.00424768	0.0154454	0.00509933	0.0436649	0.0166917	0.00637257	0.0237076	0.0176545	0.0626917	0.0465235	0.0268301	0.00494633	0.0391699	0.00437956	0.0151376	0.00241496	0.00257732	0.00604805	0.0185141
房地产业	0.00023554	0.000781815	0.00021446	0.000314534	0.000846767	0.000845376	0.00120245	0.00308516	0.00298164	0.00237744	0.000250727	0.0013014	0.000750645	0.000232957	0.00163267	0.00115772	0.000935749	0.00185602	0.00205504	0.00857502	0.00207034	0	0.000227755	0.00071871	0.000164315	0.000124766	0.00159412	0.0056596	0.00840266	0.00953942	0.00499717	0.0347433	0.00556798	0.0110619	0.00132391	0.00328977	0.00372794	0.0203212	0.00401484	0.0045586	0.00948746	0.0397618
租赁和商务服务业	0.00216245	0.0105528	0.0106785	0.00579368	0.01201	0.0195863	0.00800365	0.0371636	0.014427	0.0111835	0.00431807	0.0163328	0.0129052	0.00291159	0.0107917	0.0116692	0.0204698	0.0213771	0.0233526	0.0116546	0.0129144	0	0.00303743	0.004738	0.00613749	0.0217442	0.0125272	0.00644119	0.0136113	0.0324426	0.0224678	0.0311466	0.0332338	0.0385892	0.0186291	0.0321099	0.0158502	0.00588505	0.00878259	0.00626144	0.0207817	0.0135036
科学研究事业	0.000236798	0.000541662	0.0022837	0.000702695	0.000875084	0.000260572	0.000120536	0.000215737	0.000169446	0.00024593	0.000568605	0.000651039	0.000619586	0.000178878	0.00140704	0.000917105	0.00131565	0.0012838	0.00185184	0.00102248	0.00049823	0	0.000325267	0.000167593	0.000205024	9.09522e-05	5.48512e-05	0.00228846	0.00715488	0.000243883	7.51851e-06	0.000179638	3.59163e-05	0.00063637	0.0301972	0.00616052	0.000521691	2.96023e-05	0.00715034	0.000706863	0.000241226	0.000930742
综合技术服务业	0.00732119	0.0112498	0.00878534	0.0105259	0.00500562	0.00182573	0.00150986	0.00169471	0.00109715	0.00252593	0.00115624	0.00195076	0.00219127	0.0019884	0.0034752	0.00252138	0.00160274	0.00171064	0.00177896	0.00209809	0.00158763	0	0.00848719	0.000960709	0.00125977	0.00506382	0.000807764	0.000117182	0.000913783	0.00344682	0.000319299	0.00107721	0.00122848	0.000230202	0.00832514	0.105186	0.00499144	0.000577974	0.002587	0.00141425	0.00050425	0.00145887
水利、环境和公共设施管理业	0.00172576	0.00229811	0.00152189	0.00136173	0.000994845	0.000124659	0.000157591	0.000125078	4.64034e-05	4.3861e-05	3.08196e-05	0.00041773	0.000134989	9.6531e-05	5.83868e-05	1.92017e-05	2.72665e-05	4.17439e-05	6.54575e-05	0.000118363	5.93079e-05	0	0.000808039	9.40656e-06	0.00587125	0.0053161	0.00256221	7.33224e-06	0.000188992	0.00144425	0.000144343	0.00135981	0.00053984	0.00223063	0.00151392	0.00361819	0.0394756	0.0116613	0.00184892	0.000823393	0.000945352	0.0113316
居民服务和其他服务业	0.00191755	0.00833043	0.00600475	0.00530234	0.0058321	0.00223288	0.0040536	0.00321853	0.00208183	0.00411452	0.00435379	0.00455789	0.00439884	0.00519664	0.00446036	0.0040694	0.00317159	0.00348515	0.00226955	0.00408736	0.00214813	0	0.0142377	0.0131039	0.0160411	0.000953871	0.00219955	0.00303932	0.00940249	0.0131715	0.0040907	0.00166285	0.000667165	0.01104	0.00654126	0.0136448	0.00750443	0.0403195	0.00671357	0.00249311	0.00512241	0.00140594
教育	0.000753603	0.00485386	0.00117225	0.00272793	0.00255981	0.000562054	0.000961596	0.000777318	0.000726748	0.00142641	0.000427345	0.000979446	0.0014265	0.000552914	0.00169731	0.00132502	0.00128893	0.000752967	0.000505219	0.0013515	0.000766467	0	0.00129228	0.00125477	0.00340874	0.00100892	0.00232487	0.00879201	0.0014811	0.00164095	0.00310761	0.00632585	0.000626122	0.00313543	0.00453885	0.00287791	0.00482922	0.000981299	0.00326418	0.00463127	0.00282104	0.00837098
卫生、社会保障和社会福利事业	0.000642822	0.0114439	0.000384058	0.0102772	0.00102932	0.0040563	0.00128059	0.00799151	0.00109351	0.00161674	0.000633158	0.00122101	0.00133749	0.00243845	0.00133556	0.00242395	0.00288517	0.000220827	0.000895403	0.000810393	0.000297616	0	0.00503995	0.00207075	0.000308324	0.00102641	0.0022916	8.05866e-05	0.000344822	0.000124147	0.000321252	0.00509579	5.15723e-05	0.000319692	0.0253464	0.00630064	0.00292769	0.000819288	0.00971574	0.00921015	0.00633814	0.00516321
文化、体育和娱乐业	0.000119356	0.00130028	0.00096651	0.00316002	0.0046754	0.00116775	0.00123159	0.00206617	0.00200185	0.00183697	0.000428955	0.00173266	0.00388577	0.000686483	0.00120577	0.00186706	0.00111412	0.00157422	0.00118699	0.00329064	0.00313002	0	0.00173092	0.00789987	0.00382426	0.00051025	0.000435892	0.0143692	0.0105912	0.000735811	0.00100106	0.00447083	0.00083778	0.0137353	0.00674576	0.00712738	0.0142311	0.001545	0.00918137	0.00532451	0.0471053	0.00597039
公共管理和社会组织	0	0	0	0	0	0	0	0	0	0	0	0	0	0	0	0	0	0	0	0	0	0	0	0	0	0	0	0	0	0	0	0	0	0	0	0	0	0	0	0	0	0
I-（I-M）A	001	002	003	004	005	006	007	008	009	010	011	012	013	014	015	016	017	018	019	020	021	022	023	024	025	026	027	028	029	030	031	032	033	034	035	036	037	038	039	040	041	042
农业	0.859467	-0.00918395	-1.95454e-06	-0.00571763	-0.00127043	-0.348743	-0.166722	-0.0342516	-0.111759	-0.0337708	-8.85784e-05	-0.0364445	-0.000854848	-6.04891e-05	-0.00043024	-0.000516555	-0.000153006	-9.38774e-05	-0.000203734	-2.43982e-05	-0.112107	0	-0.00030132	-0.00821564	-2.86895e-06	-0.091608	-0.0136515	0	-0.000230197	-0.00979634	-0.123522	0	-0.000112074	-0.00257395	-0.00490518	-0.0109718	-0.0111183	-0.00684075	-0.00577893	-0.00408805	-0.00760375	0
煤炭开采和洗选业	-0.00320444	0.969167	-0.00664474	-0.00542876	-0.00333216	-0.00320585	-0.0048659	-0.00100746	-0.00833197	-0.00656303	-0.0382969	-0.0133733	-0.0343677	-0.0218509	-0.00229725	-0.00534782	-0.00389242	-0.00149278	-0.000528995	-0.000709036	-0.0127429	0	-0.206261	-0.267979	-0.00267408	-0.000862567	-0.00253405	-0.00208871	-0.00141767	-0.000890359	-0.00484452	-0.000472303	-0.00320501	-0.00156384	-0.00842036	-0.00701445	-0.009299	-0.0118796	-0.012804	-0.00556466	-0.00118855	-0.00283039
石油和天然气开采业	-2.36391e-05	-0.000328536	0.991883	-0.00254977	-0.00535787	-0.000208384	-0.000881532	0	0	-0.000445359	-0.393291	-0.011107	-0.00224233	-0.00153552	-0.00144876	-0.000973223	-0.000709944	-0.000225645	-4.27061e-05	-6.21442e-05	-2.75993e-05	0	-0.00415206	-0.0359369	-4.08447e-05	0	-0.00235742	0	0	0	-0.000767318	0	-3.28249e-06	-0.000114575	-0.000135133	-0.000200611	-0.00128707	-0.000311196	0	-0.000157712	-0.000595281	-0.000241968
金属矿采选业	0	0	0	0.950902	0	0	0	0	0	0	0	-0.00282925	-0.00144776	-0.0602571	-0.0116634	-0.00279999	-0.00118809	-0.00408126	-0.000225902	-0.000751676	-0.000136788	0	-0.000428395	0	0	0	0	0	0	0	0	0	0	0	-0.00553614	-0.000260084	-0.00136083	0	0	-7.08563e-10	0	0
非金属矿采选业	-0.00023486	-0.000716242	-6.6235e-05	-0.00061301	0.948602	-0.000598332	0	0	0	-3.11857e-05	0	-0.0120695	-0.0456712	-0.00533062	-0.0016969	-0.00062351	-0.000197303	-0.00021719	-0.000222326	-0.00024051	-0.00177007	0	-0.000152379	0	-0.000313384	-0.0142901	-0.000151425	0	0	0	0	0	-0.000172448	0	-0.000175203	-0.000934713	-0.000444258	-0.00025164	-0.000326609	-0.00016101	-0.000174868	-8.67691e-05
食品制造及烟草加工业	-0.0774039	-0.00012235	-0.000439718	-0.000418315	0	0.845354	-0.000373705	-0.0387033	-4.09059e-05	-0.000236447	0	-0.00847089	-2.18149e-05	0	0	0	0	0	0	-2.21469e-05	-0.00710551	0	0	0	0	-0.000814485	-0.00302934	-2.58763e-05	-0.000440034	-0.00895821	-0.248504	-0.000145435	-8.21619e-06	-0.00495585	-0.00335441	-0.000729162	-0.00762307	-0.0207437	-0.00979837	-0.00400923	-0.0650682	0
纺织业	-0.000587889	-0.000614449	-0.00171141	-0.000674002	-0.000960897	-0.00112642	0.7022	-0.244381	-0.0109832	-0.0166365	-6.14089e-05	-0.00285569	-0.00449843	-0.000297997	-0.00229425	-0.00425757	-0.0020159	-0.000547752	-0.00170543	-0.00187251	-0.0743137	0	-0.000154872	-9.48751e-05	-0.000211433	-0.0017691	-0.00111467	-0.00298451	-0.00174043	-0.000214406	-0.00179816	-0.00021589	-2.17365e-05	-0.0012273	-0.0085703	-0.000576912	-0.00248054	-0.0778501	-0.00320588	-0.00509359	-0.0075046	-0.0308846
服装皮革羽绒及其制品业	-0.000147311	-0.00351846	-0.00345024	-0.00451052	-0.00545766	-0.000640494	-0.00270791	0.856691	-0.0181329	-0.00727669	-0.000621239	-0.00312864	-0.00267341	-0.00127201	-0.00153931	-0.00194531	-0.00352433	-0.00146672	-0.000778805	-0.00225853	-0.00323235	0	-0.00256885	-0.00431066	-0.00365965	-0.00130354	-0.00244521	-0.018497	-0.00121989	-0.00521703	-0.00456047	-0.00332311	-0.000350292	-0.00384308	-0.000610084	-0.00216858	-0.00297505	-0.0055242	-0.000600413	-0.00274099	-0.0032861	-0.00343862
木材加工及家具制造业	-0.00205005	-0.00708101	-0.00106454	-0.00200968	-0.00207486	-0.00088754	-0.000763095	-0.0014867	0.763269	-0.0148051	-0.000242886	-0.00176191	-0.00510136	-0.000510605	-0.0106381	-0.00276789	-0.00217201	-0.00295554	-0.00129321	-0.00208106	-0.013925	0	-0.000825735	-0.000714332	-0.0016977	-0.0231096	-0.000985366	-0.00259563	-0.000759797	-0.00264221	-0.00210716	-0.00195664	-0.00140504	-0.00158363	-0.00439289	-0.00242867	-0.00556684	-0.0243041	-0.0142269	-0.00630093	-0.00875919	-0.0160676
造纸印刷及文教用品制造业	-0.00123701	-0.00143284	-0.00177248	-0.00280254	-0.00481033	-0.0169135	-0.00508899	-0.011552	-0.0118624	0.76525	-0.000603246	-0.0110673	-0.0242285	-0.00101475	-0.00602851	-0.00493188	-0.00260715	-0.0199855	-0.0075424	-0.00991363	-0.0339031	0	-0.00211476	-0.00193036	-0.00380101	-0.000695104	-0.00345894	-0.0997059	-0.0238419	-0.0192657	-0.0028223	-0.0152077	-0.00109726	-0.070771	-0.010374	-0.0148629	-0.00670608	-0.0236678	-0.0426739	-0.00653519	-0.102592	-0.0331045
石油加工、炼焦及核燃料加工业	-0.00813814	-0.0134579	-0.0207852	-0.068282	-0.0411167	-0.00198501	-0.00311297	-0.00254549	-0.00926237	-0.00632097	0.935004	-0.0211216	-0.0290851	-0.0275674	-0.00768342	-0.00716026	-0.0044146	-0.0057598	-0.00285258	-0.00267919	-0.0121845	0	-0.0602876	-0.0921245	-0.0027511	-0.0132411	-0.126669	-0.0129959	-0.000933484	-0.00829995	-0.00590327	-0.00372469	-0.00206849	-0.00470878	-0.0134068	-0.00854282	-0.0614597	-0.00825833	-0.00378149	-0.00428429	-0.00941079	-0.00780845
化学工业	-0.0610691	-0.0233099	-0.0127621	-0.0445768	-0.100241	-0.0266461	-0.0956138	-0.0489355	-0.0796004	-0.112935	-0.0257148	0.66827	-0.0610128	-0.0130736	-0.0261627	-0.0473322	-0.0559412	-0.102198	-0.0451588	-0.103723	-0.071328	0	-0.0069393	-0.00670258	-0.0393319	-0.0276288	-0.00955338	-0.00504426	-0.00627698	-0.0112454	-0.00882615	-0.00414623	-0.000916809	-0.00584036	-0.0196243	-0.014111	-0.0233602	-0.0538123	-0.0102711	-0.324173	-0.0213969	-0.00609884
非金属矿物制品业	-0.00302216	-0.0110324	-0.00417367	-0.00884642	-0.0142739	-0.00660012	-0.00208931	-0.00267491	-0.00649358	-0.00326166	-0.0020203	-0.00648856	0.875882	-0.0207895	-0.0102583	-0.00560261	-0.00658787	-0.015504	-0.0430375	-0.028289	-0.0178239	0	-0.00278805	-0.00200982	-0.00366602	-0.202126	-0.00176365	-0.0103118	-0.000302558	-0.000909697	-0.00278336	-0.00139629	-0.00968652	-0.00095284	-0.00647944	-0.0124597	-0.0156225	-0.00420336	-0.00596381	-0.00415329	-0.0054728	-0.00244417
金属冶炼及压延加工业	-0.000825246	-0.0510369	-0.0187359	-0.0230758	-0.00883983	-0.00185678	-0.00117291	-0.00219514	-0.0205915	-0.0113411	-0.0100014	-0.00815955	-0.0276513	0.704161	-0.330518	-0.209654	-0.124275	-0.20065	-0.0206847	-0.0710943	-0.0574656	0	-0.00319836	-0.00217125	-0.00229813	-0.0656664	-0.00336899	-0.00172803	-0.000154009	-0.00037834	-0.000118559	0	-0.0020092	-0.000847898	-0.00858978	-0.00995259	-0.00763857	-0.00290027	-0.00129941	-0.000259344	-0.000988175	0
金属制品业	-0.0022687	-0.0205359	-0.00697622	-0.0196939	-0.00907417	-0.00630419	-0.00165	-0.0034392	-0.0193159	-0.013388	-0.00200514	-0.00692991	-0.0238834	-0.00802523	0.897229	-0.035342	-0.0172766	-0.037713	-0.018108	-0.0366922	-0.0377346	0	-0.00522148	-0.00434886	-0.0290958	-0.0371361	-0.00210391	-0.000740523	-0.00882064	-0.00173363	-0.00185736	-0.00193894	-0.00183818	-0.021569	-0.0219811	-0.011158	-0.0068234	-0.00247502	-0.00273093	-0.00267926	-0.00159747	-0.00557039
通用、专用设备制造业	-0.00562563	-0.0303404	-0.0178381	-0.0306164	-0.0404216	-0.00242354	-0.011392	-0.00303834	-0.00726776	-0.00940404	-0.00934779	-0.00821302	-0.0220357	-0.0168182	-0.0114754	0.881422	-0.0618053	-0.0301021	-0.00833939	-0.022777	-0.00546453	0	-0.0339668	-0.01377	-0.0206504	-0.0228655	-0.0146409	-0.027459	-0.0108824	-0.007536	-0.0012515	-0.00625533	-0.00329275	-0.0154371	-0.0210032	-0.0243664	-0.0202556	-0.0025531	-0.00527296	-0.0448846	-0.00309292	-0.00110256
交通运输设备制造业	-0.00286968	-0.00812111	-0.00701386	-0.0171522	-0.0214687	-0.0020532	-0.00169226	-0.00117985	-0.00388608	-0.00655729	-0.00169284	-0.00224384	-0.00205308	-0.0054125	-0.00324105	-0.00979425	0.736412	-0.00414513	-0.00280757	-0.00475587	-0.00300791	0	-0.00804359	-0.011533	-0.0118699	-0.00274046	-0.0614237	-0.0367471	-0.022975	-0.0155975	-0.000638912	-0.00597294	-0.00486614	-0.028131	-0.00769876	-0.0127391	-0.0732606	-0.00925883	-0.00522747	-0.00117321	-0.0112028	-0.0133623
电气、机械及器材制造业	-0.000552086	-0.0209839	-0.0123691	-0.00669036	-0.00871178	-0.000984232	-0.0027681	-0.00150054	-0.00310147	-0.00434263	-0.00360502	-0.00322094	-0.00541428	-0.00439358	-0.00425379	-0.036117	-0.0186218	0.907131	-0.0530358	-0.0502351	-0.00652002	0	-0.0603691	-0.00242891	-0.00619605	-0.021694	-0.00256812	-0.0040491	-0.0792802	-0.0078815	-0.00543203	-0.00207227	-0.00492383	-0.0440894	-0.0543746	-0.006266	-0.00651533	-0.00273731	-0.00384081	-0.00238039	-0.00373024	-0.00127077
通信设备、计算机及其他电子设备制造业	-0.000113699	-0.00137226	-0.00154009	-0.00133602	-0.00125233	-0.000278747	-0.000873157	-0.00081951	-0.000661348	-0.00473715	-0.000723767	-0.00122767	-0.00165601	-0.000490033	-0.000921473	-0.00911892	-0.00261495	-0.0146135	0.761008	-0.0924259	-0.00225707	0	-0.002279	-0.000846806	-0.00214489	-0.000880504	-0.00111022	-0.00373104	-0.0557736	-0.00351572	-0.000310725	-0.00509597	-0.000200473	-0.111539	-0.0587691	-0.0180401	-0.00146065	-0.00720234	-0.00259472	-0.00111623	-0.00326215	-0.0015426
仪器仪表及文化办公用机械制造业	2.01938e-05	0.000417482	0.000661984	0.000264334	0.000190646	3.94665e-05	6.07276e-05	9.38595e-05	0.00011708	0.000145452	8.20401e-05	0.000236663	0.000185682	0.000123108	9.48469e-05	0.000295743	0.000281592	0.000319984	0.00019374	1.00428	0.00015562	0	0.0016102	0.000167863	0.000308791	0.000809479	0.000106482	4.18341e-05	0.00217105	4.67913e-05	5.21645e-06	0.000412069	1.27083e-05	8.49815e-05	0.00174728	0.000873649	0.000387975	0.000962372	0.000514613	0.000501923	0.000267318	0.000131983
其他制造业	-0.00111121	-0.0048436	-0.00120045	-0.00472578	-0.00710417	-0.0012824	-0.00304775	-0.00317991	-0.00365963	-0.00490799	-0.000803567	-0.00250301	-0.00382614	-0.00353665	-0.00361562	-0.00457511	-0.00257345	-0.0053661	-0.00274557	-0.00410768	0.94448	0	-0.000541165	-0.00314361	-0.00549449	-0.00418613	-0.00102149	-0.00224178	-0.00213463	-0.00082087	-0.0035975	-0.000866434	-0.000125464	-0.00442018	-0.00593657	-0.00399966	-0.0049143	-0.00876935	-0.00222621	-0.00320903	-0.00236977	-0.00157835
废品废料	0	-7.31875e-06	-9.33252e-06	-3.27297e-05	-3.41795e-05	-0.000207329	-4.85108e-05	-4.53879e-05	-0.000377883	-0.0156056	-7.85337e-05	-0.000330108	-0.00321949	-0.0275202	-0.00110653	-0.0030462	-0.000399146	-0.000240668	-0.000520088	-0.000149681	-0.00112753	1	0	0	0	0	0	0	0	0	0	0	0	0	0	0	0	0	0	0	0	0
电力、热力的生产和供应业	-0.01299	-0.118769	-0.0615493	-0.144266	-0.0793171	-0.0123086	-0.0301889	-0.00885895	-0.0297455	-0.0323539	-0.0357352	-0.0816093	-0.0969568	-0.0738205	-0.0505445	-0.0324823	-0.0178759	-0.0170223	-0.0141688	-0.0126142	-0.0238078	0	0.928988	-0.0475765	-0.226663	-0.017603	-0.0158895	-0.0244012	-0.0405665	-0.0157709	-0.0338813	-0.0149316	-0.0105081	-0.0156458	-0.029007	-0.0152326	-0.0278929	-0.0145146	-0.0448289	-0.0281781	-0.0137212	-0.0163634
燃气生产和供应业	-3.78807e-05	-9.90607e-06	-0.000994519	-0.00150194	-0.000613	-0.000404194	-0.000251274	-0.000121919	-0.000209433	-0.000238886	-0.000629646	-0.00055861	-0.00145815	-0.000961238	-0.000162873	-0.000366482	-0.000530295	-0.000832689	-0.000393987	-0.000528276	-0.00151293	0	-0.000958337	0.962783	-0.0038487	-0.000108966	-0.00122636	-0.00113899	-0.00077587	-0.000336263	-0.00288736	-0.000178096	-0.000271759	-0.000938705	-0.000339162	-0.000615093	-0.00151032	-0.00135391	-0.000915853	-0.000602732	-0.00132426	-0.000354849
水的生产和供应业	-0.000316842	-0.00138443	-0.00112754	-0.00269634	-0.00265177	-0.000806838	-0.000993091	-0.000556079	-0.00138365	-0.00216724	-0.00106169	-0.00172977	-0.00171479	-0.00131336	-0.00118031	-0.000926283	-0.00118968	-0.00100499	-0.000829603	-0.00161084	-0.000901323	0	-0.00241787	-0.00351177	0.96137	-0.000901214	-0.00135948	-0.00309351	-0.00314642	-0.000982799	-0.00409278	-0.00120553	-0.00041502	-0.00138068	-0.00231561	-0.00277285	-0.00263325	-0.00230283	-0.00474524	-0.00262047	-0.00233721	-0.000959469
建筑业	-0.00127732	-0.0023036	-0.000899705	-0.000850512	-0.000657142	-0.00024301	-0.000362329	-0.000425709	-0.000302428	-0.000413504	-0.000199384	-0.000509245	-0.000738263	-0.000502571	-0.000257848	-0.000486089	-0.000808475	-0.000402934	-0.000250331	-0.000455259	-0.00339714	0	-0.000929741	-0.000389559	-0.00147915	0.999039	-0.00857745	-0.0509008	-0.0103827	-0.00364693	-0.0152953	-0.0134006	-0.0199811	-0.00447092	-0.00295028	-0.031286	-0.0316944	-0.0142544	-0.0324684	-0.025993	-0.0114717	-0.0107255
交通运输及仓储业	-0.0188167	-0.0445359	-0.0135361	-0.0364075	-0.0852675	-0.0234317	-0.0171912	-0.0211258	-0.0437565	-0.0357696	-0.0380006	-0.0284515	-0.0462796	-0.0330111	-0.0291628	-0.0297008	-0.0223779	-0.026685	-0.0188581	-0.0285454	-0.025268	0	-0.0325043	-0.0423104	-0.0116345	-0.0331803	0.888646	-0.0626806	-0.0103191	-0.018432	-0.0163093	-0.0275052	-0.00758473	-0.0279776	-0.0365442	-0.0401403	-0.0192281	-0.0166876	-0.0231878	-0.0109596	-0.0352756	-0.0218634
邮政业	-0.000347513	-0.000661573	-0.000195337	-0.000313924	-0.00036319	-0.000303902	-0.000521835	-0.000801115	-0.000513146	-0.000570009	-5.3971e-05	-0.0005431	-0.00031788	-0.00010833	-0.000369724	-0.000646976	-0.000336327	-0.000587611	-0.000355179	-0.000554853	-0.000529519	0	-0.000172345	-0.000269787	-0.000400457	-6.96889e-05	-0.000492866	0.996683	-0.000646312	-0.000911153	-0.00021553	-0.00352582	-2.68876e-05	-0.00189846	-0.000856981	-0.000719301	-0.000312739	-0.000672738	-0.00216263	-0.0037439	-0.00793944	-0.00546289
信息传输、计算机服务和软件业	-0.00140953	-0.0116312	-0.00603957	-0.00348242	-0.035129	-0.00404065	-0.00547843	-0.0109101	-0.00975841	-0.00434123	-0.00278188	-0.00702718	-0.0097005	-0.00592007	-0.0207827	-0.0125406	-0.0117337	-0.0162071	-0.00699128	-0.0115625	-0.01202	0	-0.00541297	-0.0115906	-0.0243042	-0.0341784	-0.0085398	-0.0263842	0.977228	-0.0134343	-0.0104395	-0.0480748	-0.00387692	-0.0160444	-0.0132948	-0.0208453	-0.0120455	-0.00783581	-0.0139145	-0.0118344	-0.0406212	-0.0289161
批发和零售贸易业	-0.0111588	-0.0168561	-0.00723207	-0.0157492	-0.0203353	-0.024784	-0.0174716	-0.0228931	-0.0288932	-0.0339463	-0.043832	-0.0190492	-0.0241492	-0.0203865	-0.0162692	-0.0196834	-0.0203905	-0.0215428	-0.0168637	-0.0225212	-0.0298674	0	-0.0261755	-0.0271803	-0.013825	-0.0133278	-0.00974658	-0.02367	-0.0181512	0.993051	-0.0217537	-0.0045057	-0.00212739	-0.0206324	-0.017508	-0.0184516	-0.013484	-0.0175265	-0.0112645	-0.0327549	-0.0231066	-0.00858396
住宿和餐饮业	-0.00172108	-0.0114562	-0.00387046	-0.00908831	-0.0159425	-0.00367202	-0.00797859	-0.00521548	-0.00646726	-0.0114136	-0.00124234	-0.00519247	-0.00984902	-0.00219386	-0.00806174	-0.0102651	-0.0041203	-0.0112514	-0.00325601	-0.00832855	-0.00736825	0	-0.00304664	-0.0155687	-0.00615609	-0.00531341	-0.0130624	-0.00802762	-0.00945159	-0.0186937	0.982808	-0.0370814	-0.012127	-0.0339389	-0.0292892	-0.07642	-0.0169765	-0.0124893	-0.0265632	-0.0128096	-0.0240466	-0.105
金融保险业	-0.00971525	-0.0118693	-0.0128884	-0.00960304	-0.0125306	-0.00574793	-0.00751533	-0.00621134	-0.00809304	-0.0105181	-0.00448557	-0.00783087	-0.0195011	-0.00590196	-0.00468381	-0.00999954	-0.00612778	-0.00735007	-0.0100727	-0.00453646	-0.00880526	0	-0.024671	-0.00424768	-0.0154454	-0.00509933	-0.0436649	-0.0166917	-0.00637257	-0.0237076	-0.0176545	0.937308	-0.0465235	-0.0268301	-0.00494633	-0.0391699	-0.00437956	-0.0151376	-0.00241496	-0.00257732	-0.00604805	-0.0185141
房地产业	-0.00023554	-0.000781815	-0.00021446	-0.000314534	-0.000846767	-0.000845376	-0.00120245	-0.00308516	-0.00298164	-0.00237744	-0.000250727	-0.0013014	-0.000750645	-0.000232957	-0.00163267	-0.00115772	-0.000935749	-0.00185602	-0.00205504	-0.00857502	-0.00207034	0	-0.000227755	-0.00071871	-0.000164315	-0.000124766	-0.00159412	-0.0056596	-0.00840266	-0.00953942	-0.00499717	-0.0347433	0.994432	-0.0110619	-0.00132391	-0.00328977	-0.00372794	-0.0203212	-0.00401484	-0.0045586	-0.00948746	-0.0397618
租赁和商务服务业	-0.00216245	-0.0105528	-0.0106785	-0.00579368	-0.01201	-0.0195863	-0.00800365	-0.0371636	-0.014427	-0.0111835	-0.00431807	-0.0163328	-0.0129052	-0.00291159	-0.0107917	-0.0116692	-0.0204698	-0.0213771	-0.0233526	-0.0116546	-0.0129144	0	-0.00303743	-0.004738	-0.00613749	-0.0217442	-0.0125272	-0.00644119	-0.0136113	-0.0324426	-0.0224678	-0.0311466	-0.0332338	0.961411	-0.0186291	-0.0321099	-0.0158502	-0.00588505	-0.00878259	-0.00626144	-0.0207817	-0.0135036
科学研究事业	-0.000236798	-0.000541662	-0.0022837	-0.000702695	-0.000875084	-0.000260572	-0.000120536	-0.000215737	-0.000169446	-0.00024593	-0.000568605	-0.000651039	-0.000619586	-0.000178878	-0.00140704	-0.000917105	-0.00131565	-0.0012838	-0.00185184	-0.00102248	-0.00049823	0	-0.000325267	-0.000167593	-0.000205024	-9.09522e-05	-5.48512e-05	-0.00228846	-0.00715488	-0.000243883	-7.51851e-06	-0.000179638	-3.59163e-05	-0.00063637	0.969803	-0.00616052	-0.000521691	-2.96023e-05	-0.00715034	-0.000706863	-0.000241226	-0.000930742
综合技术服务业	-0.00732119	-0.0112498	-0.00878534	-0.0105259	-0.00500562	-0.00182573	-0.00150986	-0.00169471	-0.00109715	-0.00252593	-0.00115624	-0.00195076	-0.00219127	-0.0019884	-0.0034752	-0.00252138	-0.00160274	-0.00171064	-0.00177896	-0.00209809	-0.00158763	0	-0.00848719	-0.000960709	-0.00125977	-0.00506382	-0.000807764	-0.000117182	-0.000913783	-0.00344682	-0.000319299	-0.00107721	-0.00122848	-0.000230202	-0.00832514	0.894814	-0.00499144	-0.000577974	-0.002587	-0.00141425	-0.00050425	-0.00145887
水利、环境和公共设施管理业	-0.00172576	-0.00229811	-0.00152189	-0.00136173	-0.000994845	-0.000124659	-0.000157591	-0.000125078	-4.64034e-05	-4.3861e-05	-3.08196e-05	-0.00041773	-0.000134989	-9.6531e-05	-5.83868e-05	-1.92017e-05	-2.72665e-05	-4.17439e-05	-6.54575e-05	-0.000118363	-5.93079e-05	0	-0.000808039	-9.40656e-06	-0.00587125	-0.0053161	-0.00256221	-7.33224e-06	-0.000188992	-0.00144425	-0.000144343	-0.00135981	-0.00053984	-0.00223063	-0.00151392	-0.00361819	0.960524	-0.0116613	-0.00184892	-0.000823393	-0.000945352	-0.0113316
居民服务和其他服务业	-0.00191755	-0.00833043	-0.00600475	-0.00530234	-0.0058321	-0.00223288	-0.0040536	-0.00321853	-0.00208183	-0.00411452	-0.00435379	-0.00455789	-0.00439884	-0.00519664	-0.00446036	-0.0040694	-0.00317159	-0.00348515	-0.00226955	-0.00408736	-0.00214813	0	-0.0142377	-0.0131039	-0.0160411	-0.000953871	-0.00219955	-0.00303932	-0.00940249	-0.0131715	-0.0040907	-0.00166285	-0.000667165	-0.01104	-0.00654126	-0.0136448	-0.00750443	0.95968	-0.00671357	-0.00249311	-0.00512241	-0.00140594
教育	-0.000753603	-0.00485386	-0.00117225	-0.00272793	-0.00255981	-0.000562054	-0.000961596	-0.000777318	-0.000726748	-0.00142641	-0.000427345	-0.000979446	-0.0014265	-0.000552914	-0.00169731	-0.00132502	-0.00128893	-0.000752967	-0.000505219	-0.0013515	-0.000766467	0	-0.00129228	-0.00125477	-0.00340874	-0.00100892	-0.00232487	-0.00879201	-0.0014811	-0.00164095	-0.00310761	-0.00632585	-0.000626122	-0.00313543	-0.00453885	-0.00287791	-0.00482922	-0.000981299	0.996736	-0.00463127	-0.00282104	-0.00837098
卫生、社会保障和社会福利事业	-0.000642822	-0.0114439	-0.000384058	-0.0102772	-0.00102932	-0.0040563	-0.00128059	-0.00799151	-0.00109351	-0.00161674	-0.000633158	-0.00122101	-0.00133749	-0.00243845	-0.00133556	-0.00242395	-0.00288517	-0.000220827	-0.000895403	-0.000810393	-0.000297616	0	-0.00503995	-0.00207075	-0.000308324	-0.00102641	-0.0022916	-8.05866e-05	-0.000344822	-0.000124147	-0.000321252	-0.00509579	-5.15723e-05	-0.000319692	-0.0253464	-0.00630064	-0.00292769	-0.000819288	-0.00971574	0.99079	-0.00633814	-0.00516321
文化、体育和娱乐业	-0.000119356	-0.00130028	-0.00096651	-0.00316002	-0.0046754	-0.00116775	-0.00123159	-0.00206617	-0.00200185	-0.00183697	-0.000428955	-0.00173266	-0.00388577	-0.000686483	-0.00120577	-0.00186706	-0.00111412	-0.00157422	-0.00118699	-0.00329064	-0.00313002	0	-0.00173092	-0.00789987	-0.00382426	-0.00051025	-0.000435892	-0.0143692	-0.0105912	-0.000735811	-0.00100106	-0.00447083	-0.00083778	-0.0137353	-0.00674576	-0.00712738	-0.0142311	-0.001545	-0.00918137	-0.00532451	0.952895	-0.00597039
公共管理和社会组织	0	0	0	0	0	0	0	0	0	0	0	0	0	0	0	0	0	0	0	0	0	0	0	0	0	0	0	0	0	0	0	0	0	0	0	0	0	0	0	0	0	1
I-（I-M）A的逆矩阵	001	002	003	004	005	006	007	008	009	010	011	012	013	014	015	016	017	018	019	020	021	022	023	024	025	026	027	028	029	030	031	032	033	034	035	036	037	038	039	040	041	042
农业	1.22202	0.0330282	0.010844	0.0294533	0.0324542	0.516329	0.314232	0.17709	0.210686	0.0941203	0.014876	0.09159	0.0311159	0.0175847	0.0240039	0.0255203	0.0245423	0.0299462	0.0197374	0.0260594	0.198492	0	0.0203758	0.0357086	0.0195821	0.137852	0.0368983	0.0336633	0.0184502	0.0330642	0.294898	0.0231964	0.0112257	0.0379054	0.0374122	0.061823	0.0446331	0.071642	0.0405263	0.0547562	0.07847	0.056358
煤炭开采和洗选业	0.0183918	1.08017	0.0321422	0.0646929	0.0483081	0.0230545	0.0372019	0.02567	0.0433158	0.0412954	0.0739681	0.0666283	0.092273	0.0792383	0.0560827	0.0485827	0.0424643	0.0432221	0.0258231	0.0307703	0.0473418	0	0.255124	0.328125	0.0749973	0.0433395	0.0274819	0.0260527	0.0241325	0.0131931	0.0287108	0.0132383	0.011477	0.0233716	0.0345752	0.031045	0.0381159	0.0333634	0.036348	0.0432548	0.021768	0.0203055
石油和天然气开采业	0.0122221	0.0230796	1.0251	0.0513525	0.0450311	0.0128748	0.0184071	0.0149675	0.0227976	0.0214202	0.439847	0.0455646	0.0377821	0.0374492	0.0288418	0.0248579	0.0223793	0.0246829	0.0145661	0.0180302	0.0225532	0	0.0457766	0.095004	0.0190691	0.0263506	0.0712654	0.0191284	0.00945944	0.00956957	0.0138762	0.00839899	0.00467234	0.01388	0.0189318	0.0172348	0.0404073	0.0148475	0.0110311	0.0231231	0.0162401	0.0123095
金属矿采选业	0.00201171	0.0101328	0.00450144	1.05944	0.00668843	0.0027588	0.00370514	0.00337602	0.00713965	0.00599633	0.00489391	0.00935085	0.0105165	0.0947726	0.0509417	0.0311958	0.024124	0.0313345	0.00868497	0.0144987	0.0111293	0	0.00773017	0.00579745	0.00584874	0.0133004	0.00437057	0.00464862	0.00555148	0.00213333	0.00249488	0.00201684	0.00160469	0.00628609	0.0128574	0.0059731	0.00754045	0.00318474	0.00282786	0.00597149	0.0031271	0.00250831
非金属矿采选业	0.00276656	0.00422149	0.00166574	0.00419756	1.059	0.00362328	0.00445268	0.00361534	0.00459655	0.00491888	0.00218738	0.0213495	0.0587235	0.0117302	0.00844355	0.00642711	0.00592307	0.00752899	0.00648558	0.00681672	0.00735399	0	0.00288491	0.00253754	0.00311909	0.0298446	0.00216653	0.00382883	0.00226525	0.00126324	0.00261238	0.00149497	0.00180866	0.00282236	0.00339044	0.00503632	0.00455545	0.00355062	0.00300219	0.00902588	0.00301499	0.00202993
食品制造及烟草加工业	0.116615	0.0131871	0.00632429	0.0131106	0.0169012	1.23717	0.0403402	0.0800792	0.0311089	0.0224108	0.007784	0.0318987	0.0148026	0.00867776	0.0117372	0.0130019	0.0117965	0.0148914	0.00940073	0.0126713	0.0375015	0	0.010212	0.0161067	0.0103688	0.0230368	0.0165331	0.0138744	0.0107828	0.0234595	0.331879	0.0184291	0.00740882	0.0277389	0.0234715	0.0399119	0.0257896	0.0422325	0.0284309	0.0251725	0.101925	0.0420691
纺织业	0.00433675	0.00897697	0.00731053	0.0095325	0.011671	0.00737384	1.43203	0.413146	0.0368779	0.0421403	0.00644507	0.0142372	0.0166876	0.00764786	0.0116611	0.0147433	0.0130018	0.0099656	0.00940108	0.010833	0.121026	0	0.00853664	0.00981456	0.00947094	0.0118737	0.00727521	0.020709	0.00909489	0.00727151	0.00988599	0.00559805	0.00209982	0.0129652	0.0198454	0.0102707	0.0118242	0.124407	0.0112322	0.0168617	0.021945	0.0512457
服装皮革羽绒及其制品业	0.00210493	0.00789379	0.00594701	0.00944794	0.0110969	0.00359091	0.00786714	1.17191	0.0316229	0.015514	0.00519398	0.00909456	0.00856967	0.00597228	0.00670782	0.00681443	0.00976058	0.00667291	0.00442647	0.00657758	0.00877801	0	0.00738928	0.0100313	0.00820612	0.00667504	0.00614513	0.0259443	0.00427208	0.00820152	0.00816908	0.00631208	0.00175509	0.00884049	0.00430362	0.00686407	0.00725857	0.0105973	0.00389099	0.00827299	0.00849965	0.00771468
木材加工及家具制造业	0.00529964	0.0139897	0.00372783	0.00732689	0.00769919	0.0058432	0.00580304	0.00689442	1.31515	0.0297012	0.00413697	0.00788032	0.0134165	0.00533054	0.0200348	0.00905774	0.00866807	0.00990621	0.00642252	0.0077911	0.0251753	0	0.0074226	0.00785699	0.00723823	0.036734	0.00474074	0.0110492	0.00540067	0.00636635	0.00724338	0.00584954	0.00388127	0.00867825	0.010814	0.00974334	0.0128541	0.0373873	0.0236147	0.0140571	0.0184681	0.0254138
造纸印刷及文教用品制造业	0.0113803	0.0155437	0.00994255	0.0171676	0.0242218	0.0390045	0.0238731	0.038329	0.0368459	1.32342	0.0117851	0.0353985	0.052425	0.0140795	0.0234349	0.0230931	0.0218824	0.0466928	0.0298558	0.0310798	0.063771	0	0.0170669	0.0166046	0.0187047	0.0249265	0.0157697	0.14553	0.0458418	0.0355689	0.0231014	0.0333905	0.00962517	0.113337	0.0308529	0.0405522	0.0244861	0.0449474	0.0669179	0.0289821	0.157237	0.0567823
石油加工、炼焦及核燃料加工业	0.0258199	0.0509942	0.0394531	0.114985	0.0894934	0.0266556	0.0336229	0.0294033	0.0484073	0.0421346	1.10461	0.0674756	0.0791673	0.0824056	0.0601614	0.051423	0.0451098	0.0506739	0.0300189	0.0360034	0.0478337	0	0.0993414	0.139461	0.0401074	0.0578459	0.169475	0.0434248	0.0199861	0.021649	0.0286046	0.018841	0.0104502	0.0298621	0.0419537	0.0379832	0.0932675	0.0305084	0.0240493	0.0401242	0.0343047	0.026899
化学工业	0.132146	0.0876923	0.0441436	0.12265	0.209507	0.124242	0.262801	0.196707	0.219102	0.272074	0.0790245	1.54912	0.166538	0.0777516	0.101221	0.138164	0.170228	0.225987	0.138507	0.21547	0.195267	0	0.0724621	0.0681193	0.104003	0.127256	0.059244	0.0749481	0.0626595	0.0457684	0.0800267	0.0361139	0.0170658	0.0831802	0.0995126	0.0799504	0.0908951	0.143609	0.0618766	0.534646	0.1032	0.0586336
非金属矿物制品业	0.00931587	0.0241294	0.0104297	0.0210457	0.0278505	0.0163505	0.0120145	0.0126368	0.0198554	0.0148206	0.0113476	0.0198086	1.15409	0.0427061	0.033846	0.025671	0.026286	0.037978	0.0739122	0.0504943	0.034205	0	0.0160923	0.0148123	0.0139661	0.243944	0.0115136	0.0315619	0.0142394	0.00670262	0.0154295	0.0104775	0.0186397	0.018979	0.0219003	0.0343032	0.0349861	0.0161445	0.020294	0.0217882	0.0173877	0.0125844
金属冶炼及压延加工业	0.0214435	0.13983	0.0610067	0.101869	0.0815677	0.0313215	0.03895	0.0371452	0.0896487	0.0705737	0.0654504	0.0641762	0.11446	1.47919	0.572903	0.412852	0.326104	0.389518	0.107004	0.184275	0.14746	0	0.0947743	0.0771512	0.0699124	0.178476	0.0575497	0.0596952	0.0684381	0.0263735	0.029533	0.0250175	0.0207117	0.0774674	0.0857373	0.0727829	0.0788234	0.0372052	0.0346374	0.0584697	0.0376203	0.0303106
金属制品业	0.00905435	0.0371642	0.0152488	0.0368817	0.0260556	0.0172209	0.0134385	0.015844	0.0402883	0.031711	0.0149381	0.0234925	0.0458414	0.026916	1.13238	0.0612277	0.044549	0.0639373	0.0407382	0.0585745	0.0581837	0	0.0252081	0.0232371	0.0466351	0.0626033	0.0132182	0.015951	0.0242255	0.00891432	0.0133065	0.0099774	0.00748816	0.0416802	0.0405352	0.0285761	0.0224813	0.0132408	0.0132001	0.0191405	0.0141613	0.0152277
通用、专用设备制造业	0.0167858	0.0593479	0.0329239	0.0631716	0.074006	0.0184741	0.0359791	0.0251867	0.0318331	0.0341261	0.0361108	0.036487	0.0570757	0.0526337	0.0467001	1.16354	0.119932	0.0652593	0.0315333	0.048859	0.0299399	0	0.0688831	0.0480882	0.0505413	0.055794	0.0391981	0.0523809	0.0308194	0.0187631	0.0167775	0.0182447	0.010775	0.0391244	0.045647	0.0504169	0.0485051	0.0188658	0.0206484	0.0729349	0.0208324	0.015392
交通运输设备制造业	0.0129625	0.0290332	0.0182718	0.042077	0.0540177	0.0171766	0.017503	0.0179801	0.0258389	0.0286702	0.0205299	0.0223582	0.0256815	0.0293275	0.026964	0.0345959	1.3776	0.0267688	0.0188128	0.023051	0.0217503	0	0.0301783	0.0374494	0.0326457	0.025098	0.104127	0.0682918	0.0426552	0.0303041	0.0144721	0.020107	0.0126018	0.0552417	0.0266628	0.037334	0.117203	0.0255702	0.0184603	0.0174141	0.0324303	0.031079
电气、机械及器材制造业	0.00849485	0.0475363	0.0267596	0.0342367	0.0366174	0.0127608	0.0202215	0.0189457	0.0226817	0.0242669	0.0259579	0.0286046	0.0338347	0.0300394	0.0306669	0.0668734	0.0515682	1.12648	0.0918999	0.079377	0.0260963	0	0.0928596	0.0307099	0.0392533	0.0477385	0.0188807	0.0237189	0.107337	0.0194275	0.0201779	0.0173422	0.0130495	0.0748189	0.0829847	0.0289903	0.0267257	0.0162656	0.0188853	0.0239187	0.0215739	0.0157167
通信设备、计算机及其他电子设备制造业	0.00435708	0.01153	0.00822128	0.0104991	0.0146173	0.00902414	0.00984467	0.0155109	0.0116997	0.0175957	0.00883082	0.0131679	0.0138227	0.00871111	0.0122056	0.0243745	0.0184113	0.0339108	1.32648	0.131824	0.0133218	0	0.0129928	0.0106458	0.012716	0.015393	0.0102112	0.0154564	0.0843795	0.0144036	0.0103973	0.0196802	0.00835084	0.162259	0.0909815	0.0414365	0.0121104	0.0166628	0.0110199	0.0115643	0.0174002	0.0115864
仪器仪表及文化办公用机械制造业	-0.000226188	-0.000991042	-0.000968415	-0.000909611	-0.000817621	-0.000307372	-0.000476066	-0.000472921	-0.000579802	-0.000615543	-0.000729479	-0.000882822	-0.000838345	-0.000724171	-0.00070488	-0.000847079	-0.000872863	-0.000872709	-0.000604955	0.995297	-0.00060088	0	-0.0022225	-0.000814393	-0.00108814	-0.00135526	-0.00047612	-0.000481926	-0.00255601	-0.000269948	-0.000329034	-0.000737948	-0.000167512	-0.000492634	-0.00220694	-0.00141161	-0.000830051	-0.00130526	-0.000865317	-0.00103942	-0.000668036	-0.000448122
其他制造业	0.00292923	0.00852204	0.00301265	0.00851014	0.011515	0.00417857	0.00750072	0.00800832	0.00848891	0.0100649	0.00366479	0.00691399	0.00877537	0.00854559	0.00924231	0.0100362	0.00818739	0.0111034	0.00701726	0.00849291	1.06291	0	0.00487916	0.00778348	0.00909011	0.00932332	0.00357894	0.00586713	0.00525333	0.00264586	0.00655272	0.00283193	0.00128832	0.00873671	0.009995	0.00835929	0.0085919	0.0124838	0.00480975	0.00742866	0.00589321	0.00435638
废品废料	0.00094417	0.00447918	0.0020371	0.00350398	0.00313839	0.00192076	0.00180347	0.00194434	0.00386267	0.022932	0.00229269	0.00307911	0.00801751	0.0413289	0.0177228	0.0155293	0.0104642	0.0122399	0.00457107	0.0062694	0.00663224	1	0.00325044	0.002683	0.00254983	0.00643322	0.00209616	0.00427832	0.00288533	0.00142178	0.00141372	0.00135572	0.000845139	0.00430171	0.00323149	0.00302702	0.0029552	0.0019659	0.00220172	0.00259423	0.00372478	0.00189463
电力、热力的生产和供应业	0.0434095	0.180453	0.0922221	0.217352	0.150643	0.0539919	0.0973695	0.0676744	0.0994451	0.103142	0.105526	0.175632	0.186319	0.173078	0.153032	0.119016	0.100774	0.107969	0.069423	0.0798061	0.0941217	0	1.14861	0.136825	0.298209	0.104339	0.058525	0.0698995	0.0775711	0.0378707	0.073712	0.0401327	0.0255224	0.062236	0.0788902	0.0649349	0.0785042	0.0585189	0.0804533	0.110703	0.0571364	0.0514041
燃气生产和供应业	0.000466558	0.000939611	0.0015121	0.00262831	0.00176516	0.00104584	0.00108629	0.000954515	0.00114737	0.00118802	0.00173017	0.00169786	0.00277518	0.00237665	0.00160094	0.00165147	0.00186153	0.00221104	0.00134508	0.00155972	0.00257988	0	0.00189447	1.03962	0.00504553	0.00142687	0.0021351	0.0019732	0.00148885	0.000804565	0.00371333	0.000760871	0.000584067	0.00190787	0.00126618	0.00176201	0.00248245	0.002101	0.0015638	0.00161353	0.00220707	0.00122266
水的生产和供应业	0.00135337	0.00344629	0.00220007	0.00507365	0.00520819	0.00235327	0.00319376	0.00271427	0.0038391	0.00489728	0.00298888	0.00451536	0.00447727	0.00394421	0.00399719	0.0034418	0.00389954	0.00369052	0.00273868	0.0037406	0.00315908	0	0.00465316	0.00607113	1.0423	0.00346731	0.00304343	0.00511448	0.00472226	0.00200875	0.0058383	0.00254338	0.00107053	0.00346509	0.00434759	0.00531679	0.00461838	0.00402248	0.00634822	0.00516465	0.00444219	0.00278531
建筑业	0.003619	0.00679436	0.00315579	0.00511198	0.00558873	0.00369202	0.00405465	0.00442974	0.00442108	0.00444201	0.00354687	0.00451663	0.00532239	0.00426674	0.00442536	0.00448283	0.00486529	0.00441779	0.00325912	0.00391673	0.00735087	0	0.00564576	0.00526659	0.00543461	1.00541	0.0129379	0.05516	0.0133041	0.00653999	0.0189031	0.0185095	0.0221318	0.00911971	0.00771052	0.0409195	0.0366873	0.018412	0.0358467	0.0300638	0.0165037	0.0168646
交通运输及仓储业	0.0440352	0.0874718	0.0346616	0.0831398	0.141095	0.0634173	0.0628457	0.066737	0.103007	0.0892395	0.0766394	0.0831883	0.107307	0.0899506	0.0898133	0.0849392	0.0791787	0.0836429	0.0599257	0.0731604	0.0746037	0	0.0820934	0.0976116	0.0507562	0.0920731	1.1555	0.104817	0.0386962	0.0377789	0.0538083	0.0502432	0.0206869	0.0683418	0.0755028	0.0850009	0.0572312	0.0490525	0.0509937	0.0575612	0.0745647	0.0504744
邮政业	0.000795956	0.00136578	0.000569185	0.00104162	0.00120991	0.00104917	0.00146603	0.00190482	0.00147775	0.00152172	0.000644467	0.00148107	0.00122849	0.000776396	0.00111227	0.00146212	0.00123481	0.00144498	0.0011008	0.00129095	0.00139421	0	0.00102827	0.00114503	0.00109184	0.000903019	0.00117669	1.00413	0.0012614	0.00136896	0.000940032	0.00423109	0.000437133	0.00283886	0.00167531	0.00171095	0.00103334	0.00132289	0.00271834	0.00465619	0.00904911	0.00611559
信息传输、计算机服务和软件业	0.00779711	0.024319	0.0128588	0.0163433	0.0516081	0.0133778	0.0181124	0.0253356	0.025334	0.018129	0.0143322	0.0221638	0.0274983	0.0198586	0.0376467	0.0288591	0.0304097	0.0331222	0.0206523	0.025355	0.026282	0	0.020771	0.0269668	0.0378252	0.051041	0.0208209	0.0402384	1.03361	0.020692	0.0211192	0.0592355	0.0106938	0.0308178	0.0262909	0.0388599	0.0251946	0.0183418	0.0231032	0.0263998	0.0538249	0.0396772
批发和零售贸易业	0.0261027	0.0407785	0.0197891	0.0435836	0.0488812	0.0494249	0.0470757	0.0545405	0.062884	0.0679544	0.0651904	0.0511007	0.0563941	0.0520041	0.050641	0.0514698	0.0555526	0.0549858	0.0420501	0.0485538	0.0600317	0	0.0532892	0.0571744	0.0383924	0.0453872	0.0322959	0.0471658	0.0363186	1.01859	0.0465082	0.0173027	0.00914095	0.0460454	0.040894	0.043598	0.0374187	0.037927	0.0279562	0.0609966	0.048143	0.0270664
住宿和餐饮业	0.00820811	0.0232161	0.0104067	0.0211172	0.0299547	0.013477	0.0212576	0.0200934	0.0202875	0.0265622	0.0115997	0.0187361	0.0253645	0.0139841	0.0210879	0.0236667	0.018142	0.0254153	0.0147967	0.0199426	0.020412	0	0.0172894	0.0300197	0.0168855	0.0201009	0.0238258	0.0199083	0.0186034	0.0260867	1.02748	0.0472962	0.018257	0.0476456	0.041981	0.0995717	0.0280344	0.0226174	0.0348808	0.0251781	0.0365068	0.11596
金融保险业	0.0212887	0.0315758	0.0232831	0.0307027	0.0362855	0.0242362	0.0288559	0.0273402	0.031433	0.0332729	0.0248269	0.0312787	0.0459355	0.0276697	0.0269519	0.0314739	0.0279704	0.0293732	0.0289249	0.0232925	0.0298935	0	0.0465878	0.0267368	0.0359066	0.0295807	0.0639587	0.0350316	0.0195649	0.0346065	0.0355681	1.07851	0.0555777	0.0468179	0.0220673	0.0647212	0.0202043	0.0309163	0.0147996	0.0219212	0.0232943	0.0347554
房地产业	0.00226113	0.00429391	0.00232098	0.00370201	0.00515385	0.00393805	0.00501152	0.0078431	0.0077916	0.00707402	0.00320308	0.00545774	0.00532615	0.00344735	0.00537597	0.00505868	0.00509069	0.00606212	0.00604151	0.0121986	0.00608271	0	0.00452132	0.00454054	0.0039201	0.00417357	0.00579556	0.00964546	0.0115321	0.0126491	0.0086581	0.0398194	1.0086	0.0163195	0.00498755	0.00935564	0.00705528	0.0244342	0.00656506	0.00835787	0.0138376	0.0437836
租赁和商务服务业	0.0126186	0.0253648	0.018864	0.0214851	0.0315923	0.0361845	0.0266952	0.062985	0.0369529	0.0326528	0.0205166	0.0388072	0.03326	0.0178802	0.0279677	0.0302384	0.0454087	0.0424995	0.0456741	0.0313101	0.0317907	0	0.0206808	0.0226961	0.0202708	0.0417729	0.027958	0.0237532	0.0282872	0.0426053	0.0411432	0.0445941	0.0408972	1.06035	0.0364062	0.0554985	0.0326146	0.0210066	0.0202611	0.0277038	0.0388946	0.0291272
科学研究事业	0.000747752	0.00151786	0.00289763	0.00176698	0.0022023	0.000981799	0.000972771	0.00109521	0.00113266	0.00118823	0.00221292	0.0018473	0.00179447	0.00114338	0.00266413	0.0021136	0.00288859	0.00258128	0.00331542	0.00223366	0.00149896	0	0.00143003	0.00135389	0.00119759	0.00142587	0.000957511	0.00330895	0.00830868	0.000761264	0.000734708	0.00100637	0.000332627	0.00183832	1.03222	0.00803962	0.00154699	0.000667292	0.00797263	0.00183085	0.00122461	0.00173007
综合技术服务业	0.0118579	0.0176223	0.0123679	0.0178499	0.0107947	0.00885972	0.00817387	0.00709306	0.00711104	0.00821421	0.00901465	0.00857539	0.0088033	0.00891217	0.0102274	0.00831103	0.00718656	0.00738039	0.00580323	0.00653647	0.00770369	0	0.0165106	0.00939408	0.00717682	0.0115097	0.00441426	0.00384179	0.00400529	0.00566144	0.00579093	0.00312458	0.00255424	0.00391125	0.0132953	1.12133	0.00974061	0.00413974	0.00597573	0.00658409	0.00418322	0.00443229
水利、环境和公共设施管理业	0.00275419	0.00369084	0.00226407	0.0027851	0.00250141	0.00183637	0.00173384	0.00148929	0.00154067	0.0013468	0.00172131	0.00200599	0.00165092	0.00146785	0.00134857	0.00119444	0.0011834	0.00126436	0.000946596	0.00112963	0.001468	0	0.00261987	0.00206455	0.00765137	0.00689443	0.00387026	0.00127859	0.00103606	0.00226004	0.00160682	0.00221428	0.0010923	0.00343235	0.00269717	0.00568561	1.04229	0.0135661	0.00292986	0.00221078	0.00210606	0.0126535
居民服务和其他服务业	0.0058252	0.0167159	0.0104819	0.0145956	0.0149504	0.00823176	0.0125805	0.0117292	0.0103886	0.0129402	0.0131733	0.0147703	0.014659	0.0155441	0.0153516	0.0137255	0.0130583	0.013388	0.00906196	0.0116654	0.0105348	0	0.0240536	0.0241098	0.0264587	0.0100408	0.00800269	0.0093493	0.0150818	0.0170555	0.0102582	0.00562558	0.00289477	0.0181657	0.0134456	0.0223545	0.0144899	1.04738	0.0117471	0.0110902	0.0116435	0.00641774
教育	0.00186719	0.00695483	0.00224532	0.00496569	0.00496205	0.00231217	0.00316494	0.00302769	0.00301125	0.00382777	0.00247879	0.00344022	0.00419435	0.00290672	0.00411955	0.00362343	0.00383686	0.00308109	0.00226352	0.00321858	0.00296989	0	0.00423208	0.00455012	0.00557394	0.0034532	0.00425741	0.010723	0.00286763	0.00274935	0.0048618	0.00792894	0.00156396	0.00521009	0.00656309	0.00553922	0.00678385	0.00261507	1.0047	0.00679037	0.00478336	0.0101743
卫生、社会保障和社会福利事业	0.00248594	0.0151978	0.00223812	0.0145675	0.00452044	0.00692989	0.00441251	0.0122092	0.00454098	0.00497947	0.00340035	0.00507391	0.00560698	0.00759197	0.00613583	0.0066124	0.00752168	0.00414019	0.0033776	0.00366329	0.0035748	0	0.0104892	0.00827757	0.00416743	0.00448364	0.00481935	0.00289992	0.002485	0.00149044	0.00357764	0.00678384	0.00104011	0.00294619	0.0289021	0.0099228	0.00581184	0.00309959	0.0119836	1.0124	0.0090961	0.0071972
文化、体育和娱乐业	0.00148799	0.00399039	0.00248115	0.00605191	0.00830393	0.00338499	0.00407094	0.0057685	0.00540155	0.00509506	0.00262246	0.0052543	0.00782875	0.00353127	0.0044579	0.0050575	0.00466542	0.00508263	0.00422908	0.00626041	0.00629531	0	0.00451429	0.0112681	0.00690773	0.00465078	0.00262215	0.0177123	0.0133022	0.00256402	0.00349473	0.00726292	0.00231478	0.0175944	0.010004	0.01154	0.0179586	0.00393086	0.0115557	0.00875281	1.05236	0.00878642
公共管理和社会组织	0	0	0	0	0	0	0	0	0	0	0	0	0	0	0	0	0	0	0	0	0	0	0	0	0	0	0	0	0	0	0	0	0	0	0	0	0	0	0	0	0	1
		废气直接排放系数					废气完全排放系数
			2005	2004	2003			2005	2004	2003
		煤炭开采和洗+C401:C415选业	3436.73	4552.83	7383.41		煤炭开采和洗选业	31769.8	34116.4	49757.4
		石油和天然气开采业	1534.49	1731.08	2377.18		石油和天然气开采业	13743.3	15850.7	14524.5
		金属矿采选业	7589.12	10922.4	16649.3		金属矿采选业	11724.8	15553.2	26559.7
		非金属矿采选业	17209	16046.4	7907.95		非金属矿采选业	22323.4	21639.8	10185.7
		食品制造及烟草加工业	2126.96	2497.68	3649.72		食品制造及烟草加工业	5729.8	6384.98	8260.45
		纺织业	2433.87	2596.34	3211.6		纺织业	6568.92	6893.01	8446.13
		服装皮革羽绒及其制品业	790.07	622.38	534.1		服装皮革羽绒及其制品业	2754.66	2668.91	2915.67
		木材加工及家具制造业	3665.39	2610.78	2544.74		木材加工及家具制造业	6788.34	5584.33	6065.82
		造纸印刷及文教用品制造业	3966.03	4234.72	11681		造纸印刷及文教用品制造业	11231.9	12176.6	20874.5
		石油加工、炼焦及核燃料加工业	7679.83	11142.2	86.9516		石油加工、炼焦及核燃料加工业	25990.8	30887.2	24689.6
		化学工业	9907.15	11318.2	8161.46		化学工业	40897.8	45371.3	41229.6
		非金属矿物制品业	55609	63475.6	342.451		非金属矿物制品业	67691.9	77047.8	7741.75
		金属冶炼及压延加工业	21820.6	23439.8	64670.8		金属冶炼及压延加工业	51762.1	56120.8	130130
		金属制品业	1313.47	973.547	26343.6		金属制品业	8239.98	8575.21	37256.9
		通用、专用设备制造业	1223.43	1353.24	1108.52		通用、专用设备制造业	13397.5	14653	17431.3
		交通运输设备制造业	1246.74	1619.43	459.423		交通运输设备制造业	8123.96	9092.59	9392.87
		电气、机械及器材制造业	457.8	588.814	2279.65		电气、机械及器材制造业	10459.1	11596.2	17723.1
		通信设备、计算机及其他电子设备制造业	584.389	419.973	380.747		通信设备、计算机及其他电子设备制造业	3661.43	3912	4431.97
		仪器仪表及文化办公用机械制造业	1918.33	3839.21	4130.41		仪器仪表及文化办公用机械制造业	1671.15	3562.04	3751.83
		其他制造业	1441.66	1038.44	5125.91		其他制造业	3134.94	2837.13	7506.02
		废品废料	283.056	1572.33	15882.6		废品废料	2183.4	3644.11	19950
		电力、热力的生产和供应业	49784.1	54311.2	99261.9		电力、热力的生产和供应业	83277.8	91035.2	143127
		燃气生产和供应业	15215.1	10979.2	19354.1		燃气生产和供应业	16238.8	11886.7	20642.3
		水的生产和供应业	978.874	786.893	357.884		水的生产和供应业	1968.15	1841.55	1641.74

## Sheet: 2006-2007年
	X	IM	EX	X+IM-EX	m=im\(X+IM-EX)
农林牧渔业	4.8893e+08	2.32796e+07	6.65979e+06	5.0555e+08	0.0460481
煤炭开采和洗选业	9.64505e+07	1.92171e+06	2.33758e+06	9.60347e+07	0.0200106
石油和天然气开采业	9.53489e+07	5.76827e+07	1.73565e+06	1.51296e+08	0.381257
金属矿采选业	6.14935e+07	4.078e+07	822875	1.01451e+08	0.401969
非金属矿及其他矿采选业	3.85161e+07	3.00436e+06	1.5044e+06	4.00161e+07	0.0750789
食品制造及烟草加工业	4.17904e+08	1.58153e+07	1.91211e+07	4.14598e+08	0.038146
纺织业	2.51974e+08	8.18291e+06	8.21589e+07	1.77998e+08	0.045972
纺织服装鞋帽皮革羽绒及其制品业	1.80726e+08	6.08771e+06	5.67264e+07	1.30087e+08	0.0467972
木材加工及家具制造业	1.09939e+08	2.70483e+06	2.42447e+07	8.83995e+07	0.0305978
造纸印刷及文教体育用品制造业	1.4933e+08	8.28628e+06	2.26442e+07	1.34972e+08	0.0613925
石油加工、炼焦及核燃料加工业	2.10746e+08	1.45015e+07	7.67838e+06	2.17569e+08	0.0666524
化学工业	6.19981e+08	9.10517e+07	7.23792e+07	6.38653e+08	0.142568
非金属矿物制品业	2.28044e+08	3.77299e+06	1.48369e+07	2.1698e+08	0.0173887
金属冶炼及压延加工业	6.1096e+08	4.32051e+07	5.15549e+07	6.0261e+08	0.0716966
金属制品业	1.77055e+08	5.84691e+06	3.55852e+07	1.47316e+08	0.0396894
通用、专用设备制造业	3.94866e+08	7.04333e+07	5.73685e+07	4.07931e+08	0.17266
交通运输设备制造业	3.29784e+08	3.0032e+07	3.28216e+07	3.26995e+08	0.0918426
电气机械及器材制造业	2.7155e+08	3.4352e+07	6.82566e+07	2.37646e+08	0.144551
通信设备、计算机及其他电子设备制造业	4.11903e+08	1.62987e+08	2.13775e+08	3.61115e+08	0.451345
仪器仪表及文化办公用机械制造业	4.87966e+07	3.92982e+07	3.2374e+07	5.57208e+07	0.705269
工艺品及其他制造业	6.18342e+07	2.21883e+06	1.30972e+07	5.09559e+07	0.0435441
废品废料	4.36598e+07	1.40859e+07	317293	5.74283e+07	0.245277
电力、热力的生产和供应业	3.1486e+08	179857	651130	3.14389e+08	0.000572085
燃气生产和供应业	1.10829e+07	0	0	1.10829e+07	0
水的生产和供应业	1.17883e+07	0	0	1.17883e+07	0
建筑业	6.27217e+08	2.21263e+06	4.08875e+06	6.25341e+08	0.00353827
交通运输及仓储业	3.17001e+08	1.06318e+07	3.98298e+07	2.87803e+08	0.0369412
邮政业	7.30757e+06	407114	485691	7.229e+06	0.0563168
信息传输、计算机服务和软件业	1.00304e+08	3.98987e+06	4.46524e+06	9.98288e+07	0.0399671
批发和零售业	2.88325e+08	0	4.00756e+07	2.4825e+08	0
住宿和餐饮业	1.48154e+08	5.23346e+06	7.36523e+06	1.46023e+08	0.03584
金融业	1.9481e+08	1.29173e+06	862438	1.9524e+08	0.00661614
房地产业	1.47746e+08	0	0	1.47746e+08	0
租赁和商务服务业	1.17846e+08	2.41126e+07	3.20947e+07	1.09864e+08	0.219477
研究与试验发展业	1.37902e+07	6.22925e+06	260536	1.97589e+07	0.315263
综合技术服务业	4.39709e+07	0	0	4.39709e+07	0
水利、环境和公共设施管理业	2.15825e+07	0	0	2.15825e+07	0
居民服务和其他服务业	8.75438e+07	2.02422e+06	2.84876e+06	8.67192e+07	0.0233423
教育	1.30658e+08	474152	258456	1.30874e+08	0.00362296
卫生、社会保障和社会福利业	1.11226e+08	201371	421456	1.11006e+08	0.00181406
文化、体育和娱乐业	3.54091e+07	3.03504e+06	3.28172e+06	3.51624e+07	0.0863149
公共管理和社会组织	1.58176e+08	651359	419999	1.58407e+08	0.00411193
M	农业	煤炭开采和洗选业	石油和天然气开采业	金属矿采选业	非金属矿采选业	食品制造及烟草加工业	纺织业	服装皮革羽绒及其制品业	木材加工及家具制造业	造纸印刷及文教用品制造业	石油加工、炼焦及核燃料加工业	化学工业	非金属矿物制品业	金属冶炼及压延加工业	金属制品业	通用、专用设备制造业	交通运输设备制造业	电气、机械及器材制造业	通信设备、计算机及其他电子设备制造业	仪器仪表及文化办公用机械制造业	其他制造业	废品废料	电力、热力的生产和供应业	燃气生产和供应业	水的生产和供应业	建筑业	交通运输及仓储业	邮政业	信息传输、计算机服务和软件业	批发和零售贸易业	住宿和餐饮业	金融保险业	房地产业	租赁和商务服务业	科学研究事业	综合技术服务业	水利、环境和公共设施管理业	居民服务和其他服务业	教育	卫生、社会保障和社会福利事业	文化、体育和娱乐业	公共管理和社会组织
农业	0.0460481	0	0	0	0	0	0	0	0	0	0	0	0	0	0	0	0	0	0	0	0	0	0	0	0	0	0	0	0	0	0	0	0	0	0	0	0	0	0	0	0	0
煤炭开采和洗选业	0	0.0200106	0	0	0	0	0	0	0	0	0	0	0	0	0	0	0	0	0	0	0	0	0	0	0	0	0	0	0	0	0	0	0	0	0	0	0	0	0	0	0	0
石油和天然气开采业	0	0	0.381257	0	0	0	0	0	0	0	0	0	0	0	0	0	0	0	0	0	0	0	0	0	0	0	0	0	0	0	0	0	0	0	0	0	0	0	0	0	0	0
金属矿采选业	0	0	0	0.401969	0	0	0	0	0	0	0	0	0	0	0	0	0	0	0	0	0	0	0	0	0	0	0	0	0	0	0	0	0	0	0	0	0	0	0	0	0	0
非金属矿采选业	0	0	0	0	0.0750789	0	0	0	0	0	0	0	0	0	0	0	0	0	0	0	0	0	0	0	0	0	0	0	0	0	0	0	0	0	0	0	0	0	0	0	0	0
食品制造及烟草加工业	0	0	0	0	0	0.038146	0	0	0	0	0	0	0	0	0	0	0	0	0	0	0	0	0	0	0	0	0	0	0	0	0	0	0	0	0	0	0	0	0	0	0	0
纺织业	0	0	0	0	0	0	0.045972	0	0	0	0	0	0	0	0	0	0	0	0	0	0	0	0	0	0	0	0	0	0	0	0	0	0	0	0	0	0	0	0	0	0	0
服装皮革羽绒及其制品业	0	0	0	0	0	0	0	0.0467972	0	0	0	0	0	0	0	0	0	0	0	0	0	0	0	0	0	0	0	0	0	0	0	0	0	0	0	0	0	0	0	0	0	0
木材加工及家具制造业	0	0	0	0	0	0	0	0	0.0305978	0	0	0	0	0	0	0	0	0	0	0	0	0	0	0	0	0	0	0	0	0	0	0	0	0	0	0	0	0	0	0	0	0
造纸印刷及文教用品制造业	0	0	0	0	0	0	0	0	0	0.0613925	0	0	0	0	0	0	0	0	0	0	0	0	0	0	0	0	0	0	0	0	0	0	0	0	0	0	0	0	0	0	0	0
石油加工、炼焦及核燃料加工业	0	0	0	0	0	0	0	0	0	0	0.0666524	0	0	0	0	0	0	0	0	0	0	0	0	0	0	0	0	0	0	0	0	0	0	0	0	0	0	0	0	0	0	0
化学工业	0	0	0	0	0	0	0	0	0	0	0	0.142568	0	0	0	0	0	0	0	0	0	0	0	0	0	0	0	0	0	0	0	0	0	0	0	0	0	0	0	0	0	0
非金属矿物制品业	0	0	0	0	0	0	0	0	0	0	0	0	0.0173887	0	0	0	0	0	0	0	0	0	0	0	0	0	0	0	0	0	0	0	0	0	0	0	0	0	0	0	0	0
金属冶炼及压延加工业	0	0	0	0	0	0	0	0	0	0	0	0	0	0.0716966	0	0	0	0	0	0	0	0	0	0	0	0	0	0	0	0	0	0	0	0	0	0	0	0	0	0	0	0
金属制品业	0	0	0	0	0	0	0	0	0	0	0	0	0	0	0.0396894	0	0	0	0	0	0	0	0	0	0	0	0	0	0	0	0	0	0	0	0	0	0	0	0	0	0	0
通用、专用设备制造业	0	0	0	0	0	0	0	0	0	0	0	0	0	0	0	0.17266	0	0	0	0	0	0	0	0	0	0	0	0	0	0	0	0	0	0	0	0	0	0	0	0	0	0
交通运输设备制造业	0	0	0	0	0	0	0	0	0	0	0	0	0	0	0	0	0.0918426	0	0	0	0	0	0	0	0	0	0	0	0	0	0	0	0	0	0	0	0	0	0	0	0	0
电气、机械及器材制造业	0	0	0	0	0	0	0	0	0	0	0	0	0	0	0	0	0	0.144551	0	0	0	0	0	0	0	0	0	0	0	0	0	0	0	0	0	0	0	0	0	0	0	0
通信设备、计算机及其他电子设备制造业	0	0	0	0	0	0	0	0	0	0	0	0	0	0	0	0	0	0	0.451345	0	0	0	0	0	0	0	0	0	0	0	0	0	0	0	0	0	0	0	0	0	0	0
仪器仪表及文化办公用机械制造业	0	0	0	0	0	0	0	0	0	0	0	0	0	0	0	0	0	0	0	0.705269	0	0	0	0	0	0	0	0	0	0	0	0	0	0	0	0	0	0	0	0	0	0
其他制造业	0	0	0	0	0	0	0	0	0	0	0	0	0	0	0	0	0	0	0	0	0.0435441	0	0	0	0	0	0	0	0	0	0	0	0	0	0	0	0	0	0	0	0	0
废品废料	0	0	0	0	0	0	0	0	0	0	0	0	0	0	0	0	0	0	0	0	0	0.245277	0	0	0	0	0	0	0	0	0	0	0	0	0	0	0	0	0	0	0	0
电力、热力的生产和供应业	0	0	0	0	0	0	0	0	0	0	0	0	0	0	0	0	0	0	0	0	0	0	0.000572085	0	0	0	0	0	0	0	0	0	0	0	0	0	0	0	0	0	0	0
燃气生产和供应业	0	0	0	0	0	0	0	0	0	0	0	0	0	0	0	0	0	0	0	0	0	0	0	0	0	0	0	0	0	0	0	0	0	0	0	0	0	0	0	0	0	0
水的生产和供应业	0	0	0	0	0	0	0	0	0	0	0	0	0	0	0	0	0	0	0	0	0	0	0	0	0	0	0	0	0	0	0	0	0	0	0	0	0	0	0	0	0	0
建筑业	0	0	0	0	0	0	0	0	0	0	0	0	0	0	0	0	0	0	0	0	0	0	0	0	0	0.00353827	0	0	0	0	0	0	0	0	0	0	0	0	0	0	0	0
交通运输及仓储业	0	0	0	0	0	0	0	0	0	0	0	0	0	0	0	0	0	0	0	0	0	0	0	0	0	0	0.0369412	0	0	0	0	0	0	0	0	0	0	0	0	0	0	0
邮政业	0	0	0	0	0	0	0	0	0	0	0	0	0	0	0	0	0	0	0	0	0	0	0	0	0	0	0	0.0563168	0	0	0	0	0	0	0	0	0	0	0	0	0	0
信息传输、计算机服务和软件业	0	0	0	0	0	0	0	0	0	0	0	0	0	0	0	0	0	0	0	0	0	0	0	0	0	0	0	0	0.0399671	0	0	0	0	0	0	0	0	0	0	0	0	0
批发和零售贸易业	0	0	0	0	0	0	0	0	0	0	0	0	0	0	0	0	0	0	0	0	0	0	0	0	0	0	0	0	0	0	0	0	0	0	0	0	0	0	0	0	0	0
住宿和餐饮业	0	0	0	0	0	0	0	0	0	0	0	0	0	0	0	0	0	0	0	0	0	0	0	0	0	0	0	0	0	0	0.03584	0	0	0	0	0	0	0	0	0	0	0
金融保险业	0	0	0	0	0	0	0	0	0	0	0	0	0	0	0	0	0	0	0	0	0	0	0	0	0	0	0	0	0	0	0	0.00661614	0	0	0	0	0	0	0	0	0	0
房地产业	0	0	0	0	0	0	0	0	0	0	0	0	0	0	0	0	0	0	0	0	0	0	0	0	0	0	0	0	0	0	0	0	0	0	0	0	0	0	0	0	0	0
租赁和商务服务业	0	0	0	0	0	0	0	0	0	0	0	0	0	0	0	0	0	0	0	0	0	0	0	0	0	0	0	0	0	0	0	0	0	0.219477	0	0	0	0	0	0	0	0
科学研究事业	0	0	0	0	0	0	0	0	0	0	0	0	0	0	0	0	0	0	0	0	0	0	0	0	0	0	0	0	0	0	0	0	0	0	0.315263	0	0	0	0	0	0	0
综合技术服务业	0	0	0	0	0	0	0	0	0	0	0	0	0	0	0	0	0	0	0	0	0	0	0	0	0	0	0	0	0	0	0	0	0	0	0	0	0	0	0	0	0	0
水利、环境和公共设施管理业	0	0	0	0	0	0	0	0	0	0	0	0	0	0	0	0	0	0	0	0	0	0	0	0	0	0	0	0	0	0	0	0	0	0	0	0	0	0	0	0	0	0
居民服务和其他服务业	0	0	0	0	0	0	0	0	0	0	0	0	0	0	0	0	0	0	0	0	0	0	0	0	0	0	0	0	0	0	0	0	0	0	0	0	0	0.0233423	0	0	0	0
教育	0	0	0	0	0	0	0	0	0	0	0	0	0	0	0	0	0	0	0	0	0	0	0	0	0	0	0	0	0	0	0	0	0	0	0	0	0	0	0.00362296	0	0	0
卫生、社会保障和社会福利事业	0	0	0	0	0	0	0	0	0	0	0	0	0	0	0	0	0	0	0	0	0	0	0	0	0	0	0	0	0	0	0	0	0	0	0	0	0	0	0	0.00181406	0	0
文化、体育和娱乐业	0	0	0	0	0	0	0	0	0	0	0	0	0	0	0	0	0	0	0	0	0	0	0	0	0	0	0	0	0	0	0	0	0	0	0	0	0	0	0	0	0.0863149	0
公共管理和社会组织	0	0	0	0	0	0	0	0	0	0	0	0	0	0	0	0	0	0	0	0	0	0	0	0	0	0	0	0	0	0	0	0	0	0	0	0	0	0	0	0	0	0.00411193
I	农业	煤炭开采和洗选业	石油和天然气开采业	金属矿采选业	非金属矿采选业	食品制造及烟草加工业	纺织业	服装皮革羽绒及其制品业	木材加工及家具制造业	造纸印刷及文教用品制造业	石油加工、炼焦及核燃料加工业	化学工业	非金属矿物制品业	金属冶炼及压延加工业	金属制品业	通用、专用设备制造业	交通运输设备制造业	电气、机械及器材制造业	通信设备、计算机及其他电子设备制造业	仪器仪表及文化办公用机械制造业	其他制造业	废品废料	电力、热力的生产和供应业	燃气生产和供应业	水的生产和供应业	建筑业	交通运输及仓储业	邮政业	信息传输、计算机服务和软件业	批发和零售贸易业	住宿和餐饮业	金融保险业	房地产业	租赁和商务服务业	科学研究事业	综合技术服务业	水利、环境和公共设施管理业	居民服务和其他服务业	教育	卫生、社会保障和社会福利事业	文化、体育和娱乐业	公共管理和社会组织
农业	1
煤炭开采和洗选业		1
石油和天然气开采业			1
金属矿采选业				1
非金属矿采选业					1
食品制造及烟草加工业						1
纺织业							1
服装皮革羽绒及其制品业								1
木材加工及家具制造业									1
造纸印刷及文教用品制造业										1
石油加工、炼焦及核燃料加工业											1
化学工业												1
非金属矿物制品业													1
金属冶炼及压延加工业														1
金属制品业															1
通用、专用设备制造业																1
交通运输设备制造业																	1
电气、机械及器材制造业																		1
通信设备、计算机及其他电子设备制造业																			1
仪器仪表及文化办公用机械制造业																				1
其他制造业																					1
废品废料																						1
电力、热力的生产和供应业																							1
燃气生产和供应业																								1
水的生产和供应业																									1
建筑业																										1
交通运输及仓储业																											1
邮政业																												1
信息传输、计算机服务和软件业																													1
批发和零售贸易业																														1
住宿和餐饮业																															1
金融保险业																																1
房地产业																																	1
租赁和商务服务业																																		1
科学研究事业																																			1
综合技术服务业																																				1
水利、环境和公共设施管理业																																					1
居民服务和其他服务业																																						1
教育																																							1
卫生、社会保障和社会福利事业																																								1
文化、体育和娱乐业																																									1
公共管理和社会组织																																										1
I-M	农业	煤炭开采和洗选业	石油和天然气开采业	金属矿采选业	非金属矿采选业	食品制造及烟草加工业	纺织业	服装皮革羽绒及其制品业	木材加工及家具制造业	造纸印刷及文教用品制造业	石油加工、炼焦及核燃料加工业	化学工业	非金属矿物制品业	金属冶炼及压延加工业	金属制品业	通用、专用设备制造业	交通运输设备制造业	电气、机械及器材制造业	通信设备、计算机及其他电子设备制造业	仪器仪表及文化办公用机械制造业	其他制造业	废品废料	电力、热力的生产和供应业	燃气生产和供应业	水的生产和供应业	建筑业	交通运输及仓储业	邮政业	信息传输、计算机服务和软件业	批发和零售贸易业	住宿和餐饮业	金融保险业	房地产业	租赁和商务服务业	科学研究事业	综合技术服务业	水利、环境和公共设施管理业	居民服务和其他服务业	教育	卫生、社会保障和社会福利事业	文化、体育和娱乐业	公共管理和社会组织
农业	0.953952	0	0	0	0	0	0	0	0	0	0	0	0	0	0	0	0	0	0	0	0	0	0	0	0	0	0	0	0	0	0	0	0	0	0	0	0	0	0	0	0	0
煤炭开采和洗选业	0	0.979989	0	0	0	0	0	0	0	0	0	0	0	0	0	0	0	0	0	0	0	0	0	0	0	0	0	0	0	0	0	0	0	0	0	0	0	0	0	0	0	0
石油和天然气开采业	0	0	0.618743	0	0	0	0	0	0	0	0	0	0	0	0	0	0	0	0	0	0	0	0	0	0	0	0	0	0	0	0	0	0	0	0	0	0	0	0	0	0	0
金属矿采选业	0	0	0	0.598031	0	0	0	0	0	0	0	0	0	0	0	0	0	0	0	0	0	0	0	0	0	0	0	0	0	0	0	0	0	0	0	0	0	0	0	0	0	0
非金属矿采选业	0	0	0	0	0.924921	0	0	0	0	0	0	0	0	0	0	0	0	0	0	0	0	0	0	0	0	0	0	0	0	0	0	0	0	0	0	0	0	0	0	0	0	0
食品制造及烟草加工业	0	0	0	0	0	0.961854	0	0	0	0	0	0	0	0	0	0	0	0	0	0	0	0	0	0	0	0	0	0	0	0	0	0	0	0	0	0	0	0	0	0	0	0
纺织业	0	0	0	0	0	0	0.954028	0	0	0	0	0	0	0	0	0	0	0	0	0	0	0	0	0	0	0	0	0	0	0	0	0	0	0	0	0	0	0	0	0	0	0
服装皮革羽绒及其制品业	0	0	0	0	0	0	0	0.953203	0	0	0	0	0	0	0	0	0	0	0	0	0	0	0	0	0	0	0	0	0	0	0	0	0	0	0	0	0	0	0	0	0	0
木材加工及家具制造业	0	0	0	0	0	0	0	0	0.969402	0	0	0	0	0	0	0	0	0	0	0	0	0	0	0	0	0	0	0	0	0	0	0	0	0	0	0	0	0	0	0	0	0
造纸印刷及文教用品制造业	0	0	0	0	0	0	0	0	0	0.938607	0	0	0	0	0	0	0	0	0	0	0	0	0	0	0	0	0	0	0	0	0	0	0	0	0	0	0	0	0	0	0	0
石油加工、炼焦及核燃料加工业	0	0	0	0	0	0	0	0	0	0	0.933348	0	0	0	0	0	0	0	0	0	0	0	0	0	0	0	0	0	0	0	0	0	0	0	0	0	0	0	0	0	0	0
化学工业	0	0	0	0	0	0	0	0	0	0	0	0.857432	0	0	0	0	0	0	0	0	0	0	0	0	0	0	0	0	0	0	0	0	0	0	0	0	0	0	0	0	0	0
非金属矿物制品业	0	0	0	0	0	0	0	0	0	0	0	0	0.982611	0	0	0	0	0	0	0	0	0	0	0	0	0	0	0	0	0	0	0	0	0	0	0	0	0	0	0	0	0
金属冶炼及压延加工业	0	0	0	0	0	0	0	0	0	0	0	0	0	0.928303	0	0	0	0	0	0	0	0	0	0	0	0	0	0	0	0	0	0	0	0	0	0	0	0	0	0	0	0
金属制品业	0	0	0	0	0	0	0	0	0	0	0	0	0	0	0.960311	0	0	0	0	0	0	0	0	0	0	0	0	0	0	0	0	0	0	0	0	0	0	0	0	0	0	0
通用、专用设备制造业	0	0	0	0	0	0	0	0	0	0	0	0	0	0	0	0.82734	0	0	0	0	0	0	0	0	0	0	0	0	0	0	0	0	0	0	0	0	0	0	0	0	0	0
交通运输设备制造业	0	0	0	0	0	0	0	0	0	0	0	0	0	0	0	0	0.908157	0	0	0	0	0	0	0	0	0	0	0	0	0	0	0	0	0	0	0	0	0	0	0	0	0
电气、机械及器材制造业	0	0	0	0	0	0	0	0	0	0	0	0	0	0	0	0	0	0.855449	0	0	0	0	0	0	0	0	0	0	0	0	0	0	0	0	0	0	0	0	0	0	0	0
通信设备、计算机及其他电子设备制造业	0	0	0	0	0	0	0	0	0	0	0	0	0	0	0	0	0	0	0.548655	0	0	0	0	0	0	0	0	0	0	0	0	0	0	0	0	0	0	0	0	0	0	0
仪器仪表及文化办公用机械制造业	0	0	0	0	0	0	0	0	0	0	0	0	0	0	0	0	0	0	0	0.294731	0	0	0	0	0	0	0	0	0	0	0	0	0	0	0	0	0	0	0	0	0	0
其他制造业	0	0	0	0	0	0	0	0	0	0	0	0	0	0	0	0	0	0	0	0	0.956456	0	0	0	0	0	0	0	0	0	0	0	0	0	0	0	0	0	0	0	0	0
废品废料	0	0	0	0	0	0	0	0	0	0	0	0	0	0	0	0	0	0	0	0	0	0.754723	0	0	0	0	0	0	0	0	0	0	0	0	0	0	0	0	0	0	0	0
电力、热力的生产和供应业	0	0	0	0	0	0	0	0	0	0	0	0	0	0	0	0	0	0	0	0	0	0	0.999428	0	0	0	0	0	0	0	0	0	0	0	0	0	0	0	0	0	0	0
燃气生产和供应业	0	0	0	0	0	0	0	0	0	0	0	0	0	0	0	0	0	0	0	0	0	0	0	1	0	0	0	0	0	0	0	0	0	0	0	0	0	0	0	0	0	0
水的生产和供应业	0	0	0	0	0	0	0	0	0	0	0	0	0	0	0	0	0	0	0	0	0	0	0	0	1	0	0	0	0	0	0	0	0	0	0	0	0	0	0	0	0	0
建筑业	0	0	0	0	0	0	0	0	0	0	0	0	0	0	0	0	0	0	0	0	0	0	0	0	0	0.996462	0	0	0	0	0	0	0	0	0	0	0	0	0	0	0	0
交通运输及仓储业	0	0	0	0	0	0	0	0	0	0	0	0	0	0	0	0	0	0	0	0	0	0	0	0	0	0	0.963059	0	0	0	0	0	0	0	0	0	0	0	0	0	0	0
邮政业	0	0	0	0	0	0	0	0	0	0	0	0	0	0	0	0	0	0	0	0	0	0	0	0	0	0	0	0.943683	0	0	0	0	0	0	0	0	0	0	0	0	0	0
信息传输、计算机服务和软件业	0	0	0	0	0	0	0	0	0	0	0	0	0	0	0	0	0	0	0	0	0	0	0	0	0	0	0	0	0.960033	0	0	0	0	0	0	0	0	0	0	0	0	0
批发和零售贸易业	0	0	0	0	0	0	0	0	0	0	0	0	0	0	0	0	0	0	0	0	0	0	0	0	0	0	0	0	0	1	0	0	0	0	0	0	0	0	0	0	0	0
住宿和餐饮业	0	0	0	0	0	0	0	0	0	0	0	0	0	0	0	0	0	0	0	0	0	0	0	0	0	0	0	0	0	0	0.96416	0	0	0	0	0	0	0	0	0	0	0
金融保险业	0	0	0	0	0	0	0	0	0	0	0	0	0	0	0	0	0	0	0	0	0	0	0	0	0	0	0	0	0	0	0	0.993384	0	0	0	0	0	0	0	0	0	0
房地产业	0	0	0	0	0	0	0	0	0	0	0	0	0	0	0	0	0	0	0	0	0	0	0	0	0	0	0	0	0	0	0	0	1	0	0	0	0	0	0	0	0	0
租赁和商务服务业	0	0	0	0	0	0	0	0	0	0	0	0	0	0	0	0	0	0	0	0	0	0	0	0	0	0	0	0	0	0	0	0	0	0.780523	0	0	0	0	0	0	0	0
科学研究事业	0	0	0	0	0	0	0	0	0	0	0	0	0	0	0	0	0	0	0	0	0	0	0	0	0	0	0	0	0	0	0	0	0	0	0.684737	0	0	0	0	0	0	0
综合技术服务业	0	0	0	0	0	0	0	0	0	0	0	0	0	0	0	0	0	0	0	0	0	0	0	0	0	0	0	0	0	0	0	0	0	0	0	1	0	0	0	0	0	0
水利、环境和公共设施管理业	0	0	0	0	0	0	0	0	0	0	0	0	0	0	0	0	0	0	0	0	0	0	0	0	0	0	0	0	0	0	0	0	0	0	0	0	1	0	0	0	0	0
居民服务和其他服务业	0	0	0	0	0	0	0	0	0	0	0	0	0	0	0	0	0	0	0	0	0	0	0	0	0	0	0	0	0	0	0	0	0	0	0	0	0	0.976658	0	0	0	0
教育	0	0	0	0	0	0	0	0	0	0	0	0	0	0	0	0	0	0	0	0	0	0	0	0	0	0	0	0	0	0	0	0	0	0	0	0	0	0	0.996377	0	0	0
卫生、社会保障和社会福利事业	0	0	0	0	0	0	0	0	0	0	0	0	0	0	0	0	0	0	0	0	0	0	0	0	0	0	0	0	0	0	0	0	0	0	0	0	0	0	0	0.998186	0	0
文化、体育和娱乐业	0	0	0	0	0	0	0	0	0	0	0	0	0	0	0	0	0	0	0	0	0	0	0	0	0	0	0	0	0	0	0	0	0	0	0	0	0	0	0	0	0.913685	0
公共管理和社会组织	0	0	0	0	0	0	0	0	0	0	0	0	0	0	0	0	0	0	0	0	0	0	0	0	0	0	0	0	0	0	0	0	0	0	0	0	0	0	0	0	0	0.995888
A	农业	煤炭开采和洗选业	石油和天然气开采业	金属矿采选业	非金属矿采选业	食品制造及烟草加工业	纺织业	服装皮革羽绒及其制品业	木材加工及家具制造业	造纸印刷及文教用品制造业	石油加工、炼焦及核燃料加工业	化学工业	非金属矿物制品业	金属冶炼及压延加工业	金属制品业	通用、专用设备制造业	交通运输设备制造业	电气、机械及器材制造业	通信设备、计算机及其他电子设备制造业	仪器仪表及文化办公用机械制造业	其他制造业	废品废料	电力、热力的生产和供应业	燃气生产和供应业	水的生产和供应业	建筑业	交通运输及仓储业	邮政业	信息传输、计算机服务和软件业	批发和零售贸易业	住宿和餐饮业	金融保险业	房地产业	租赁和商务服务业	科学研究事业	综合技术服务业	水利、环境和公共设施管理业	居民服务和其他服务业	教育	卫生、社会保障和社会福利事业	文化、体育和娱乐业	公共管理和社会组织
农林牧渔业	0.140657	0.00726755	1.6971e-05	0.00111401	0.000264569	0.381574	0.143574	0.0437978	0.120098	0.0372057	2.33681e-05	0.0268957	0.000380901	6.82433e-05	0.000175725	8.65154e-05	4.24772e-05	1.24386e-05	0	2.51629e-05	0.10629	0.000236521	1.39364e-05	0.000119545	0	0.00413413	0.0119792	0	0	0.000265129	0.119944	0	4.55219e-05	0.00170811	0.0312836	0.00295481	0.0475304	0.0100692	0.00281978	0.00535281	0.00609668	0
煤炭开采和洗选业	0.000548569	0.100557	0.00235884	0.00416722	0.00229183	0.00219571	0.00407066	0.00235658	0.00506147	0.00525328	0.0531255	0.0128565	0.0499193	0.019267	0.0028105	0.00333779	0.000843502	0.000542826	0.000127624	0.00163833	0.00561818	0.00105419	0.104874	0.0630491	0.00104905	0.000907923	0.00211496	0.0012937	0	0.000291425	0.000635642	0	0.000106137	0.000925976	0.00111954	0.00089094	0.00299048	0.00326297	0.00244924	0.0041138	0.000672348	0.00229487
石油和天然气开采业	2.7563e-05	0.000937816	0.0134501	0.0113228	0.0122178	0.0010646	0.000982026	0.000907614	0.0003338	0.000489602	0.564252	0.0230814	0.00653581	0.00289546	0.00147387	0.000930952	0.000741878	0.000534546	0.000330967	9.16033e-05	0.000647508	5.30699e-05	0.0114147	0.500088	0.00189903	0	0.00239224	0	0	0	0.00252659	0	0	9.65215e-05	0.000105031	8.86207e-05	0.00121064	0.000302045	0	0.000156289	0.000517829	0.00020939
金属矿采选业	0	0	0	0.103149	0	0	0	0	0	0	0	0.00349133	0.00187186	0.143477	0.00839643	0.00246881	0.000314679	0.000902633	1.81752e-05	0.000868689	0.000172765	0.00153997	2.60715e-05	0	0	0	0	0	0	0	0	0	0	0	0.00790658	0.000556237	0.000872876	0	0	0	0	0
非金属矿及其他矿采选业	0.000100557	0.000406233	0.000514088	0.00103908	0.0669739	0.000326945	0	0	0	0	0.000116371	0.0164803	0.0684485	0.00263231	0.00315035	0.000577094	0.000178236	0.000326839	5.46637e-06	7.98626e-05	0.00245379	9.11596e-05	0.000235848	3.07353e-05	9.83196e-05	0.0133074	0.000244317	0	0	0	0	0	0	0	0.000124159	2.54938e-05	0.000433962	4.99545e-05	0.000550306	0.000646011	0.000612467	0.000404312
食品制造及烟草加工业	0.096175	0.00202843	0.00196923	0.00244346	0.00290485	0.190394	0.00707769	0.0499109	0.004816	0.00371654	0.00584019	0.0147751	0.00337169	0.00320234	0.00300239	0.00307147	0.00293469	0.00343903	0.0032119	0.00308981	0.0125744	0.000980366	0.00298694	0.00326477	0.00279824	0.00390425	0.00765419	0.00206469	0.00208353	0.00672963	0.29703	0.00208319	0.00197905	0.0104016	0.0149574	0.0022668	0.00787824	0.0237995	0.0123875	0.0104757	0.0705881	0.00398675
纺织业	0.000141364	0.000313371	0.000829816	0.000613357	0.000590963	0.000515126	0.38331	0.327634	0.0104108	0.0184215	6.26661e-05	0.00720161	0.0021681	9.93058e-05	0.00145272	0.0012133	0.00167753	0.00177207	0.000229946	0.00125636	0.0889124	0.000114826	4.81927e-05	9.78981e-05	0.000307954	0.000706592	0.00116663	0.00119259	9.60804e-05	0.0015353	0.0054277	0.000115718	0.000741355	0.0114	0.0174412	0.00059668	0.00328661	0.0158008	0.00278586	0.00755546	0.00385808	0.00444396
纺织服装鞋帽皮革羽绒及其制品业	0.000414133	0.00403007	0.00386046	0.00438214	0.0043902	0.00127799	0.0167123	0.155544	0.0194417	0.00749274	0.000531338	0.00229714	0.00257383	0.00217103	0.00281719	0.00202613	0.00983411	0.00197408	0.00162025	0.00278055	0.0146421	0.000179609	0.00324262	0.00983759	0.00531436	0.00356863	0.00638046	0.00592829	0.00171122	0.0106764	0.00348786	0.00220404	0.00314067	0.0115209	0.00695333	0.00158153	0.0104955	0.0077489	0.00186593	0.0103631	0.0243104	0.0152023
木材加工及家具制造业	0.00100693	0.00851798	0.00410584	0.00324726	0.00188307	0.00106165	0.000818999	0.00172879	0.289797	0.0211874	0.000388549	0.00149869	0.00639674	0.000650657	0.0149691	0.0030305	0.00911977	0.00231767	0.0014069	0.00253722	0.0294553	0.000131731	0.000597949	0.00101682	0.00157118	0.0174756	0.00106426	0.00404824	0.000832828	0.00411372	0.00187179	0.000803808	0.000832352	0.00230301	0.00302818	0.00118305	0.00945352	0.0124817	0.0200545	0.0103969	0.0152654	0.0229603
造纸印刷及文教体育用品制造业	0.000876106	0.00134884	0.00232421	0.00207515	0.00228078	0.0210545	0.00929429	0.013877	0.0150479	0.28546	0.000694272	0.0131576	0.0229129	0.000945797	0.00906325	0.00413763	0.00333855	0.0103727	0.00824586	0.0110705	0.0206412	0.000215116	0.00186884	0.00221335	0.00282214	0.00165213	0.00281062	0.0237524	0.0218699	0.0176309	0.00448532	0.0257232	0.00407717	0.0854444	0.0100565	0.012606	0.00489219	0.0180685	0.0466351	0.0175644	0.0909682	0.0441413
石油加工、炼焦及核燃料加工业	0.00806385	0.0140567	0.0377117	0.0612825	0.0404643	0.00311036	0.0034994	0.0059096	0.00543634	0.00520389	0.0576199	0.063492	0.0304221	0.0460385	0.00967575	0.0100183	0.00434163	0.00463214	0.00254383	0.00309223	0.00721536	0.00180253	0.040488	0.0216291	0.00857812	0.0202005	0.186364	0.0338202	0.00159975	0.00443029	0.00612266	0.00625609	0.00905913	0.0291756	0.00818001	0.0189986	0.0292342	0.0199497	0.0130213	0.00517141	0.00830773	0.0225522
化学工业	0.0762717	0.0177663	0.0261756	0.0468302	0.106086	0.0294399	0.120342	0.0576976	0.0883892	0.138622	0.0186752	0.416432	0.0761498	0.0130208	0.0394455	0.0340551	0.0535331	0.0847145	0.062621	0.101289	0.09479	0.0222079	0.00296997	0.0055334	0.0529693	0.0391382	0.0132028	0.00274916	0.00388525	0.0113682	0.00875995	0.00282618	0.0114858	0.0324075	0.0958756	0.0200802	0.0527402	0.0904428	0.0145604	0.358576	0.0398404	0.011221
非金属矿物制品业	0.00141713	0.0102857	0.0085701	0.00837302	0.0385562	0.00676645	0.002317	0.00126317	0.00905216	0.00275617	0.00408907	0.00688953	0.16593	0.0136149	0.0103358	0.0054666	0.00651497	0.0160903	0.0159669	0.0329636	0.0199836	0.002099	0.0019604	0.00190727	0.00296522	0.212607	0.00163081	0.00267996	0.000206422	0.00034104	0.0016955	0.000149531	0.000194268	0.000446274	0.00667501	0.00168396	0.0100749	0.0010788	0.00766154	0.00737394	0.00784969	0.00522462
金属冶炼及压延加工业	0.00024113	0.0489923	0.051398	0.0145567	0.00740457	0.00110016	0.000676508	0.0013583	0.0242601	0.0127061	0.000812376	0.00938093	0.0242976	0.336673	0.355959	0.21238	0.114722	0.2813	0.0285995	0.0340074	0.103536	0.00960485	0.000913657	0.00207831	0.00119939	0.156502	0.00368138	0	8.90699e-06	0.000630353	6.05785e-05	0	0.000627341	0.00059578	0.00450038	0.00657593	0.00541105	0.00300241	0.00120469	6.55206e-05	0.000639144	0
金属制品业	0.00274286	0.0228905	0.00827575	0.0233594	0.00919781	0.00469307	0.00184954	0.00427999	0.0250195	0.015196	0.00405364	0.00828034	0.0280025	0.0103582	0.125288	0.0422587	0.0163701	0.0457948	0.025586	0.0390144	0.05005	0.00110001	0.00456998	0.00824778	0.0286823	0.03623	0.00350037	0.000631688	0.00156796	0.000527913	0.00156218	0.000660035	0.0075694	0.0229647	0.0226482	0.0188142	0.00509181	0.00558362	0.00351152	0.00288836	0.00464169	0.00132923
通用、专用设备制造业	0.00637942	0.0600138	0.0599809	0.0707056	0.0575296	0.00342271	0.0122825	0.00659214	0.0148865	0.0134599	0.0163956	0.0152247	0.0288177	0.0316817	0.0473373	0.214956	0.092922	0.046208	0.0111543	0.0272535	0.00410048	0.000559924	0.00982668	0.00708733	0.0114684	0.0292263	0.0205183	0.00855523	0.00737041	0.0028779	0.00159613	0.00281833	0.00246368	0.00597596	0.0134771	0.00762612	0.016039	0.00264043	0.00330602	0.0500511	0.00402167	0.00264784
交通运输设备制造业	0.0036947	0.00903026	0.00757932	0.0117317	0.0141396	0.00132829	0.00209091	0.00158788	0.00481482	0.00821946	0.0029321	0.003281	0.00562124	0.00605735	0.00901868	0.0151685	0.330057	0.00266505	0.00337383	0.00571546	0.0133968	0.000246997	0.0111485	0.0195952	0.0136422	0.00465972	0.0664931	0.0861084	0.00670339	0.0165647	0.0043254	0.00305503	0.00388053	0.0363647	0.00815307	0.0137776	0.0293209	0.0501967	0.0112479	0.0015879	0.00650011	0.0208406
电气机械及器材制造业	0.000313816	0.0192704	0.0105746	0.0153513	0.0110738	0.00155513	0.0024432	0.00196844	0.00350324	0.00716062	0.00151191	0.00275525	0.00424605	0.00352531	0.00844495	0.0533575	0.0360314	0.143135	0.0310317	0.0587685	0.00692999	0.00153807	0.0524776	0.00212945	0.00379271	0.0416614	0.00254867	0.00152239	0.0652887	0.00949368	0.00857876	0.00153166	0.00808351	0.0693636	0.0415519	0.0409822	0.0216814	0.0197126	0.00511297	0.00465723	0.00779778	0.00270938
通信设备、计算机及其他电子设备制造业	0.000138891	0.00229391	0.00170895	0.00196433	0.00158431	0.000485862	0.00104644	0.0014581	0.000509543	0.0102559	0.000204112	0.000717294	0.000741543	0.000302614	0.00130659	0.0234798	0.0113558	0.0613443	0.523909	0.256419	0.0028065	7.9528e-05	0.000719636	0.000551218	0.00106625	0.0028893	0.00277307	0.0081557	0.0631072	0.00606393	0.00069831	0.000792003	0.00274029	0.0777862	0.0471971	0.0460065	0.0174433	0.0329903	0.00685687	0.00143797	0.00936264	0.0127214
仪器仪表及文化办公用机械制造业	0.000334541	0.00689567	0.0140566	0.00418872	0.00274359	0.000747524	0.000761144	0.000509279	0.000784649	0.00232348	0.00191402	0.00409999	0.00217424	0.00256006	0.00157627	0.00526698	0.0100709	0.00523527	0.00499834	0.102758	0.00226827	8.67729e-05	0.0187842	0.00581438	0.00619777	0.00331794	0.00126742	0.00107188	0.0155072	0.000465636	5.29587e-05	0.00398997	0.00265497	0.0048352	0.0443761	0.0407517	0.00985129	0.0155417	0.0239273	0.00351369	0.00560561	0.00282516
工艺品及其他制造业	0.00106524	0.00403749	0.00142141	0.00448282	0.00608206	0.00152506	0.00283563	0.00360635	0.00360263	0.00445111	0.000547574	0.00247172	0.00407398	0.0026185	0.00340873	0.00688663	0.00279989	0.00484423	0.00292258	0.0102626	0.0567215	8.4634e-05	0.000625051	0.000619781	0.00105149	0.00304112	0.000934076	0.00196405	0.000860785	0.000962043	0.000814867	0.000738718	0.000850324	0.0052772	0.00387973	0.00198085	0.00367491	0.0083892	0.00266777	0.00167008	0.00244968	0.00243311
废品废料	5.66809e-05	0.000102213	1.6522e-05	0.000722997	0.0085123	0.000775836	0.00117384	0.000442871	0.00280554	0.052175	0.000244748	0.00398963	0.0146911	0.0421025	0.00838468	0.0118176	0.000625881	0.00862491	0.000909275	8.35487e-05	0.00305139	0.124432	0.000102538	0	0	0	0	0	0	0	0	0	0	0	0	0	0	0	0	0	0	0
电力、热力的生产和供应业	0.00937329	0.0624503	0.070009	0.134806	0.0651574	0.01084	0.0225088	0.00596009	0.0224105	0.0224784	0.0229082	0.0472384	0.0629552	0.0468766	0.046033	0.0229379	0.0110557	0.0104843	0.0100738	0.00814527	0.0177669	0.00496442	0.35869	0.0166665	0.19612	0.0131883	0.0110601	0.0140978	0.0218904	0.0152002	0.0254446	0.00860348	0.00407571	0.00851856	0.0178636	0.00633423	0.020879	0.0116625	0.0294531	0.0156613	0.0109413	0.0151532
燃气生产和供应业	3.77638e-05	0.000446419	0.00124565	0.00514923	0.00530624	0.00054231	0.000487218	0.000343373	0.000433402	0.000274756	0.00173326	0.00228878	0.00109701	0.00125076	0.000882227	0.000762724	0.000507111	0.000504521	0.000414469	0.000530571	0.000924057	0.00017761	0.00105106	0.0443217	0.00324736	0.000108115	0.00100545	0.000725149	0.000477758	0.000252322	0.00281536	2.94719e-05	6.78744e-05	0.000815831	0.000274363	0.000217445	0.000701028	0.000657339	0.000985811	0.000608009	0.000854017	0.000316102
水的生产和供应业	0.000185896	0.0012651	0.00133876	0.00147464	0.00158315	0.000645989	0.00113573	0.00065398	0.00100105	0.00315111	0.000601645	0.00158367	0.00144187	0.00106233	0.00119083	0.000496426	0.000654465	0.000533285	0.000510646	0.00100894	0.00113624	0.000292623	0.00190325	0.00073279	0.03468	0.000370884	0.000780784	0.00206564	0.00173406	0.000797798	0.00339962	0.000689139	0.000198433	0.000920917	0.00218382	0.00173237	0.00206096	0.00277069	0.00350352	0.00140996	0.00183154	0.00101682
建筑业	0.000231672	0.00132988	0.0011212	0.000362043	0.000330097	0.000257389	0.000204642	0.000259407	0.000230598	0.000210234	0.000558907	0.000333845	0.00029478	0.000291268	0.000157399	0.000295248	0.000267031	0.000212952	0.000151929	0.000228495	0.000166943	9.20296e-05	0.00030494	0.000591437	0.00119205	0.00953475	0.00314953	0.0316221	0.00139466	0.00312978	0.00252183	0.00127425	0.0121873	0.00075486	0.00291248	0.00253031	0.0180834	0.00759416	0.00724325	0.0245329	0.0100187	0.0144679
交通运输及仓储业	0.0156515	0.0515179	0.0181964	0.0476898	0.0643163	0.0264376	0.0165388	0.0200077	0.0304541	0.0221298	0.0245211	0.0244609	0.039394	0.0208954	0.0200776	0.0230708	0.0165901	0.0197844	0.0127384	0.0173425	0.0224655	0.00606687	0.0114172	0.0238083	0.008731	0.0753204	0.068213	0.0961173	0.0175521	0.0892925	0.0131575	0.0200869	0.00373352	0.0420467	0.025917	0.0372955	0.0122754	0.0173281	0.0280007	0.00537157	0.0244261	0.0307043
邮政业	0.000658954	0.000302001	0.000172819	0.000189673	0.000296792	0.000227226	0.000644895	0.00162485	0.00066152	0.000454053	3.74927e-05	0.00064301	0.000227509	0.000246529	0.00016645	0.000816557	0.000150656	0.000606802	0.000290796	0.000926771	0.000278026	1.88126e-05	0.000113962	0.000112653	0.000330705	0.000210254	0.000227975	0.0340247	0.00106778	0.000805768	0.00169498	0.0029347	0.000438525	0.00110643	0.00149198	0.00108166	0.000663615	0.00147852	0.00341828	0.000463748	0.00236915	0.00869558
信息传输、计算机服务和软件业	0.00354505	0.00278084	0.00187173	0.00152926	0.00224511	0.00178019	0.00171578	0.00382916	0.00316444	0.00212494	0.00401219	0.00317911	0.00184077	0.00889067	0.00227401	0.00273255	0.00171077	0.00245633	0.00791697	0.00329738	0.00546993	0.00020763	0.00571514	0.00130003	0.00377837	0.0149765	0.00899582	0.0173297	0.0339286	0.0110027	0.00385046	0.0253781	0.00283808	0.00358293	0.00535216	0.00463886	0.00659143	0.00390773	0.0140236	0.0132825	0.0109965	0.0220895
批发和零售业	0.0147763	0.0116377	0.00962159	0.0114591	0.0136808	0.0239408	0.0147459	0.0149132	0.020061	0.0213458	0.0144061	0.0165054	0.020829	0.0155657	0.0192072	0.0232144	0.0289211	0.0229917	0.0282793	0.0221438	0.0200678	0.00395942	0.00745088	0.0141576	0.00629011	0.0233824	0.0112744	0.0592856	0.0269577	0.00650922	0.0278974	0.00394714	0.00285657	0.0204582	0.0180476	0.0105242	0.0107988	0.0190504	0.0117298	0.040552	0.0232854	0.0111639
住宿和餐饮业	0.00264335	0.012145	0.00863807	0.0115248	0.0141571	0.00537962	0.0037118	0.00493614	0.00505433	0.00467528	0.00207966	0.00511136	0.00661248	0.00320299	0.0103051	0.00657907	0.00361256	0.0060615	0.00254609	0.00746239	0.00654569	0.000716759	0.00252901	0.00360744	0.00764606	0.0088668	0.0121219	0.00627575	0.0150691	0.0237514	0.00820939	0.0376995	0.0109386	0.0649184	0.0307394	0.0381088	0.0161786	0.0158934	0.0377932	0.012005	0.0374985	0.0695224
金融业	0.00831125	0.0209219	0.0115306	0.0116417	0.0135345	0.00938282	0.0139867	0.00936165	0.01295	0.0125486	0.00711249	0.0130829	0.0230029	0.0125943	0.00740376	0.00873621	0.00650438	0.00928759	0.0214703	0.00636256	0.01058	0.00349669	0.0356052	0.0245484	0.0528026	0.00875517	0.049833	0.0089099	0.0138399	0.0395614	0.0180217	0.0641936	0.0248207	0.0400167	0.00451764	0.0282742	0.037254	0.022338	0.0348816	0.00711308	0.0205285	0.0178128
房地产业	0.000211403	0.00143406	0.000474838	0.00058143	0.00123469	0.00167047	0.0026237	0.00854538	0.00440507	0.00404138	0.000193731	0.00198923	0.00206311	0.000228588	0.00374124	0.00254847	0.00123406	0.00249614	0.00202353	0.00403075	0.00651967	0.000263038	0.000417277	0.00089719	0.000552722	0.000560728	0.00339896	0.0121885	0.0201332	0.0240674	0.0137314	0.0264128	0.00891872	0.0131078	0.00399608	0.00919284	0.00216567	0.0290254	0.00612369	0.00248204	0.0172504	0.00597037
租赁和商务服务业	0.00146303	0.00432103	0.0012558	0.00314671	0.00306483	0.0135433	0.00296533	0.0164694	0.00737775	0.00643926	0.00530474	0.0109058	0.0048359	0.00121102	0.00290639	0.00663419	0.00972567	0.0164603	0.00844135	0.0090643	0.00679264	0.000536827	0.00339325	0.00296951	0.00430239	0.00349494	0.00457987	0.0303294	0.0346303	0.060466	0.0147587	0.0445164	0.0218802	0.0406142	0.00805955	0.0133256	0.010967	0.0147301	0.0271772	0.00955949	0.0269514	0.00980084
研究与试验发展业	0.00148987	0.00148442	0.00190534	0.000341502	0.000229572	0.000780306	0.000463933	0.000428731	0.000549487	0.000458934	0.000324877	0.0018935	0.000614882	0.00138341	0.000631004	0.00305541	0.00629642	0.00306119	0.0057606	0.0041642	0.000933862	6.5941e-05	0.000621559	0.000220295	0.00021175	0.000706891	0.000290915	0.000425126	0.00127486	0.00198647	1.10271e-05	0.000937119	0.000139972	0.000438821	0.0206312	0.00191942	0.000770119	2.89316e-05	0.00316608	0.000613178	0.00140291	1.45823e-05
综合技术服务业	0.00631389	0.00872744	0.00998306	0.011269	0.00830292	0.00246197	0.00163804	0.00224296	0.00130582	0.00315767	0.00164344	0.00371064	0.0025948	0.00227189	0.00337945	0.0040277	0.00445108	0.00327329	0.00280187	0.00399481	0.00166245	0.000260467	0.00591205	0.00151974	0.00121113	0.0100248	0.000967106	0.000116517	0.00234323	0.00419848	0.000173077	0.000473341	0.00113479	0.000559503	0.0111491	0.0482293	0.00282582	0.000733465	0.00286334	0.00162506	0.000679392	0.00134951
水利、环境和公共设施管理业	0.00202128	0.00134438	0.000903131	0.000703238	0.00249886	0.000306502	0.00125376	0.000119349	0.000134944	0.00164272	0.000251141	0.000602121	0.000257835	0.000284174	0.000120233	0.000195853	0.000222666	0.000169464	9.8787e-05	9.14282e-05	0.000176445	5.31851e-05	0.00158583	0.000388224	0.05007	4.92961e-05	0.000300939	0	0.000251749	0.000312984	0.000410912	0.000641671	0.000226955	0.00720575	0.000572947	0.000200904	0.0183622	0.00154841	0.00212496	0.000349426	0.00124338	0.00266645
居民服务和其他服务业	0.00379321	0.00979496	0.00494053	0.00278737	0.00448676	0.00146741	0.00110645	0.0018408	0.0012184	0.00196006	0.00130998	0.00226694	0.00331611	0.00258985	0.00169872	0.00135471	0.0012676	0.00086542	0.000643621	0.000896567	0.000748964	0.00128451	0.00911326	0.00306444	0.0103255	0.00164664	0.0191599	0.00136583	0.00701866	0.0144193	0.0138672	0.00550549	0.00621989	0.0170448	0.0032276	0.0100091	0.0231926	0.0450343	0.0125795	0.00860194	0.0150156	0.0194247
教育	0.000975948	0.00247306	0.000542156	0.000982323	0.00303134	0.000363993	0.000256158	0.000264808	0.000392811	0.000303979	0.00013318	0.000340099	0.000350659	0.000181993	0.000288435	0.000798721	0.000392501	0.00031761	0.000223049	0.000436076	0.000443578	2.04507e-05	0.000406802	0.000553938	0.00222479	0.000330806	0.00187012	0.00221608	0.00249048	0.0021445	0.000879041	0.00614929	0.000441747	0.00118419	0.00814077	0.00239226	0.00300205	0.000898521	0.0192178	0.00357196	0.00367535	0.0232362
卫生、社会保障和社会福利业	0.000927243	0.00349825	0.000492296	0.00250873	0.00273316	0.000734487	0.000632366	0.000930005	0.0011202	0.00146235	0.000443973	0.000783784	0.00217927	0.00109465	0.00275406	0.00335421	0.00233108	0.0021028	0.000652187	0.00204822	0.000258274	0.000219283	0.0016313	0.00347778	0.000297047	0.000392357	0.000669253	0.000172495	0.000307949	0.000241071	0.00028769	0.00112829	0.000253348	0.000182389	0.00332814	0.00119889	0.0034625	0.00044538	0.00327309	0.00337941	0.00280721	0.00433309
文化、体育和娱乐业	0.000250551	0.0016401	0.00109336	0.00273309	0.00425881	0.00112858	0.00106449	0.00164998	0.00121593	0.00106151	0.000295097	0.00110678	0.00150026	0.000585509	0.000943782	0.00138463	0.000859796	0.00103573	0.000794556	0.00101812	0.00117181	0.00012856	0.00230695	0.00173199	0.00338535	0.00143568	0.00180276	0.00643243	0.00435788	0.00543412	0.00325564	0.00583489	0.00384709	0.00427005	0.00573418	0.00489908	0.00539323	0.00459652	0.0100106	0.00182825	0.0481594	0.0147387
公共管理和社会组织	0.000309935	0.00024305	0.000315373	0.000186724	0.000168513	0.000134445	0.000104987	0.000119338	0.000115708	0.000120882	5.42154e-05	0.000108098	0.000136456	8.54011e-05	0.000104727	0.000121673	0.000102987	9.00153e-05	8.05201e-05	0.000110482	0.000131863	0	0.000133383	7.11114e-05	0.000205604	0.000120384	0.000241274	0.00025873	0.000316629	0.000316951	0.000198197	0.000362264	0.00043988	0.000169415	0.000220371	0.000283118	0.000271101	0.000241736	0.000295195	0.000181065	0.00022628	0.000289357
（I-M）A	农业	煤炭开采和洗选业	石油和天然气开采业	金属矿采选业	非金属矿采选业	食品制造及烟草加工业	纺织业	服装皮革羽绒及其制品业	木材加工及家具制造业	造纸印刷及文教用品制造业	石油加工、炼焦及核燃料加工业	化学工业	非金属矿物制品业	金属冶炼及压延加工业	金属制品业	通用、专用设备制造业	交通运输设备制造业	电气、机械及器材制造业	通信设备、计算机及其他电子设备制造业	仪器仪表及文化办公用机械制造业	其他制造业	废品废料	电力、热力的生产和供应业	燃气生产和供应业	水的生产和供应业	建筑业	交通运输及仓储业	邮政业	信息传输、计算机服务和软件业	批发和零售贸易业	住宿和餐饮业	金融保险业	房地产业	租赁和商务服务业	科学研究事业	综合技术服务业	水利、环境和公共设施管理业	居民服务和其他服务业	教育	卫生、社会保障和社会福利事业	文化、体育和娱乐业	公共管理和社会组织
农林牧渔业	0.13418	0.0069329	1.61896e-05	0.00106271	0.000252386	0.364003	0.136963	0.041781	0.114568	0.0354925	2.22921e-05	0.0256572	0.000363361	6.51008e-05	0.000167633	8.25315e-05	4.05213e-05	1.18658e-05	0	2.40042e-05	0.101395	0.00022563	1.32946e-05	0.00011404	0	0.00394377	0.0114275	0	0	0.000252921	0.114421	0	4.34257e-05	0.00162946	0.029843	0.00281875	0.0453418	0.00960557	0.00268994	0.00510632	0.00581594	0
煤炭开采和洗选业	0.000537592	0.0985447	0.00231164	0.00408383	0.00224596	0.00215178	0.0039892	0.00230943	0.00496019	0.00514816	0.0520624	0.0125992	0.0489204	0.0188815	0.00275426	0.003271	0.000826623	0.000531964	0.00012507	0.00160554	0.00550576	0.00103309	0.102775	0.0617874	0.00102805	0.000889755	0.00207264	0.00126782	0	0.000285593	0.000622922	0	0.000104013	0.000907446	0.00109714	0.000873111	0.00293064	0.00319767	0.00240023	0.00403148	0.000658894	0.00224895
石油和天然气开采业	1.70544e-05	0.000580266	0.00832214	0.00700589	0.00755965	0.000658713	0.000607621	0.000561579	0.000206536	0.000302937	0.349127	0.0142815	0.00404398	0.00179154	0.000911943	0.00057602	0.000459032	0.000330746	0.000204784	5.66789e-05	0.000400641	3.28366e-05	0.00706276	0.309426	0.00117501	0	0.00148018	0	0	0	0.00156331	0	0	5.97219e-05	6.49874e-05	5.48334e-05	0.000749075	0.000186888	0	9.67028e-05	0.000320403	0.000129558
金属矿采选业	0	0	0	0.0616863	0	0	0	0	0	0	0	0.00208792	0.00111943	0.0858035	0.00502133	0.00147643	0.000188188	0.000539803	1.08694e-05	0.000519503	0.000103319	0.000920951	1.55916e-05	0	0	0	0	0	0	0	0	0	0	0	0.00472838	0.000332647	0.000522007	0	0	0	0	0
非金属矿及其他矿采选业	9.30069e-05	0.000375734	0.000475491	0.000961065	0.0619456	0.000302399	0	0	0	0	0.000107634	0.015243	0.0633095	0.00243468	0.00291382	0.000533766	0.000164854	0.0003023	5.05596e-06	7.38666e-05	0.00226956	8.43154e-05	0.000218141	2.84278e-05	9.09379e-05	0.0123083	0.000225974	0	0	0	0	0	0	0	0.000114837	2.35797e-05	0.000401381	4.62039e-05	0.000508989	0.00059751	0.000566484	0.000373957
食品制造及烟草加工业	0.0925064	0.00195105	0.00189411	0.00235025	0.00279404	0.183131	0.0068077	0.048007	0.00463229	0.00357477	0.00561741	0.0142115	0.00324308	0.00308018	0.00288786	0.00295431	0.00282274	0.00330784	0.00308938	0.00297195	0.0120947	0.000942969	0.002873	0.00314023	0.00269149	0.00375532	0.00736221	0.00198593	0.00200405	0.00647292	0.2857	0.00200373	0.00190355	0.0100048	0.0143868	0.00218033	0.00757772	0.0228916	0.0119149	0.0100761	0.0678954	0.00383467
纺织业	0.000134865	0.000298965	0.000791667	0.00058516	0.000563795	0.000491445	0.365688	0.312572	0.00993224	0.0175746	5.97852e-05	0.00687053	0.00206842	9.47405e-05	0.00138594	0.00115752	0.00160041	0.0016906	0.000219375	0.0011986	0.0848249	0.000109547	4.59772e-05	9.33975e-05	0.000293797	0.000674109	0.001113	0.00113776	9.16634e-05	0.00146472	0.00517818	0.000110398	0.000707273	0.0108759	0.0166394	0.00056925	0.00313552	0.0150744	0.00265778	0.00720812	0.00368071	0.00423966
纺织服装鞋帽皮革羽绒及其制品业	0.000394752	0.00384148	0.0036798	0.00417707	0.00418475	0.00121819	0.0159303	0.148265	0.0185319	0.0071421	0.000506473	0.00218964	0.00245339	0.00206943	0.00268535	0.00193131	0.0093739	0.0018817	0.00154443	0.00265042	0.0139569	0.000171203	0.00309088	0.00937722	0.00506566	0.00340163	0.00608188	0.00565086	0.00163114	0.0101767	0.00332464	0.0021009	0.00299369	0.0109818	0.00662793	0.00150752	0.0100044	0.00738627	0.00177861	0.00987818	0.0231728	0.0144909
木材加工及家具制造业	0.000976124	0.00825735	0.00398021	0.0031479	0.00182545	0.00102917	0.00079394	0.0016759	0.28093	0.0205391	0.000376661	0.00145284	0.00620101	0.000630748	0.0145111	0.00293777	0.00884073	0.00224675	0.00136385	0.00245959	0.0285541	0.0001277	0.000579653	0.000985711	0.00152311	0.0169409	0.00103169	0.00392437	0.000807346	0.00398785	0.00181451	0.000779213	0.000806884	0.00223254	0.00293553	0.00114685	0.00916427	0.0120998	0.0194409	0.0100788	0.0147983	0.0222578
造纸印刷及文教体育用品制造业	0.000822319	0.00126603	0.00218152	0.00194775	0.00214076	0.0197619	0.00872369	0.013025	0.014124	0.267935	0.000651649	0.0123498	0.0215062	0.000887732	0.00850684	0.00388361	0.00313359	0.00973589	0.00773963	0.0103908	0.019374	0.00020191	0.0017541	0.00207747	0.00264888	0.0015507	0.00263807	0.0222942	0.0205273	0.0165485	0.00420996	0.024144	0.00382686	0.0801988	0.0094391	0.0118321	0.00459184	0.0169592	0.0437721	0.0164861	0.0853834	0.0414313
石油加工、炼焦及核燃料加工业	0.00752638	0.0131198	0.0351981	0.0571979	0.0377672	0.00290304	0.00326616	0.00551571	0.005074	0.00485704	0.0537794	0.0592601	0.0283944	0.0429699	0.00903084	0.00935051	0.00405225	0.0043234	0.00237428	0.00288612	0.00673444	0.00168238	0.0377894	0.0201874	0.00800636	0.018854	0.173942	0.031566	0.00149313	0.004135	0.00571457	0.00583911	0.00845532	0.027231	0.0076348	0.0177323	0.0272856	0.01862	0.0121534	0.00482672	0.007754	0.0210491
化学工业	0.0653977	0.0152334	0.0224438	0.0401537	0.0909614	0.0252427	0.103185	0.0494718	0.0757877	0.118859	0.0160127	0.357062	0.0652933	0.0111644	0.0338218	0.0291999	0.045901	0.0726369	0.0536932	0.0868488	0.081276	0.0190417	0.00254654	0.00474451	0.0454176	0.0335584	0.0113205	0.00235721	0.00333133	0.00974742	0.00751106	0.00242326	0.00984832	0.0277872	0.0822067	0.0172174	0.0452212	0.0775485	0.0124845	0.307454	0.0341604	0.00962121
非金属矿物制品业	0.00139249	0.0101069	0.00842108	0.00822743	0.0378858	0.00664879	0.00227671	0.00124121	0.00889475	0.00270824	0.00401796	0.00676973	0.163045	0.0133781	0.0101561	0.00537154	0.00640168	0.0158105	0.0156893	0.0323904	0.0196361	0.0020625	0.00192631	0.00187411	0.00291366	0.20891	0.00160245	0.00263336	0.000202832	0.00033511	0.00166602	0.000146931	0.00019089	0.000438514	0.00655894	0.00165467	0.00989969	0.00106004	0.00752832	0.00724571	0.00771319	0.00513377
金属冶炼及压延加工业	0.000223842	0.0454797	0.0477129	0.013513	0.00687369	0.00102128	0.000628005	0.00126091	0.0225207	0.0117952	0.000754132	0.00870835	0.0225556	0.312535	0.330438	0.197153	0.106496	0.261132	0.026549	0.0315692	0.0961132	0.00891622	0.000848151	0.0019293	0.0011134	0.145281	0.00341744	0	8.26839e-06	0.000585159	5.62353e-05	0	0.000582363	0.000553065	0.00417772	0.00610446	0.0050231	0.00278715	0.00111832	6.0823e-05	0.00059332	0
金属制品业	0.002634	0.021982	0.00794729	0.0224323	0.00883276	0.0045068	0.00177613	0.00411012	0.0240265	0.0145929	0.00389276	0.0079517	0.0268911	0.0099471	0.120316	0.0405815	0.0157204	0.0439773	0.0245705	0.0374659	0.0480636	0.00105635	0.0043886	0.00792043	0.0275439	0.034792	0.00336145	0.000606617	0.00150573	0.00050696	0.00150018	0.000633839	0.00726898	0.0220532	0.0217493	0.0180675	0.00488972	0.00536201	0.00337215	0.00277373	0.00445746	0.00127648
通用、专用设备制造业	0.00527795	0.0496519	0.0496246	0.0584976	0.0475966	0.00283174	0.0101618	0.00545394	0.0123162	0.0111359	0.0135648	0.012596	0.0238421	0.0262116	0.0391641	0.177842	0.0768781	0.0382297	0.00922843	0.0225479	0.00339249	0.000463248	0.00813	0.00586363	0.00948826	0.0241801	0.0169756	0.00707808	0.00609783	0.002381	0.00132054	0.00233171	0.0020383	0.00494415	0.0111501	0.0063094	0.0132697	0.00218454	0.0027352	0.0414093	0.00332729	0.00219066
交通运输设备制造业	0.00335537	0.0082009	0.00688321	0.0106542	0.012841	0.0012063	0.00189887	0.00144205	0.00437262	0.00746456	0.00266281	0.00297966	0.00510497	0.00550103	0.00819038	0.0137754	0.299744	0.00242028	0.00306397	0.00519054	0.0121664	0.000224312	0.0101246	0.0177955	0.0123893	0.00423176	0.0603862	0.0782	0.00608773	0.0150434	0.00392815	0.00277444	0.00352413	0.0330249	0.00740427	0.0125122	0.026628	0.0455865	0.0102149	0.00144206	0.00590312	0.0189265
电气机械及器材制造业	0.000268453	0.0164848	0.00904606	0.0131322	0.00947309	0.00133033	0.00209003	0.0016839	0.00299684	0.00612554	0.00129336	0.00235698	0.00363228	0.00301572	0.00722422	0.0456446	0.030823	0.122445	0.026546	0.0502735	0.00592825	0.00131574	0.0448919	0.00182164	0.00324447	0.0356392	0.00218026	0.00130233	0.0558511	0.00812135	0.00733868	0.00131025	0.00691502	0.059337	0.0355455	0.0350582	0.0185473	0.0168631	0.00437388	0.00398402	0.0066706	0.00231774
通信设备、计算机及其他电子设备制造业	7.62032e-05	0.00125856	0.000937625	0.00107774	0.000869237	0.00026657	0.000574137	0.000799993	0.000279563	0.00562693	0.000111987	0.000393547	0.000406851	0.000166031	0.000716867	0.0128823	0.00623042	0.0336568	0.287445	0.140686	0.0015398	4.36334e-05	0.000394832	0.000302428	0.000585002	0.00158523	0.00152146	0.00447467	0.0346241	0.00332701	0.000383131	0.000434536	0.00150347	0.0426778	0.025895	0.0252417	0.00957036	0.0181003	0.00376206	0.000788949	0.00513686	0.00697968
仪器仪表及文化办公用机械制造业	9.85996e-05	0.00203237	0.00414292	0.00123454	0.000808619	0.000220318	0.000224333	0.0001501	0.00023126	0.000684801	0.000564122	0.00120839	0.000640815	0.00075453	0.000464576	0.00155234	0.00296819	0.001543	0.00147316	0.030286	0.00066853	2.55747e-05	0.00553629	0.00171368	0.00182667	0.000977898	0.000373547	0.000315916	0.00457046	0.000137237	1.56086e-05	0.00117597	0.000782503	0.00142508	0.013079	0.0120108	0.00290348	0.00458061	0.00705212	0.00103559	0.00165215	0.000832662
工艺品及其他制造业	0.00101885	0.00386168	0.00135952	0.00428762	0.00581722	0.00145865	0.00271216	0.00344931	0.00344575	0.00425729	0.00052373	0.00236409	0.00389659	0.00250448	0.0032603	0.00658675	0.00267797	0.00463329	0.00279532	0.00981576	0.0542516	8.09487e-05	0.000597833	0.000592793	0.0010057	0.00290869	0.000893402	0.00187852	0.000823303	0.000920151	0.000779384	0.000706551	0.000813297	0.00504741	0.00371079	0.0018946	0.00351489	0.0080239	0.0025516	0.00159736	0.00234301	0.00232716
废品废料	4.27784e-05	7.71422e-05	1.24695e-05	0.000545662	0.00642443	0.000585541	0.000885927	0.000334245	0.00211741	0.0393777	0.000184717	0.00301106	0.0110877	0.0317757	0.00632811	0.00891901	0.000472367	0.00650941	0.00068625	6.30561e-05	0.00230295	0.0939118	7.73879e-05	0	0	0	0	0	0	0	0	0	0	0	0	0	0	0	0	0	0	0
电力、热力的生产和供应业	0.00936793	0.0624146	0.0699689	0.134729	0.0651201	0.0108338	0.022496	0.00595668	0.0223976	0.0224656	0.0228951	0.0472114	0.0629192	0.0468498	0.0460067	0.0229248	0.0110494	0.0104783	0.010068	0.00814061	0.0177567	0.00496158	0.358485	0.016657	0.196008	0.0131808	0.0110538	0.0140898	0.0218779	0.0151915	0.02543	0.00859856	0.00407338	0.00851368	0.0178534	0.00633061	0.0208671	0.0116559	0.0294363	0.0156524	0.010935	0.0151445
燃气生产和供应业	3.77638e-05	0.000446419	0.00124565	0.00514923	0.00530624	0.00054231	0.000487218	0.000343373	0.000433402	0.000274756	0.00173326	0.00228878	0.00109701	0.00125076	0.000882227	0.000762724	0.000507111	0.000504521	0.000414469	0.000530571	0.000924057	0.00017761	0.00105106	0.0443217	0.00324736	0.000108115	0.00100545	0.000725149	0.000477758	0.000252322	0.00281536	2.94719e-05	6.78744e-05	0.000815831	0.000274363	0.000217445	0.000701028	0.000657339	0.000985811	0.000608009	0.000854017	0.000316102
水的生产和供应业	0.000185896	0.0012651	0.00133876	0.00147464	0.00158315	0.000645989	0.00113573	0.00065398	0.00100105	0.00315111	0.000601645	0.00158367	0.00144187	0.00106233	0.00119083	0.000496426	0.000654465	0.000533285	0.000510646	0.00100894	0.00113624	0.000292623	0.00190325	0.00073279	0.03468	0.000370884	0.000780784	0.00206564	0.00173406	0.000797798	0.00339962	0.000689139	0.000198433	0.000920917	0.00218382	0.00173237	0.00206096	0.00277069	0.00350352	0.00140996	0.00183154	0.00101682
建筑业	0.000230852	0.00132517	0.00111723	0.000360762	0.000328929	0.000256478	0.000203918	0.000258489	0.000229782	0.00020949	0.000556929	0.000332664	0.000293737	0.000290237	0.000156842	0.000294203	0.000266086	0.000212199	0.000151392	0.000227687	0.000166352	9.1704e-05	0.000303861	0.000589344	0.00118783	0.00950101	0.00313838	0.0315102	0.00138972	0.00311871	0.0025129	0.00126974	0.0121442	0.000752189	0.00290217	0.00252135	0.0180194	0.00756729	0.00721762	0.0244461	0.0099833	0.0144167
交通运输及仓储业	0.0150733	0.0496148	0.0175242	0.0459281	0.0619404	0.025461	0.0159279	0.0192686	0.029329	0.0213123	0.0236153	0.0235573	0.0379387	0.0201235	0.0193359	0.0222185	0.0159773	0.0190536	0.0122678	0.0167019	0.0216356	0.00584276	0.0109954	0.0229288	0.00840847	0.072538	0.0656931	0.0925666	0.0169037	0.0859939	0.0126714	0.0193449	0.0035956	0.0404935	0.0249596	0.0359178	0.0118219	0.016688	0.0269663	0.00517314	0.0235238	0.02957
邮政业	0.000621844	0.000284994	0.000163086	0.000178991	0.000280077	0.000214429	0.000608576	0.00153335	0.000624266	0.000428482	3.53813e-05	0.000606798	0.000214697	0.000232645	0.000157076	0.000770571	0.000142172	0.000572629	0.000274419	0.000874578	0.000262368	1.77531e-05	0.000107544	0.000106309	0.000312081	0.000198413	0.000215136	0.0321086	0.00100765	0.000760389	0.00159953	0.00276943	0.000413828	0.00104412	0.00140796	0.00102074	0.000626242	0.00139526	0.00322577	0.000437631	0.00223573	0.00820588
信息传输、计算机服务和软件业	0.00340336	0.00266969	0.00179692	0.00146814	0.00215538	0.00170905	0.0016472	0.00367612	0.00303797	0.00204001	0.00385184	0.00305205	0.0017672	0.00853533	0.00218312	0.00262334	0.0016424	0.00235816	0.00760055	0.0031656	0.00525131	0.000199332	0.00548672	0.00124807	0.00362736	0.0143779	0.00863629	0.0166371	0.0325726	0.0105629	0.00369657	0.0243638	0.00272465	0.00343973	0.00513825	0.00445346	0.00632799	0.00375155	0.0134631	0.0127516	0.010557	0.0212067
批发和零售业	0.0147763	0.0116377	0.00962159	0.0114591	0.0136808	0.0239408	0.0147459	0.0149132	0.020061	0.0213458	0.0144061	0.0165054	0.020829	0.0155657	0.0192072	0.0232144	0.0289211	0.0229917	0.0282793	0.0221438	0.0200678	0.00395942	0.00745088	0.0141576	0.00629011	0.0233824	0.0112744	0.0592856	0.0269577	0.00650922	0.0278974	0.00394714	0.00285657	0.0204582	0.0180476	0.0105242	0.0107988	0.0190504	0.0117298	0.040552	0.0232854	0.0111639
住宿和餐饮业	0.00254862	0.0117097	0.00832848	0.0111118	0.0136497	0.00518681	0.00357877	0.00475923	0.00487318	0.00450771	0.00200512	0.00492817	0.00637549	0.00308819	0.00993578	0.00634328	0.00348308	0.00584425	0.00245484	0.00719493	0.00631109	0.00069107	0.00243837	0.00347815	0.00737202	0.00854901	0.0116875	0.00605083	0.014529	0.0229002	0.00791517	0.0363484	0.0105466	0.0625918	0.0296377	0.0367429	0.0155988	0.0153238	0.0364387	0.0115747	0.0361546	0.0670307
金融业	0.00825627	0.0207835	0.0114543	0.0115647	0.0134449	0.00932075	0.0138942	0.00929971	0.0128643	0.0124656	0.00706544	0.0129963	0.0228508	0.0125109	0.00735477	0.00867841	0.00646134	0.00922615	0.0213283	0.00632046	0.01051	0.00347356	0.0353696	0.024386	0.0524533	0.00869725	0.0495033	0.00885096	0.0137484	0.0392997	0.0179025	0.0637689	0.0246565	0.039752	0.00448775	0.0280871	0.0370075	0.0221902	0.0346509	0.00706602	0.0203927	0.017695
房地产业	0.000211403	0.00143406	0.000474838	0.00058143	0.00123469	0.00167047	0.0026237	0.00854538	0.00440507	0.00404138	0.000193731	0.00198923	0.00206311	0.000228588	0.00374124	0.00254847	0.00123406	0.00249614	0.00202353	0.00403075	0.00651967	0.000263038	0.000417277	0.00089719	0.000552722	0.000560728	0.00339896	0.0121885	0.0201332	0.0240674	0.0137314	0.0264128	0.00891872	0.0131078	0.00399608	0.00919284	0.00216567	0.0290254	0.00612369	0.00248204	0.0172504	0.00597037
租赁和商务服务业	0.00114193	0.00337266	0.000980179	0.00245608	0.00239217	0.0105709	0.00231451	0.0128547	0.0057585	0.00502599	0.00414047	0.00851223	0.00377453	0.00094523	0.00226851	0.00517813	0.00759111	0.0128477	0.00658866	0.0070749	0.00530181	0.000419006	0.00264851	0.00231777	0.00335811	0.00272788	0.00357469	0.0236728	0.0270297	0.0471951	0.0115195	0.0347461	0.017078	0.0317003	0.00629067	0.0104009	0.00855998	0.0114972	0.0212124	0.0074614	0.0210362	0.00764978
研究与试验发展业	0.00102017	0.00101644	0.00130466	0.000233839	0.000157196	0.000534304	0.000317672	0.000293568	0.000376254	0.000314249	0.000222456	0.00129655	0.000421032	0.000947269	0.000432071	0.00209215	0.00431139	0.00209611	0.00394449	0.00285138	0.00063945	4.51522e-05	0.000425604	0.000150844	0.000144993	0.000484034	0.0001992	0.000291099	0.000872941	0.00136021	7.55066e-06	0.00064168	9.58439e-05	0.000300477	0.014127	0.00131429	0.000527329	1.98105e-05	0.00216793	0.000419866	0.000960625	9.98504e-06
综合技术服务业	0.00631389	0.00872744	0.00998306	0.011269	0.00830292	0.00246197	0.00163804	0.00224296	0.00130582	0.00315767	0.00164344	0.00371064	0.0025948	0.00227189	0.00337945	0.0040277	0.00445108	0.00327329	0.00280187	0.00399481	0.00166245	0.000260467	0.00591205	0.00151974	0.00121113	0.0100248	0.000967106	0.000116517	0.00234323	0.00419848	0.000173077	0.000473341	0.00113479	0.000559503	0.0111491	0.0482293	0.00282582	0.000733465	0.00286334	0.00162506	0.000679392	0.00134951
水利、环境和公共设施管理业	0.00202128	0.00134438	0.000903131	0.000703238	0.00249886	0.000306502	0.00125376	0.000119349	0.000134944	0.00164272	0.000251141	0.000602121	0.000257835	0.000284174	0.000120233	0.000195853	0.000222666	0.000169464	9.8787e-05	9.14282e-05	0.000176445	5.31851e-05	0.00158583	0.000388224	0.05007	4.92961e-05	0.000300939	0	0.000251749	0.000312984	0.000410912	0.000641671	0.000226955	0.00720575	0.000572947	0.000200904	0.0183622	0.00154841	0.00212496	0.000349426	0.00124338	0.00266645
居民服务和其他服务业	0.00370467	0.00956633	0.00482521	0.00272231	0.00438203	0.00143315	0.00108063	0.00179784	0.00118996	0.00191431	0.0012794	0.00221402	0.00323871	0.00252939	0.00165907	0.00132308	0.00123801	0.000845219	0.000628598	0.000875639	0.000731481	0.00125452	0.00890054	0.00299291	0.0100844	0.00160821	0.0187127	0.00133395	0.00685482	0.0140827	0.0135435	0.00537698	0.0060747	0.0166469	0.00315226	0.00977546	0.0226512	0.0439831	0.0122859	0.00840115	0.0146651	0.0189713
教育	0.000972412	0.0024641	0.000540192	0.000978764	0.00302036	0.000362675	0.00025523	0.000263848	0.000391388	0.000302878	0.000132698	0.000338867	0.000349388	0.000181333	0.00028739	0.000795828	0.000391079	0.000316459	0.000222241	0.000434496	0.000441971	2.03766e-05	0.000405328	0.000551931	0.00221673	0.000329608	0.00186335	0.00220805	0.00248146	0.00213673	0.000875856	0.00612701	0.000440146	0.0011799	0.00811127	0.00238359	0.00299118	0.000895265	0.0191482	0.00355901	0.00366204	0.0231521
卫生、社会保障和社会福利业	0.000925561	0.0034919	0.000491403	0.00250418	0.00272821	0.000733155	0.000631219	0.000928318	0.00111817	0.00145969	0.000443168	0.000782362	0.00217532	0.00109266	0.00274907	0.00334812	0.00232685	0.00209899	0.000651004	0.0020445	0.000257806	0.000218885	0.00162834	0.00347147	0.000296508	0.000391645	0.000668039	0.000172182	0.000307391	0.000240634	0.000287168	0.00112625	0.000252888	0.000182058	0.0033221	0.00119671	0.00345622	0.000444572	0.00326715	0.00337328	0.00280212	0.00432523
文化、体育和娱乐业	0.000228925	0.00149853	0.000998984	0.00249718	0.00389121	0.00103117	0.000972611	0.00150757	0.00111098	0.000969888	0.000269626	0.00101124	0.00137076	0.000534971	0.00086232	0.00126512	0.000785583	0.000946327	0.000725974	0.00093024	0.00107067	0.000117463	0.00210783	0.00158249	0.00309314	0.00131176	0.00164715	0.00587721	0.00398173	0.00496507	0.00297463	0.00533125	0.00351503	0.00390148	0.00523924	0.00447622	0.00492772	0.00419977	0.00914649	0.00167045	0.0440025	0.0134665
公共管理和社会组织	0.000308661	0.000242051	0.000314076	0.000185956	0.000167821	0.000133892	0.000104555	0.000118847	0.000115232	0.000120385	5.39925e-05	0.000107653	0.000135895	8.50499e-05	0.000104296	0.000121172	0.000102564	8.96452e-05	8.0189e-05	0.000110027	0.00013132	0	0.000132835	7.0819e-05	0.000204758	0.000119889	0.000240282	0.000257666	0.000315327	0.000315648	0.000197382	0.000360774	0.000438071	0.000168719	0.000219465	0.000281954	0.000269986	0.000240742	0.000293982	0.00018032	0.00022535	0.000288167
I-（I-M）A	农业	煤炭开采和洗选业	石油和天然气开采业	金属矿采选业	非金属矿采选业	食品制造及烟草加工业	纺织业	服装皮革羽绒及其制品业	木材加工及家具制造业	造纸印刷及文教用品制造业	石油加工、炼焦及核燃料加工业	化学工业	非金属矿物制品业	金属冶炼及压延加工业	金属制品业	通用、专用设备制造业	交通运输设备制造业	电气、机械及器材制造业	通信设备、计算机及其他电子设备制造业	仪器仪表及文化办公用机械制造业	其他制造业	废品废料	电力、热力的生产和供应业	燃气生产和供应业	水的生产和供应业	建筑业	交通运输及仓储业	邮政业	信息传输、计算机服务和软件业	批发和零售贸易业	住宿和餐饮业	金融保险业	房地产业	租赁和商务服务业	科学研究事业	综合技术服务业	水利、环境和公共设施管理业	居民服务和其他服务业	教育	卫生、社会保障和社会福利事业	文化、体育和娱乐业	公共管理和社会组织
农林牧渔业	0.86582	-0.0069329	-1.61896e-05	-0.00106271	-0.000252386	-0.364003	-0.136963	-0.041781	-0.114568	-0.0354925	-2.22921e-05	-0.0256572	-0.000363361	-6.51008e-05	-0.000167633	-8.25315e-05	-4.05213e-05	-1.18658e-05	0	-2.40042e-05	-0.101395	-0.00022563	-1.32946e-05	-0.00011404	0	-0.00394377	-0.0114275	0	0	-0.000252921	-0.114421	0	-4.34257e-05	-0.00162946	-0.029843	-0.00281875	-0.0453418	-0.00960557	-0.00268994	-0.00510632	-0.00581594	0
煤炭开采和洗选业	-0.000537592	0.901455	-0.00231164	-0.00408383	-0.00224596	-0.00215178	-0.0039892	-0.00230943	-0.00496019	-0.00514816	-0.0520624	-0.0125992	-0.0489204	-0.0188815	-0.00275426	-0.003271	-0.000826623	-0.000531964	-0.00012507	-0.00160554	-0.00550576	-0.00103309	-0.102775	-0.0617874	-0.00102805	-0.000889755	-0.00207264	-0.00126782	0	-0.000285593	-0.000622922	0	-0.000104013	-0.000907446	-0.00109714	-0.000873111	-0.00293064	-0.00319767	-0.00240023	-0.00403148	-0.000658894	-0.00224895
石油和天然气开采业	-1.70544e-05	-0.000580266	0.991678	-0.00700589	-0.00755965	-0.000658713	-0.000607621	-0.000561579	-0.000206536	-0.000302937	-0.349127	-0.0142815	-0.00404398	-0.00179154	-0.000911943	-0.00057602	-0.000459032	-0.000330746	-0.000204784	-5.66789e-05	-0.000400641	-3.28366e-05	-0.00706276	-0.309426	-0.00117501	0	-0.00148018	0	0	0	-0.00156331	0	0	-5.97219e-05	-6.49874e-05	-5.48334e-05	-0.000749075	-0.000186888	0	-9.67028e-05	-0.000320403	-0.000129558
金属矿采选业	0	0	0	0.938314	0	0	0	0	0	0	0	-0.00208792	-0.00111943	-0.0858035	-0.00502133	-0.00147643	-0.000188188	-0.000539803	-1.08694e-05	-0.000519503	-0.000103319	-0.000920951	-1.55916e-05	0	0	0	0	0	0	0	0	0	0	0	-0.00472838	-0.000332647	-0.000522007	0	0	0	0	0
非金属矿及其他矿采选业	-9.30069e-05	-0.000375734	-0.000475491	-0.000961065	0.938054	-0.000302399	0	0	0	0	-0.000107634	-0.015243	-0.0633095	-0.00243468	-0.00291382	-0.000533766	-0.000164854	-0.0003023	-5.05596e-06	-7.38666e-05	-0.00226956	-8.43154e-05	-0.000218141	-2.84278e-05	-9.09379e-05	-0.0123083	-0.000225974	0	0	0	0	0	0	0	-0.000114837	-2.35797e-05	-0.000401381	-4.62039e-05	-0.000508989	-0.00059751	-0.000566484	-0.000373957
食品制造及烟草加工业	-0.0925064	-0.00195105	-0.00189411	-0.00235025	-0.00279404	0.816869	-0.0068077	-0.048007	-0.00463229	-0.00357477	-0.00561741	-0.0142115	-0.00324308	-0.00308018	-0.00288786	-0.00295431	-0.00282274	-0.00330784	-0.00308938	-0.00297195	-0.0120947	-0.000942969	-0.002873	-0.00314023	-0.00269149	-0.00375532	-0.00736221	-0.00198593	-0.00200405	-0.00647292	-0.2857	-0.00200373	-0.00190355	-0.0100048	-0.0143868	-0.00218033	-0.00757772	-0.0228916	-0.0119149	-0.0100761	-0.0678954	-0.00383467
纺织业	-0.000134865	-0.000298965	-0.000791667	-0.00058516	-0.000563795	-0.000491445	0.634312	-0.312572	-0.00993224	-0.0175746	-5.97852e-05	-0.00687053	-0.00206842	-9.47405e-05	-0.00138594	-0.00115752	-0.00160041	-0.0016906	-0.000219375	-0.0011986	-0.0848249	-0.000109547	-4.59772e-05	-9.33975e-05	-0.000293797	-0.000674109	-0.001113	-0.00113776	-9.16634e-05	-0.00146472	-0.00517818	-0.000110398	-0.000707273	-0.0108759	-0.0166394	-0.00056925	-0.00313552	-0.0150744	-0.00265778	-0.00720812	-0.00368071	-0.00423966
纺织服装鞋帽皮革羽绒及其制品业	-0.000394752	-0.00384148	-0.0036798	-0.00417707	-0.00418475	-0.00121819	-0.0159303	0.851735	-0.0185319	-0.0071421	-0.000506473	-0.00218964	-0.00245339	-0.00206943	-0.00268535	-0.00193131	-0.0093739	-0.0018817	-0.00154443	-0.00265042	-0.0139569	-0.000171203	-0.00309088	-0.00937722	-0.00506566	-0.00340163	-0.00608188	-0.00565086	-0.00163114	-0.0101767	-0.00332464	-0.0021009	-0.00299369	-0.0109818	-0.00662793	-0.00150752	-0.0100044	-0.00738627	-0.00177861	-0.00987818	-0.0231728	-0.0144909
木材加工及家具制造业	-0.000976124	-0.00825735	-0.00398021	-0.0031479	-0.00182545	-0.00102917	-0.00079394	-0.0016759	0.71907	-0.0205391	-0.000376661	-0.00145284	-0.00620101	-0.000630748	-0.0145111	-0.00293777	-0.00884073	-0.00224675	-0.00136385	-0.00245959	-0.0285541	-0.0001277	-0.000579653	-0.000985711	-0.00152311	-0.0169409	-0.00103169	-0.00392437	-0.000807346	-0.00398785	-0.00181451	-0.000779213	-0.000806884	-0.00223254	-0.00293553	-0.00114685	-0.00916427	-0.0120998	-0.0194409	-0.0100788	-0.0147983	-0.0222578
造纸印刷及文教体育用品制造业	-0.000822319	-0.00126603	-0.00218152	-0.00194775	-0.00214076	-0.0197619	-0.00872369	-0.013025	-0.014124	0.732065	-0.000651649	-0.0123498	-0.0215062	-0.000887732	-0.00850684	-0.00388361	-0.00313359	-0.00973589	-0.00773963	-0.0103908	-0.019374	-0.00020191	-0.0017541	-0.00207747	-0.00264888	-0.0015507	-0.00263807	-0.0222942	-0.0205273	-0.0165485	-0.00420996	-0.024144	-0.00382686	-0.0801988	-0.0094391	-0.0118321	-0.00459184	-0.0169592	-0.0437721	-0.0164861	-0.0853834	-0.0414313
石油加工、炼焦及核燃料加工业	-0.00752638	-0.0131198	-0.0351981	-0.0571979	-0.0377672	-0.00290304	-0.00326616	-0.00551571	-0.005074	-0.00485704	0.946221	-0.0592601	-0.0283944	-0.0429699	-0.00903084	-0.00935051	-0.00405225	-0.0043234	-0.00237428	-0.00288612	-0.00673444	-0.00168238	-0.0377894	-0.0201874	-0.00800636	-0.018854	-0.173942	-0.031566	-0.00149313	-0.004135	-0.00571457	-0.00583911	-0.00845532	-0.027231	-0.0076348	-0.0177323	-0.0272856	-0.01862	-0.0121534	-0.00482672	-0.007754	-0.0210491
化学工业	-0.0653977	-0.0152334	-0.0224438	-0.0401537	-0.0909614	-0.0252427	-0.103185	-0.0494718	-0.0757877	-0.118859	-0.0160127	0.642938	-0.0652933	-0.0111644	-0.0338218	-0.0291999	-0.045901	-0.0726369	-0.0536932	-0.0868488	-0.081276	-0.0190417	-0.00254654	-0.00474451	-0.0454176	-0.0335584	-0.0113205	-0.00235721	-0.00333133	-0.00974742	-0.00751106	-0.00242326	-0.00984832	-0.0277872	-0.0822067	-0.0172174	-0.0452212	-0.0775485	-0.0124845	-0.307454	-0.0341604	-0.00962121
非金属矿物制品业	-0.00139249	-0.0101069	-0.00842108	-0.00822743	-0.0378858	-0.00664879	-0.00227671	-0.00124121	-0.00889475	-0.00270824	-0.00401796	-0.00676973	0.836955	-0.0133781	-0.0101561	-0.00537154	-0.00640168	-0.0158105	-0.0156893	-0.0323904	-0.0196361	-0.0020625	-0.00192631	-0.00187411	-0.00291366	-0.20891	-0.00160245	-0.00263336	-0.000202832	-0.00033511	-0.00166602	-0.000146931	-0.00019089	-0.000438514	-0.00655894	-0.00165467	-0.00989969	-0.00106004	-0.00752832	-0.00724571	-0.00771319	-0.00513377
金属冶炼及压延加工业	-0.000223842	-0.0454797	-0.0477129	-0.013513	-0.00687369	-0.00102128	-0.000628005	-0.00126091	-0.0225207	-0.0117952	-0.000754132	-0.00870835	-0.0225556	0.687465	-0.330438	-0.197153	-0.106496	-0.261132	-0.026549	-0.0315692	-0.0961132	-0.00891622	-0.000848151	-0.0019293	-0.0011134	-0.145281	-0.00341744	0	-8.26839e-06	-0.000585159	-5.62353e-05	0	-0.000582363	-0.000553065	-0.00417772	-0.00610446	-0.0050231	-0.00278715	-0.00111832	-6.0823e-05	-0.00059332	0
金属制品业	-0.002634	-0.021982	-0.00794729	-0.0224323	-0.00883276	-0.0045068	-0.00177613	-0.00411012	-0.0240265	-0.0145929	-0.00389276	-0.0079517	-0.0268911	-0.0099471	0.879684	-0.0405815	-0.0157204	-0.0439773	-0.0245705	-0.0374659	-0.0480636	-0.00105635	-0.0043886	-0.00792043	-0.0275439	-0.034792	-0.00336145	-0.000606617	-0.00150573	-0.00050696	-0.00150018	-0.000633839	-0.00726898	-0.0220532	-0.0217493	-0.0180675	-0.00488972	-0.00536201	-0.00337215	-0.00277373	-0.00445746	-0.00127648
通用、专用设备制造业	-0.00527795	-0.0496519	-0.0496246	-0.0584976	-0.0475966	-0.00283174	-0.0101618	-0.00545394	-0.0123162	-0.0111359	-0.0135648	-0.012596	-0.0238421	-0.0262116	-0.0391641	0.822158	-0.0768781	-0.0382297	-0.00922843	-0.0225479	-0.00339249	-0.000463248	-0.00813	-0.00586363	-0.00948826	-0.0241801	-0.0169756	-0.00707808	-0.00609783	-0.002381	-0.00132054	-0.00233171	-0.0020383	-0.00494415	-0.0111501	-0.0063094	-0.0132697	-0.00218454	-0.0027352	-0.0414093	-0.00332729	-0.00219066
交通运输设备制造业	-0.00335537	-0.0082009	-0.00688321	-0.0106542	-0.012841	-0.0012063	-0.00189887	-0.00144205	-0.00437262	-0.00746456	-0.00266281	-0.00297966	-0.00510497	-0.00550103	-0.00819038	-0.0137754	0.700256	-0.00242028	-0.00306397	-0.00519054	-0.0121664	-0.000224312	-0.0101246	-0.0177955	-0.0123893	-0.00423176	-0.0603862	-0.0782	-0.00608773	-0.0150434	-0.00392815	-0.00277444	-0.00352413	-0.0330249	-0.00740427	-0.0125122	-0.026628	-0.0455865	-0.0102149	-0.00144206	-0.00590312	-0.0189265
电气机械及器材制造业	-0.000268453	-0.0164848	-0.00904606	-0.0131322	-0.00947309	-0.00133033	-0.00209003	-0.0016839	-0.00299684	-0.00612554	-0.00129336	-0.00235698	-0.00363228	-0.00301572	-0.00722422	-0.0456446	-0.030823	0.877555	-0.026546	-0.0502735	-0.00592825	-0.00131574	-0.0448919	-0.00182164	-0.00324447	-0.0356392	-0.00218026	-0.00130233	-0.0558511	-0.00812135	-0.00733868	-0.00131025	-0.00691502	-0.059337	-0.0355455	-0.0350582	-0.0185473	-0.0168631	-0.00437388	-0.00398402	-0.0066706	-0.00231774
通信设备、计算机及其他电子设备制造业	-7.62032e-05	-0.00125856	-0.000937625	-0.00107774	-0.000869237	-0.00026657	-0.000574137	-0.000799993	-0.000279563	-0.00562693	-0.000111987	-0.000393547	-0.000406851	-0.000166031	-0.000716867	-0.0128823	-0.00623042	-0.0336568	0.712555	-0.140686	-0.0015398	-4.36334e-05	-0.000394832	-0.000302428	-0.000585002	-0.00158523	-0.00152146	-0.00447467	-0.0346241	-0.00332701	-0.000383131	-0.000434536	-0.00150347	-0.0426778	-0.025895	-0.0252417	-0.00957036	-0.0181003	-0.00376206	-0.000788949	-0.00513686	-0.00697968
仪器仪表及文化办公用机械制造业	-9.85996e-05	-0.00203237	-0.00414292	-0.00123454	-0.000808619	-0.000220318	-0.000224333	-0.0001501	-0.00023126	-0.000684801	-0.000564122	-0.00120839	-0.000640815	-0.00075453	-0.000464576	-0.00155234	-0.00296819	-0.001543	-0.00147316	0.969714	-0.00066853	-2.55747e-05	-0.00553629	-0.00171368	-0.00182667	-0.000977898	-0.000373547	-0.000315916	-0.00457046	-0.000137237	-1.56086e-05	-0.00117597	-0.000782503	-0.00142508	-0.013079	-0.0120108	-0.00290348	-0.00458061	-0.00705212	-0.00103559	-0.00165215	-0.000832662
工艺品及其他制造业	-0.00101885	-0.00386168	-0.00135952	-0.00428762	-0.00581722	-0.00145865	-0.00271216	-0.00344931	-0.00344575	-0.00425729	-0.00052373	-0.00236409	-0.00389659	-0.00250448	-0.0032603	-0.00658675	-0.00267797	-0.00463329	-0.00279532	-0.00981576	0.945748	-8.09487e-05	-0.000597833	-0.000592793	-0.0010057	-0.00290869	-0.000893402	-0.00187852	-0.000823303	-0.000920151	-0.000779384	-0.000706551	-0.000813297	-0.00504741	-0.00371079	-0.0018946	-0.00351489	-0.0080239	-0.0025516	-0.00159736	-0.00234301	-0.00232716
废品废料	-4.27784e-05	-7.71422e-05	-1.24695e-05	-0.000545662	-0.00642443	-0.000585541	-0.000885927	-0.000334245	-0.00211741	-0.0393777	-0.000184717	-0.00301106	-0.0110877	-0.0317757	-0.00632811	-0.00891901	-0.000472367	-0.00650941	-0.00068625	-6.30561e-05	-0.00230295	0.906088	-7.73879e-05	0	0	0	0	0	0	0	0	0	0	0	0	0	0	0	0	0	0	0
电力、热力的生产和供应业	-0.00936793	-0.0624146	-0.0699689	-0.134729	-0.0651201	-0.0108338	-0.022496	-0.00595668	-0.0223976	-0.0224656	-0.0228951	-0.0472114	-0.0629192	-0.0468498	-0.0460067	-0.0229248	-0.0110494	-0.0104783	-0.010068	-0.00814061	-0.0177567	-0.00496158	0.641515	-0.016657	-0.196008	-0.0131808	-0.0110538	-0.0140898	-0.0218779	-0.0151915	-0.02543	-0.00859856	-0.00407338	-0.00851368	-0.0178534	-0.00633061	-0.0208671	-0.0116559	-0.0294363	-0.0156524	-0.010935	-0.0151445
燃气生产和供应业	-3.77638e-05	-0.000446419	-0.00124565	-0.00514923	-0.00530624	-0.00054231	-0.000487218	-0.000343373	-0.000433402	-0.000274756	-0.00173326	-0.00228878	-0.00109701	-0.00125076	-0.000882227	-0.000762724	-0.000507111	-0.000504521	-0.000414469	-0.000530571	-0.000924057	-0.00017761	-0.00105106	0.955678	-0.00324736	-0.000108115	-0.00100545	-0.000725149	-0.000477758	-0.000252322	-0.00281536	-2.94719e-05	-6.78744e-05	-0.000815831	-0.000274363	-0.000217445	-0.000701028	-0.000657339	-0.000985811	-0.000608009	-0.000854017	-0.000316102
水的生产和供应业	-0.000185896	-0.0012651	-0.00133876	-0.00147464	-0.00158315	-0.000645989	-0.00113573	-0.00065398	-0.00100105	-0.00315111	-0.000601645	-0.00158367	-0.00144187	-0.00106233	-0.00119083	-0.000496426	-0.000654465	-0.000533285	-0.000510646	-0.00100894	-0.00113624	-0.000292623	-0.00190325	-0.00073279	0.96532	-0.000370884	-0.000780784	-0.00206564	-0.00173406	-0.000797798	-0.00339962	-0.000689139	-0.000198433	-0.000920917	-0.00218382	-0.00173237	-0.00206096	-0.00277069	-0.00350352	-0.00140996	-0.00183154	-0.00101682
建筑业	-0.000230852	-0.00132517	-0.00111723	-0.000360762	-0.000328929	-0.000256478	-0.000203918	-0.000258489	-0.000229782	-0.00020949	-0.000556929	-0.000332664	-0.000293737	-0.000290237	-0.000156842	-0.000294203	-0.000266086	-0.000212199	-0.000151392	-0.000227687	-0.000166352	-9.1704e-05	-0.000303861	-0.000589344	-0.00118783	0.990499	-0.00313838	-0.0315102	-0.00138972	-0.00311871	-0.0025129	-0.00126974	-0.0121442	-0.000752189	-0.00290217	-0.00252135	-0.0180194	-0.00756729	-0.00721762	-0.0244461	-0.0099833	-0.0144167
交通运输及仓储业	-0.0150733	-0.0496148	-0.0175242	-0.0459281	-0.0619404	-0.025461	-0.0159279	-0.0192686	-0.029329	-0.0213123	-0.0236153	-0.0235573	-0.0379387	-0.0201235	-0.0193359	-0.0222185	-0.0159773	-0.0190536	-0.0122678	-0.0167019	-0.0216356	-0.00584276	-0.0109954	-0.0229288	-0.00840847	-0.072538	0.934307	-0.0925666	-0.0169037	-0.0859939	-0.0126714	-0.0193449	-0.0035956	-0.0404935	-0.0249596	-0.0359178	-0.0118219	-0.016688	-0.0269663	-0.00517314	-0.0235238	-0.02957
邮政业	-0.000621844	-0.000284994	-0.000163086	-0.000178991	-0.000280077	-0.000214429	-0.000608576	-0.00153335	-0.000624266	-0.000428482	-3.53813e-05	-0.000606798	-0.000214697	-0.000232645	-0.000157076	-0.000770571	-0.000142172	-0.000572629	-0.000274419	-0.000874578	-0.000262368	-1.77531e-05	-0.000107544	-0.000106309	-0.000312081	-0.000198413	-0.000215136	0.967891	-0.00100765	-0.000760389	-0.00159953	-0.00276943	-0.000413828	-0.00104412	-0.00140796	-0.00102074	-0.000626242	-0.00139526	-0.00322577	-0.000437631	-0.00223573	-0.00820588
信息传输、计算机服务和软件业	-0.00340336	-0.00266969	-0.00179692	-0.00146814	-0.00215538	-0.00170905	-0.0016472	-0.00367612	-0.00303797	-0.00204001	-0.00385184	-0.00305205	-0.0017672	-0.00853533	-0.00218312	-0.00262334	-0.0016424	-0.00235816	-0.00760055	-0.0031656	-0.00525131	-0.000199332	-0.00548672	-0.00124807	-0.00362736	-0.0143779	-0.00863629	-0.0166371	0.967427	-0.0105629	-0.00369657	-0.0243638	-0.00272465	-0.00343973	-0.00513825	-0.00445346	-0.00632799	-0.00375155	-0.0134631	-0.0127516	-0.010557	-0.0212067
批发和零售业	-0.0147763	-0.0116377	-0.00962159	-0.0114591	-0.0136808	-0.0239408	-0.0147459	-0.0149132	-0.020061	-0.0213458	-0.0144061	-0.0165054	-0.020829	-0.0155657	-0.0192072	-0.0232144	-0.0289211	-0.0229917	-0.0282793	-0.0221438	-0.0200678	-0.00395942	-0.00745088	-0.0141576	-0.00629011	-0.0233824	-0.0112744	-0.0592856	-0.0269577	0.993491	-0.0278974	-0.00394714	-0.00285657	-0.0204582	-0.0180476	-0.0105242	-0.0107988	-0.0190504	-0.0117298	-0.040552	-0.0232854	-0.0111639
住宿和餐饮业	-0.00254862	-0.0117097	-0.00832848	-0.0111118	-0.0136497	-0.00518681	-0.00357877	-0.00475923	-0.00487318	-0.00450771	-0.00200512	-0.00492817	-0.00637549	-0.00308819	-0.00993578	-0.00634328	-0.00348308	-0.00584425	-0.00245484	-0.00719493	-0.00631109	-0.00069107	-0.00243837	-0.00347815	-0.00737202	-0.00854901	-0.0116875	-0.00605083	-0.014529	-0.0229002	0.992085	-0.0363484	-0.0105466	-0.0625918	-0.0296377	-0.0367429	-0.0155988	-0.0153238	-0.0364387	-0.0115747	-0.0361546	-0.0670307
金融业	-0.00825627	-0.0207835	-0.0114543	-0.0115647	-0.0134449	-0.00932075	-0.0138942	-0.00929971	-0.0128643	-0.0124656	-0.00706544	-0.0129963	-0.0228508	-0.0125109	-0.00735477	-0.00867841	-0.00646134	-0.00922615	-0.0213283	-0.00632046	-0.01051	-0.00347356	-0.0353696	-0.024386	-0.0524533	-0.00869725	-0.0495033	-0.00885096	-0.0137484	-0.0392997	-0.0179025	0.936231	-0.0246565	-0.039752	-0.00448775	-0.0280871	-0.0370075	-0.0221902	-0.0346509	-0.00706602	-0.0203927	-0.017695
房地产业	-0.000211403	-0.00143406	-0.000474838	-0.00058143	-0.00123469	-0.00167047	-0.0026237	-0.00854538	-0.00440507	-0.00404138	-0.000193731	-0.00198923	-0.00206311	-0.000228588	-0.00374124	-0.00254847	-0.00123406	-0.00249614	-0.00202353	-0.00403075	-0.00651967	-0.000263038	-0.000417277	-0.00089719	-0.000552722	-0.000560728	-0.00339896	-0.0121885	-0.0201332	-0.0240674	-0.0137314	-0.0264128	0.991081	-0.0131078	-0.00399608	-0.00919284	-0.00216567	-0.0290254	-0.00612369	-0.00248204	-0.0172504	-0.00597037
租赁和商务服务业	-0.00114193	-0.00337266	-0.000980179	-0.00245608	-0.00239217	-0.0105709	-0.00231451	-0.0128547	-0.0057585	-0.00502599	-0.00414047	-0.00851223	-0.00377453	-0.00094523	-0.00226851	-0.00517813	-0.00759111	-0.0128477	-0.00658866	-0.0070749	-0.00530181	-0.000419006	-0.00264851	-0.00231777	-0.00335811	-0.00272788	-0.00357469	-0.0236728	-0.0270297	-0.0471951	-0.0115195	-0.0347461	-0.017078	0.9683	-0.00629067	-0.0104009	-0.00855998	-0.0114972	-0.0212124	-0.0074614	-0.0210362	-0.00764978
研究与试验发展业	-0.00102017	-0.00101644	-0.00130466	-0.000233839	-0.000157196	-0.000534304	-0.000317672	-0.000293568	-0.000376254	-0.000314249	-0.000222456	-0.00129655	-0.000421032	-0.000947269	-0.000432071	-0.00209215	-0.00431139	-0.00209611	-0.00394449	-0.00285138	-0.00063945	-4.51522e-05	-0.000425604	-0.000150844	-0.000144993	-0.000484034	-0.0001992	-0.000291099	-0.000872941	-0.00136021	-7.55066e-06	-0.00064168	-9.58439e-05	-0.000300477	0.985873	-0.00131429	-0.000527329	-1.98105e-05	-0.00216793	-0.000419866	-0.000960625	-9.98504e-06
综合技术服务业	-0.00631389	-0.00872744	-0.00998306	-0.011269	-0.00830292	-0.00246197	-0.00163804	-0.00224296	-0.00130582	-0.00315767	-0.00164344	-0.00371064	-0.0025948	-0.00227189	-0.00337945	-0.0040277	-0.00445108	-0.00327329	-0.00280187	-0.00399481	-0.00166245	-0.000260467	-0.00591205	-0.00151974	-0.00121113	-0.0100248	-0.000967106	-0.000116517	-0.00234323	-0.00419848	-0.000173077	-0.000473341	-0.00113479	-0.000559503	-0.0111491	0.951771	-0.00282582	-0.000733465	-0.00286334	-0.00162506	-0.000679392	-0.00134951
水利、环境和公共设施管理业	-0.00202128	-0.00134438	-0.000903131	-0.000703238	-0.00249886	-0.000306502	-0.00125376	-0.000119349	-0.000134944	-0.00164272	-0.000251141	-0.000602121	-0.000257835	-0.000284174	-0.000120233	-0.000195853	-0.000222666	-0.000169464	-9.8787e-05	-9.14282e-05	-0.000176445	-5.31851e-05	-0.00158583	-0.000388224	-0.05007	-4.92961e-05	-0.000300939	0	-0.000251749	-0.000312984	-0.000410912	-0.000641671	-0.000226955	-0.00720575	-0.000572947	-0.000200904	0.981638	-0.00154841	-0.00212496	-0.000349426	-0.00124338	-0.00266645
居民服务和其他服务业	-0.00370467	-0.00956633	-0.00482521	-0.00272231	-0.00438203	-0.00143315	-0.00108063	-0.00179784	-0.00118996	-0.00191431	-0.0012794	-0.00221402	-0.00323871	-0.00252939	-0.00165907	-0.00132308	-0.00123801	-0.000845219	-0.000628598	-0.000875639	-0.000731481	-0.00125452	-0.00890054	-0.00299291	-0.0100844	-0.00160821	-0.0187127	-0.00133395	-0.00685482	-0.0140827	-0.0135435	-0.00537698	-0.0060747	-0.0166469	-0.00315226	-0.00977546	-0.0226512	0.956017	-0.0122859	-0.00840115	-0.0146651	-0.0189713
教育	-0.000972412	-0.0024641	-0.000540192	-0.000978764	-0.00302036	-0.000362675	-0.00025523	-0.000263848	-0.000391388	-0.000302878	-0.000132698	-0.000338867	-0.000349388	-0.000181333	-0.00028739	-0.000795828	-0.000391079	-0.000316459	-0.000222241	-0.000434496	-0.000441971	-2.03766e-05	-0.000405328	-0.000551931	-0.00221673	-0.000329608	-0.00186335	-0.00220805	-0.00248146	-0.00213673	-0.000875856	-0.00612701	-0.000440146	-0.0011799	-0.00811127	-0.00238359	-0.00299118	-0.000895265	0.980852	-0.00355901	-0.00366204	-0.0231521
卫生、社会保障和社会福利业	-0.000925561	-0.0034919	-0.000491403	-0.00250418	-0.00272821	-0.000733155	-0.000631219	-0.000928318	-0.00111817	-0.00145969	-0.000443168	-0.000782362	-0.00217532	-0.00109266	-0.00274907	-0.00334812	-0.00232685	-0.00209899	-0.000651004	-0.0020445	-0.000257806	-0.000218885	-0.00162834	-0.00347147	-0.000296508	-0.000391645	-0.000668039	-0.000172182	-0.000307391	-0.000240634	-0.000287168	-0.00112625	-0.000252888	-0.000182058	-0.0033221	-0.00119671	-0.00345622	-0.000444572	-0.00326715	0.996627	-0.00280212	-0.00432523
文化、体育和娱乐业	-0.000228925	-0.00149853	-0.000998984	-0.00249718	-0.00389121	-0.00103117	-0.000972611	-0.00150757	-0.00111098	-0.000969888	-0.000269626	-0.00101124	-0.00137076	-0.000534971	-0.00086232	-0.00126512	-0.000785583	-0.000946327	-0.000725974	-0.00093024	-0.00107067	-0.000117463	-0.00210783	-0.00158249	-0.00309314	-0.00131176	-0.00164715	-0.00587721	-0.00398173	-0.00496507	-0.00297463	-0.00533125	-0.00351503	-0.00390148	-0.00523924	-0.00447622	-0.00492772	-0.00419977	-0.00914649	-0.00167045	0.955998	-0.0134665
公共管理和社会组织	-0.000308661	-0.000242051	-0.000314076	-0.000185956	-0.000167821	-0.000133892	-0.000104555	-0.000118847	-0.000115232	-0.000120385	-5.39925e-05	-0.000107653	-0.000135895	-8.50499e-05	-0.000104296	-0.000121172	-0.000102564	-8.96452e-05	-8.0189e-05	-0.000110027	-0.00013132	0	-0.000132835	-7.0819e-05	-0.000204758	-0.000119889	-0.000240282	-0.000257666	-0.000315327	-0.000315648	-0.000197382	-0.000360774	-0.000438071	-0.000168719	-0.000219465	-0.000281954	-0.000269986	-0.000240742	-0.000293982	-0.00018032	-0.00022535	0.999712
I-（I-M）A的逆矩阵	农业	煤炭开采和洗选业	石油和天然气开采业	金属矿采选业	非金属矿采选业	食品制造及烟草加工业	纺织业	服装皮革羽绒及其制品业	木材加工及家具制造业	造纸印刷及文教用品制造业	石油加工、炼焦及核燃料加工业	化学工业	非金属矿物制品业	金属冶炼及压延加工业	金属制品业	通用、专用设备制造业	交通运输设备制造业	电气、机械及器材制造业	通信设备、计算机及其他电子设备制造业	仪器仪表及文化办公用机械制造业	其他制造业	废品废料	电力、热力的生产和供应业	燃气生产和供应业	水的生产和供应业	建筑业	交通运输及仓储业	邮政业	信息传输、计算机服务和软件业	批发和零售贸易业	住宿和餐饮业	金融保险业	房地产业	租赁和商务服务业	科学研究事业	综合技术服务业	水利、环境和公共设施管理业	居民服务和其他服务业	教育	卫生、社会保障和社会福利事业	文化、体育和娱乐业	公共管理和社会组织
农林牧渔业	1.22566	0.0308205	0.0155194	0.0243575	0.0282183	0.558773	0.298374	0.21434	0.229529	0.10098	0.0165496	0.081489	0.0306193	0.0190966	0.0284643	0.0241589	0.0293405	0.0280546	0.0206868	0.0267501	0.194539	0.00415176	0.0196215	0.0177935	0.0232503	0.0355672	0.0364495	0.0213519	0.017067	0.0275163	0.311189	0.022641	0.0107214	0.0565222	0.0780046	0.0291214	0.0847339	0.0571696	0.0417794	0.0552656	0.088203	0.0467824
煤炭开采和洗选业	0.011368	1.13697	0.0290343	0.049741	0.0365308	0.0168275	0.0301489	0.0238431	0.0318445	0.0318954	0.0817449	0.053945	0.0995199	0.0637547	0.0471123	0.0366095	0.0290701	0.0359747	0.0179421	0.0236562	0.0348979	0.00508318	0.194325	0.0917082	0.0495762	0.0455575	0.0263002	0.0172292	0.0111381	0.0110198	0.0159472	0.0066244	0.00496277	0.0192122	0.0190734	0.0125756	0.0206526	0.0199608	0.0182185	0.0315724	0.0162868	0.0164467
石油和天然气开采业	0.0142543	0.0237932	1.03528	0.0533906	0.0482391	0.0171425	0.0255875	0.0233595	0.0251758	0.0259562	0.390041	0.0742399	0.0427543	0.0463035	0.034721	0.0293349	0.0263176	0.0314005	0.0171797	0.0210078	0.0275876	0.004146	0.0460986	0.35063	0.0240622	0.0380536	0.0812725	0.0287206	0.00931368	0.0150343	0.0168155	0.00857018	0.00722507	0.0276509	0.0198093	0.0182533	0.02441	0.0228896	0.0161891	0.0321196	0.0180549	0.0195854
金属矿采选业	0.00241446	0.0144024	0.0120098	1.07643	0.00848314	0.00333987	0.00490929	0.00461418	0.0108763	0.00872349	0.00724939	0.0108453	0.0133377	0.14017	0.0634809	0.0439418	0.0322371	0.0501541	0.0121081	0.0154748	0.021769	0.00309053	0.00899836	0.00749378	0.00635581	0.0304689	0.00611307	0.00608383	0.00519698	0.00320863	0.00301813	0.00173279	0.00215174	0.00897174	0.0125945	0.00697882	0.00684157	0.00624966	0.00372992	0.00758941	0.00442044	0.00371992
非金属矿及其他矿采选业	0.00316976	0.00389814	0.00338865	0.0050246	1.07372	0.00399493	0.00643787	0.00507551	0.00612058	0.00655781	0.00286345	0.0282213	0.0853781	0.00786816	0.00966254	0.00586699	0.00599452	0.00806073	0.0055237	0.00795187	0.00987853	0.001079	0.00284269	0.00238591	0.00332657	0.034888	0.0024309	0.00292116	0.00153612	0.00153563	0.00252216	0.000906261	0.00118827	0.00347929	0.00491611	0.00228664	0.00468758	0.00429512	0.00322062	0.0117957	0.00458836	0.00313035
食品制造及烟草加工业	0.146925	0.0213423	0.0151962	0.0224328	0.0257443	1.29926	0.0643083	0.113884	0.051559	0.0349498	0.0194691	0.0501474	0.0257669	0.0204279	0.0259451	0.0234161	0.0253502	0.0261725	0.0196089	0.0230451	0.0567565	0.00391448	0.0204535	0.0179628	0.0209491	0.0282404	0.0286928	0.0191005	0.0177884	0.0298493	0.397526	0.0252662	0.011726	0.0559348	0.0495225	0.028439	0.0360837	0.0536134	0.0427994	0.0425533	0.12364	0.0455541
纺织业	0.00517967	0.00982161	0.00821221	0.0111053	0.0124174	0.00884631	1.60058	0.593226	0.0463508	0.0542199	0.00619471	0.0261877	0.015778	0.00858621	0.013512	0.0125411	0.0209149	0.0145066	0.00908165	0.0135801	0.161588	0.00143375	0.00923869	0.0118514	0.0105588	0.0136829	0.0115825	0.01351	0.00697177	0.0152148	0.0166987	0.00675658	0.00567545	0.0369598	0.0388066	0.00799582	0.0185216	0.0389724	0.0141697	0.0304203	0.0322532	0.0244895
纺织服装鞋帽皮革羽绒及其制品业	0.00322639	0.0100381	0.00806191	0.0109526	0.0109589	0.00594194	0.0346261	1.1899	0.0362858	0.0182104	0.00581941	0.00961599	0.0103013	0.00890962	0.0109537	0.00922349	0.0223566	0.00952727	0.00694945	0.00883602	0.0268532	0.000926764	0.0107298	0.017043	0.0118351	0.0118685	0.0123381	0.0136225	0.00575389	0.0166974	0.00856473	0.00566726	0.00530887	0.0205455	0.0131291	0.00581666	0.016856	0.0151238	0.00747008	0.0183033	0.034949	0.0229363
木材加工及家具制造业	0.00415542	0.017659	0.00911262	0.0102233	0.00839066	0.00658106	0.00687101	0.00854412	1.39694	0.0441515	0.00632917	0.00872409	0.0177098	0.00679181	0.0290067	0.0116185	0.0237222	0.0108152	0.0075247	0.0101817	0.0490837	0.000826916	0.00772691	0.00766554	0.00780265	0.0324576	0.00655376	0.0124478	0.00506149	0.00964714	0.00706301	0.00445705	0.00315567	0.0123891	0.00945573	0.00604148	0.0181838	0.023283	0.0331674	0.0207799	0.0296132	0.0377021
造纸印刷及文教体育用品制造业	0.0124996	0.0137775	0.0114728	0.0155865	0.0182526	0.0461123	0.0352339	0.0451194	0.0433306	1.38313	0.0104776	0.0393544	0.0501567	0.0133953	0.0273154	0.0210985	0.0228204	0.032595	0.0285301	0.0324038	0.047004	0.00234183	0.0168259	0.0132765	0.0172811	0.0250584	0.0153319	0.0459637	0.0411006	0.0380035	0.0275819	0.0461173	0.0119984	0.129796	0.028406	0.0287887	0.0205402	0.0396478	0.0754846	0.0440725	0.140187	0.0722559
石油加工、炼焦及核燃料加工业	0.031869	0.0557106	0.0666659	0.111338	0.0932128	0.0369077	0.0510614	0.0486418	0.0546767	0.0539348	1.09845	0.134561	0.0890181	0.10929	0.077899	0.0668084	0.0577652	0.0697888	0.0364659	0.0445669	0.0593589	0.0090378	0.0914731	0.0615866	0.0472446	0.0901906	0.219071	0.0746802	0.0211769	0.0373078	0.0330156	0.0211574	0.0179558	0.0673283	0.043507	0.045376	0.0573991	0.0524658	0.0383435	0.0626931	0.039976	0.048327
化学工业	0.146457	0.0723876	0.0684922	0.114471	0.20027	0.136549	0.321263	0.243789	0.23652	0.312209	0.0679071	1.61349	0.186843	0.07589	0.123631	0.117597	0.167021	0.194524	0.158342	0.210286	0.232435	0.0380807	0.057768	0.0544322	0.113756	0.142169	0.0638108	0.0546295	0.0463214	0.053312	0.0868761	0.0313767	0.0314181	0.129383	0.187525	0.0705723	0.124155	0.181873	0.0712396	0.533503	0.132723	0.0717948
非金属矿物制品业	0.00673619	0.0222724	0.0173565	0.0200254	0.0572794	0.0157182	0.012525	0.0109597	0.0239546	0.0140667	0.0149827	0.0216384	1.20881	0.0323497	0.0314986	0.0235946	0.0251915	0.03907	0.0342294	0.0539716	0.0372245	0.00400954	0.013995	0.0123275	0.011958	0.266913	0.0100041	0.0179012	0.0068265	0.00565226	0.0103191	0.00340209	0.0054919	0.01147	0.0178679	0.00979362	0.0237023	0.0115606	0.0167092	0.0255718	0.0195193	0.0158808
金属冶炼及压延加工业	0.0215582	0.150662	0.126217	0.108652	0.0832996	0.0313103	0.0435964	0.0422866	0.108497	0.083507	0.0748816	0.075904	0.120383	1.52608	0.620208	0.449871	0.337886	0.528763	0.123287	0.151145	0.224928	0.020648	0.0930519	0.0777455	0.0624633	0.320017	0.0628158	0.0628097	0.0536211	0.0323842	0.0293981	0.0173164	0.0216123	0.0905203	0.073325	0.0672713	0.0629497	0.0614393	0.0370883	0.0665861	0.0428511	0.0372511
金属制品业	0.0100826	0.0433385	0.0219477	0.0449724	0.0279829	0.0163813	0.0163676	0.0188834	0.0523038	0.037747	0.0193856	0.0281353	0.0547729	0.0343714	1.16121	0.0773793	0.0506896	0.080863	0.0524161	0.0675145	0.075404	0.00319992	0.0271806	0.0240926	0.0450846	0.0683534	0.0162469	0.0147967	0.0141696	0.00989956	0.0123548	0.00679068	0.012808	0.0447904	0.0400688	0.0334513	0.0189988	0.0207117	0.014985	0.0218764	0.0190744	0.0126227
通用、专用设备制造业	0.018351	0.0913376	0.0803355	0.105	0.0894094	0.0215221	0.0413494	0.0343383	0.0471122	0.0439271	0.0586575	0.0511273	0.0711695	0.080449	0.100116	1.25862	0.167827	0.0964155	0.0375631	0.0584965	0.0399026	0.00422405	0.0499227	0.0496617	0.0360997	0.0766023	0.0506592	0.0382215	0.0225866	0.0181216	0.0175009	0.0110471	0.00907763	0.0362545	0.0364201	0.0263477	0.0380297	0.027626	0.0196026	0.0775638	0.0235172	0.020533
交通运输设备制造业	0.0143958	0.0319076	0.0228258	0.0373148	0.0406087	0.0177431	0.02061	0.0201982	0.0274738	0.0314291	0.0208563	0.0253096	0.0316566	0.0304877	0.0365571	0.0440987	1.44937	0.0268536	0.019396	0.0242124	0.0377824	0.0028535	0.0384411	0.0431026	0.0362971	0.0337876	0.104245	0.136461	0.0203029	0.0398515	0.0201327	0.0138268	0.0100794	0.0677524	0.0253236	0.0317869	0.0520299	0.0811397	0.0290652	0.0197118	0.0254984	0.0423824
电气机械及器材制造业	0.00800982	0.0412376	0.0282636	0.0441554	0.033194	0.012628	0.0187891	0.0174729	0.0212238	0.0261078	0.0208724	0.0246109	0.0291165	0.0287062	0.0349919	0.0833376	0.0744972	1.16379	0.0556909	0.0805005	0.0250634	0.0038052	0.097077	0.0209876	0.0327341	0.0638688	0.0188098	0.0211991	0.0785313	0.0228673	0.0204598	0.011794	0.0136044	0.0874825	0.0565855	0.0542738	0.036696	0.0355522	0.0196866	0.0244477	0.0228252	0.0168506
通信设备、计算机及其他电子设备制造业	0.00336409	0.00996876	0.00789413	0.0101175	0.00884069	0.00546087	0.00681932	0.00795552	0.00683816	0.0171197	0.00616819	0.0080999	0.00820813	0.00764069	0.00922209	0.031646	0.02474	0.0622826	1.4113	0.212655	0.00903181	0.000847611	0.0128085	0.00659669	0.00830181	0.0123962	0.00875748	0.0150759	0.0596126	0.0127939	0.00612841	0.00722442	0.00550327	0.0723203	0.0469781	0.0464728	0.0211778	0.0341954	0.0136595	0.00916941	0.0157113	0.0166838
仪器仪表及文化办公用机械制造业	0.00115221	0.00453046	0.00625726	0.0045216	0.00342505	0.00157427	0.00230014	0.00196775	0.00227649	0.00299128	0.00384932	0.00433269	0.00353801	0.00367439	0.00345454	0.00438806	0.00676719	0.00440396	0.00371453	1.03338	0.00288893	0.000314001	0.0110463	0.00494271	0.00532257	0.00372569	0.00238069	0.00210194	0.00610571	0.00145512	0.00142063	0.00216007	0.00134578	0.00351115	0.0154708	0.0142622	0.00475678	0.00659663	0.00890557	0.00344572	0.00334413	0.00247123
工艺品及其他制造业	0.00277401	0.00746469	0.00379483	0.00803554	0.00976638	0.00433245	0.00754467	0.00867771	0.00837859	0.00934643	0.00321893	0.0067264	0.00889026	0.00710013	0.00866719	0.0125351	0.00869493	0.0104067	0.00674443	0.0146316	1.06162	0.00049374	0.00436128	0.00337716	0.00378361	0.0082968	0.00340811	0.00464428	0.00300628	0.00297647	0.0034228	0.00212525	0.00177505	0.00926173	0.00694869	0.0043686	0.00643114	0.0116248	0.00506919	0.00567751	0.00574879	0.00494349
废品废料	0.00239829	0.00816468	0.00665706	0.00761549	0.0141567	0.0051265	0.00669332	0.00620261	0.0112303	0.0654497	0.0046841	0.0112518	0.0238878	0.0562522	0.0333744	0.0311353	0.0172296	0.0312231	0.00884499	0.0101165	0.0154194	1.10476	0.00602253	0.00458292	0.00452608	0.0182016	0.00414647	0.00543446	0.00491095	0.00357346	0.00341625	0.00306817	0.00178004	0.0109606	0.00592042	0.00498987	0.00478491	0.0055815	0.00566558	0.00768797	0.00909171	0.00553142
电力、热力的生产和供应业	0.0440831	0.153814	0.148298	0.276744	0.165644	0.0601116	0.11017	0.0786861	0.107835	0.1081	0.113683	0.166107	0.189035	0.180337	0.181604	0.125122	0.101129	0.117196	0.0685493	0.0759591	0.108052	0.0169951	1.61557	0.100771	0.356504	0.123786	0.0625926	0.0601189	0.0597507	0.0490192	0.0768159	0.031471	0.0190463	0.0666612	0.0761944	0.0429103	0.0731585	0.0633201	0.0793295	0.100636	0.0616832	0.0592987
燃气生产和供应业	0.000835169	0.00175063	0.00235873	0.00729851	0.00753233	0.00160495	0.00231108	0.00201822	0.00214472	0.00202414	0.00325572	0.00512837	0.00344426	0.00385501	0.00341507	0.00289067	0.00260569	0.0029048	0.00176881	0.00215054	0.00287422	0.000436715	0.00279717	1.04769	0.00481524	0.00243216	0.00232803	0.00179097	0.00119683	0.0010454	0.00391533	0.000570277	0.000418157	0.00232004	0.00161617	0.00115062	0.0018101	0.00192178	0.00195227	0.0028189	0.00209164	0.00136265
水的生产和供应业	0.00104885	0.00283547	0.00252949	0.00336521	0.00342194	0.00197415	0.00343675	0.00290514	0.00309657	0.00610371	0.00217654	0.00407516	0.00377569	0.00318768	0.00361901	0.00249028	0.00275981	0.00278665	0.00198283	0.00269678	0.00327853	0.000554394	0.00441325	0.00230627	1.03771	0.00268354	0.00205387	0.00342898	0.00276317	0.00185511	0.00477421	0.00156652	0.00064149	0.00293422	0.00373729	0.00295128	0.00340426	0.00433476	0.00500632	0.00354513	0.00370921	0.0025718
建筑业	0.00105432	0.00284285	0.00202562	0.00179312	0.00187631	0.00147977	0.00164858	0.0018357	0.00173233	0.00166105	0.00193537	0.00191093	0.00194401	0.00170722	0.00173832	0.00182917	0.00183532	0.00175656	0.00125523	0.00146289	0.00159897	0.000287674	0.00199962	0.00210823	0.0033853	1.0113	0.00463706	0.0344432	0.0025968	0.00469893	0.00396985	0.00261721	0.0128291	0.00266385	0.00431933	0.00389374	0.0198201	0.009459	0.00888228	0.0261907	0.0122118	0.0165582
交通运输及仓储业	0.0372908	0.0846337	0.0402503	0.0830107	0.101606	0.0633386	0.0602764	0.0649046	0.078048	0.0644872	0.0548048	0.070773	0.0891485	0.065636	0.0681247	0.0673756	0.0643379	0.0676191	0.0447875	0.0523594	0.0659582	0.0111791	0.0511157	0.0546709	0.0355469	0.12829	1.09656	0.1314	0.0371329	0.110023	0.0475887	0.0345212	0.0129823	0.0772089	0.0548032	0.0598632	0.038532	0.0461018	0.0517596	0.0474291	0.0573735	0.0564085
邮政业	0.00114662	0.000948283	0.000628007	0.000843943	0.000998734	0.00109228	0.00187872	0.00298817	0.00174681	0.00138909	0.000521765	0.00159686	0.0010326	0.00092777	0.000973067	0.00166918	0.00104261	0.00149079	0.000992523	0.00163601	0.00122472	0.000113883	0.000889616	0.000671671	0.00105033	0.00104702	0.000855118	1.03375	0.00155415	0.00140204	0.00240998	0.00345458	0.000708788	0.00203169	0.00216983	0.00168015	0.00134678	0.00217571	0.00404381	0.00138225	0.00322152	0.00924717
信息传输、计算机服务和软件业	0.00743351	0.00967159	0.00688932	0.00886428	0.0091762	0.00832643	0.0095153	0.0115572	0.0116222	0.00958121	0.00931116	0.0114085	0.0100888	0.0189846	0.0137931	0.0127421	0.0111886	0.0135408	0.0166988	0.0111027	0.0141001	0.00119627	0.0154025	0.00705314	0.0114967	0.0246651	0.0154828	0.0240831	1.03798	0.0160668	0.00980912	0.0294564	0.0051489	0.0113453	0.0111057	0.00987278	0.0125239	0.0097973	0.0194154	0.0204761	0.017416	0.0274854
批发和零售业	0.0294454	0.030527	0.0235288	0.0323565	0.034987	0.0500867	0.0451907	0.0464473	0.0505364	0.0503669	0.0308616	0.0442508	0.0471411	0.0408274	0.0497479	0.0532932	0.066973	0.0550279	0.0554591	0.0485614	0.0487919	0.00689392	0.0296458	0.0312803	0.0231158	0.0539218	0.029593	0.079734	0.0407289	1.01985	0.0520949	0.0138167	0.00866961	0.0464991	0.0380084	0.0260428	0.0283821	0.0391295	0.0276255	0.065622	0.0459431	0.0293732
住宿和餐饮业	0.00915849	0.0229863	0.0156718	0.0226964	0.025611	0.0161398	0.0164253	0.0186351	0.0183351	0.0172436	0.0127198	0.0189439	0.0211914	0.0156616	0.0239803	0.0198304	0.0178999	0.0204235	0.0133422	0.018416	0.0192874	0.00224243	0.0162873	0.0148839	0.0190116	0.0238078	0.0222067	0.0179767	0.023513	0.0343931	1.01901	0.0460524	0.0153609	0.0770896	0.0399839	0.0472654	0.0257139	0.0260618	0.0473019	0.0242781	0.0495642	0.077379
金融业	0.0228408	0.0474169	0.0301222	0.0419311	0.0422143	0.0333977	0.0476063	0.0425393	0.044841	0.0430311	0.0296303	0.0462794	0.0587965	0.0439961	0.0416326	0.0392309	0.0373369	0.0427508	0.0501641	0.0332261	0.0413124	0.00743811	0.0794093	0.0485583	0.086169	0.0461401	0.0726014	0.0333417	0.0307426	0.0605685	0.0412057	1.07975	0.032633	0.0690929	0.0260346	0.0474571	0.058046	0.0446552	0.0555841	0.0348462	0.0451362	0.0380767
房地产业	0.0033881	0.00665697	0.0039709	0.0056262	0.00663232	0.00666557	0.00966648	0.0170772	0.0120283	0.0112657	0.00393523	0.00832948	0.00868771	0.0052872	0.00985014	0.00866287	0.00800178	0.00896904	0.00815205	0.00976886	0.013207	0.00105643	0.00672213	0.00536808	0.00640029	0.00753645	0.00915409	0.0188389	0.0253516	0.0300342	0.0194676	0.0321539	1.0115	0.0215135	0.00917598	0.0146848	0.00784996	0.0357868	0.0121956	0.00924721	0.0250878	0.0125515
租赁和商务服务业	0.00838371	0.0125159	0.007519	0.0122915	0.0128082	0.0222883	0.0151556	0.02788	0.0194819	0.0184081	0.011343	0.0230981	0.0160914	0.0107184	0.0134896	0.0172919	0.0232278	0.0266193	0.0193381	0.0191097	0.0176111	0.00194863	0.0148133	0.0103444	0.0138947	0.0156596	0.0136517	0.036317	0.0365925	0.0569183	0.0244768	0.0436734	0.0213049	1.04634	0.0164509	0.019501	0.0183926	0.0229286	0.0312444	0.0218777	0.0344587	0.0179991
研究与试验发展业	0.00186779	0.00223617	0.00222742	0.00153928	0.00144872	0.00192519	0.00188792	0.00171531	0.00187543	0.00177083	0.00151683	0.00309147	0.00182099	0.00245859	0.00221379	0.00419241	0.00793613	0.00427075	0.00660003	0.00502559	0.00222263	0.000208162	0.00193634	0.00148618	0.00120993	0.00210457	0.00143547	0.00163785	0.00182568	0.00209029	0.00114691	0.00110418	0.000405198	0.00188728	1.0156	0.00236466	0.00165029	0.00134241	0.00301938	0.00201089	0.00201595	0.000901556
综合技术服务业	0.0103522	0.0142948	0.0141203	0.0181764	0.0142725	0.00947734	0.00877906	0.00877026	0.00772144	0.0095864	0.00910328	0.0113437	0.00968227	0.00958731	0.0107345	0.0107764	0.0123168	0.0102757	0.00766023	0.00927947	0.00831417	0.000942126	0.0146609	0.00868399	0.00650725	0.0171426	0.0051258	0.00402848	0.00498427	0.00674251	0.005557	0.00205898	0.00232578	0.00526169	0.0160506	1.05343	0.00689377	0.0048159	0.00607512	0.00773804	0.00488557	0.00461421
水利、环境和公共设施管理业	0.00300589	0.00247252	0.00171117	0.00200727	0.00384277	0.00227503	0.00364307	0.00231042	0.00171989	0.00369355	0.00138003	0.00234453	0.00185654	0.00153283	0.0014561	0.00131908	0.00143691	0.00146169	0.000949904	0.00107057	0.00185979	0.000214258	0.00362971	0.0015144	0.0540823	0.0013178	0.00117664	0.00101401	0.00110416	0.00133014	0.00205615	0.00145266	0.000626353	0.00876928	0.00167566	0.000989904	1.01974	0.00274948	0.00334987	0.00173694	0.00270264	0.00370481
居民服务和其他服务业	0.00808322	0.0176887	0.00999936	0.0111745	0.0125681	0.00885648	0.00890781	0.0095109	0.00922263	0.00956886	0.00847509	0.0110081	0.0128198	0.0109555	0.0106438	0.00916176	0.00914454	0.0091636	0.00609894	0.00686627	0.00856653	0.0023926	0.021259	0.0103436	0.0195705	0.0114021	0.0257259	0.00883992	0.0117903	0.0209665	0.0206412	0.00997519	0.00840367	0.0252754	0.00924279	0.0155762	0.0292277	1.05152	0.0187207	0.0159602	0.0225214	0.0259947
教育	0.00183676	0.00392179	0.0013791	0.00230616	0.00452062	0.00184444	0.00178328	0.00170891	0.00191276	0.00163849	0.00126419	0.001857	0.00215074	0.00156997	0.00169353	0.00221072	0.00188786	0.00171533	0.00136192	0.00154177	0.00186581	0.000188703	0.0022743	0.0018475	0.00380428	0.0019534	0.0031484	0.00349401	0.00335713	0.00327404	0.00218353	0.00724001	0.000905048	0.00262106	0.00937985	0.00347078	0.00420456	0.00198888	1.02061	0.00489785	0.00506739	0.024654
卫生、社会保障和社会福利业	0.00183648	0.00550197	0.00181678	0.00465431	0.00470064	0.00229086	0.00257191	0.00281798	0.0032801	0.00357208	0.00190175	0.002844	0.00482575	0.00354152	0.00558542	0.00618511	0.00557568	0.00476238	0.00221498	0.00389562	0.00235425	0.000444761	0.00447303	0.00514493	0.00221079	0.0031006	0.00200856	0.0014888	0.00122983	0.00111532	0.00164637	0.00174216	0.000651266	0.00192216	0.00477925	0.00230167	0.00479522	0.00178295	0.00441279	1.00513	0.00427075	0.00549417
文化、体育和娱乐业	0.00147606	0.00374835	0.00259449	0.00512323	0.00658326	0.0029937	0.00369971	0.00444178	0.00381021	0.00355554	0.00215836	0.00384671	0.00449785	0.00316809	0.00366151	0.00393701	0.00363161	0.00371747	0.00288973	0.00312466	0.00364507	0.00042976	0.00557128	0.00368768	0.00602966	0.00436872	0.00364585	0.00842653	0.00579415	0.00702783	0.00518548	0.00719735	0.00444377	0.00670831	0.00747799	0.0065051	0.00709861	0.00650636	0.0116028	0.00429381	1.04829	0.0162079
公共管理和社会组织	0.000483095	0.000449751	0.000454659	0.000410703	0.000388007	0.000467197	0.000432695	0.000436991	0.00042034	0.000383284	0.000310097	0.000386571	0.000407392	0.000330846	0.000371506	0.000368156	0.000372678	0.000349704	0.000271625	0.000310698	0.000419768	2.70747e-05	0.000416422	0.000327919	0.000420701	0.000402837	0.000435606	0.000456591	0.00045122	0.00047557	0.000471517	0.000490261	0.000502294	0.000408431	0.000409024	0.00044048	0.000454021	0.000439761	0.000463686	0.000416812	0.000452064	1.00047
						单位：立方米/万元
		直接消耗系数	2007	2006		完全排放系数	2007	2006
		煤炭开采和洗选业	2616.37	3202.43		煤炭开采和洗选业	20509.5	23365.3
		石油和天然气开采业	1188	1300.64		石油和天然气开采业	12194.6	15475.5
		金属矿采选业	4815.28	5744.25		金属矿采选业	9448.12	11158
		非金属矿及其他矿采选业	8122.21	14299.5		非金属矿及其他矿采选业	13331.8	21021
		食品制造及烟草加工业	2470.37	2798.3		食品制造及烟草加工业	7556.99	8652.27
		纺织业	1951.74	2559.79		纺织业	5774.77	7218.66
		纺织服装鞋帽皮革羽绒及其制品业	369.347	477.783		纺织服装鞋帽皮革羽绒及其制品业	2342.96	2811.24
		木材加工及家具制造业	3731.27	2648.67		木材加工及家具制造业	7180.26	6054.94
		造纸印刷及文教体育用品制造业	3600.7	3779.57		造纸印刷及文教体育用品制造业	9684.21	10772.1
		石油加工、炼焦及核燃料加工业	6868.14	6814.19		石油加工、炼焦及核燃料加工业	22223.4	24558.2
		化学工业	11674.8	9621.3		化学工业	38692.6	40393.1
		非金属矿物制品业	44604.1	56894.8		非金属矿物制品业	56684.3	72112
		金属冶炼及压延加工业	18257.2	21254.5		金属冶炼及压延加工业	44640.2	51968.1
		金属制品业	2041.24	1736.96		金属制品业	8612.84	9432.63
		通用、专用设备制造业	642.399	840.9		通用、专用设备制造业	11687.5	13994.5
		交通运输设备制造业	1502.86	1448.2		交通运输设备制造业	7682.68	8666.84
		电气机械及器材制造业	330.496	309.952		电气机械及器材制造业	8631.02	9433.92
		通信设备、计算机及其他电子设备制造业	609.707	640.242		通信设备、计算机及其他电子设备制造业	2885.35	3096.57
		仪器仪表及文化办公用机械制造业	1762.59	1423		仪器仪表及文化办公用机械制造业	2789.59	2548.62
		工艺品及其他制造业	357.486	927.85		工艺品及其他制造业	1534.37	2352.46
		废品废料	231.136	16689.5		废品废料	3454.65	22210.9
		电力、热力的生产和供应业	47588.5	47200.2		电力、热力的生产和供应业	97027.5	101358
		燃气生产和供应业	3631.16	10046.8		燃气生产和供应业	4392.05	11219.8
		水的生产和供应业	95.2124	459.849		水的生产和供应业	728.261	1203.53

## Sheet: Sheet2
I	农业	煤炭开采和洗选业	石油和天然气开采业	金属矿采选业	非金属矿采选业	食品制造及烟草加工业	纺织业	服装皮革羽绒及其制品业	木材加工及家具制造业	造纸印刷及文教用品制造业	石油加工、炼焦及核燃料加工业	化学工业	非金属矿物制品业	金属冶炼及压延加工业	金属制品业	通用、专用设备制造业	交通运输设备制造业	电气、机械及器材制造业	通信设备、计算机及其他电子设备制造业	仪器仪表及文化办公用机械制造业	其他制造业	电力、热力的生产和供应业	燃气生产和供应业	水的生产和供应业	建筑业	交通运输及仓储业	邮政业	信息传输、计算机服务和软件业	批发和零售贸易业	住宿和餐饮业	金融保险业	房地产业	租赁和商务服务业	科学研究事业	综合技术服务业	水利、环境和公共设施管理业	居民服务和其他服务业	教育	卫生、社会保障和社会福利事业	文化、体育和娱乐业	公共管理和社会组织
农业	1
煤炭开采和洗选业		1
石油和天然气开采业			1
金属矿采选业				1
非金属矿采选业					1
食品制造及烟草加工业						1
纺织业							1
服装皮革羽绒及其制品业								1
木材加工及家具制造业									1
造纸印刷及文教用品制造业										1
石油加工、炼焦及核燃料加工业											1
化学工业												1
非金属矿物制品业													1
金属冶炼及压延加工业														1
金属制品业															1
通用、专用设备制造业																1
交通运输设备制造业																	1
电气、机械及器材制造业																		1
通信设备、计算机及其他电子设备制造业																			1
仪器仪表及文化办公用机械制造业																				1
其他制造业																					1
电力、热力的生产和供应业																						1
燃气生产和供应业																							1
水的生产和供应业																								1
建筑业																									1
交通运输及仓储业																										1
邮政业																											1
信息传输、计算机服务和软件业																												1
批发和零售贸易业																													1
住宿和餐饮业																														1
金融保险业																															1
房地产业																																1
租赁和商务服务业																																	1
科学研究事业																																		1
综合技术服务业																																			1
水利、环境和公共设施管理业																																				1
居民服务和其他服务业																																					1
教育																																						1
卫生、社会保障和社会福利事业																																							1
文化、体育和娱乐业																																								1
公共管理和社会组织																																									1
	2010	2009	2008				2010	2009	2008
煤炭开采和洗选业	1078.99	1456.77	1706.05			煤炭开采和洗选业	1078.99	1456.77	1706.05
石油和天然气开采业	1044.9	1461.01	942.431			石油和天然气开采业	1044.9	1461.01	942.431
黑色金属矿采选业	4259.75	4123.73	6180.18			金属矿采选业	2764.37	2723.31	4270.65
有色金属矿采选业	1269	1322.89	2361.13			非金属矿及其他矿采选业 非金属矿及其他矿采选业	2875.06	3741.22	4448.7
非金属矿采选业	2875.06	3741.22	4448.7			食品制造及烟草加工业	2127.65	2214.53	1883.32
开采辅助活动	#DIV/0!	#DIV/0!	#DIV/0!			纺织业	1164.7	1533.36	1610.86
其他采矿业	9842.52	14063.7	26393			纺织服装鞋帽皮革羽绒及其制品业	187.298	377.287	511.328
农副食品加工业	1213.59	1345.62	1479.43			木材加工及家具制造业	1242.48	1505.35	1659.83
食品制造业	2959.42	3552.76	2429.85			造纸印刷及文教体育用品制造业	2666.2	2771.83	2489.49
酒、饮料和精制茶制造业	3473.82	2906.53	2480.02			石油加工、炼焦及核燃料加工业	6474.49	7452.16	6383.89
烟草制品业	863.779	1053.21	1143.98			化学工业	5493.78	6437.77	6595.1
纺织业	1164.7	1533.36	1610.86			非金属矿物制品业	27856	32486	33444.5
纺织服装、服饰业	146.759	223.341	300.16			金属冶炼及压延加工业	16421.1	17252.2	17642.4
皮革、毛皮、羽毛及其制品和制鞋业	227.838	531.233	722.497			金属制品业	1057.02	1238.73	1473.32
木材加工及木、竹、藤、棕、草制品业	2173.7	2653.91	2567.26			通用、专用设备制造业	818.964	1639.01	701.915
家具制造业	311.249	356.792	752.4			交通运输设备制造业	767.529	899.173	1227.07
造纸及纸制品业	7511.98	7528.61	6951.41			电气、机械及器材制造业	252.751	338.467	349.82
印刷和记录媒介 复制业	314.173	465.209	373.001			通信设备、计算机及其他电子设备制造业	1175.29	775.408	753.817
文教、工美、体育和娱乐用品制造业	172.437	321.659	144.052			仪器仪表及文化办公用机械制造业	885.54	1087.05	1367.9
石油加工、炼焦和核燃料加工业	6474.49	7452.16	6383.89			工艺品及其他制造业	279.41	257.693	270.413
化学原料和化学 制品制造业	5493.78	6437.77	6595.1			电力、热力的生产和供应业	45130.6	43108.4	40976.9
医药制造业	1435.29	1426.55	1939.34			燃气生产和供应业	3498.5	4244.63	3744.89
化学纤维制造业	5683.83	8553.25	6931.28			水的生产和供应业	99.3147	71.0667	825.614
橡胶和塑料制品业	921.547	1015.73	1321.73
非金属矿物制品业	27856	32486	33444.5
黑色金属冶炼及 压延加工业	24024.6	24817.7	25177.7
有色金属冶炼及压延加工业	8817.67	9686.57	10107.1
金属制品业	1057.02	1238.73	1473.32
通用设备制造业	709.222	722.815	934.631
专用设备制造业	928.706	2555.2	469.199
交通运输设备制造业	767.529	899.173	1227.07
电气机械和器材制造业	252.751	338.467	349.82
计算机、通信和其他电子设备制造业	1175.29	775.408	753.817
仪器仪表制造业	885.54	1087.05	1367.9
其他制造业	279.41	257.693	270.413
废弃资源综合利用业	374.405	456.656	501.409
金属制品、机械和设备修理业	#DIV/0!	#DIV/0!	#DIV/0!
电力、热力生产和供应业	45130.6	43108.4	40976.9
燃气生产和供应业	3498.5	4244.63	3744.89
水的生产和供应业	99.3147	71.0667	825.614
其他行业	#DIV/0!	#DIV/0!	#DIV/0!

## Sheet: 2008-2010年
	X	IM	EX	X+IM-EX	m=im\(X+IM-EX)
农林牧渔业	693198000	41033459.8249	8446626.9542	7.25785e+08	0.0565367
煤炭开采和洗选业	201661338.322	13140886.6234	1411591.9474	2.13391e+08	0.0615814
石油和天然气开采业	116732518.9107	85693847.6724	1585812.9991	2.00841e+08	0.426676
金属矿采选业	114098978.3891	73863546.786	763460.5534	1.87199e+08	0.394572
非金属矿及其他矿采选业	53899753.2131	3111342.1435	1582479.783	5.54286e+07	0.0561324
食品制造及烟草加工业	674322854.3478	24256662.5959	22082508.3476	6.76497e+08	0.0358563
纺织业	326145080.6031	9629145.6579	89896922.5121	2.45877e+08	0.0391624
纺织服装鞋帽皮革羽绒及其制品业	241572896.786	7597658.384	57965327.8261	1.91205e+08	0.0397356
木材加工及家具制造业	150461453.3862	4624952.8835	26985579.2382	1.28101e+08	0.036104
造纸印刷及文教体育用品制造业	207936360.7041	10334225.7349	22693154.7719	1.95577e+08	0.0528396
石油加工、炼焦及核燃料加工业	301486097.2328	20842144.3802	8174685.0503	3.14154e+08	0.0663438
化学工业	932510585.2501	118823964.0764	94420280.3401	9.56914e+08	0.124174
非金属矿物制品业	400640738.7669	5749922.2788	19022111.8951	3.87369e+08	0.0148435
金属冶炼及压延加工业	820817921.1344	51275401.0595	36567429.6861	8.35526e+08	0.061369
金属制品业	244967874.2368	7178911.0244	34534763.2054	2.17612e+08	0.0329895
通用、专用设备制造业	662703313.8833	96692976.7871	71615488.6816	6.87781e+08	0.140587
交通运输设备制造业	587033598.3388	59595434.4257	50978683.3626	5.9565e+08	0.100051
电气机械及器材制造业	458949435.2373	42582903.0613	92912595.6557	4.0862e+08	0.104212
通信设备、计算机及其他电子设备制造业	565676080.5744	176618184.565	241257787.6842	5.01036e+08	0.352506
仪器仪表及文化办公用机械制造业	71374642.8825	49895311.2777	36154104.5267	8.51158e+07	0.586205
工艺品及其他制造业	136554897.8651	35559897.4888	17192941.9801	1.54922e+08	0.229534
废品废料	437484871.0314	185728.0528	791958.1481	4.36879e+08	0.000425125
电力、热力的生产和供应业	22411241.2986	0	0	2.24112e+07	0
燃气生产和供应业	17410827.4693	0	0	1.74108e+07	0
水的生产和供应业	1023433007.7176	3433383.0973	9812177.9781	1.01705e+09	0.00337581
建筑业	480103201.1236	16791534.2584	36963221.4305	4.59932e+08	0.0365088
交通运输及仓储业	12575357	539823.7162	511139.525	1.2604e+07	0.0428294
邮政业	168665110.0629	2701936.5438	6992532.14	1.64375e+08	0.0164377
信息传输、计算机服务和软件业	430217189.414	0	68141886.7846	3.62075e+08	0
批发和零售业	216726852.8906	7549573.3967	6302404.5	2.17974e+08	0.0346352
住宿和餐饮业	322865825.537	2146592.6475	2070132.8803	3.22942e+08	0.00664699
金融业	301217564.307	0	0	3.01218e+08	0
房地产业	217730174.573	24934988.1946	42883843.4724	1.99781e+08	0.124811
租赁和商务服务业	31315400.2633	8827120.9754	562196.0179	3.95803e+07	0.223018
研究与试验发展业	89421060.2436	0	0	8.94211e+07	0
综合技术服务业	43346421.2341	0	0	4.33464e+07	0
水利、环境和公共设施管理业	119077579.8029	2604643.3674	2174363.4	1.19508e+08	0.0217947
居民服务和其他服务业	162116722.8674	937438.2614	350449.9927	1.62704e+08	0.00576163
教育	166845589.3453	267682.5933	382792.4818	1.6673e+08	0.00160548
卫生、社会保障和社会福利业	49302451.512	5353863.9669	4279047.6161	5.03773e+07	0.106275
文化、体育和娱乐业	251437853.174	776718.9922	646236.5551	2.51568e+08	0.00308751
公共管理和社会组织	12526448720.9322	1015151806.7954	1119108719.9236	1.24225e+10	0.0817189
M	农业	煤炭开采和洗选业	石油和天然气开采业	金属矿采选业	非金属矿采选业	食品制造及烟草加工业	纺织业	服装皮革羽绒及其制品业	木材加工及家具制造业	造纸印刷及文教用品制造业	石油加工、炼焦及核燃料加工业	化学工业	非金属矿物制品业	金属冶炼及压延加工业	金属制品业	通用、专用设备制造业	交通运输设备制造业	电气、机械及器材制造业	通信设备、计算机及其他电子设备制造业	仪器仪表及文化办公用机械制造业	其他制造业	废品废料	电力、热力的生产和供应业	燃气生产和供应业	水的生产和供应业	建筑业	交通运输及仓储业	邮政业	信息传输、计算机服务和软件业	批发和零售贸易业	住宿和餐饮业	金融保险业	房地产业	租赁和商务服务业	科学研究事业	综合技术服务业	水利、环境和公共设施管理业	居民服务和其他服务业	教育	卫生、社会保障和社会福利事业	文化、体育和娱乐业	公共管理和社会组织
农业	0.0565366	0	0	0	0	0	0	0	0	0	0	0	0	0	0	0	0	0	0	0	0	0	0	0	0	0	0	0	0	0	0	0	0	0	0	0	0	0	0	0	0	0
煤炭开采和洗选业	0	0.0615814	0	0	0	0	0	0	0	0	0	0	0	0	0	0	0	0	0	0	0	0	0	0	0	0	0	0	0	0	0	0	0	0	0	0	0	0	0	0	0	0
石油和天然气开采业	0	0	0.426676	0	0	0	0	0	0	0	0	0	0	0	0	0	0	0	0	0	0	0	0	0	0	0	0	0	0	0	0	0	0	0	0	0	0	0	0	0	0	0
金属矿采选业	0	0	0	0.394572	0	0	0	0	0	0	0	0	0	0	0	0	0	0	0	0	0	0	0	0	0	0	0	0	0	0	0	0	0	0	0	0	0	0	0	0	0	0
非金属矿采选业	0	0	0	0	0.0561324	0	0	0	0	0	0	0	0	0	0	0	0	0	0	0	0	0	0	0	0	0	0	0	0	0	0	0	0	0	0	0	0	0	0	0	0	0
食品制造及烟草加工业	0	0	0	0	0	0.0358563	0	0	0	0	0	0	0	0	0	0	0	0	0	0	0	0	0	0	0	0	0	0	0	0	0	0	0	0	0	0	0	0	0	0	0	0
纺织业	0	0	0	0	0	0	0.0391624	0	0	0	0	0	0	0	0	0	0	0	0	0	0	0	0	0	0	0	0	0	0	0	0	0	0	0	0	0	0	0	0	0	0	0
服装皮革羽绒及其制品业	0	0	0	0	0	0	0	0.0397356	0	0	0	0	0	0	0	0	0	0	0	0	0	0	0	0	0	0	0	0	0	0	0	0	0	0	0	0	0	0	0	0	0	0
木材加工及家具制造业	0	0	0	0	0	0	0	0	0.036104	0	0	0	0	0	0	0	0	0	0	0	0	0	0	0	0	0	0	0	0	0	0	0	0	0	0	0	0	0	0	0	0	0
造纸印刷及文教用品制造业	0	0	0	0	0	0	0	0	0	0.0528396	0	0	0	0	0	0	0	0	0	0	0	0	0	0	0	0	0	0	0	0	0	0	0	0	0	0	0	0	0	0	0	0
石油加工、炼焦及核燃料加工业	0	0	0	0	0	0	0	0	0	0	0.0663438	0	0	0	0	0	0	0	0	0	0	0	0	0	0	0	0	0	0	0	0	0	0	0	0	0	0	0	0	0	0	0
化学工业	0	0	0	0	0	0	0	0	0	0	0	0.124174	0	0	0	0	0	0	0	0	0	0	0	0	0	0	0	0	0	0	0	0	0	0	0	0	0	0	0	0	0	0
非金属矿物制品业	0	0	0	0	0	0	0	0	0	0	0	0	0.0148435	0	0	0	0	0	0	0	0	0	0	0	0	0	0	0	0	0	0	0	0	0	0	0	0	0	0	0	0	0
金属冶炼及压延加工业	0	0	0	0	0	0	0	0	0	0	0	0	0	0.061369	0	0	0	0	0	0	0	0	0	0	0	0	0	0	0	0	0	0	0	0	0	0	0	0	0	0	0	0
金属制品业	0	0	0	0	0	0	0	0	0	0	0	0	0	0	0.0329895	0	0	0	0	0	0	0	0	0	0	0	0	0	0	0	0	0	0	0	0	0	0	0	0	0	0	0
通用、专用设备制造业	0	0	0	0	0	0	0	0	0	0	0	0	0	0	0	0.140587	0	0	0	0	0	0	0	0	0	0	0	0	0	0	0	0	0	0	0	0	0	0	0	0	0	0
交通运输设备制造业	0	0	0	0	0	0	0	0	0	0	0	0	0	0	0	0	0.100051	0	0	0	0	0	0	0	0	0	0	0	0	0	0	0	0	0	0	0	0	0	0	0	0	0
电气、机械及器材制造业	0	0	0	0	0	0	0	0	0	0	0	0	0	0	0	0	0	0.104212	0	0	0	0	0	0	0	0	0	0	0	0	0	0	0	0	0	0	0	0	0	0	0	0
通信设备、计算机及其他电子设备制造业	0	0	0	0	0	0	0	0	0	0	0	0	0	0	0	0	0	0	0.352506	0	0	0	0	0	0	0	0	0	0	0	0	0	0	0	0	0	0	0	0	0	0	0
仪器仪表及文化办公用机械制造业	0	0	0	0	0	0	0	0	0	0	0	0	0	0	0	0	0	0	0	0.586205	0	0	0	0	0	0	0	0	0	0	0	0	0	0	0	0	0	0	0	0	0	0
其他制造业	0	0	0	0	0	0	0	0	0	0	0	0	0	0	0	0	0	0	0	0	0.229534	0	0	0	0	0	0	0	0	0	0	0	0	0	0	0	0	0	0	0	0	0
废品废料	0	0	0	0	0	0	0	0	0	0	0	0	0	0	0	0	0	0	0	0	0	0.000425125	0	0	0	0	0	0	0	0	0	0	0	0	0	0	0	0	0	0	0	0
电力、热力的生产和供应业	0	0	0	0	0	0	0	0	0	0	0	0	0	0	0	0	0	0	0	0	0	0		0	0	0	0	0	0	0	0	0	0	0	0	0	0	0	0	0	0	0
燃气生产和供应业	0	0	0	0	0	0	0	0	0	0	0	0	0	0	0	0	0	0	0	0	0	0	0	0	0	0	0	0	0	0	0	0	0	0	0	0	0	0	0	0	0	0
水的生产和供应业	0	0	0	0	0	0	0	0	0	0	0	0	0	0	0	0	0	0	0	0	0	0	0	0	0.00337581	0	0	0	0	0	0	0	0	0	0	0	0	0	0	0	0	0
建筑业	0	0	0	0	0	0	0	0	0	0	0	0	0	0	0	0	0	0	0	0	0	0	0	0	0	0.0365088	0	0	0	0	0	0	0	0	0	0	0	0	0	0	0	0
交通运输及仓储业	0	0	0	0	0	0	0	0	0	0	0	0	0	0	0	0	0	0	0	0	0	0	0	0	0	0	0.0428294	0	0	0	0	0	0	0	0	0	0	0	0	0	0	0
邮政业	0	0	0	0	0	0	0	0	0	0	0	0	0	0	0	0	0	0	0	0	0	0	0	0	0	0	0	0.0164377	0	0	0	0	0	0	0	0	0	0	0	0	0	0
信息传输、计算机服务和软件业	0	0	0	0	0	0	0	0	0	0	0	0	0	0	0	0	0	0	0	0	0	0	0	0	0	0	0	0	0	0	0	0	0	0	0	0	0	0	0	0	0	0
批发和零售贸易业	0	0	0	0	0	0	0	0	0	0	0	0	0	0	0	0	0	0	0	0	0	0	0	0	0	0	0	0	0	0.0346352	0	0	0	0	0	0	0	0	0	0	0	0
住宿和餐饮业	0	0	0	0	0	0	0	0	0	0	0	0	0	0	0	0	0	0	0	0	0	0	0	0	0	0	0	0	0	0	0.00664699	0	0	0	0	0	0	0	0	0	0	0
金融保险业	0	0	0	0	0	0	0	0	0	0	0	0	0	0	0	0	0	0	0	0	0	0	0	0	0	0	0	0	0	0	0	0.124811	0	0	0	0	0	0	0	0	0	0
房地产业	0	0	0	0	0	0	0	0	0	0	0	0	0	0	0	0	0	0	0	0	0	0	0	0	0	0	0	0	0	0	0	0	0	0	0	0	0	0	0	0	0	0
租赁和商务服务业	0	0	0	0	0	0	0	0	0	0	0	0	0	0	0	0	0	0	0	0	0	0	0	0	0	0	0	0	0	0	0	0	0	0.223018	0	0	0	0	0	0	0	0
科学研究事业	0	0	0	0	0	0	0	0	0	0	0	0	0	0	0	0	0	0	0	0	0	0	0	0	0	0	0	0	0	0	0	0	0	0		0	0	0	0	0	0	0
综合技术服务业	0	0	0	0	0	0	0	0	0	0	0	0	0	0	0	0	0	0	0	0	0	0	0	0	0	0	0	0	0	0	0	0	0	0	0	0	0	0	0	0	0	0
水利、环境和公共设施管理业	0	0	0	0	0	0	0	0	0	0	0	0	0	0	0	0	0	0	0	0	0	0	0	0	0	0	0	0	0	0	0	0	0	0	0	0	0.0217947	0	0	0	0	0
居民服务和其他服务业	0	0	0	0	0	0	0	0	0	0	0	0	0	0	0	0	0	0	0	0	0	0	0	0	0	0	0	0	0	0	0	0	0	0	0	0	0	0.00576163	0	0	0	0
教育	0	0	0	0	0	0	0	0	0	0	0	0	0	0	0	0	0	0	0	0	0	0	0	0	0	0	0	0	0	0	0	0	0	0	0	0	0	0	0.00160548	0	0	0
卫生、社会保障和社会福利事业	0	0	0	0	0	0	0	0	0	0	0	0	0	0	0	0	0	0	0	0	0	0	0	0	0	0	0	0	0	0	0	0	0	0	0	0	0	0	0	0.106275	0	0
文化、体育和娱乐业	0	0	0	0	0	0	0	0	0	0	0	0	0	0	0	0	0	0	0	0	0	0	0	0	0	0	0	0	0	0	0	0	0	0	0	0	0	0	0	0	0.00308751	0
公共管理和社会组织	0	0	0	0	0	0	0	0	0	0	0	0	0	0	0	0	0	0	0	0	0	0	0	0	0	0	0	0	0	0	0	0	0	0	0	0	0	0	0	0	0	0.0817189
I	农业	煤炭开采和洗选业	石油和天然气开采业	金属矿采选业	非金属矿采选业	食品制造及烟草加工业	纺织业	服装皮革羽绒及其制品业	木材加工及家具制造业	造纸印刷及文教用品制造业	石油加工、炼焦及核燃料加工业	化学工业	非金属矿物制品业	金属冶炼及压延加工业	金属制品业	通用、专用设备制造业	交通运输设备制造业	电气、机械及器材制造业	通信设备、计算机及其他电子设备制造业	仪器仪表及文化办公用机械制造业	其他制造业	废品废料	电力、热力的生产和供应业	燃气生产和供应业	水的生产和供应业	建筑业	交通运输及仓储业	邮政业	信息传输、计算机服务和软件业	批发和零售贸易业	住宿和餐饮业	金融保险业	房地产业	租赁和商务服务业	科学研究事业	综合技术服务业	水利、环境和公共设施管理业	居民服务和其他服务业	教育	卫生、社会保障和社会福利事业	文化、体育和娱乐业	公共管理和社会组织
农业	1
煤炭开采和洗选业		1
石油和天然气开采业			1
金属矿采选业				1
非金属矿采选业					1
食品制造及烟草加工业						1
纺织业							1
服装皮革羽绒及其制品业								1
木材加工及家具制造业									1
造纸印刷及文教用品制造业										1
石油加工、炼焦及核燃料加工业											1
化学工业												1
非金属矿物制品业													1
金属冶炼及压延加工业														1
金属制品业															1
通用、专用设备制造业																1
交通运输设备制造业																	1
电气、机械及器材制造业																		1
通信设备、计算机及其他电子设备制造业																			1
仪器仪表及文化办公用机械制造业																				1
其他制造业																					1
废品废料																						1
电力、热力的生产和供应业																							1
燃气生产和供应业																								1
水的生产和供应业																									1
建筑业																										1
交通运输及仓储业																											1
邮政业																												1
信息传输、计算机服务和软件业																													1
批发和零售贸易业																														1
住宿和餐饮业																															1
金融保险业																																1
房地产业																																	1
租赁和商务服务业																																		1
科学研究事业																																			1
综合技术服务业																																				1
水利、环境和公共设施管理业																																					1
居民服务和其他服务业																																						1
教育																																							1
卫生、社会保障和社会福利事业																																								1
文化、体育和娱乐业																																									1
公共管理和社会组织																																										1
I-M	农业	煤炭开采和洗选业	石油和天然气开采业	金属矿采选业	非金属矿采选业	食品制造及烟草加工业	纺织业	服装皮革羽绒及其制品业	木材加工及家具制造业	造纸印刷及文教用品制造业	石油加工、炼焦及核燃料加工业	化学工业	非金属矿物制品业	金属冶炼及压延加工业	金属制品业	通用、专用设备制造业	交通运输设备制造业	电气、机械及器材制造业	通信设备、计算机及其他电子设备制造业	仪器仪表及文化办公用机械制造业	其他制造业	废品废料	电力、热力的生产和供应业	燃气生产和供应业	水的生产和供应业	建筑业	交通运输及仓储业	邮政业	信息传输、计算机服务和软件业	批发和零售贸易业	住宿和餐饮业	金融保险业	房地产业	租赁和商务服务业	科学研究事业	综合技术服务业	水利、环境和公共设施管理业	居民服务和其他服务业	教育	卫生、社会保障和社会福利事业	文化、体育和娱乐业	公共管理和社会组织
农业	0.943463	0	0	0	0	0	0	0	0	0	0	0	0	0	0	0	0	0	0	0	0	0	0	0	0	0	0	0	0	0	0	0	0	0	0	0	0	0	0	0	0	0
煤炭开采和洗选业	0	0.938419	0	0	0	0	0	0	0	0	0	0	0	0	0	0	0	0	0	0	0	0	0	0	0	0	0	0	0	0	0	0	0	0	0	0	0	0	0	0	0	0
石油和天然气开采业	0	0	0.573324	0	0	0	0	0	0	0	0	0	0	0	0	0	0	0	0	0	0	0	0	0	0	0	0	0	0	0	0	0	0	0	0	0	0	0	0	0	0	0
金属矿采选业	0	0	0	0.605428	0	0	0	0	0	0	0	0	0	0	0	0	0	0	0	0	0	0	0	0	0	0	0	0	0	0	0	0	0	0	0	0	0	0	0	0	0	0
非金属矿采选业	0	0	0	0	0.943868	0	0	0	0	0	0	0	0	0	0	0	0	0	0	0	0	0	0	0	0	0	0	0	0	0	0	0	0	0	0	0	0	0	0	0	0	0
食品制造及烟草加工业	0	0	0	0	0	0.964144	0	0	0	0	0	0	0	0	0	0	0	0	0	0	0	0	0	0	0	0	0	0	0	0	0	0	0	0	0	0	0	0	0	0	0	0
纺织业	0	0	0	0	0	0	0.960838	0	0	0	0	0	0	0	0	0	0	0	0	0	0	0	0	0	0	0	0	0	0	0	0	0	0	0	0	0	0	0	0	0	0	0
服装皮革羽绒及其制品业	0	0	0	0	0	0	0	0.960264	0	0	0	0	0	0	0	0	0	0	0	0	0	0	0	0	0	0	0	0	0	0	0	0	0	0	0	0	0	0	0	0	0	0
木材加工及家具制造业	0	0	0	0	0	0	0	0	0.963896	0	0	0	0	0	0	0	0	0	0	0	0	0	0	0	0	0	0	0	0	0	0	0	0	0	0	0	0	0	0	0	0	0
造纸印刷及文教用品制造业	0	0	0	0	0	0	0	0	0	0.94716	0	0	0	0	0	0	0	0	0	0	0	0	0	0	0	0	0	0	0	0	0	0	0	0	0	0	0	0	0	0	0	0
石油加工、炼焦及核燃料加工业	0	0	0	0	0	0	0	0	0	0	0.933656	0	0	0	0	0	0	0	0	0	0	0	0	0	0	0	0	0	0	0	0	0	0	0	0	0	0	0	0	0	0	0
化学工业	0	0	0	0	0	0	0	0	0	0	0	0.875826	0	0	0	0	0	0	0	0	0	0	0	0	0	0	0	0	0	0	0	0	0	0	0	0	0	0	0	0	0	0
非金属矿物制品业	0	0	0	0	0	0	0	0	0	0	0	0	0.985156	0	0	0	0	0	0	0	0	0	0	0	0	0	0	0	0	0	0	0	0	0	0	0	0	0	0	0	0	0
金属冶炼及压延加工业	0	0	0	0	0	0	0	0	0	0	0	0	0	0.938631	0	0	0	0	0	0	0	0	0	0	0	0	0	0	0	0	0	0	0	0	0	0	0	0	0	0	0	0
金属制品业	0	0	0	0	0	0	0	0	0	0	0	0	0	0	0.967011	0	0	0	0	0	0	0	0	0	0	0	0	0	0	0	0	0	0	0	0	0	0	0	0	0	0	0
通用、专用设备制造业	0	0	0	0	0	0	0	0	0	0	0	0	0	0	0	0.859413	0	0	0	0	0	0	0	0	0	0	0	0	0	0	0	0	0	0	0	0	0	0	0	0	0	0
交通运输设备制造业	0	0	0	0	0	0	0	0	0	0	0	0	0	0	0	0	0.899949	0	0	0	0	0	0	0	0	0	0	0	0	0	0	0	0	0	0	0	0	0	0	0	0	0
电气、机械及器材制造业	0	0	0	0	0	0	0	0	0	0	0	0	0	0	0	0	0	0.895788	0	0	0	0	0	0	0	0	0	0	0	0	0	0	0	0	0	0	0	0	0	0	0	0
通信设备、计算机及其他电子设备制造业	0	0	0	0	0	0	0	0	0	0	0	0	0	0	0	0	0	0	0.647494	0	0	0	0	0	0	0	0	0	0	0	0	0	0	0	0	0	0	0	0	0	0	0
仪器仪表及文化办公用机械制造业	0	0	0	0	0	0	0	0	0	0	0	0	0	0	0	0	0	0	0	0.413795	0	0	0	0	0	0	0	0	0	0	0	0	0	0	0	0	0	0	0	0	0	0
其他制造业	0	0	0	0	0	0	0	0	0	0	0	0	0	0	0	0	0	0	0	0	0.770466	0	0	0	0	0	0	0	0	0	0	0	0	0	0	0	0	0	0	0	0	0
废品废料	0	0	0	0	0	0	0	0	0	0	0	0	0	0	0	0	0	0	0	0	0	0.999575	0	0	0	0	0	0	0	0	0	0	0	0	0	0	0	0	0	0	0	0
电力、热力的生产和供应业	0	0	0	0	0	0	0	0	0	0	0	0	0	0	0	0	0	0	0	0	0	0	1	0	0	0	0	0	0	0	0	0	0	0	0	0	0	0	0	0	0	0
燃气生产和供应业	0	0	0	0	0	0	0	0	0	0	0	0	0	0	0	0	0	0	0	0	0	0	0	1	0	0	0	0	0	0	0	0	0	0	0	0	0	0	0	0	0	0
水的生产和供应业	0	0	0	0	0	0	0	0	0	0	0	0	0	0	0	0	0	0	0	0	0	0	0	0	0.996624	0	0	0	0	0	0	0	0	0	0	0	0	0	0	0	0	0
建筑业	0	0	0	0	0	0	0	0	0	0	0	0	0	0	0	0	0	0	0	0	0	0	0	0	0	0.963491	0	0	0	0	0	0	0	0	0	0	0	0	0	0	0	0
交通运输及仓储业	0	0	0	0	0	0	0	0	0	0	0	0	0	0	0	0	0	0	0	0	0	0	0	0	0	0	0.957171	0	0	0	0	0	0	0	0	0	0	0	0	0	0	0
邮政业	0	0	0	0	0	0	0	0	0	0	0	0	0	0	0	0	0	0	0	0	0	0	0	0	0	0	0	0.983562	0	0	0	0	0	0	0	0	0	0	0	0	0	0
信息传输、计算机服务和软件业	0	0	0	0	0	0	0	0	0	0	0	0	0	0	0	0	0	0	0	0	0	0	0	0	0	0	0	0	1	0	0	0	0	0	0	0	0	0	0	0	0	0
批发和零售贸易业	0	0	0	0	0	0	0	0	0	0	0	0	0	0	0	0	0	0	0	0	0	0	0	0	0	0	0	0	0	0.965365	0	0	0	0	0	0	0	0	0	0	0	0
住宿和餐饮业	0	0	0	0	0	0	0	0	0	0	0	0	0	0	0	0	0	0	0	0	0	0	0	0	0	0	0	0	0	0	0.993353	0	0	0	0	0	0	0	0	0	0	0
金融保险业	0	0	0	0	0	0	0	0	0	0	0	0	0	0	0	0	0	0	0	0	0	0	0	0	0	0	0	0	0	0	0	0.875189	0	0	0	0	0	0	0	0	0	0
房地产业	0	0	0	0	0	0	0	0	0	0	0	0	0	0	0	0	0	0	0	0	0	0	0	0	0	0	0	0	0	0	0	0	1	0	0	0	0	0	0	0	0	0
租赁和商务服务业	0	0	0	0	0	0	0	0	0	0	0	0	0	0	0	0	0	0	0	0	0	0	0	0	0	0	0	0	0	0	0	0	0	0.776982	0	0	0	0	0	0	0	0
科学研究事业	0	0	0	0	0	0	0	0	0	0	0	0	0	0	0	0	0	0	0	0	0	0	0	0	0	0	0	0	0	0	0	0	0	0	1	0	0	0	0	0	0	0
综合技术服务业	0	0	0	0	0	0	0	0	0	0	0	0	0	0	0	0	0	0	0	0	0	0	0	0	0	0	0	0	0	0	0	0	0	0	0	1	0	0	0	0	0	0
水利、环境和公共设施管理业	0	0	0	0	0	0	0	0	0	0	0	0	0	0	0	0	0	0	0	0	0	0	0	0	0	0	0	0	0	0	0	0	0	0	0	0	0.978205	0	0	0	0	0
居民服务和其他服务业	0	0	0	0	0	0	0	0	0	0	0	0	0	0	0	0	0	0	0	0	0	0	0	0	0	0	0	0	0	0	0	0	0	0	0	0	0	0.994238	0	0	0	0
教育	0	0	0	0	0	0	0	0	0	0	0	0	0	0	0	0	0	0	0	0	0	0	0	0	0	0	0	0	0	0	0	0	0	0	0	0	0	0	0.998395	0	0	0
卫生、社会保障和社会福利事业	0	0	0	0	0	0	0	0	0	0	0	0	0	0	0	0	0	0	0	0	0	0	0	0	0	0	0	0	0	0	0	0	0	0	0	0	0	0	0	0.893725	0	0
文化、体育和娱乐业	0	0	0	0	0	0	0	0	0	0	0	0	0	0	0	0	0	0	0	0	0	0	0	0	0	0	0	0	0	0	0	0	0	0	0	0	0	0	0	0	0.996912	0
公共管理和社会组织	0	0	0	0	0	0	0	0	0	0	0	0	0	0	0	0	0	0	0	0	0	0	0	0	0	0	0	0	0	0	0	0	0	0	0	0	0	0	0	0	0	0.918281
直接消耗系数	农林牧渔业	煤炭开采和洗选业	石油和天然气开采业	金属矿采选业	非金属矿及其他矿采选业	食品制造及烟草加工业	纺织业	纺织服装鞋帽皮革羽绒及其制品业	木材加工及家具制造业	造纸印刷及文教体育用品制造业	石油加工、炼焦及核燃料加工业	化学工业	非金属矿物制品业	金属冶炼及压延加工业	金属制品业	通用、专用设备制造业	交通运输设备制造业	电气、机械及器材制造业	通信设备、计算机及其他电子设备制造业	仪器仪表及文化办公用机械制造业	工艺品及其他制造业(含废品废料)	电力、热力的生产和供应业	燃气生产和供应业	水的生产和供应业	建筑业	交通运输及仓储业	邮政业	信息传输、计算机服务和软件业	批发和零售贸易业	住宿和餐饮业	金融业	房地产业	租赁和商务服务业	研究与事业发展业	综合技术服务业	水利、环境和公共设施管理业	居民服务和其他服务业	教育	卫生、社会保障和社会福利业	文化、体育和娱乐业	公共管理和社会组织
农林牧渔业	0.13301	0.00726439	1.76342e-05	0.00123973	0.000298143	0.396561	0.159988	0.043876	0.117	0.0449511	2.21599e-05	0.0319317	0.000470158	8.54965e-05	0.000224216	0.000107069	6.04755e-05	1.56401e-05	0	3.69539e-05	0.0814008	1.70394e-05	0.000165099	0	0.00438897	0.0238762	0	0	0.000228088	0.114929	0	8.26305e-05	0.00234788	0.0380878	0.00400146	0.0251366	0.0116215	0.00176427	0.0046477	0.00487204	0
煤炭开采和洗选业	0.0007047	0.175352	0.00796731	0.00417888	0.00250232	0.00273512	0.00409137	0.00334152	0.0076779	0.00856091	0.0618996	0.0143089	0.0703547	0.0348566	0.00416295	0.00338577	0.000932132	0.000751899	0.000286839	0.00141932	0.00503217	0.168303	0.0476281	0.00132667	0.00079254	0.00344519	0.00141818	0	0.000287343	0.000663561	0	0.000213693	0.0013952	0.00175038	0.00134615	0.00538662	0.00404882	0.00187446	0.00391924	0.000808295	0.00269108
石油和天然气开采业	0	0	0.0153674	0	0	0	0	0	0	0	0.560735	0.0187503	0.00187937	0.00265881	0	0	0	0	0	0	6.66871e-06	0.0059839	0.466674	0	0	0.00124281	0	0	0	0	0	0	0	0	0	0	0	0	0	0	0
金属矿采选业	0	0	0	0.119077	0	0	0	0	0	0	0	0.00394958	0.00228942	0.194055	0.00949281	0.00292586	0.000335026	0.0010351	1.24681e-05	0.00111861	0.000450049	2.82289e-05	0	0	0	0	0	0	0	0	0	0	0	0.00953108	0.000625017	0.00181388	0	0	0	0	0
非金属矿及其他矿采选业 非金属矿及其他矿采选业	0.000106049	0.000370904	0.00048797	0.0010208	0.0714075	0.000360075	0	0	0	0	0.000100514	0.0154344	0.0584479	0.00256251	0.00367198	0.000695939	0.000210733	0.000404092	6.54211e-06	0.000104163	0.00191516	0.000257124	3.87081e-05	0.000101367	0.0100915	0.000259224	0	0	0	0	0	0	0	0.000155428	3.08604e-05	0.000676832	5.22702e-05	0.000340576	0.000496059	0.000488621	0.000379615
食品制造及烟草加工业	0.102779	0.00163231	0.00166776	0.00224994	0.00266726	0.206551	0.00687961	0.050938	0.00541564	0.00399916	0.00463593	0.0161255	0.00352524	0.0032961	0.00316544	0.00325136	0.00312097	0.00371042	0.00371502	0.00313041	0.00968103	0.00291414	0.00369639	0.00260863	0.00398803	0.00786951	0.00251886	0.0024437	0.00490198	0.345903	0.00279485	0.00283154	0.0117066	0.0179901	0.00246345	0.0109372	0.0225749	0.00743438	0.0080918	0.0559738	0.0034873
纺织业	0.000138343	0.000268237	0.000738481	0.000576326	0.000569609	0.00051672	0.375053	0.339456	0.0102514	0.0195913	5.0754e-05	0.00746823	0.00227307	0.000116017	0.00158751	0.00139489	0.00179187	0.00193927	0.0002823	0.00147608	0.0607654	4.92477e-05	0.000115565	0.000297656	0.000843307	0.00129263	0.00153178	0.000122831	0.00113639	0.00489514	0.000142621	0.00112055	0.0127899	0.0204711	0.000664258	0.0044523	0.014961	0.00161608	0.00539933	0.00293162	0.00391068
纺织服装鞋帽皮革羽绒及其制品业	0.000384256	0.0033043	0.00328889	0.00394363	0.00405417	0.00131246	0.015257	0.158319	0.018109	0.00728019	0.000413449	0.00235999	0.00250962	0.00222872	0.00294847	0.00213076	0.0101299	0.00213947	0.00185639	0.00296829	0.0100952	0.00317479	0.0111265	0.00492055	0.00380196	0.00714474	0.00729322	0.00189669	0.00832432	0.00375601	0.00262955	0.0045457	0.0123393	0.00781707	0.00168155	0.0134401	0.0070046	0.00103494	0.0133098	0.0166381	0.0127857
木材加工及家具制造业	0.000958833	0.00752967	0.0035376	0.00306694	0.00175162	0.0010733	0.000785487	0.0017973	0.307559	0.0218044	0.000305448	0.0015838	0.00669186	0.000723072	0.0157764	0.00319985	0.00962775	0.00251727	0.00157955	0.00278	0.020618	0.000591161	0.00116127	0.00146849	0.0174887	0.0012188	0.00503907	0.000960604	0.00155563	0.00137621	0.000749453	0.0012192	0.00249924	0.00343048	0.0012797	0.0132597	0.00937295	0.0112468	0.00724024	0.0119581	0.0155773
造纸印刷及文教体育用品制造业	0.000834001	0.00110392	0.00197584	0.00189988	0.0021005	0.0186854	0.00868502	0.0142068	0.0158262	0.287693	0.000540219	0.0138886	0.0220809	0.00103951	0.00946018	0.00434147	0.00313807	0.0108205	0.00749148	0.00984449	0.0121299	0.00182104	0.00249933	0.00260334	0.00166936	0.00367131	0.0268236	0.0312463	0.00872857	0.00338609	0.0193808	0.00591007	0.0886613	0.0112787	0.0141743	0.00705302	0.0165921	0.0322211	0.0120815	0.112351	0.0249681
石油加工、炼焦及核燃料加工业	0.00706978	0.011121	0.0350118	0.0580454	0.0473689	0.00281297	0.00238135	0.00626878	0.00752227	0.00500112	0.0604171	0.0611737	0.0419876	0.0433858	0.0102615	0.0101523	0.00444543	0.00434267	0.00278094	0.00467997	0.0057911	0.0281326	0.0206206	0.0103357	0.0128776	0.186431	0.0298517	0.00193216	0.00315408	0.00489752	0.0063058	0.0131697	0.0315003	0.00924665	0.0205617	0.0381858	0.0182499	0.00726733	0.00396058	0.0064892	0.013925
化学工业	0.0785073	0.0216439	0.0346347	0.0491952	0.0983788	0.0276365	0.108584	0.0586491	0.0952439	0.136891	0.0186431	0.410213	0.0757573	0.0141058	0.0376938	0.0358516	0.0545004	0.0818715	0.0659057	0.0862262	0.0597754	0.00297088	0.00636856	0.0492702	0.030816	0.0175974	0.0033563	0.00531039	0.00854849	0.00759025	0.00338427	0.0168318	0.0354472	0.109945	0.0221572	0.0699462	0.086634	0.0082859	0.413545	0.0409991	0.00970406
非金属矿物制品业	0.00142406	0.00994201	0.00860931	0.00881715	0.0396337	0.00691917	0.00231558	0.00136807	0.0091528	0.00291344	0.0033746	0.00805965	0.191038	0.0216143	0.0114823	0.00713687	0.0074801	0.0213053	0.0187652	0.0355449	0.0151353	0.00203679	0.00228924	0.00291363	0.226354	0.0021187	0.0034994	0.000271842	0.000256638	0.00204083	0.000160205	0.000298514	0.00052524	0.00796488	0.00195011	0.0144738	0.00105699	0.00451945	0.00540781	0.00639918	0.00467562
金属冶炼及压延加工业	0.000228824	0.0414053	0.0453964	0.013268	0.00684469	0.00112945	0.000711088	0.00133845	0.023376	0.0118416	0.000636766	0.0100556	0.027349	0.285444	0.340858	0.208679	0.106359	0.260979	0.0312165	0.0393059	0.068247	0.000923182	0.0024441	0.00115252	0.124533	0.00514919	0	1.02807e-05	0.000461571	4.48329e-05	0	0.000904047	0.000755844	0.00507306	0.00738586	0.00783684	0.00255128	0.000689067	4.63917e-05	0.000459954	0
金属制品业	0.00318053	0.0190063	0.00714366	0.0219403	0.0160223	0.00463546	0.00174522	0.00438675	0.0258823	0.0153806	0.00320268	0.00889534	0.0281752	0.00957494	0.133729	0.0416643	0.0163868	0.0448364	0.0228655	0.0397138	0.0287878	0.00567377	0.00944622	0.0268922	0.0324811	0.00556497	0.00078694	0.00201509	0.000379011	0.00116314	0.000902066	0.00611705	0.0198666	0.0257834	0.0214886	0.00829209	0.00493689	0.00197634	0.00202523	0.00396989	0.00113497
通用、专用设备制造业	0.0059756	0.0551558	0.0770066	0.0828712	0.0904388	0.00342427	0.0119172	0.0067283	0.015598	0.0142233	0.0127915	0.0158615	0.0293133	0.0337006	0.0496815	0.223461	0.0860071	0.0521969	0.0111131	0.0283043	0.00295136	0.00960889	0.0080063	0.0106076	0.0295707	0.0240795	0.0105989	0.00810748	0.00203664	0.00116784	0.0042477	0.00357156	0.00649543	0.0152126	0.00808217	0.0217598	0.00241388	0.00183773	0.0433249	0.00279497	0.00222839
交通运输设备制造业	0.00312101	0.00725949	0.00633438	0.0108693	0.0220781	0.00127089	0.00194685	0.00159729	0.00498413	0.00848217	0.00224423	0.00323334	0.00571354	0.00567826	0.00925557	0.0149771	0.334168	0.00283384	0.00370343	0.00634263	0.00696323	0.0107015	0.0217285	0.0123839	0.004129	0.0703833	0.0799999	0.00706639	0.00826001	0.00336152	0.00290325	0.003848	0.0301092	0.00898645	0.0146752	0.0365925	0.0379361	0.00612916	0.00107587	0.00467213	0.0124562
电气、机械及器材制造业	0.00028095	0.0150959	0.00861197	0.0134937	0.00977012	0.00145933	0.00221167	0.00192282	0.00349807	0.006897	0.00112678	0.00277014	0.00412201	0.00340838	0.00844571	0.0543325	0.0377791	0.149965	0.0301704	0.0509249	0.00487034	0.0529747	0.00230096	0.00335495	0.0377863	0.00281156	0.00178928	0.0690068	0.00643038	0.0071345	0.00205074	0.0111802	0.027748	0.0446283	0.041898	0.0271232	0.0163146	0.00271496	0.00308586	0.00551234	0.00218263
通信设备、计算机及其他电子设备制造业	9.68322e-05	0.00157238	0.00119821	0.00137546	0.00110354	0.000369136	0.000724758	0.0011257	0.000436154	0.00878796	0.000135683	0.000627369	0.000635988	0.000262246	0.00118236	0.0207025	0.0108223	0.0595294	0.483926	0.229802	0.00170844	0.0005879	0.000520238	0.00080468	0.00240812	0.00251993	0.00887689	0.0598902	0.00368497	0.000405995	0.000746233	0.00302058	0.0571648	0.0398821	0.0378155	0.0149515	0.0245157	0.00297635	0.000713603	0.00596247	0.00737502
仪器仪表及文化办公用机械制造业	0.00027905	0.00532808	0.00878559	0.00357768	0.00238687	0.000705969	0.000690566	0.000477306	0.000750563	0.00462827	0.00141356	0.0039947	0.00159806	0.0020875	0.00155454	0.00519379	0.0091253	0.00546319	0.0267435	0.125494	0.00149287	0.0128766	0.00622018	0.00541239	0.00218141	0.00159227	0.00119844	0.00898565	0.000307615	3.12026e-05	0.00382995	0.00196957	0.00294619	0.035687	0.0228055	0.0143149	0.00968328	0.00896352	0.00226075	0.00374415	0.00168587
工艺品及其他制造业	0.00109837	0.0035827	0.00129534	0.00503933	0.0134825	0.00231339	0.00400617	0.00436694	0.00684464	0.059136	0.00063538	0.00717169	0.0186346	0.0359763	0.0121941	0.018647	0.00365814	0.0133702	0.00461604	0.00995416	0.0778326	0.000743717	0.000741579	0.00102995	0.00325179	0.000915064	0.00255616	0.00106198	0.000721575	0.000620194	0.00103905	0.00130233	0.00599717	0.0046143	0.0022234	0.00545139	0.00790669	0.00156861	0.00121685	0.00201627	0.00217042
电力、热力的生产和供应业	0.0100808	0.0329503	0.0679575	0.134263	0.0874524	0.0103896	0.0191915	0.00675749	0.0287657	0.0253722	0.0164299	0.043608	0.0600946	0.0487391	0.0578384	0.0221897	0.0111371	0.0106102	0.0113666	0.0104623	0.0108369	0.342199	0.0198223	0.233851	0.00746078	0.0119839	0.0138192	0.0249922	0.0110574	0.0212772	0.00940717	0.00603392	0.00943598	0.0206058	0.00695501	0.0296231	0.0110308	0.0167963	0.0112541	0.00897713	0.0130223
燃气生产和供应业	3.90018e-05	0.000395847	0.00114828	0.00533311	0.00529904	0.000593213	0.000513244	0.000369137	0.000485059	0.000311672	0.00145756	0.00261973	0.00119138	0.00139088	0.000998668	0.000885074	0.000648711	0.000624331	0.000554993	0.00068986	0.000729518	0.00111285	0.0552442	0.00325152	0.000118173	0.000939275	0.000964734	0.00057034	0.000193458	0.00363353	4.95666e-05	0.000106264	0.0009554	0.00033356	0.000255922	0.000951556	0.000641574	0.00059252	0.000450184	0.000668859	0.000288239
水的生产和供应业	0.000112298	0.000663604	0.000730056	0.000875123	0.000935258	0.000405849	0.00069556	0.000431038	0.00066044	0.00215564	0.000299585	0.00105755	0.000958924	0.000656334	0.000797424	0.000331407	0.000439963	0.000366958	0.000391538	0.000709029	0.000539562	0.00119207	0.000530202	0.0209146	0.000239812	0.000602252	0.00162567	0.00122463	0.000361845	0.00172843	0.000471952	0.000183778	0.000645992	0.00157059	0.00118779	0.00193706	0.00163199	0.0012457	0.000645441	0.000791003	0.000548492
建筑业	0.000249198	0.00119892	0.00105082	0.000365658	0.000335155	0.000282665	0.000210109	0.000293088	0.000266012	0.000244343	0.000479968	0.000377138	0.000335179	0.000316043	0.000181149	0.000343126	0.000308267	0.000251826	0.000187196	0.000270914	0.00014637	0.000328259	0.000735469	0.0012135	0.0105958	0.00430151	0.0427725	0.00169867	0.00243971	0.00227833	0.00144393	0.0193991	0.00096602	0.00360002	0.00303603	0.0259584	0.00762639	0.00442625	0.0187564	0.00813582	0.0134129
交通运输及仓储业	0.01848	0.0475633	0.0180406	0.0469344	0.0643884	0.0287371	0.0175711	0.0240061	0.0349739	0.0263422	0.0189731	0.0288681	0.0450948	0.020732	0.0235071	0.028407	0.019471	0.0246905	0.0173814	0.0225349	0.0190202	0.0116719	0.0262216	0.00945908	0.0930633	0.0843986	0.144211	0.0307308	0.0662871	0.0121097	0.0247544	0.00760742	0.0486915	0.0419674	0.0596977	0.0240142	0.0208946	0.0235946	0.00485155	0.0293867	0.0398373
邮政业	0.00063327	0.000251009	0.000149328	0.00017459	0.000277816	0.000226117	0.000593752	0.0016948	0.000651052	0.000458788	2.95683e-05	0.000706216	0.00024062	0.00027987	0.000176612	0.000880474	0.000158083	0.000651937	0.000336079	0.00110135	0.00019915	0.0001131	0.000129151	0.000310378	0.000215413	0.00031403	0.0424297	0.00130943	0.0012764	0.000571996	0.00429687	0.000643529	0.00465343	0.00170023	0.00119937	0.000993971	0.00138511	0.0019258	0.000310536	0.00227557	0.0102162
信息传输、计算机服务和软件业	0.00322907	0.00253625	0.00157747	0.00140629	0.00207653	0.0017798	0.00160077	0.00437682	0.00359321	0.00240597	0.00306405	0.00320849	0.00199116	0.00798567	0.00269791	0.00313455	0.0019736	0.00286721	0.00870363	0.00381955	0.00465916	0.00586506	0.00141504	0.00368836	0.0144632	0.00718212	0.0205537	0.0434293	0.00769155	0.00305998	0.0284679	0.00392778	0.00369932	0.00575766	0.00497247	0.00923241	0.0033999	0.00746651	0.00881517	0.00806206	0.0178174
批发和零售贸易业	0.0137328	0.00992339	0.00852925	0.0109651	0.013138	0.0242055	0.0143646	0.0158088	0.0221513	0.0233357	0.0116943	0.0176656	0.022681	0.0162581	0.0209081	0.0254055	0.031159	0.0256107	0.0320858	0.0226785	0.0152551	0.00758622	0.0166518	0.0060565	0.0245772	0.0129338	0.075847	0.031486	0.0047992	0.0210545	0.00423308	0.00430064	0.0229502	0.0210997	0.01182	0.0148453	0.0177846	0.00677969	0.0289052	0.0205133	0.00978924
住宿和餐饮业	0.00267948	0.0111876	0.00825947	0.0119766	0.0148137	0.00593766	0.00386389	0.00570641	0.00584011	0.00549836	0.00174345	0.00609499	0.00801305	0.00390536	0.0121945	0.00766934	0.00418746	0.00711485	0.0031965	0.00945346	0.00518839	0.00274502	0.00454954	0.00795229	0.00998903	0.0159321	0.00727652	0.0196864	0.0181582	0.00673831	0.0368213	0.0164208	0.0652904	0.039223	0.0412929	0.0248221	0.0156688	0.0220922	0.00932494	0.0311115	0.0608461
金融业	0.00795504	0.0184537	0.00762776	0.0106793	0.013143	0.0103108	0.0153854	0.0108155	0.0157386	0.0154738	0.0058357	0.0155461	0.0259161	0.0143073	0.00888668	0.0105575	0.00823105	0.0111473	0.0274556	0.00778517	0.00906784	0.0397617	0.0328752	0.0574674	0.00945084	0.0589805	0.0118499	0.0207475	0.0322799	0.0164796	0.080256	0.0431652	0.0449004	0.00435861	0.0318435	0.0331629	0.0210944	0.0231434	0.00549332	0.0149423	0.0152098
房地产业	0.000215452	0.00120766	0.000415713	0.000541877	0.00117101	0.0017233	0.00258343	0.00903759	0.00440522	0.00437514	0.000155202	0.00210858	0.00222234	0.00024992	0.00402207	0.00277035	0.00129142	0.00276348	0.00241837	0.00436241	0.00469739	0.000419592	0.00104218	0.0005256	0.000582075	0.00487897	0.0154001	0.0262095	0.0210114	0.0105549	0.032012	0.013261	0.0165091	0.00461398	0.0103065	0.00313759	0.0279871	0.00657975	0.00184843	0.0128566	0.00517036
租赁和商务服务业	0.00147322	0.00482395	0.00169118	0.00371459	0.00386208	0.0165539	0.00337728	0.0210332	0.00922774	0.00818126	0.00459518	0.0141828	0.00629046	0.00159691	0.00380311	0.00876073	0.0121886	0.0218988	0.0112906	0.0126563	0.00597695	0.00426899	0.00436718	0.0049105	0.00360006	0.0055523	0.0392613	0.0502474	0.0460999	0.0118958	0.0608926	0.0340204	0.0433243	0.00958004	0.0151705	0.0153511	0.0141863	0.0159695	0.0068846	0.0219127	0.00854193
研究与实验发展业	0.00148916	0.00127463	0.00170087	0.000317774	0.00022201	0.000813278	0.000459081	0.000461324	0.000577965	0.000503681	0.000265547	0.00212694	0.000678632	0.00146773	0.000691697	0.00344867	0.00678472	0.00345205	0.00671019	0.00492968	0.000691618	0.000637286	0.000260921	0.000205315	0.000748218	0.000307464	0.000547698	0.00167688	0.00147488	8.83186e-06	0.00140076	0.000212209	0.000494105	0.0242894	0.00231751	0.00100158	2.70326e-05	0.00184278	0.000438934	0.00100538	1.28764e-05
综合技术服务业	0.0077207	0.00822912	0.0104838	0.0128327	0.00979157	0.00344879	0.00193095	0.00306354	0.0017603	0.00458069	0.00163556	0.00552731	0.00357827	0.00316465	0.00472208	0.00593874	0.00679309	0.00493097	0.00482018	0.00577957	0.0016023	0.00768166	0.00228588	0.00151956	0.0115539	0.00117671	0.000179133	0.00489942	0.00364583	0.000183398	0.000692591	0.00193175	0.000738046	0.0146918	0.0628741	0.00536139	0.000766559	0.00187614	0.00135276	0.000680594	0.00133181
水利、环境和公共设施管理业	0.00245623	0.00108607	0.000758497	0.000629072	0.00227353	0.00030735	0.00122961	0.000121271	0.000136708	0.00271438	0.000192705	0.000909921	0.000256104	0.000272685	0.000123998	0.00020511	0.000229711	0.00017988	0.000113593	9.3657e-05	0.000130474	0.00255834	0.000432607	0.0571623	4.90901e-05	0.000301637	0	0.000280506	0.000218626	0.000326402	0.000641671	0.000323718	0.00849955	0.000634617	0.000212679	0.0247312	0.00144351	0.00116361	0.000244023	0.000890777	0.00221518
居民服务和其他服务业	0.00308219	0.0066135	0.00347615	0.00212997	0.00341357	0.00120827	0.00086423	0.00153802	0.00107799	0.00172293	0.000847177	0.00192706	0.00275653	0.00214179	0.00146621	0.00116782	0.00110692	0.000768688	0.000643906	0.000819212	0.000630639	0.00733687	0.0028584	0.00787271	0.00139884	0.0227503	0.00161361	0.00641734	0.00874343	0.00929171	0.00388123	0.00741617	0.0153244	0.00301298	0.00904329	0.0260105	0.0387379	0.00647019	0.00528199	0.00940003	0.0136638
教育	0.000343755	0.000753989	0.00017184	0.00032719	0.00104086	0.000137769	8.86791e-05	0.000101117	0.000152195	0.000119396	3.85544e-05	0.000134445	0.000132566	6.80768e-05	0.000112262	0.000315196	0.000153592	0.00012945	9.13456e-05	0.000180318	0.000115884	0.000148094	0.000232953	0.00076593	0.000124323	0.000746536	0.0010137	0.00117393	0.000565331	0.000259386	0.00194346	0.000237792	0.000476035	0.00340298	0.000996233	0.00171746	0.000305224	0.00397154	0.000920693	0.000953701	0.00728513
卫生、社会保障和社会福利业	0.000589599	0.00204906	0.000333485	0.00168786	0.00180022	0.000499256	0.00042993	0.000670205	0.000882901	0.00110701	0.000249043	0.000608751	0.00161683	0.000819947	0.00204662	0.00235671	0.00164638	0.0016741	0.000513314	0.00166963	0.000168155	0.0011437	0.00278274	0.000220556	0.000296529	0.000539334	0.000194281	0.000298787	0.000152026	0.000167762	0.000691073	0.000347983	0.000161688	0.0026711	0.000937268	0.00387449	0.00032177	0.00130483	0.00238418	0.00142919	0.00260863
文化、体育和娱乐业	0.00022393	0.00128606	0.000891298	0.00243959	0.00376103	0.00105611	0.000946104	0.0016266	0.00121816	0.00105994	0.000219967	0.00113236	0.00147367	0.000581411	0.000944756	0.00139126	0.000865703	0.00105176	0.000841613	0.00106993	0.000800734	0.00216001	0.00187334	0.00299755	0.00138769	0.00205808	0.00756756	0.00560829	0.00368441	0.00257273	0.00598052	0.00532616	0.00424643	0.0157448	0.00512236	0.00757174	0.00399885	0.00532071	0.00138815	0.0305303	0.0118847
公共管理和社会组织	0.000303688	0.0002087	0.000281536	0.000179905	0.000162968	0.000140165	0.000103204	0.000128399	0.000127458	0.000133729	4.42716e-05	0.000115809	0.000148273	8.9605e-05	0.000114799	0.000134676	0.000113843	0.000101152	9.9675e-05	0.00012452	9.58233e-05	0.000136758	8.42304e-05	0.000199363	0.000127422	0.000281919	0.000333355	0.000381655	0.000235324	0.000153285	0.000570172	0.000666892	0.000188411	0.000259427	0.000321133	0.000410469	0.000230094	0.000171815	0.000139067	0.00020619	0.000255507
（I-M）A	农林牧渔业	煤炭开采和洗选业	石油和天然气开采业	金属矿采选业	非金属矿及其他矿采选业	食品制造及烟草加工业	纺织业	纺织服装鞋帽皮革羽绒及其制品业	木材加工及家具制造业	造纸印刷及文教体育用品制造业	石油加工、炼焦及核燃料加工业	化学工业	非金属矿物制品业	金属冶炼及压延加工业	金属制品业	通用、专用设备制造业	交通运输设备制造业	电气、机械及器材制造业	通信设备、计算机及其他电子设备制造业	仪器仪表及文化办公用机械制造业	工艺品及其他制造业(含废品废料)	电力、热力的生产和供应业	燃气生产和供应业	水的生产和供应业	建筑业	交通运输及仓储业	邮政业	信息传输、计算机服务和软件业	批发和零售贸易业	住宿和餐饮业	金融业	房地产业	租赁和商务服务业	研究与事业发展业	综合技术服务业	水利、环境和公共设施管理业	居民服务和其他服务业	教育	卫生、社会保障和社会福利业	文化、体育和娱乐业	公共管理和社会组织
农林牧渔业	0.12549	0.00685369	1.66372e-05	0.00116964	0.000281287	0.37414	0.150942	0.0413954	0.110385	0.0424097	2.0907e-05	0.0301264	0.000443577	8.06628e-05	0.00021154	0.000101015	5.70564e-05	1.47558e-05	0	3.48647e-05	0.0767987	1.6076e-05	0.000155765	0	0.00414083	0.0225263	0	0	0.000215193	0.108431	0	7.79589e-05	0.00221514	0.0359344	0.00377523	0.0237155	0.0109645	0.00166452	0.00438493	0.00459659	0
煤炭开采和洗选业	0.000661303	0.164553	0.00747667	0.00392154	0.00234822	0.00256669	0.00383942	0.00313575	0.00720508	0.00803372	0.0580877	0.0134277	0.0660222	0.0327101	0.00390659	0.00317727	0.00087473	0.000705596	0.000269175	0.00133191	0.00472228	0.157939	0.0446951	0.00124497	0.000743734	0.00323303	0.00133085	0	0.000269648	0.000622698	0	0.000200533	0.00130928	0.00164259	0.00126325	0.0050549	0.00379949	0.00175903	0.00367789	0.000758519	0.00252536
石油和天然气开采业	0	0	0.00881049	0	0	0	0	0	0	0	0.321483	0.01075	0.00107749	0.00152436	0	0	0	0	0	0	3.82333e-06	0.00343071	0.267555	0	0	0.000712531	0	0	0	0	0	0	0	0	0	0	0	0	0	0	0
金属矿采选业	0	0	0	0.0720924	0	0	0	0	0	0	0	0.00239118	0.00138608	0.117486	0.00574721	0.00177139	0.000202834	0.00062668	7.54854e-06	0.000677239	0.000272472	1.70906e-05	0	0	0	0	0	0	0	0	0	0	0	0.00577038	0.000378403	0.00109817	0	0	0	0	0
非金属矿及其他矿采选业 非金属矿及其他矿采选业	0.000100096	0.000350084	0.000460579	0.000963497	0.0673992	0.000339863	0	0	0	0	9.48717e-05	0.014568	0.0551671	0.00241867	0.00346587	0.000656874	0.000198904	0.00038141	6.17489e-06	9.83163e-05	0.00180765	0.000242691	3.65353e-05	9.56769e-05	0.00952506	0.000244673	0	0	0	0	0	0	0	0.000146703	2.91281e-05	0.00063884	4.93362e-05	0.000321459	0.000468214	0.000461194	0.000358307
食品制造及烟草加工业	0.0990935	0.00157379	0.00160796	0.00216926	0.00257162	0.199145	0.00663294	0.0491115	0.00522146	0.00385577	0.0044697	0.0155473	0.00339884	0.00317791	0.00305194	0.00313478	0.00300906	0.00357738	0.00358182	0.00301816	0.00933391	0.00280965	0.00356385	0.00251509	0.00384504	0.00758734	0.00242854	0.00235608	0.00472621	0.3335	0.00269464	0.00273001	0.0112869	0.017345	0.00237512	0.010545	0.0217654	0.00716781	0.00780166	0.0539668	0.00336226
纺织业	0.000132925	0.000257732	0.000709561	0.000553756	0.000547301	0.000496484	0.360365	0.326162	0.00984993	0.018824	4.87663e-05	0.00717575	0.00218405	0.000111474	0.00152534	0.00134026	0.0017217	0.00186332	0.000271245	0.00141827	0.0583857	4.7319e-05	0.000111039	0.000285999	0.000810281	0.00124201	0.00147179	0.000118021	0.00109188	0.00470343	0.000137036	0.00107667	0.012289	0.0196694	0.000638244	0.00427793	0.0143751	0.00155279	0.00518788	0.00281681	0.00375753
纺织服装鞋帽皮革羽绒及其制品业	0.000368988	0.003173	0.0031582	0.00378692	0.00389308	0.0012603	0.0146507	0.152028	0.0173894	0.00699091	0.000397021	0.00226621	0.0024099	0.00214016	0.00283131	0.0020461	0.00972736	0.00205445	0.00178262	0.00285034	0.00969402	0.00304863	0.0106844	0.00472503	0.00365089	0.00686084	0.00700342	0.00182132	0.00799355	0.00360676	0.00252506	0.00436507	0.0118489	0.00750645	0.00161473	0.012906	0.00672627	0.00099382	0.0127809	0.015977	0.0122777
木材加工及家具制造业	0.000924215	0.00725782	0.00340988	0.00295621	0.00168838	0.00103455	0.000757127	0.00173241	0.296454	0.0210171	0.00029442	0.00152662	0.00645025	0.000696966	0.0152068	0.00308432	0.00928015	0.00242639	0.00152252	0.00267963	0.0198736	0.000569817	0.00111934	0.00141547	0.0168573	0.0011748	0.00485714	0.000925923	0.00149946	0.00132653	0.000722395	0.00117518	0.002409	0.00330663	0.0012335	0.012781	0.00903455	0.0108408	0.00697884	0.0115263	0.0150149
造纸印刷及文教体育用品制造业	0.000789933	0.00104559	0.00187144	0.00179949	0.00198951	0.017698	0.00822611	0.0134561	0.01499	0.272492	0.000511674	0.0131548	0.0209141	0.000984585	0.00896031	0.00411207	0.00297225	0.0102488	0.00709564	0.00932431	0.011489	0.00172481	0.00236727	0.00246578	0.00158115	0.00347732	0.0254063	0.0295953	0.00826735	0.00320717	0.0183567	0.00559779	0.0839765	0.0106828	0.0134254	0.00668034	0.0157154	0.0305186	0.0114431	0.106414	0.0236488
石油加工、炼焦及核燃料加工业	0.00660074	0.0103832	0.032689	0.0541944	0.0442263	0.00262634	0.00222336	0.00585289	0.00702321	0.00466932	0.0564088	0.0571152	0.039202	0.0405074	0.00958073	0.00947876	0.0041505	0.00405456	0.00259644	0.00436949	0.00540689	0.0262661	0.0192525	0.00964996	0.0120232	0.174062	0.0278712	0.00180398	0.00294483	0.0045726	0.00588745	0.012296	0.0294104	0.00863319	0.0191975	0.0356524	0.0170391	0.00678519	0.00369782	0.00605868	0.0130011
化学工业	0.0687587	0.0189563	0.030334	0.0430864	0.0861627	0.0242048	0.0951005	0.0513664	0.0834171	0.119893	0.0163281	0.359275	0.0663502	0.0123542	0.0330132	0.0313998	0.0477328	0.0717052	0.0577219	0.0755192	0.0523528	0.00260198	0.00557775	0.0431521	0.0269895	0.0154123	0.00293953	0.00465098	0.00748699	0.00664773	0.00296403	0.0147417	0.0310456	0.0962926	0.0194058	0.0612607	0.0758763	0.007257	0.362194	0.0359081	0.00849907
非金属矿物制品业	0.00140292	0.00979444	0.00848152	0.00868627	0.0390454	0.00681647	0.00228121	0.00134776	0.00901694	0.00287019	0.00332451	0.00794001	0.188202	0.0212935	0.0113118	0.00703093	0.00736907	0.020989	0.0184866	0.0350173	0.0149106	0.00200655	0.00225526	0.00287038	0.222994	0.00208725	0.00344746	0.000267807	0.000252829	0.00201054	0.000157827	0.000294083	0.000517444	0.00784665	0.00192117	0.0142589	0.0010413	0.00445237	0.00532754	0.00630419	0.00460622
金属冶炼及压延加工业	0.000214781	0.0388643	0.0426105	0.0124538	0.00642464	0.00106013	0.000667449	0.00125631	0.0219414	0.0111149	0.000597688	0.00943853	0.0256706	0.267926	0.31994	0.195872	0.0998321	0.244963	0.0293008	0.0368938	0.0640588	0.000866527	0.0022941	0.00108179	0.11689	0.00483319	0	9.64982e-06	0.000433245	4.20816e-05	0	0.000848566	0.000709459	0.00476173	0.0069326	0.0073559	0.00239471	0.00064678	4.35447e-05	0.000431727	0
金属制品业	0.00307561	0.0183793	0.00690799	0.0212165	0.0154937	0.00448254	0.00168765	0.00424204	0.0250284	0.0148732	0.00309703	0.00860188	0.0272457	0.00925907	0.129318	0.0402898	0.0158462	0.0433572	0.0221112	0.0384037	0.0278381	0.00548659	0.0091346	0.0260051	0.0314096	0.00538139	0.000760979	0.00194861	0.000366507	0.00112477	0.000872307	0.00591525	0.0192112	0.0249328	0.0207798	0.00801854	0.00477402	0.00191115	0.00195842	0.00383892	0.00109753
通用、专用设备制造业	0.00513551	0.0474016	0.0661805	0.0712206	0.0777243	0.00294286	0.0102418	0.00578239	0.0134051	0.0122237	0.0109932	0.0136316	0.0251922	0.0289627	0.0426969	0.192045	0.0739156	0.0448587	0.00955077	0.0243251	0.00253643	0.008258	0.00688072	0.00911632	0.0254135	0.0206942	0.00910881	0.00696767	0.00175032	0.00100365	0.00365053	0.00306944	0.00558226	0.0130739	0.00694592	0.0187006	0.00207452	0.00157937	0.037234	0.00240204	0.0019151
交通运输设备制造业	0.00280875	0.00653317	0.00570062	0.00978183	0.0198692	0.00114374	0.00175207	0.00143748	0.00448546	0.00763352	0.00201969	0.00290984	0.00514189	0.00511014	0.00832954	0.0134786	0.300734	0.00255031	0.0033329	0.00570805	0.00626655	0.00963077	0.0195546	0.0111449	0.00371589	0.0633414	0.0719958	0.00635939	0.00743358	0.00302519	0.00261278	0.00346301	0.0270968	0.00808734	0.0132069	0.0329314	0.0341406	0.00551593	0.000968228	0.00420467	0.0112099
电气、机械及器材制造业	0.000251672	0.0135227	0.0077145	0.0120875	0.00875196	0.00130725	0.00198119	0.00172244	0.00313353	0.00617826	0.00100936	0.00248146	0.00369245	0.00305319	0.00756557	0.0486704	0.033842	0.134337	0.0270263	0.0456179	0.0043628	0.0474542	0.00206117	0.00300532	0.0338485	0.00251856	0.00160282	0.0618155	0.00576026	0.00639101	0.00183703	0.0100151	0.0248564	0.0399775	0.0375318	0.0242966	0.0146144	0.00243203	0.00276428	0.00493789	0.00195517
通信设备、计算机及其他电子设备制造业	6.26983e-05	0.00101811	0.000775837	0.000890605	0.000714537	0.000239014	0.000469277	0.000728887	0.000282407	0.00569015	8.7854e-05	0.000406218	0.000411798	0.000169803	0.000765574	0.0134048	0.00700741	0.0385449	0.313339	0.148795	0.00110621	0.000380662	0.000336851	0.000521026	0.00155924	0.00163164	0.00574774	0.0387786	0.002386	0.000262879	0.000483181	0.00195581	0.0370139	0.0258235	0.0244853	0.00968102	0.0158738	0.00192717	0.000462054	0.00386066	0.00477529
仪器仪表及文化办公用机械制造业	0.00011547	0.00220474	0.00363544	0.00148043	0.000987675	0.000292127	0.000285753	0.000197507	0.000310579	0.00191515	0.000584924	0.00165299	0.00066127	0.000863796	0.00064326	0.00214917	0.00377601	0.00226064	0.0110663	0.0519289	0.000617741	0.00532828	0.00257388	0.00223962	0.000902657	0.000658874	0.00049591	0.00371822	0.00012729	1.29115e-05	0.00158481	0.000814998	0.00121912	0.0147671	0.00943682	0.00592345	0.00400689	0.00370906	0.000935489	0.00154931	0.000697605
工艺品及其他制造业	0.000846256	0.00276034	0.000998017	0.00388263	0.0103878	0.00178239	0.00308662	0.00336458	0.00527356	0.0455622	0.000489538	0.00552554	0.0143573	0.0277185	0.00939517	0.0143669	0.00281847	0.0103013	0.0035565	0.00766934	0.0599674	0.000573008	0.000571361	0.000793539	0.00250539	0.000705025	0.00196943	0.00081822	0.000555949	0.000477838	0.000800554	0.0010034	0.00462062	0.00355516	0.00171305	0.00420011	0.00609183	0.00120856	0.000937538	0.00155347	0.00167224
电力、热力的生产和供应业	0.0100808	0.0329503	0.0679575	0.134263	0.0874524	0.0103896	0.0191915	0.00675749	0.0287657	0.0253722	0.0164299	0.043608	0.0600946	0.0487391	0.0578384	0.0221897	0.0111371	0.0106102	0.0113666	0.0104623	0.0108369	0.342199	0.0198223	0.233851	0.00746078	0.0119839	0.0138192	0.0249922	0.0110574	0.0212772	0.00940717	0.00603392	0.00943598	0.0206058	0.00695501	0.0296231	0.0110308	0.0167963	0.0112541	0.00897713	0.0130223
燃气生产和供应业	3.90018e-05	0.000395847	0.00114828	0.00533311	0.00529904	0.000593213	0.000513244	0.000369137	0.000485059	0.000311672	0.00145756	0.00261973	0.00119138	0.00139088	0.000998668	0.000885074	0.000648711	0.000624331	0.000554993	0.00068986	0.000729518	0.00111285	0.0552442	0.00325152	0.000118173	0.000939275	0.000964734	0.00057034	0.000193458	0.00363353	4.95666e-05	0.000106264	0.0009554	0.00033356	0.000255922	0.000951556	0.000641574	0.00059252	0.000450184	0.000668859	0.000288239
水的生产和供应业	0.000111919	0.000661364	0.000727592	0.000872168	0.0009321	0.000404479	0.000693212	0.000429582	0.000658211	0.00214836	0.000298573	0.00105398	0.000955687	0.000654118	0.000794732	0.000330288	0.000438478	0.000365719	0.000390216	0.000706635	0.000537741	0.00118805	0.000528412	0.020844	0.000239002	0.000600219	0.00162019	0.0012205	0.000360624	0.0017226	0.000470359	0.000183157	0.000643811	0.00156529	0.00118378	0.00193052	0.00162648	0.00124149	0.000643262	0.000788333	0.000546641
建筑业	0.0002401	0.00115515	0.00101246	0.000352308	0.000322919	0.000272345	0.000202439	0.000282388	0.000256301	0.000235422	0.000462445	0.000363369	0.000322942	0.000304505	0.000174535	0.000330599	0.000297012	0.000242632	0.000180362	0.000261023	0.000141026	0.000316275	0.000708618	0.0011692	0.010209	0.00414447	0.0412109	0.00163665	0.00235064	0.00219515	0.00139122	0.0186909	0.000930752	0.00346858	0.00292519	0.0250107	0.00734796	0.00426465	0.0180716	0.00783879	0.0129232
交通运输及仓储业	0.0176886	0.0455262	0.0172679	0.0449242	0.0616307	0.0275063	0.0168185	0.022978	0.0334759	0.0252139	0.0181605	0.0276317	0.0431634	0.0198441	0.0225003	0.0271904	0.0186371	0.023633	0.016637	0.0215697	0.0182056	0.011172	0.0250985	0.00905395	0.0890774	0.0807839	0.138034	0.0294147	0.0634481	0.0115911	0.0236942	0.0072816	0.0466061	0.04017	0.0571409	0.0229856	0.0199997	0.0225841	0.00464376	0.0281281	0.0381311
邮政业	0.000622861	0.000246883	0.000146873	0.00017172	0.000273249	0.0002224	0.000583993	0.00166695	0.000640351	0.000451247	2.90823e-05	0.000694608	0.000236664	0.000275269	0.000173709	0.000866001	0.000155484	0.000641221	0.000330554	0.00108325	0.000195877	0.000111241	0.000127028	0.000305276	0.000211872	0.000308868	0.0417322	0.00128791	0.00125542	0.000562593	0.00422624	0.000632951	0.00457694	0.00167228	0.00117965	0.000977632	0.00136234	0.00189414	0.000305431	0.00223816	0.0100483
信息传输、计算机服务和软件业	0.00322907	0.00253625	0.00157747	0.00140629	0.00207653	0.0017798	0.00160077	0.00437682	0.00359321	0.00240597	0.00306405	0.00320849	0.00199116	0.00798567	0.00269791	0.00313455	0.0019736	0.00286721	0.00870363	0.00381955	0.00465916	0.00586506	0.00141504	0.00368836	0.0144632	0.00718212	0.0205537	0.0434293	0.00769155	0.00305998	0.0284679	0.00392778	0.00369932	0.00575766	0.00497247	0.00923241	0.0033999	0.00746651	0.00881517	0.00806206	0.0178174
批发和零售贸易业	0.0132572	0.00957969	0.00823384	0.0105854	0.012683	0.0233672	0.0138671	0.0152613	0.0213841	0.0225274	0.0112893	0.0170537	0.0218955	0.015695	0.0201839	0.0245256	0.0300798	0.0247237	0.0309745	0.021893	0.0147267	0.00732347	0.016075	0.00584674	0.0237259	0.0124858	0.07322	0.0303954	0.00463298	0.0203253	0.00408647	0.00415168	0.0221553	0.0203689	0.0114106	0.0143311	0.0171686	0.00654487	0.027904	0.0198028	0.00945019
住宿和餐饮业	0.00266167	0.0111132	0.00820457	0.011897	0.0147153	0.00589819	0.00383821	0.00566848	0.00580129	0.00546181	0.00173186	0.00605448	0.00795978	0.0038794	0.0121135	0.00761836	0.00415963	0.00706756	0.00317526	0.00939062	0.00515391	0.00272678	0.0045193	0.00789943	0.00992264	0.0158262	0.00722815	0.0195556	0.0180375	0.00669352	0.0365766	0.0163116	0.0648564	0.0389623	0.0410184	0.0246571	0.0155646	0.0219454	0.00926296	0.0309047	0.0604417
金融业	0.00696216	0.0161504	0.00667573	0.00934644	0.0115026	0.0090239	0.0134651	0.00946563	0.0137743	0.0135425	0.00510734	0.0136058	0.0226814	0.0125216	0.00777752	0.00923983	0.00720372	0.00975601	0.0240288	0.00681349	0.00793607	0.034799	0.028772	0.0502948	0.00827127	0.0516191	0.0103709	0.018158	0.028251	0.0144227	0.0702391	0.0377777	0.0392963	0.00381461	0.0278691	0.0290238	0.0184616	0.0202548	0.00480769	0.0130773	0.0133114
房地产业	0.000215452	0.00120766	0.000415713	0.000541877	0.00117101	0.0017233	0.00258343	0.00903759	0.00440522	0.00437514	0.000155202	0.00210858	0.00222234	0.00024992	0.00402207	0.00277035	0.00129142	0.00276348	0.00241837	0.00436241	0.00469739	0.000419592	0.00104218	0.0005256	0.000582075	0.00487897	0.0154001	0.0262095	0.0210114	0.0105549	0.032012	0.013261	0.0165091	0.00461398	0.0103065	0.00313759	0.0279871	0.00657975	0.00184843	0.0128566	0.00517036
租赁和商务服务业	0.00114466	0.00374812	0.00131402	0.00288617	0.00300077	0.0128621	0.00262408	0.0163424	0.00716979	0.00635669	0.00357038	0.0110198	0.00488758	0.00124077	0.00295495	0.00680693	0.00947034	0.017015	0.00877257	0.00983375	0.00464398	0.00331693	0.00339322	0.00381537	0.00279719	0.00431404	0.0305053	0.0390413	0.0358188	0.00924282	0.0473125	0.0264333	0.0336622	0.00744352	0.0117872	0.0119275	0.0110225	0.012408	0.00534921	0.0170258	0.00663692
研究与实验发展业	0.00148916	0.00127463	0.00170087	0.000317774	0.00022201	0.000813278	0.000459081	0.000461324	0.000577965	0.000503681	0.000265547	0.00212694	0.000678632	0.00146773	0.000691697	0.00344867	0.00678472	0.00345205	0.00671019	0.00492968	0.000691618	0.000637286	0.000260921	0.000205315	0.000748218	0.000307464	0.000547698	0.00167688	0.00147488	8.83186e-06	0.00140076	0.000212209	0.000494105	0.0242894	0.00231751	0.00100158	2.70326e-05	0.00184278	0.000438934	0.00100538	1.28764e-05
综合技术服务业	0.0077207	0.00822912	0.0104838	0.0128327	0.00979157	0.00344879	0.00193095	0.00306354	0.0017603	0.00458069	0.00163556	0.00552731	0.00357827	0.00316465	0.00472208	0.00593874	0.00679309	0.00493097	0.00482018	0.00577957	0.0016023	0.00768166	0.00228588	0.00151956	0.0115539	0.00117671	0.000179133	0.00489942	0.00364583	0.000183398	0.000692591	0.00193175	0.000738046	0.0146918	0.0628741	0.00536139	0.000766559	0.00187614	0.00135276	0.000680594	0.00133181
水利、环境和公共设施管理业	0.0024027	0.0010624	0.000741965	0.000615362	0.00222398	0.000300651	0.00120281	0.000118628	0.000133728	0.00265522	0.000188505	0.000890089	0.000250522	0.000266742	0.000121295	0.000200639	0.000224705	0.00017596	0.000111118	9.16158e-05	0.000127631	0.00250258	0.000423178	0.0559165	4.80202e-05	0.000295062	0	0.000274392	0.000213861	0.000319288	0.000627686	0.000316663	0.0083143	0.000620785	0.000208043	0.0241922	0.00141204	0.00113825	0.000238705	0.000871363	0.0021669
居民服务和其他服务业	0.00306443	0.00657539	0.00345613	0.0021177	0.0033939	0.00120131	0.000859251	0.00152916	0.00107178	0.001713	0.000842296	0.00191596	0.00274065	0.00212945	0.00145776	0.00116109	0.00110054	0.000764259	0.000640196	0.000814492	0.000627005	0.0072946	0.00284193	0.00782735	0.00139078	0.0226192	0.00160432	0.00638037	0.00869305	0.00923817	0.00385887	0.00737344	0.0152361	0.00299562	0.00899118	0.0258606	0.0385147	0.00643291	0.00525156	0.00934588	0.013585
教育	0.000343203	0.000752778	0.000171564	0.000326665	0.00103919	0.000137548	8.85367e-05	0.000100954	0.000151951	0.000119205	3.84925e-05	0.00013423	0.000132353	6.79675e-05	0.000112082	0.00031469	0.000153345	0.000129242	9.1199e-05	0.000180029	0.000115698	0.000147856	0.000232579	0.000764701	0.000124124	0.000745337	0.00101208	0.00117204	0.000564424	0.00025897	0.00194034	0.000237411	0.00047527	0.00339751	0.000994634	0.0017147	0.000304734	0.00396516	0.000919215	0.000952169	0.00727343
卫生、社会保障和社会福利业	0.000526939	0.0018313	0.000298044	0.00150848	0.0016089	0.000446197	0.000384239	0.000598978	0.000789071	0.000989361	0.000222576	0.000544056	0.001445	0.000732807	0.00182912	0.00210625	0.00147141	0.00149619	0.000458761	0.00149219	0.000150285	0.00102215	0.002487	0.000197116	0.000265015	0.000482016	0.000173634	0.000267033	0.00013587	0.000149933	0.000617629	0.000311001	0.000144504	0.00238723	0.000837659	0.00346273	0.000287574	0.00116616	0.0021308	0.0012773	0.0023314
文化、体育和娱乐业	0.000223238	0.00128209	0.000888546	0.00243206	0.00374941	0.00105285	0.000943183	0.00162157	0.0012144	0.00105667	0.000219288	0.00112887	0.00146912	0.000579615	0.000941839	0.00138697	0.00086303	0.00104851	0.000839014	0.00106663	0.000798262	0.00215334	0.00186755	0.00298829	0.00138341	0.00205173	0.00754419	0.00559097	0.00367303	0.00256478	0.00596205	0.00530971	0.00423332	0.0156962	0.00510654	0.00754836	0.00398651	0.00530428	0.00138386	0.030436	0.011848
公共管理和社会组织	0.000278871	0.000191646	0.000258529	0.000165203	0.000149651	0.000128711	9.47706e-05	0.000117907	0.000117043	0.000122801	4.06537e-05	0.000106345	0.000136156	8.22826e-05	0.000105417	0.000123671	0.00010454	9.28858e-05	9.15297e-05	0.000114344	8.79927e-05	0.000125583	7.73471e-05	0.000183071	0.000117009	0.000258881	0.000306114	0.000350466	0.000216094	0.000140759	0.000523579	0.000612395	0.000173014	0.000238227	0.00029489	0.000376926	0.000211291	0.000157774	0.000127702	0.00018934	0.000234627
I-（I-M）A	农林牧渔业	煤炭开采和洗选业	石油和天然气开采业	金属矿采选业	非金属矿及其他矿采选业	食品制造及烟草加工业	纺织业	纺织服装鞋帽皮革羽绒及其制品业	木材加工及家具制造业	造纸印刷及文教体育用品制造业	石油加工、炼焦及核燃料加工业	化学工业	非金属矿物制品业	金属冶炼及压延加工业	金属制品业	通用、专用设备制造业	交通运输设备制造业	电气、机械及器材制造业	通信设备、计算机及其他电子设备制造业	仪器仪表及文化办公用机械制造业	工艺品及其他制造业(含废品废料)	电力、热力的生产和供应业	燃气生产和供应业	水的生产和供应业	建筑业	交通运输及仓储业	邮政业	信息传输、计算机服务和软件业	批发和零售贸易业	住宿和餐饮业	金融业	房地产业	租赁和商务服务业	研究与事业发展业	综合技术服务业	水利、环境和公共设施管理业	居民服务和其他服务业	教育	卫生、社会保障和社会福利业	文化、体育和娱乐业	公共管理和社会组织
农林牧渔业	0.87451	-0.00685369	-1.66372e-05	-0.00116964	-0.000281287	-0.37414	-0.150942	-0.0413954	-0.110385	-0.0424097	-2.0907e-05	-0.0301264	-0.000443577	-8.06628e-05	-0.00021154	-0.000101015	-5.70564e-05	-1.47558e-05	0	-3.48647e-05	-0.0767987	-1.6076e-05	-0.000155765	0	-0.00414083	-0.0225263	0	0	-0.000215193	-0.108431	0	-7.79589e-05	-0.00221514	-0.0359344	-0.00377523	-0.0237155	-0.0109645	-0.00166452	-0.00438493	-0.00459659	0
煤炭开采和洗选业	-0.000661303	0.835447	-0.00747667	-0.00392154	-0.00234822	-0.00256669	-0.00383942	-0.00313575	-0.00720508	-0.00803372	-0.0580877	-0.0134277	-0.0660222	-0.0327101	-0.00390659	-0.00317727	-0.00087473	-0.000705596	-0.000269175	-0.00133191	-0.00472228	-0.157939	-0.0446951	-0.00124497	-0.000743734	-0.00323303	-0.00133085	0	-0.000269648	-0.000622698	0	-0.000200533	-0.00130928	-0.00164259	-0.00126325	-0.0050549	-0.00379949	-0.00175903	-0.00367789	-0.000758519	-0.00252536
石油和天然气开采业	0	0	0.99119	0	0	0	0	0	0	0	-0.321483	-0.01075	-0.00107749	-0.00152436	0	0	0	0	0	0	-3.82333e-06	-0.00343071	-0.267555	0	0	-0.000712531	0	0	0	0	0	0	0	0	0	0	0	0	0	0	0
金属矿采选业	0	0	0	0.927908	0	0	0	0	0	0	0	-0.00239118	-0.00138608	-0.117486	-0.00574721	-0.00177139	-0.000202834	-0.00062668	-7.54854e-06	-0.000677239	-0.000272472	-1.70906e-05	0	0	0	0	0	0	0	0	0	0	0	-0.00577038	-0.000378403	-0.00109817	0	0	0	0	0
非金属矿及其他矿采选业 非金属矿及其他矿采选业	-0.000100096	-0.000350084	-0.000460579	-0.000963497	0.932601	-0.000339863	0	0	0	0	-9.48717e-05	-0.014568	-0.0551671	-0.00241867	-0.00346587	-0.000656874	-0.000198904	-0.00038141	-6.17489e-06	-9.83163e-05	-0.00180765	-0.000242691	-3.65353e-05	-9.56769e-05	-0.00952506	-0.000244673	0	0	0	0	0	0	0	-0.000146703	-2.91281e-05	-0.00063884	-4.93362e-05	-0.000321459	-0.000468214	-0.000461194	-0.000358307
食品制造及烟草加工业	-0.0990935	-0.00157379	-0.00160796	-0.00216926	-0.00257162	0.800855	-0.00663294	-0.0491115	-0.00522146	-0.00385577	-0.0044697	-0.0155473	-0.00339884	-0.00317791	-0.00305194	-0.00313478	-0.00300906	-0.00357738	-0.00358182	-0.00301816	-0.00933391	-0.00280965	-0.00356385	-0.00251509	-0.00384504	-0.00758734	-0.00242854	-0.00235608	-0.00472621	-0.3335	-0.00269464	-0.00273001	-0.0112869	-0.017345	-0.00237512	-0.010545	-0.0217654	-0.00716781	-0.00780166	-0.0539668	-0.00336226
纺织业	-0.000132925	-0.000257732	-0.000709561	-0.000553756	-0.000547301	-0.000496484	0.639635	-0.326162	-0.00984993	-0.018824	-4.87663e-05	-0.00717575	-0.00218405	-0.000111474	-0.00152534	-0.00134026	-0.0017217	-0.00186332	-0.000271245	-0.00141827	-0.0583857	-4.7319e-05	-0.000111039	-0.000285999	-0.000810281	-0.00124201	-0.00147179	-0.000118021	-0.00109188	-0.00470343	-0.000137036	-0.00107667	-0.012289	-0.0196694	-0.000638244	-0.00427793	-0.0143751	-0.00155279	-0.00518788	-0.00281681	-0.00375753
纺织服装鞋帽皮革羽绒及其制品业	-0.000368988	-0.003173	-0.0031582	-0.00378692	-0.00389308	-0.0012603	-0.0146507	0.847972	-0.0173894	-0.00699091	-0.000397021	-0.00226621	-0.0024099	-0.00214016	-0.00283131	-0.0020461	-0.00972736	-0.00205445	-0.00178262	-0.00285034	-0.00969402	-0.00304863	-0.0106844	-0.00472503	-0.00365089	-0.00686084	-0.00700342	-0.00182132	-0.00799355	-0.00360676	-0.00252506	-0.00436507	-0.0118489	-0.00750645	-0.00161473	-0.012906	-0.00672627	-0.00099382	-0.0127809	-0.015977	-0.0122777
木材加工及家具制造业	-0.000924215	-0.00725782	-0.00340988	-0.00295621	-0.00168838	-0.00103455	-0.000757127	-0.00173241	0.703546	-0.0210171	-0.00029442	-0.00152662	-0.00645025	-0.000696966	-0.0152068	-0.00308432	-0.00928015	-0.00242639	-0.00152252	-0.00267963	-0.0198736	-0.000569817	-0.00111934	-0.00141547	-0.0168573	-0.0011748	-0.00485714	-0.000925923	-0.00149946	-0.00132653	-0.000722395	-0.00117518	-0.002409	-0.00330663	-0.0012335	-0.012781	-0.00903455	-0.0108408	-0.00697884	-0.0115263	-0.0150149
造纸印刷及文教体育用品制造业	-0.000789933	-0.00104559	-0.00187144	-0.00179949	-0.00198951	-0.017698	-0.00822611	-0.0134561	-0.01499	0.727508	-0.000511674	-0.0131548	-0.0209141	-0.000984585	-0.00896031	-0.00411207	-0.00297225	-0.0102488	-0.00709564	-0.00932431	-0.011489	-0.00172481	-0.00236727	-0.00246578	-0.00158115	-0.00347732	-0.0254063	-0.0295953	-0.00826735	-0.00320717	-0.0183567	-0.00559779	-0.0839765	-0.0106828	-0.0134254	-0.00668034	-0.0157154	-0.0305186	-0.0114431	-0.106414	-0.0236488
石油加工、炼焦及核燃料加工业	-0.00660074	-0.0103832	-0.032689	-0.0541944	-0.0442263	-0.00262634	-0.00222336	-0.00585289	-0.00702321	-0.00466932	0.943591	-0.0571152	-0.039202	-0.0405074	-0.00958073	-0.00947876	-0.0041505	-0.00405456	-0.00259644	-0.00436949	-0.00540689	-0.0262661	-0.0192525	-0.00964996	-0.0120232	-0.174062	-0.0278712	-0.00180398	-0.00294483	-0.0045726	-0.00588745	-0.012296	-0.0294104	-0.00863319	-0.0191975	-0.0356524	-0.0170391	-0.00678519	-0.00369782	-0.00605868	-0.0130011
化学工业	-0.0687587	-0.0189563	-0.030334	-0.0430864	-0.0861627	-0.0242048	-0.0951005	-0.0513664	-0.0834171	-0.119893	-0.0163281	0.640725	-0.0663502	-0.0123542	-0.0330132	-0.0313998	-0.0477328	-0.0717052	-0.0577219	-0.0755192	-0.0523528	-0.00260198	-0.00557775	-0.0431521	-0.0269895	-0.0154123	-0.00293953	-0.00465098	-0.00748699	-0.00664773	-0.00296403	-0.0147417	-0.0310456	-0.0962926	-0.0194058	-0.0612607	-0.0758763	-0.007257	-0.362194	-0.0359081	-0.00849907
非金属矿物制品业	-0.00140292	-0.00979444	-0.00848152	-0.00868627	-0.0390454	-0.00681647	-0.00228121	-0.00134776	-0.00901694	-0.00287019	-0.00332451	-0.00794001	0.811798	-0.0212935	-0.0113118	-0.00703093	-0.00736907	-0.020989	-0.0184866	-0.0350173	-0.0149106	-0.00200655	-0.00225526	-0.00287038	-0.222994	-0.00208725	-0.00344746	-0.000267807	-0.000252829	-0.00201054	-0.000157827	-0.000294083	-0.000517444	-0.00784665	-0.00192117	-0.0142589	-0.0010413	-0.00445237	-0.00532754	-0.00630419	-0.00460622
金属冶炼及压延加工业	-0.000214781	-0.0388643	-0.0426105	-0.0124538	-0.00642464	-0.00106013	-0.000667449	-0.00125631	-0.0219414	-0.0111149	-0.000597688	-0.00943853	-0.0256706	0.732074	-0.31994	-0.195872	-0.0998321	-0.244963	-0.0293008	-0.0368938	-0.0640588	-0.000866527	-0.0022941	-0.00108179	-0.11689	-0.00483319	0	-9.64982e-06	-0.000433245	-4.20816e-05	0	-0.000848566	-0.000709459	-0.00476173	-0.0069326	-0.0073559	-0.00239471	-0.00064678	-4.35447e-05	-0.000431727	0
金属制品业	-0.00307561	-0.0183793	-0.00690799	-0.0212165	-0.0154937	-0.00448254	-0.00168765	-0.00424204	-0.0250284	-0.0148732	-0.00309703	-0.00860188	-0.0272457	-0.00925907	0.870682	-0.0402898	-0.0158462	-0.0433572	-0.0221112	-0.0384037	-0.0278381	-0.00548659	-0.0091346	-0.0260051	-0.0314096	-0.00538139	-0.000760979	-0.00194861	-0.000366507	-0.00112477	-0.000872307	-0.00591525	-0.0192112	-0.0249328	-0.0207798	-0.00801854	-0.00477402	-0.00191115	-0.00195842	-0.00383892	-0.00109753
通用、专用设备制造业	-0.00513551	-0.0474016	-0.0661805	-0.0712206	-0.0777243	-0.00294286	-0.0102418	-0.00578239	-0.0134051	-0.0122237	-0.0109932	-0.0136316	-0.0251922	-0.0289627	-0.0426969	0.807955	-0.0739156	-0.0448587	-0.00955077	-0.0243251	-0.00253643	-0.008258	-0.00688072	-0.00911632	-0.0254135	-0.0206942	-0.00910881	-0.00696767	-0.00175032	-0.00100365	-0.00365053	-0.00306944	-0.00558226	-0.0130739	-0.00694592	-0.0187006	-0.00207452	-0.00157937	-0.037234	-0.00240204	-0.0019151
交通运输设备制造业	-0.00280875	-0.00653317	-0.00570062	-0.00978183	-0.0198692	-0.00114374	-0.00175207	-0.00143748	-0.00448546	-0.00763352	-0.00201969	-0.00290984	-0.00514189	-0.00511014	-0.00832954	-0.0134786	0.699266	-0.00255031	-0.0033329	-0.00570805	-0.00626655	-0.00963077	-0.0195546	-0.0111449	-0.00371589	-0.0633414	-0.0719958	-0.00635939	-0.00743358	-0.00302519	-0.00261278	-0.00346301	-0.0270968	-0.00808734	-0.0132069	-0.0329314	-0.0341406	-0.00551593	-0.000968228	-0.00420467	-0.0112099
电气、机械及器材制造业	-0.000251672	-0.0135227	-0.0077145	-0.0120875	-0.00875196	-0.00130725	-0.00198119	-0.00172244	-0.00313353	-0.00617826	-0.00100936	-0.00248146	-0.00369245	-0.00305319	-0.00756557	-0.0486704	-0.033842	0.865663	-0.0270263	-0.0456179	-0.0043628	-0.0474542	-0.00206117	-0.00300532	-0.0338485	-0.00251856	-0.00160282	-0.0618155	-0.00576026	-0.00639101	-0.00183703	-0.0100151	-0.0248564	-0.0399775	-0.0375318	-0.0242966	-0.0146144	-0.00243203	-0.00276428	-0.00493789	-0.00195517
通信设备、计算机及其他电子设备制造业	-6.26983e-05	-0.00101811	-0.000775837	-0.000890605	-0.000714537	-0.000239014	-0.000469277	-0.000728887	-0.000282407	-0.00569015	-8.7854e-05	-0.000406218	-0.000411798	-0.000169803	-0.000765574	-0.0134048	-0.00700741	-0.0385449	0.686661	-0.148795	-0.00110621	-0.000380662	-0.000336851	-0.000521026	-0.00155924	-0.00163164	-0.00574774	-0.0387786	-0.002386	-0.000262879	-0.000483181	-0.00195581	-0.0370139	-0.0258235	-0.0244853	-0.00968102	-0.0158738	-0.00192717	-0.000462054	-0.00386066	-0.00477529
仪器仪表及文化办公用机械制造业	-0.00011547	-0.00220474	-0.00363544	-0.00148043	-0.000987675	-0.000292127	-0.000285753	-0.000197507	-0.000310579	-0.00191515	-0.000584924	-0.00165299	-0.00066127	-0.000863796	-0.00064326	-0.00214917	-0.00377601	-0.00226064	-0.0110663	0.948071	-0.000617741	-0.00532828	-0.00257388	-0.00223962	-0.000902657	-0.000658874	-0.00049591	-0.00371822	-0.00012729	-1.29115e-05	-0.00158481	-0.000814998	-0.00121912	-0.0147671	-0.00943682	-0.00592345	-0.00400689	-0.00370906	-0.000935489	-0.00154931	-0.000697605
工艺品及其他制造业	-0.000846256	-0.00276034	-0.000998017	-0.00388263	-0.0103878	-0.00178239	-0.00308662	-0.00336458	-0.00527356	-0.0455622	-0.000489538	-0.00552554	-0.0143573	-0.0277185	-0.00939517	-0.0143669	-0.00281847	-0.0103013	-0.0035565	-0.00766934	0.940033	-0.000573008	-0.000571361	-0.000793539	-0.00250539	-0.000705025	-0.00196943	-0.00081822	-0.000555949	-0.000477838	-0.000800554	-0.0010034	-0.00462062	-0.00355516	-0.00171305	-0.00420011	-0.00609183	-0.00120856	-0.000937538	-0.00155347	-0.00167224
电力、热力的生产和供应业	-0.0100808	-0.0329503	-0.0679575	-0.134263	-0.0874524	-0.0103896	-0.0191915	-0.00675749	-0.0287657	-0.0253722	-0.0164299	-0.043608	-0.0600946	-0.0487391	-0.0578384	-0.0221897	-0.0111371	-0.0106102	-0.0113666	-0.0104623	-0.0108369	0.657801	-0.0198223	-0.233851	-0.00746078	-0.0119839	-0.0138192	-0.0249922	-0.0110574	-0.0212772	-0.00940717	-0.00603392	-0.00943598	-0.0206058	-0.00695501	-0.0296231	-0.0110308	-0.0167963	-0.0112541	-0.00897713	-0.0130223
燃气生产和供应业	-3.90018e-05	-0.000395847	-0.00114828	-0.00533311	-0.00529904	-0.000593213	-0.000513244	-0.000369137	-0.000485059	-0.000311672	-0.00145756	-0.00261973	-0.00119138	-0.00139088	-0.000998668	-0.000885074	-0.000648711	-0.000624331	-0.000554993	-0.00068986	-0.000729518	-0.00111285	0.944756	-0.00325152	-0.000118173	-0.000939275	-0.000964734	-0.00057034	-0.000193458	-0.00363353	-4.95666e-05	-0.000106264	-0.0009554	-0.00033356	-0.000255922	-0.000951556	-0.000641574	-0.00059252	-0.000450184	-0.000668859	-0.000288239
水的生产和供应业	-0.000111919	-0.000661364	-0.000727592	-0.000872168	-0.0009321	-0.000404479	-0.000693212	-0.000429582	-0.000658211	-0.00214836	-0.000298573	-0.00105398	-0.000955687	-0.000654118	-0.000794732	-0.000330288	-0.000438478	-0.000365719	-0.000390216	-0.000706635	-0.000537741	-0.00118805	-0.000528412	0.979156	-0.000239002	-0.000600219	-0.00162019	-0.0012205	-0.000360624	-0.0017226	-0.000470359	-0.000183157	-0.000643811	-0.00156529	-0.00118378	-0.00193052	-0.00162648	-0.00124149	-0.000643262	-0.000788333	-0.000546641
建筑业	-0.0002401	-0.00115515	-0.00101246	-0.000352308	-0.000322919	-0.000272345	-0.000202439	-0.000282388	-0.000256301	-0.000235422	-0.000462445	-0.000363369	-0.000322942	-0.000304505	-0.000174535	-0.000330599	-0.000297012	-0.000242632	-0.000180362	-0.000261023	-0.000141026	-0.000316275	-0.000708618	-0.0011692	0.989791	-0.00414447	-0.0412109	-0.00163665	-0.00235064	-0.00219515	-0.00139122	-0.0186909	-0.000930752	-0.00346858	-0.00292519	-0.0250107	-0.00734796	-0.00426465	-0.0180716	-0.00783879	-0.0129232
交通运输及仓储业	-0.0176886	-0.0455262	-0.0172679	-0.0449242	-0.0616307	-0.0275063	-0.0168185	-0.022978	-0.0334759	-0.0252139	-0.0181605	-0.0276317	-0.0431634	-0.0198441	-0.0225003	-0.0271904	-0.0186371	-0.023633	-0.016637	-0.0215697	-0.0182056	-0.011172	-0.0250985	-0.00905395	-0.0890774	0.919216	-0.138034	-0.0294147	-0.0634481	-0.0115911	-0.0236942	-0.0072816	-0.0466061	-0.04017	-0.0571409	-0.0229856	-0.0199997	-0.0225841	-0.00464376	-0.0281281	-0.0381311
邮政业	-0.000622861	-0.000246883	-0.000146873	-0.00017172	-0.000273249	-0.0002224	-0.000583993	-0.00166695	-0.000640351	-0.000451247	-2.90823e-05	-0.000694608	-0.000236664	-0.000275269	-0.000173709	-0.000866001	-0.000155484	-0.000641221	-0.000330554	-0.00108325	-0.000195877	-0.000111241	-0.000127028	-0.000305276	-0.000211872	-0.000308868	0.958268	-0.00128791	-0.00125542	-0.000562593	-0.00422624	-0.000632951	-0.00457694	-0.00167228	-0.00117965	-0.000977632	-0.00136234	-0.00189414	-0.000305431	-0.00223816	-0.0100483
信息传输、计算机服务和软件业	-0.00322907	-0.00253625	-0.00157747	-0.00140629	-0.00207653	-0.0017798	-0.00160077	-0.00437682	-0.00359321	-0.00240597	-0.00306405	-0.00320849	-0.00199116	-0.00798567	-0.00269791	-0.00313455	-0.0019736	-0.00286721	-0.00870363	-0.00381955	-0.00465916	-0.00586506	-0.00141504	-0.00368836	-0.0144632	-0.00718212	-0.0205537	0.956571	-0.00769155	-0.00305998	-0.0284679	-0.00392778	-0.00369932	-0.00575766	-0.00497247	-0.00923241	-0.0033999	-0.00746651	-0.00881517	-0.00806206	-0.0178174
批发和零售贸易业	-0.0132572	-0.00957969	-0.00823384	-0.0105854	-0.012683	-0.0233672	-0.0138671	-0.0152613	-0.0213841	-0.0225274	-0.0112893	-0.0170537	-0.0218955	-0.015695	-0.0201839	-0.0245256	-0.0300798	-0.0247237	-0.0309745	-0.021893	-0.0147267	-0.00732347	-0.016075	-0.00584674	-0.0237259	-0.0124858	-0.07322	-0.0303954	0.995367	-0.0203253	-0.00408647	-0.00415168	-0.0221553	-0.0203689	-0.0114106	-0.0143311	-0.0171686	-0.00654487	-0.027904	-0.0198028	-0.00945019
住宿和餐饮业	-0.00266167	-0.0111132	-0.00820457	-0.011897	-0.0147153	-0.00589819	-0.00383821	-0.00566848	-0.00580129	-0.00546181	-0.00173186	-0.00605448	-0.00795978	-0.0038794	-0.0121135	-0.00761836	-0.00415963	-0.00706756	-0.00317526	-0.00939062	-0.00515391	-0.00272678	-0.0045193	-0.00789943	-0.00992264	-0.0158262	-0.00722815	-0.0195556	-0.0180375	0.993306	-0.0365766	-0.0163116	-0.0648564	-0.0389623	-0.0410184	-0.0246571	-0.0155646	-0.0219454	-0.00926296	-0.0309047	-0.0604417
金融业	-0.00696216	-0.0161504	-0.00667573	-0.00934644	-0.0115026	-0.0090239	-0.0134651	-0.00946563	-0.0137743	-0.0135425	-0.00510734	-0.0136058	-0.0226814	-0.0125216	-0.00777752	-0.00923983	-0.00720372	-0.00975601	-0.0240288	-0.00681349	-0.00793607	-0.034799	-0.028772	-0.0502948	-0.00827127	-0.0516191	-0.0103709	-0.018158	-0.028251	-0.0144227	0.929761	-0.0377777	-0.0392963	-0.00381461	-0.0278691	-0.0290238	-0.0184616	-0.0202548	-0.00480769	-0.0130773	-0.0133114
房地产业	-0.000215452	-0.00120766	-0.000415713	-0.000541877	-0.00117101	-0.0017233	-0.00258343	-0.00903759	-0.00440522	-0.00437514	-0.000155202	-0.00210858	-0.00222234	-0.00024992	-0.00402207	-0.00277035	-0.00129142	-0.00276348	-0.00241837	-0.00436241	-0.00469739	-0.000419592	-0.00104218	-0.0005256	-0.000582075	-0.00487897	-0.0154001	-0.0262095	-0.0210114	-0.0105549	-0.032012	0.986739	-0.0165091	-0.00461398	-0.0103065	-0.00313759	-0.0279871	-0.00657975	-0.00184843	-0.0128566	-0.00517036
租赁和商务服务业	-0.00114466	-0.00374812	-0.00131402	-0.00288617	-0.00300077	-0.0128621	-0.00262408	-0.0163424	-0.00716979	-0.00635669	-0.00357038	-0.0110198	-0.00488758	-0.00124077	-0.00295495	-0.00680693	-0.00947034	-0.017015	-0.00877257	-0.00983375	-0.00464398	-0.00331693	-0.00339322	-0.00381537	-0.00279719	-0.00431404	-0.0305053	-0.0390413	-0.0358188	-0.00924282	-0.0473125	-0.0264333	0.966338	-0.00744352	-0.0117872	-0.0119275	-0.0110225	-0.012408	-0.00534921	-0.0170258	-0.00663692
研究与实验发展业	-0.00148916	-0.00127463	-0.00170087	-0.000317774	-0.00022201	-0.000813278	-0.000459081	-0.000461324	-0.000577965	-0.000503681	-0.000265547	-0.00212694	-0.000678632	-0.00146773	-0.000691697	-0.00344867	-0.00678472	-0.00345205	-0.00671019	-0.00492968	-0.000691618	-0.000637286	-0.000260921	-0.000205315	-0.000748218	-0.000307464	-0.000547698	-0.00167688	-0.00147488	-8.83186e-06	-0.00140076	-0.000212209	-0.000494105	0.975711	-0.00231751	-0.00100158	-2.70326e-05	-0.00184278	-0.000438934	-0.00100538	-1.28764e-05
综合技术服务业	-0.0077207	-0.00822912	-0.0104838	-0.0128327	-0.00979157	-0.00344879	-0.00193095	-0.00306354	-0.0017603	-0.00458069	-0.00163556	-0.00552731	-0.00357827	-0.00316465	-0.00472208	-0.00593874	-0.00679309	-0.00493097	-0.00482018	-0.00577957	-0.0016023	-0.00768166	-0.00228588	-0.00151956	-0.0115539	-0.00117671	-0.000179133	-0.00489942	-0.00364583	-0.000183398	-0.000692591	-0.00193175	-0.000738046	-0.0146918	0.937126	-0.00536139	-0.000766559	-0.00187614	-0.00135276	-0.000680594	-0.00133181
水利、环境和公共设施管理业	-0.0024027	-0.0010624	-0.000741965	-0.000615362	-0.00222398	-0.000300651	-0.00120281	-0.000118628	-0.000133728	-0.00265522	-0.000188505	-0.000890089	-0.000250522	-0.000266742	-0.000121295	-0.000200639	-0.000224705	-0.00017596	-0.000111118	-9.16158e-05	-0.000127631	-0.00250258	-0.000423178	-0.0559165	-4.80202e-05	-0.000295062	0	-0.000274392	-0.000213861	-0.000319288	-0.000627686	-0.000316663	-0.0083143	-0.000620785	-0.000208043	0.975808	-0.00141204	-0.00113825	-0.000238705	-0.000871363	-0.0021669
居民服务和其他服务业	-0.00306443	-0.00657539	-0.00345613	-0.0021177	-0.0033939	-0.00120131	-0.000859251	-0.00152916	-0.00107178	-0.001713	-0.000842296	-0.00191596	-0.00274065	-0.00212945	-0.00145776	-0.00116109	-0.00110054	-0.000764259	-0.000640196	-0.000814492	-0.000627005	-0.0072946	-0.00284193	-0.00782735	-0.00139078	-0.0226192	-0.00160432	-0.00638037	-0.00869305	-0.00923817	-0.00385887	-0.00737344	-0.0152361	-0.00299562	-0.00899118	-0.0258606	0.961485	-0.00643291	-0.00525156	-0.00934588	-0.013585
教育	-0.000343203	-0.000752778	-0.000171564	-0.000326665	-0.00103919	-0.000137548	-8.85367e-05	-0.000100954	-0.000151951	-0.000119205	-3.84925e-05	-0.00013423	-0.000132353	-6.79675e-05	-0.000112082	-0.00031469	-0.000153345	-0.000129242	-9.1199e-05	-0.000180029	-0.000115698	-0.000147856	-0.000232579	-0.000764701	-0.000124124	-0.000745337	-0.00101208	-0.00117204	-0.000564424	-0.00025897	-0.00194034	-0.000237411	-0.00047527	-0.00339751	-0.000994634	-0.0017147	-0.000304734	0.996035	-0.000919215	-0.000952169	-0.00727343
卫生、社会保障和社会福利业	-0.000526939	-0.0018313	-0.000298044	-0.00150848	-0.0016089	-0.000446197	-0.000384239	-0.000598978	-0.000789071	-0.000989361	-0.000222576	-0.000544056	-0.001445	-0.000732807	-0.00182912	-0.00210625	-0.00147141	-0.00149619	-0.000458761	-0.00149219	-0.000150285	-0.00102215	-0.002487	-0.000197116	-0.000265015	-0.000482016	-0.000173634	-0.000267033	-0.00013587	-0.000149933	-0.000617629	-0.000311001	-0.000144504	-0.00238723	-0.000837659	-0.00346273	-0.000287574	-0.00116616	0.997869	-0.0012773	-0.0023314
文化、体育和娱乐业	-0.000223238	-0.00128209	-0.000888546	-0.00243206	-0.00374941	-0.00105285	-0.000943183	-0.00162157	-0.0012144	-0.00105667	-0.000219288	-0.00112887	-0.00146912	-0.000579615	-0.000941839	-0.00138697	-0.00086303	-0.00104851	-0.000839014	-0.00106663	-0.000798262	-0.00215334	-0.00186755	-0.00298829	-0.00138341	-0.00205173	-0.00754419	-0.00559097	-0.00367303	-0.00256478	-0.00596205	-0.00530971	-0.00423332	-0.0156962	-0.00510654	-0.00754836	-0.00398651	-0.00530428	-0.00138386	0.969564	-0.011848
公共管理和社会组织	-0.000278871	-0.000191646	-0.000258529	-0.000165203	-0.000149651	-0.000128711	-9.47706e-05	-0.000117907	-0.000117043	-0.000122801	-4.06537e-05	-0.000106345	-0.000136156	-8.22826e-05	-0.000105417	-0.000123671	-0.00010454	-9.28858e-05	-9.15297e-05	-0.000114344	-8.79927e-05	-0.000125583	-7.73471e-05	-0.000183071	-0.000117009	-0.000258881	-0.000306114	-0.000350466	-0.000216094	-0.000140759	-0.000523579	-0.000612395	-0.000173014	-0.000238227	-0.00029489	-0.000376926	-0.000211291	-0.000157774	-0.000127702	-0.00018934	0.999765
I-（I-M）A的逆	农林牧渔业	煤炭开采和洗选业	石油和天然气开采业	金属矿采选业	非金属矿及其他矿采选业	食品制造及烟草加工业	纺织业	纺织服装鞋帽皮革羽绒及其制品业	木材加工及家具制造业	造纸印刷及文教体育用品制造业	石油加工、炼焦及核燃料加工业	化学工业	非金属矿物制品业	金属冶炼及压延加工业	金属制品业	通用、专用设备制造业	交通运输设备制造业	电气、机械及器材制造业	通信设备、计算机及其他电子设备制造业	仪器仪表及文化办公用机械制造业	工艺品及其他制造业(含废品废料)	电力、热力的生产和供应业	燃气生产和供应业	水的生产和供应业	建筑业	交通运输及仓储业	邮政业	信息传输、计算机服务和软件业	批发和零售贸易业	住宿和餐饮业	金融业	房地产业	租赁和商务服务业	研究与事业发展业	综合技术服务业	水利、环境和公共设施管理业	居民服务和其他服务业	教育	卫生、社会保障和社会福利业	文化、体育和娱乐业	公共管理和社会组织
农林牧渔业	1.22344	0.0343273	0.0189249	0.0295321	0.036086	0.587237	0.3253	0.235913	0.236008	0.129519	0.0174503	0.0982169	0.0414962	0.0292719	0.0386233	0.0337752	0.0373373	0.0385288	0.0293194	0.0337183	0.149933	0.0249864	0.0214344	0.0265824	0.0437868	0.0577662	0.0322297	0.0266005	0.0235258	0.339271	0.0275157	0.0181378	0.0673616	0.102279	0.0389811	0.0738532	0.0604417	0.0280811	0.06209	0.0820015	0.0429804
煤炭开采和洗选业	0.0168704	1.23036	0.0498173	0.074536	0.064261	0.0249962	0.038315	0.0343736	0.053949	0.0527626	0.102797	0.072676	0.15359	0.107459	0.0807084	0.0583765	0.0453361	0.0586196	0.0318455	0.0378983	0.0353454	0.310848	0.0873432	0.0890025	0.0670749	0.0391899	0.0281692	0.0212098	0.0119234	0.0224527	0.0110425	0.0105286	0.0280876	0.0335654	0.0215874	0.0409466	0.0265597	0.0160759	0.04287	0.0222494	0.0195257
石油和天然气开采业	0.0124811	0.0182361	1.03197	0.0393749	0.0393966	0.0147417	0.0196118	0.0201003	0.024547	0.0237542	0.357469	0.0630339	0.0405695	0.0395305	0.0299437	0.0262581	0.0228148	0.0276043	0.0171325	0.0197977	0.0164486	0.0311665	0.305965	0.0199655	0.0317183	0.0756502	0.0292707	0.0106506	0.00984674	0.0127885	0.00858391	0.00944657	0.0253657	0.020862	0.019374	0.027869	0.0186939	0.00869695	0.0289515	0.014307	0.0133713
金属矿采选业	0.00328145	0.0175088	0.0157065	1.09216	0.0141471	0.00456831	0.00619885	0.00625664	0.0151001	0.0126262	0.00860859	0.0143109	0.0194752	0.183621	0.0816259	0.0584355	0.0407718	0.0639613	0.017616	0.0219335	0.0190876	0.0127425	0.00926747	0.00878237	0.0349116	0.00896493	0.00867831	0.00789031	0.00286149	0.0037391	0.00256997	0.00353838	0.00920067	0.0177372	0.0100728	0.012162	0.00699288	0.00288173	0.00958071	0.00517541	0.00372958
非金属矿及其他矿采选业 非金属矿及其他矿采选业	0.00327084	0.0039663	0.00367391	0.0052971	1.08012	0.00414942	0.00600794	0.0051528	0.00664255	0.00709412	0.00272969	0.0276203	0.0780751	0.00876225	0.0109124	0.00677195	0.00644495	0.00895449	0.00634865	0.00812939	0.00708576	0.00322539	0.00244869	0.00350043	0.0313119	0.00288453	0.00352219	0.00201346	0.0011396	0.00262597	0.00103313	0.0016863	0.00345412	0.00583304	0.00267321	0.00630041	0.0040192	0.00191782	0.0123269	0.00412898	0.00256624
食品制造及烟草加工业	0.161159	0.0236086	0.0175892	0.0264585	0.031896	1.33602	0.0725292	0.12609	0.0611597	0.0459457	0.0187402	0.0599373	0.0332985	0.0259136	0.0333378	0.0303	0.0312908	0.0336697	0.0270095	0.0295127	0.046642	0.0242293	0.0212122	0.0249703	0.0340754	0.0375469	0.0270391	0.0269542	0.0255319	0.472085	0.0321052	0.0200016	0.0671603	0.0689921	0.0379749	0.049948	0.0555061	0.028701	0.0451607	0.106661	0.0452466
纺织业	0.00560881	0.00974753	0.00869555	0.0117277	0.0143616	0.00975026	1.58694	0.61702	0.0485398	0.0644539	0.00592604	0.0286444	0.0192389	0.0134315	0.0173818	0.0163181	0.0238221	0.0185315	0.0117724	0.0154002	0.112213	0.0103325	0.0132479	0.0115266	0.0158557	0.01379	0.0175253	0.00985415	0.0118812	0.0162582	0.00811783	0.00874343	0.0410483	0.0468179	0.00973952	0.0252882	0.0366632	0.00890267	0.0303548	0.0277563	0.0206549
纺织服装鞋帽皮革羽绒及其制品业	0.00334379	0.00923711	0.00766889	0.0107856	0.0117084	0.00630489	0.032082	1.1951	0.0359777	0.0196613	0.00506737	0.0102296	0.0113082	0.00996335	0.0121662	0.0104071	0.0236225	0.0108386	0.00846926	0.00994663	0.018779	0.0111431	0.0185843	0.0121852	0.0126282	0.0140527	0.0168617	0.00731105	0.0129958	0.00879687	0.00681389	0.00785329	0.0218953	0.0156769	0.00685172	0.0221683	0.0137795	0.00448407	0.0215948	0.0256238	0.019173
木材加工及家具制造业	0.00418413	0.0170246	0.00883104	0.0104697	0.0096252	0.00681618	0.00678555	0.00906824	1.42861	0.0487155	0.0057097	0.00956888	0.0201595	0.00886147	0.0323431	0.0134163	0.0257506	0.0127715	0.00896546	0.0114785	0.0351612	0.00890804	0.0074357	0.00856479	0.0337905	0.00741521	0.015202	0.00653651	0.00496665	0.00626487	0.00445419	0.00454916	0.0129317	0.0113175	0.00695128	0.0254568	0.0185722	0.0190652	0.016404	0.0254749	0.0260489
造纸印刷及文教体育用品制造业	0.0126776	0.0130738	0.0115889	0.0161297	0.0200182	0.0442575	0.0339188	0.0473407	0.0479379	1.395	0.00930532	0.0426572	0.0523656	0.0155991	0.030272	0.023909	0.0243263	0.0366462	0.0309416	0.0332526	0.0306775	0.0176172	0.01385	0.0178315	0.0265598	0.0178354	0.0545245	0.0586274	0.0232064	0.0262602	0.0412743	0.0180308	0.135835	0.0349577	0.0332258	0.0277927	0.036992	0.0509998	0.0382368	0.166357	0.0452367
石油加工、炼焦及核燃料加工业	0.0317953	0.0500158	0.0640085	0.107009	0.104763	0.0380687	0.0467917	0.050391	0.0624148	0.0581196	1.09585	0.132759	0.107933	0.105948	0.0792023	0.069835	0.058861	0.0712483	0.0429234	0.049871	0.0418464	0.0739013	0.057784	0.0486704	0.0871185	0.224953	0.0844623	0.0282057	0.0276312	0.031235	0.0240779	0.0264869	0.0702313	0.0533389	0.054613	0.0764878	0.0491088	0.0235793	0.0644598	0.0370258	0.0374089
化学工业	0.154905	0.0816181	0.0853109	0.125707	0.206271	0.144569	0.305649	0.251981	0.266958	0.332917	0.0720453	1.62738	0.20344	0.0916353	0.135561	0.134703	0.18084	0.209113	0.184599	0.207138	0.159472	0.0665508	0.0610071	0.116752	0.141022	0.0810664	0.0688796	0.0624384	0.040473	0.0918711	0.0359663	0.0473599	0.135271	0.226709	0.0832295	0.166711	0.176295	0.0446923	0.619975	0.135004	0.0582069
非金属矿物制品业	0.00799159	0.025226	0.0203598	0.0239869	0.0649447	0.0180189	0.0141002	0.0133256	0.0285951	0.0191538	0.0152294	0.0266969	1.25021	0.0489871	0.0419579	0.0339062	0.032871	0.055078	0.0457198	0.0649858	0.030556	0.0183105	0.0140345	0.0151219	0.296173	0.0134536	0.0256557	0.0105272	0.00496343	0.0124036	0.0046181	0.00937234	0.0129388	0.0244749	0.0133411	0.036693	0.0126622	0.0108622	0.0252836	0.0183072	0.014989
金属冶炼及压延加工业	0.0214894	0.132337	0.118854	0.106599	0.101965	0.0313102	0.04068	0.0421326	0.109313	0.0890968	0.0642034	0.0765436	0.130046	1.44387	0.581454	0.433808	0.308977	0.48742	0.130217	0.156488	0.141554	0.0953951	0.0692864	0.0628495	0.264055	0.0665533	0.0646381	0.0587739	0.0208533	0.0263183	0.0186166	0.0257819	0.0665424	0.0810028	0.0711187	0.0797487	0.0496605	0.0207679	0.0600938	0.0363077	0.027057
金属制品业	0.0115543	0.0408645	0.0230196	0.0465108	0.041851	0.0180635	0.0169607	0.0207253	0.0581629	0.0434319	0.0179069	0.0315671	0.0611916	0.0375989	1.17647	0.0817763	0.0534643	0.085054	0.0541438	0.0725897	0.0473466	0.0321531	0.0254334	0.04603	0.067254	0.0206759	0.0181834	0.0179439	0.00736045	0.012658	0.0081749	0.0135003	0.0400946	0.0481094	0.0392944	0.0280308	0.019037	0.00928386	0.0219597	0.0181508	0.0103814
通用、专用设备制造业	0.0201269	0.0956043	0.105542	0.128298	0.139756	0.02462	0.0435719	0.039029	0.0566549	0.0531738	0.062403	0.0590918	0.0864743	0.0956076	0.116291	1.28921	0.171632	0.116107	0.0464882	0.0690746	0.0308465	0.059713	0.0561735	0.0417597	0.085305	0.0612407	0.0475854	0.0301166	0.014168	0.0186499	0.0150454	0.0141139	0.0372936	0.0475466	0.0332135	0.055601	0.02688	0.0131032	0.0774849	0.0232857	0.018044
交通运输设备制造业	0.0138048	0.0285695	0.0215398	0.0365768	0.054437	0.01796	0.0196837	0.0210237	0.0299323	0.0344978	0.017407	0.0262507	0.0349381	0.0308953	0.0384781	0.0457448	1.45204	0.0289062	0.0226463	0.0271878	0.0233089	0.0379501	0.0449008	0.0360439	0.0350249	0.11089	0.135049	0.0240538	0.0239974	0.0175522	0.0149048	0.012081	0.0595817	0.0301751	0.0364096	0.0654989	0.0630272	0.0168016	0.0180006	0.0215118	0.0293998
电气、机械及器材制造业	0.00847114	0.0370094	0.0291241	0.0460105	0.0399947	0.0129683	0.0182218	0.0181199	0.0245289	0.0293206	0.0188027	0.0256761	0.0324003	0.0320792	0.040014	0.0922329	0.0821811	1.18277	0.062362	0.0805615	0.0182084	0.102902	0.020893	0.0380719	0.0633391	0.0213298	0.0242425	0.0896641	0.0154886	0.0184844	0.0129447	0.0190329	0.0474976	0.0661592	0.0600534	0.0494	0.0315704	0.011269	0.0222138	0.0187374	0.0136199
通信设备、计算机及其他电子设备制造业	0.00379609	0.0102598	0.00891217	0.0116045	0.0115435	0.006179	0.00714146	0.00896751	0.00851788	0.019943	0.00610783	0.00966142	0.0101051	0.0093346	0.0114398	0.0366576	0.029651	0.0758168	1.47002	0.240265	0.00718875	0.0151693	0.00749289	0.0099583	0.0140024	0.0105207	0.0197898	0.0715749	0.00961812	0.00590602	0.00907405	0.00801048	0.0654517	0.0520457	0.0489108	0.0259333	0.0317332	0.00803617	0.00881931	0.0136147	0.0128604
仪器仪表及文化办公用机械制造业	0.0014206	0.00496893	0.00617249	0.00528749	0.00461156	0.00204487	0.00270126	0.00255826	0.00316307	0.00566732	0.00369643	0.00549188	0.00437871	0.00445575	0.00452068	0.00624024	0.00901723	0.00678778	0.0193937	1.06	0.00253143	0.0114247	0.00591309	0.00669506	0.00415939	0.00322468	0.00310242	0.00663912	0.00130531	0.00160898	0.00294399	0.00182245	0.00437101	0.0189205	0.0128069	0.0091976	0.00651528	0.00506018	0.00393195	0.00360902	0.00220914
工艺品及其他制造业	0.00472185	0.0122896	0.00906534	0.0137917	0.0224888	0.00874061	0.0124475	0.0138944	0.0189105	0.0758936	0.0061689	0.0176144	0.0315115	0.0489089	0.0358884	0.0384302	0.0218161	0.0356736	0.0158084	0.0217754	1.07359	0.00965986	0.00673542	0.00771615	0.0216808	0.00727139	0.0105533	0.00896852	0.00403204	0.00590077	0.00512632	0.00443077	0.0178834	0.0133368	0.00918843	0.0133537	0.0135746	0.00602828	0.0116788	0.0140816	0.00707807
电力、热力的生产和供应业	0.0442815	0.102701	0.143019	0.271132	0.203884	0.0596334	0.0954219	0.0765754	0.12491	0.116713	0.0919187	0.154335	0.188395	0.18505	0.203583	0.128177	0.101199	0.120327	0.077854	0.0831305	0.0704365	1.57352	0.0942159	0.404204	0.11096	0.064081	0.0640156	0.0699834	0.0344984	0.0683445	0.0337471	0.0264179	0.064456	0.0873186	0.0478129	0.0964058	0.0562305	0.0448102	0.0916863	0.0540645	0.0464336
燃气生产和供应业	0.000970954	0.00177902	0.0024414	0.0078256	0.008027	0.00185289	0.00246335	0.0023109	0.00262505	0.00249323	0.00292558	0.00586904	0.00395604	0.00446927	0.00401095	0.00348148	0.00313825	0.00349117	0.00239047	0.00269957	0.00225658	0.00303549	1.05979	0.00507623	0.00263032	0.00246834	0.00237354	0.00162347	0.000846126	0.0049407	0.000748099	0.000681647	0.00265431	0.00218644	0.00149285	0.00263354	0.00197188	0.00124752	0.00313355	0.00194571	0.00126651
水的生产和供应业	0.000679859	0.00158426	0.00148187	0.00206756	0.00222404	0.0012796	0.0020749	0.00190005	0.00213469	0.00420706	0.00115019	0.00266829	0.00256074	0.00203514	0.00241627	0.00168574	0.00182892	0.00188595	0.00152031	0.00189768	0.00147612	0.00276014	0.00143258	1.02255	0.00170916	0.00146711	0.00265473	0.00204568	0.000838332	0.00254305	0.00105022	0.000582365	0.00191155	0.00273322	0.00205555	0.00303719	0.00251425	0.00177977	0.00201663	0.00189451	0.001274
建筑业	0.00117794	0.00273706	0.00200815	0.00191199	0.00214061	0.00169477	0.00178099	0.00219433	0.002127	0.0020938	0.00173905	0.0022042	0.00232114	0.00191435	0.00201827	0.0021423	0.00208363	0.00209678	0.00166938	0.00181417	0.0013136	0.00226223	0.00221145	0.00404955	1.01233	0.00603302	0.045773	0.00350302	0.00385755	0.00368483	0.00329112	0.0198736	0.00340299	0.00540184	0.00477505	0.0276496	0.00941374	0.0053522	0.0197543	0.00979539	0.0149201
交通运输及仓储业	0.0437575	0.0862884	0.0442683	0.0881697	0.112165	0.0727065	0.0657143	0.077159	0.0943462	0.0804369	0.049187	0.0831015	0.106871	0.0728428	0.0801286	0.0824022	0.0752801	0.0823515	0.0610491	0.066952	0.0536548	0.0601023	0.0587032	0.0431855	0.153871	1.11909	0.194131	0.059676	0.0842861	0.0516166	0.044473	0.0234307	0.0886607	0.0828584	0.0915117	0.0635314	0.0511787	0.0402014	0.052098	0.0635453	0.0643858
邮政业	0.00127468	0.00105102	0.000750188	0.00104377	0.00128709	0.00136026	0.00204521	0.00350038	0.00213742	0.00180192	0.000582701	0.00204257	0.00140495	0.00122834	0.00129511	0.00213848	0.00140461	0.00198653	0.001508	0.00221931	0.00104801	0.0011913	0.000873265	0.00133353	0.00132276	0.00126289	1.0446	0.00232549	0.00201203	0.00153913	0.00542195	0.00129198	0.00602965	0.00280457	0.00213762	0.00210403	0.00229733	0.00250537	0.00149709	0.00330893	0.0111528
信息传输、计算机服务和软件业	0.00740482	0.00920992	0.00680393	0.00912751	0.0102891	0.00875026	0.00950881	0.0130262	0.0135202	0.0115114	0.00793649	0.0121907	0.0115332	0.0184385	0.0148658	0.014102	0.01207	0.0147864	0.0202104	0.0132031	0.0111369	0.016649	0.00733247	0.0128512	0.0248693	0.0148854	0.030115	1.05113	0.0119914	0.009192	0.034988	0.00781452	0.0119585	0.0132088	0.0115371	0.0173089	0.00922961	0.0111843	0.0165284	0.0142253	0.0231918
批发和零售贸易业	0.0282643	0.0283453	0.0232352	0.0326578	0.038096	0.0504925	0.0434179	0.0481	0.0555025	0.055916	0.0261448	0.0464389	0.052082	0.0424426	0.0533797	0.0581304	0.0706119	0.0604579	0.0645856	0.0525312	0.0351731	0.0309207	0.0328595	0.0243919	0.0555161	0.0327626	0.0987967	0.0486685	1.01452	0.0455564	0.0154115	0.0126722	0.0477497	0.0451251	0.0296364	0.0374884	0.0357913	0.0162424	0.0538425	0.0405944	0.0241409
住宿和餐饮业	0.0103278	0.0239186	0.0168648	0.0255717	0.030097	0.0188518	0.0179681	0.0222848	0.0229401	0.0221125	0.012319	0.0230124	0.0267535	0.0196038	0.0299448	0.0249244	0.0218838	0.0257965	0.0181888	0.0241794	0.015827	0.019509	0.0166966	0.0220358	0.0282737	0.0288371	0.023785	0.032844	0.0275749	1.01877	0.0489394	0.0241628	0.0810547	0.053663	0.0550013	0.0390099	0.0267358	0.0289061	0.0232299	0.0434083	0.0693564
金融业	0.0217249	0.0410732	0.0254879	0.0400322	0.0441061	0.0336502	0.0459025	0.0443431	0.0497665	0.0483293	0.0234075	0.0480727	0.0622401	0.0451257	0.0448743	0.0427383	0.0399968	0.0464652	0.0594603	0.0377187	0.0298552	0.0791998	0.0515447	0.0860477	0.0469255	0.0774073	0.0413762	0.0409071	0.0445746	0.037003	1.08946	0.0501109	0.0692147	0.0301821	0.0513354	0.0556168	0.0397092	0.0330755	0.0322979	0.0353239	0.0300144
房地产业	0.00367166	0.00657279	0.00418375	0.00617327	0.00771386	0.00735389	0.00992014	0.0186831	0.0134477	0.0133298	0.0036769	0.00947503	0.0102785	0.00632974	0.0113685	0.0102217	0.00910377	0.0107491	0.010547	0.0114723	0.0099478	0.00771644	0.00609954	0.00731025	0.00861818	0.0120404	0.0245861	0.033822	0.0260616	0.0163019	0.0395247	1.01757	0.0257166	0.0114173	0.0171821	0.0106723	0.0346466	0.0105326	0.00857251	0.0198391	0.0108007
租赁和商务服务业	0.00972996	0.0140878	0.00918918	0.0148379	0.0167855	0.0269997	0.0172662	0.0349934	0.0250854	0.0241003	0.011041	0.0292833	0.0210488	0.0136953	0.0173952	0.0226113	0.028805	0.0352147	0.0267726	0.0257344	0.0150258	0.0187956	0.0131805	0.0174623	0.0184542	0.0174054	0.0475812	0.0534828	0.0444425	0.0242696	0.0598923	0.0340181	1.05055	0.0216997	0.0240101	0.0264034	0.023396	0.01931	0.021956	0.0301692	0.0160718
研究与实验发展业	0.00286256	0.00322381	0.00331428	0.00252022	0.00273596	0.00307913	0.00289905	0.00281521	0.00319524	0.00315343	0.00206434	0.00514808	0.00320435	0.00396794	0.0037151	0.00716086	0.0127904	0.0073176	0.0119639	0.00903662	0.00244955	0.00321255	0.00222322	0.00207372	0.00335158	0.00247728	0.00291706	0.00360966	0.00232463	0.00182279	0.00228754	0.000933722	0.00284692	1.02733	0.00429567	0.0033144	0.00192625	0.00265464	0.00310468	0.00250928	0.001086
综合技术服务业	0.013265	0.0155292	0.016359	0.0223388	0.0191227	0.0131058	0.0112216	0.0121476	0.0112183	0.0145448	0.00980779	0.0161972	0.0138909	0.0136745	0.0156221	0.0161871	0.0184955	0.0154872	0.0132839	0.0142063	0.00791903	0.0195974	0.0102733	0.00949585	0.0212006	0.00717452	0.00627421	0.0097236	0.00620378	0.00759542	0.00318364	0.00426814	0.00706801	0.022952	1.07151	0.0124924	0.00594671	0.00452099	0.00995084	0.00600959	0.00483523
水利、环境和公共设施管理业	0.00360305	0.00226215	0.00171529	0.00222106	0.00397083	0.00275529	0.0038782	0.00270809	0.00218936	0.00555784	0.00125709	0.00309028	0.00221908	0.0017898	0.00182315	0.0016204	0.00169758	0.00182627	0.00130979	0.00136307	0.00151848	0.00514839	0.00156195	0.0603396	0.00147829	0.00138489	0.00137124	0.00156741	0.00107603	0.00218319	0.00171968	0.00100675	0.0102714	0.0021381	0.00121419	1.02623	0.00267615	0.00195752	0.00192229	0.0024721	0.00308177
居民服务和其他服务业	0.00710866	0.0136675	0.0081028	0.00981974	0.0117555	0.00819159	0.00767809	0.00890891	0.00921455	0.00948261	0.00631336	0.0101025	0.0122121	0.00993091	0.0101062	0.00883291	0.0085541	0.00887791	0.00653887	0.00693922	0.00570021	0.0182465	0.00887545	0.0169957	0.0109221	0.0300556	0.0108871	0.0122033	0.0135781	0.0152537	0.00854433	0.0104215	0.0231946	0.00986941	0.0154591	0.0335348	1.0448	0.00989927	0.0115718	0.0153642	0.0187859
教育	0.000656875	0.0012846	0.000485764	0.000820618	0.00163238	0.000692565	0.000629897	0.00065189	0.000761378	0.000677209	0.000401425	0.000716623	0.000837594	0.00062309	0.000679902	0.000892438	0.000747024	0.000703053	0.000596829	0.000646805	0.000490657	0.000878961	0.000670313	0.00138049	0.00074283	0.00124195	0.00159346	0.00158279	0.000861802	0.00071636	0.00235052	0.000477791	0.000998185	0.0039489	0.00145151	0.00223398	0.000665069	1.00422	0.00137204	0.00135772	0.00762192
卫生、社会保障和社会福利业	0.00113264	0.00316982	0.00124191	0.00299494	0.0031785	0.00147993	0.00160521	0.00187597	0.00237867	0.00255181	0.00110375	0.00196204	0.0033736	0.00246771	0.0038648	0.00413405	0.0036633	0.00343041	0.00170843	0.00289543	0.00111223	0.00300581	0.00356012	0.00164764	0.0020847	0.00144851	0.00117901	0.00104611	0.000548218	0.00103705	0.00105723	0.000679856	0.00123481	0.00357462	0.00169272	0.00463895	0.00109242	0.00160743	1.0033	0.002145	0.00290923
文化、体育和娱乐业	0.00158812	0.00351616	0.00261211	0.00523878	0.00687117	0.00320647	0.00368951	0.00483621	0.00440317	0.00415577	0.00194352	0.00427942	0.00502603	0.0036077	0.00419843	0.00454993	0.00415599	0.00434333	0.0037037	0.00376943	0.00274623	0.00585895	0.0040172	0.00634922	0.00470977	0.00439742	0.0108178	0.00808623	0.00530719	0.0047522	0.00819407	0.00671552	0.00721392	0.0189899	0.00759073	0.0104591	0.00620098	0.00672538	0.00402783	1.0335	0.0139528
公共管理和社会组织	0.000451062	0.000399845	0.000404612	0.000395681	0.000400505	0.000464262	0.000413107	0.000447997	0.00044937	0.000425776	0.000255963	0.000396202	0.000441865	0.00034716	0.000397955	0.000398629	0.000391181	0.000381305	0.00033136	0.000345312	0.000293818	0.000427387	0.000309359	0.000429046	0.000411915	0.000483804	0.00055859	0.000537393	0.000345781	0.000415543	0.000689617	0.000716558	0.000424922	0.000471805	0.000490582	0.000609211	0.000402753	0.000264863	0.000360431	0.000392555	1.00038
			2010	2009	2008		完全排放系数	2010	2009	2008
		煤炭开采和洗选业	1078.99	1456.77	1706.05		煤炭开采和洗选业	23797	24849	24725.2
		石油和天然气开采业	1044.9	1461.01	942.431		石油和天然气开采业	8510.73	9824.33	8852.63
		金属矿采选业	2764.37	2723.31	4270.65		金属矿采选业	7693.21	7999.09	9736.56
		非金属矿及其他矿采选业 非金属矿及其他矿采选业	2875.06	3741.22	4448.7		非金属矿及其他矿采选业 非金属矿及其他矿采选业	5855.71	7200.95	8046.09
		食品制造及烟草加工业	2127.65	2214.53	1883.32		食品制造及烟草加工业	6495.25	6974.5	6597.66
		纺织业	1164.7	1533.36	1610.86		纺织业	3889.63	4770.53	4992.75
		纺织服装鞋帽皮革羽绒及其制品业	187.298	377.287	511.328		纺织服装鞋帽皮革羽绒及其制品业	1656.21	2002.78	2177.57
		木材加工及家具制造业	1242.48	1505.35	1659.83		木材加工及家具制造业	3337.41	3862.87	4100.99
		造纸印刷及文教体育用品制造业	2666.2	2771.83	2489.49		造纸印刷及文教体育用品制造业	7058.45	7574.28	7242.69
		石油加工、炼焦及核燃料加工业	6474.49	7452.16	6383.89		石油加工、炼焦及核燃料加工业	17518.7	19457.5	18499.7
		化学工业	5493.78	6437.77	6595.1		化学工业	23745.3	26937.3	27559.7
		非金属矿物制品业	27856	32486	33444.5		非金属矿物制品业	37429	43402.1	44654.6
		金属冶炼及压延加工业	16421.1	17252.2	17642.4		金属冶炼及压延加工业	35734.1	38295.6	38814.8
		金属制品业	1057.02	1238.73	1473.32		金属制品业	6237.35	6929.99	7274.96
		通用、专用设备制造业	818.964	1639.01	701.915		通用、专用设备制造业	10359.8	12223.9	11319.1
		交通运输设备制造业	767.529	899.173	1227.07		交通运输设备制造业	5373.2	5881.96	6371.28
		电气、机械及器材制造业	252.751	338.467	349.82		电气、机械及器材制造业	7516	7807.41	7707.39
		通信设备、计算机及其他电子设备制造业	1175.29	775.408	753.817		通信设备、计算机及其他电子设备制造业	3438.25	3011.82	3025.77
		仪器仪表及文化办公用机械制造业	885.54	1087.05	1367.9		仪器仪表及文化办公用机械制造业	1833.6	2072.31	2356.71
		工艺品及其他制造业	279.41	257.693	270.413		工艺品及其他制造业	3097.98	3359.48	3403.24
		电力、热力的生产和供应业	45130.6	43108.4	40976.9		电力、热力的生产和供应业	84040.9	82693.1	80260.1
		燃气生产和供应业	3498.5	4244.63	3744.89		燃气生产和供应业	4162.48	4991.99	4479.1
		水的生产和供应业	99.3147	71.0667	825.614		水的生产和供应业	402.417	393.476	1164.54

## Sheet: 2011-2012年
	X	IM	EX	X+IM-EX	m=im\(X+IM-EX)
农林牧渔产品和服务	8.94213e+08	5.11868e+07	7.81622e+06	9.37584e+08	0.0545944
煤炭采选产品	2.25082e+08	1.81305e+07	912685	2.423e+08	0.0748266
石油和天然气开采产品	1.22639e+08	1.42868e+08	1.87369e+06	2.63634e+08	0.541919
金属矿采选产品	1.24816e+08	8.40298e+07	592933	2.08252e+08	0.4035
非金属矿和其他矿采选产品	6.34438e+07	3.94134e+06	1.28268e+06	6.61025e+07	0.0596247
食品和烟草	8.79596e+08	3.38098e+07	2.80199e+07	8.85386e+08	0.0381865
纺织品	3.65805e+08	9.39735e+06	5.1756e+07	3.23446e+08	0.0290538
纺织服装鞋帽皮革羽绒及其制品	2.97016e+08	1.11458e+07	1.07608e+08	2.00553e+08	0.0555754
木材加工品和家具	1.87489e+08	5.06947e+06	3.61676e+07	1.56391e+08	0.0324155
造纸印刷和文教体育用品	2.93529e+08	1.47173e+07	5.59121e+07	2.52335e+08	0.0583246
石油、炼焦产品和核燃料加工品	4.00132e+08	2.88168e+07	1.17444e+07	4.17204e+08	0.0690712
化学产品	1.21025e+09	1.23067e+08	9.88565e+07	1.23446e+09	0.0996933
非金属矿物制品	4.66046e+08	7.02628e+06	2.67339e+07	4.46339e+08	0.015742
金属冶炼和压延加工品	1.10113e+09	8.95284e+07	4.45727e+07	1.14609e+09	0.0781164
金属制品	3.22265e+08	8.12148e+06	4.28816e+07	2.87505e+08	0.0282481
通用设备	4.22163e+08	5.11211e+07	7.05732e+07	4.02711e+08	0.126942
专用设备	3.11926e+08	3.81874e+07	3.59026e+07	3.14211e+08	0.121534
交通运输设备	6.46565e+08	6.02035e+07	5.84308e+07	6.48338e+08	0.0928582
电气机械和器材	5.00047e+08	3.98815e+07	1.07262e+08	4.32666e+08	0.0921762
通信设备、计算机和其他电子设备	6.48012e+08	2.401e+08	3.00892e+08	5.8722e+08	0.408876
仪器仪表	5.47236e+07	2.90398e+07	1.76648e+07	6.60985e+07	0.439341
其他制造产品	2.51307e+07	344853	4.93296e+06	2.05425e+07	0.0167872
废品废料	4.22259e+07	2.30009e+07	478932	6.47479e+07	0.355238
金属制品、机械和设备修理服务	9.43006e+06	0	0	9.43006e+06	0
电力、热力的生产和供应	4.86934e+08	221872	778107	4.86377e+08	0.000456174
燃气生产和供应	3.12285e+07	0.148344	0	3.12285e+07	4.75027e-09
水的生产和供应	1.70109e+07	0	0	1.70109e+07	0
建筑	1.38613e+09	2.28431e+06	7.73024e+06	1.38068e+09	0.00165448
批发和零售	7.21553e+08	0	1.17731e+08	6.03822e+08	0
交通运输、仓储和邮政	6.19667e+08	3.26622e+07	5.69463e+07	5.95382e+08	0.0548591
住宿和餐饮	2.33345e+08	1.15269e+07	5.65492e+06	2.39217e+08	0.048186
信息传输、软件和信息技术服务	2.50851e+08	7.38951e+06	9.9774e+06	2.48263e+08	0.0297648
金融	5.9014e+08	4.43361e+06	4.14802e+06	5.90426e+08	0.00750917
房地产	4.19085e+08	0	0	4.19085e+08	0
租赁和商务服务	3.44052e+08	2.79539e+07	4.13293e+07	3.30677e+08	0.0845354
科学研究和技术服务	2.49336e+08	2.24556e+06	265504	2.51316e+08	0.0089352
水利、环境和公共设施管理	6.16241e+07	2.19202e+06	1.07537e+06	6.27407e+07	0.0349377
居民服务、修理和其他服务	1.57224e+08	1.36431e+06	1.17117e+06	1.57418e+08	0.00866681
教育	2.20303e+08	1315772	434054	2.21184e+08	0.00594876
卫生和社会工作	2.07698e+08	872352	427962	2.08142e+08	0.00419113
文化、体育和娱乐	7.00366e+07	1.24152e+07	5.49435e+06	7.69574e+07	0.161326
公共管理、社会保障和社会组织	3.36383e+08	656617	624965	3.36414e+08	0.00195181
	1.60163e+10	1.22027e+09	1.36666e+09	1.58699e+10	0.0768922
M	农林牧渔产品和服务	煤炭采选产品	石油和天然气开采产品	金属矿采选产品	非金属矿和其他矿采选产品	食品和烟草	纺织品	纺织服装鞋帽皮革羽绒及其制品	木材加工品和家具	造纸印刷和文教体育用品	石油、炼焦产品和核燃料加工品	化学产品	非金属矿物制品	金属冶炼和压延加工品	金属制品	通用设备	专用设备	交通运输设备	电气机械和器材	通信设备、计算机和其他电子设备	仪器仪表	其他制造产品	废品废料	金属制品、机械和设备修理服务	电力、热力的生产和供应	燃气生产和供应	水的生产和供应	建筑	批发和零售	交通运输、仓储和邮政	住宿和餐饮	信息传输、软件和信息技术服务	金融	房地产	租赁和商务服务	科学研究和技术服务	水利、环境和公共设施管理	居民服务、修理和其他服务	教育	卫生和社会工作	文化、体育和娱乐	公共管理、社会保障和社会组织
农林牧渔产品和服务	0.0545944	0	0	0	0	0	0	0	0	0	0	0	0	0	0	0	0	0	0	0	0	0	0	0	0	0	0	0	0	0	0	0	0	0	0	0	0	0	0	0	0	0
煤炭采选产品	0	0.0748266	0	0	0	0	0	0	0	0	0	0	0	0	0	0	0	0	0	0	0	0	0	0	0	0	0	0	0	0	0	0	0	0	0	0	0	0	0	0	0	0
石油和天然气开采产品	0	0	0.541919	0	0	0	0	0	0	0	0	0	0	0	0	0	0	0	0	0	0	0	0	0	0	0	0	0	0	0	0	0	0	0	0	0	0	0	0	0	0	0
金属矿采选产品	0	0	0	0.4035	0	0	0	0	0	0	0	0	0	0	0	0	0	0	0	0	0	0	0	0	0	0	0	0	0	0	0	0	0	0	0	0	0	0	0	0	0	0
非金属矿和其他矿采选产品	0	0	0	0	0.0596247	0	0	0	0	0	0	0	0	0	0	0	0	0	0	0	0	0	0	0	0	0	0	0	0	0	0	0	0	0	0	0	0	0	0	0	0	0
食品和烟草	0	0	0	0	0	0.0381865	0	0	0	0	0	0	0	0	0	0	0	0	0	0	0	0	0	0	0	0	0	0	0	0	0	0	0	0	0	0	0	0	0	0	0	0
纺织品	0	0	0	0	0	0	0.0290538	0	0	0	0	0	0	0	0	0	0	0	0	0	0	0	0	0	0	0	0	0	0	0	0	0	0	0	0	0	0	0	0	0	0	0
纺织服装鞋帽皮革羽绒及其制品	0	0	0	0	0	0	0	0.0555754	0	0	0	0	0	0	0	0	0	0	0	0	0	0	0	0	0	0	0	0	0	0	0	0	0	0	0	0	0	0	0	0	0	0
木材加工品和家具	0	0	0	0	0	0	0	0	0.0324155	0	0	0	0	0	0	0	0	0	0	0	0	0	0	0	0	0	0	0	0	0	0	0	0	0	0	0	0	0	0	0	0	0
造纸印刷和文教体育用品	0	0	0	0	0	0	0	0	0	0.0583246	0	0	0	0	0	0	0	0	0	0	0	0	0	0	0	0	0	0	0	0	0	0	0	0	0	0	0	0	0	0	0	0
石油、炼焦产品和核燃料加工品	0	0	0	0	0	0	0	0	0	0	0.0690712	0	0	0	0	0	0	0	0	0	0	0	0	0	0	0	0	0	0	0	0	0	0	0	0	0	0	0	0	0	0	0
化学产品	0	0	0	0	0	0	0	0	0	0	0	0.0996933	0	0	0	0	0	0	0	0	0	0	0	0	0	0	0	0	0	0	0	0	0	0	0	0	0	0	0	0	0	0
非金属矿物制品	0	0	0	0	0	0	0	0	0	0	0	0	0.015742	0	0	0	0	0	0	0	0	0	0	0	0	0	0	0	0	0	0	0	0	0	0	0	0	0	0	0	0	0
金属冶炼和压延加工品	0	0	0	0	0	0	0	0	0	0	0	0	0	0.0781164	0	0	0	0	0	0	0	0	0	0	0	0	0	0	0	0	0	0	0	0	0	0	0	0	0	0	0	0
金属制品	0	0	0	0	0	0	0	0	0	0	0	0	0	0	0.0282481	0	0	0	0	0	0	0	0	0	0	0	0	0	0	0	0	0	0	0	0	0	0	0	0	0	0	0
通用设备	0	0	0	0	0	0	0	0	0	0	0	0	0	0	0	0.126942	0	0	0	0	0	0	0	0	0	0	0	0	0	0	0	0	0	0	0	0	0	0	0	0	0	0
专用设备	0	0	0	0	0	0	0	0	0	0	0	0	0	0	0	0	0.121534	0	0	0	0	0	0	0	0	0	0	0	0	0	0	0	0	0	0	0	0	0	0	0	0	0
交通运输设备	0	0	0	0	0	0	0	0	0	0	0	0	0	0	0	0	0	0.0928582	0	0	0	0	0	0	0	0	0	0	0	0	0	0	0	0	0	0	0	0	0	0	0	0
电气机械和器材	0	0	0	0	0	0	0	0	0	0	0	0	0	0	0	0	0	0	0.0921762	0	0	0	0	0	0	0	0	0	0	0	0	0	0	0	0	0	0	0	0	0	0	0
通信设备、计算机和其他电子设备	0	0	0	0	0	0	0	0	0	0	0	0	0	0	0	0	0	0	0	0.408876	0	0	0	0	0	0	0	0	0	0	0	0	0	0	0	0	0	0	0	0	0	0
仪器仪表	0	0	0	0	0	0	0	0	0	0	0	0	0	0	0	0	0	0	0	0	0.439341	0	0	0	0	0	0	0	0	0	0	0	0	0	0	0	0	0	0	0	0	0
其他制造产品	0	0	0	0	0	0	0	0	0	0	0	0	0	0	0	0	0	0	0	0	0	0.0167872	0	0	0	0	0	0	0	0	0	0	0	0	0	0	0	0	0	0	0	0
废品废料	0	0	0	0	0	0	0	0	0	0	0	0	0	0	0	0	0	0	0	0	0	0	0.355238	0	0	0	0	0	0	0	0	0	0	0	0	0	0	0	0	0	0	0
金属制品、机械和设备修理服务	0	0	0	0	0	0	0	0	0	0	0	0	0	0	0	0	0	0	0	0	0	0	0	0	0	0	0	0	0	0	0	0	0	0	0	0	0	0	0	0	0	0
电力、热力的生产和供应	0	0	0	0	0	0	0	0	0	0	0	0	0	0	0	0	0	0	0	0	0	0	0	0	0.000456174	0	0	0	0	0	0	0	0	0	0	0	0	0	0	0	0	0
燃气生产和供应	0	0	0	0	0	0	0	0	0	0	0	0	0	0	0	0	0	0	0	0	0	0	0	0	0	4.75027e-09	0	0	0	0	0	0	0	0	0	0	0	0	0	0	0	0
水的生产和供应	0	0	0	0	0	0	0	0	0	0	0	0	0	0	0	0	0	0	0	0	0	0	0	0	0	0	0	0	0	0	0	0	0	0	0	0	0	0	0	0	0	0
建筑	0	0	0	0	0	0	0	0	0	0	0	0	0	0	0	0	0	0	0	0	0	0	0	0	0	0	0	0.00165448	0	0	0	0	0	0	0	0	0	0	0	0	0	0
批发和零售	0	0	0	0	0	0	0	0	0	0	0	0	0	0	0	0	0	0	0	0	0	0	0	0	0	0	0	0	0	0	0	0	0	0	0	0	0	0	0	0	0	0
交通运输、仓储和邮政	0	0	0	0	0	0	0	0	0	0	0	0	0	0	0	0	0	0	0	0	0	0	0	0	0	0	0	0	0	0.0548591	0	0	0	0	0	0	0	0	0	0	0	0
住宿和餐饮	0	0	0	0	0	0	0	0	0	0	0	0	0	0	0	0	0	0	0	0	0	0	0	0	0	0	0	0	0	0	0.048186	0	0	0	0	0	0	0	0	0	0	0
信息传输、软件和信息技术服务	0	0	0	0	0	0	0	0	0	0	0	0	0	0	0	0	0	0	0	0	0	0	0	0	0	0	0	0	0	0	0	0.0297648	0	0	0	0	0	0	0	0	0	0
金融	0	0	0	0	0	0	0	0	0	0	0	0	0	0	0	0	0	0	0	0	0	0	0	0	0	0	0	0	0	0	0	0	0.00750917	0	0	0	0	0	0	0	0	0
房地产	0	0	0	0	0	0	0	0	0	0	0	0	0	0	0	0	0	0	0	0	0	0	0	0	0	0	0	0	0	0	0	0	0	0	0	0	0	0	0	0	0	0
租赁和商务服务	0	0	0	0	0	0	0	0	0	0	0	0	0	0	0	0	0	0	0	0	0	0	0	0	0	0	0	0	0	0	0	0	0	0	0.0845354	0	0	0	0	0	0	0
科学研究和技术服务	0	0	0	0	0	0	0	0	0	0	0	0	0	0	0	0	0	0	0	0	0	0	0	0	0	0	0	0	0	0	0	0	0	0	0	0.0089352	0	0	0	0	0	0
水利、环境和公共设施管理	0	0	0	0	0	0	0	0	0	0	0	0	0	0	0	0	0	0	0	0	0	0	0	0	0	0	0	0	0	0	0	0	0	0	0	0	0.0349377	0	0	0	0	0
居民服务、修理和其他服务	0	0	0	0	0	0	0	0	0	0	0	0	0	0	0	0	0	0	0	0	0	0	0	0	0	0	0	0	0	0	0	0	0	0	0	0	0	0.00866681	0	0	0	0
教育	0	0	0	0	0	0	0	0	0	0	0	0	0	0	0	0	0	0	0	0	0	0	0	0	0	0	0	0	0	0	0	0	0	0	0	0	0	0	0.00594876	0	0	0
卫生和社会工作	0	0	0	0	0	0	0	0	0	0	0	0	0	0	0	0	0	0	0	0	0	0	0	0	0	0	0	0	0	0	0	0	0	0	0	0	0	0	0	0.00419113	0	0
文化、体育和娱乐	0	0	0	0	0	0	0	0	0	0	0	0	0	0	0	0	0	0	0	0	0	0	0	0	0	0	0	0	0	0	0	0	0	0	0	0	0	0	0	0	0.161326	0
公共管理、社会保障和社会组织					0	0	0	0	0	0	0	0	0	0	0	0	0	0	0	0	0	0	0	0	0	0	0	0	0	0	0	0	0	0	0	0	0	0	0	0	0	0.00195181
	农林牧渔产品和服务	煤炭采选产品	石油和天然气开采产品	金属矿采选产品	非金属矿和其他矿采选产品	食品和烟草	纺织品	纺织服装鞋帽皮革羽绒及其制品	木材加工品和家具	造纸印刷和文教体育用品	石油、炼焦产品和核燃料加工品	化学产品	非金属矿物制品	金属冶炼和压延加工品	金属制品	通用设备	专用设备	交通运输设备	电气机械和器材	通信设备、计算机和其他电子设备	仪器仪表	其他制造产品	废品废料	金属制品、机械和设备修理服务	电力、热力的生产和供应	燃气生产和供应	水的生产和供应	建筑	批发和零售	交通运输、仓储和邮政	住宿和餐饮	信息传输、软件和信息技术服务	金融	房地产	租赁和商务服务	科学研究和技术服务	水利、环境和公共设施管理	居民服务、修理和其他服务	教育	卫生和社会工作	文化、体育和娱乐	公共管理、社会保障和社会组织
农林牧渔产品和服务	1
煤炭采选产品		1
石油和天然气开采产品			1
金属矿采选产品				1
非金属矿和其他矿采选产品					1
食品和烟草						1
纺织品							1
纺织服装鞋帽皮革羽绒及其制品								1
木材加工品和家具									1
造纸印刷和文教体育用品										1
石油、炼焦产品和核燃料加工品											1
化学产品												1
非金属矿物制品													1
金属冶炼和压延加工品														1
金属制品															1
通用设备																1
专用设备																	1
交通运输设备																		1
电气机械和器材																			1
通信设备、计算机和其他电子设备																				1
仪器仪表																					1
其他制造产品																						1
废品废料																							1
金属制品、机械和设备修理服务																								1
电力、热力的生产和供应																									1
燃气生产和供应																										1
水的生产和供应																											1
建筑																												1
批发和零售																													1
交通运输、仓储和邮政																														1
住宿和餐饮																															1
信息传输、软件和信息技术服务																																1
金融																																	1
房地产																																		1
租赁和商务服务																																			1
科学研究和技术服务																																				1
水利、环境和公共设施管理																																					1
居民服务、修理和其他服务																																						1
教育																																							1
卫生和社会工作																																								1
文化、体育和娱乐																																									1
公共管理、社会保障和社会组织																																										1
I-M	农林牧渔产品和服务	煤炭采选产品	石油和天然气开采产品	金属矿采选产品	非金属矿和其他矿采选产品	食品和烟草	纺织品	纺织服装鞋帽皮革羽绒及其制品	木材加工品和家具	造纸印刷和文教体育用品	石油、炼焦产品和核燃料加工品	化学产品	非金属矿物制品	金属冶炼和压延加工品	金属制品	通用设备	专用设备	交通运输设备	电气机械和器材	通信设备、计算机和其他电子设备	仪器仪表	其他制造产品	废品废料	金属制品、机械和设备修理服务	电力、热力的生产和供应	燃气生产和供应	水的生产和供应	建筑	批发和零售	交通运输、仓储和邮政	住宿和餐饮	信息传输、软件和信息技术服务	金融	房地产	租赁和商务服务	科学研究和技术服务	水利、环境和公共设施管理	居民服务、修理和其他服务	教育	卫生和社会工作	文化、体育和娱乐	公共管理、社会保障和社会组织
农林牧渔产品和服务	0.945406	0	0	0	0	0	0	0	0	0	0	0	0	0	0	0	0	0	0	0	0	0	0	0	0	0	0	0	0	0	0	0	0	0	0	0	0	0	0	0	0	0
煤炭采选产品	0	0.925173	0	0	0	0	0	0	0	0	0	0	0	0	0	0	0	0	0	0	0	0	0	0	0	0	0	0	0	0	0	0	0	0	0	0	0	0	0	0	0	0
石油和天然气开采产品	0	0	0.458081	0	0	0	0	0	0	0	0	0	0	0	0	0	0	0	0	0	0	0	0	0	0	0	0	0	0	0	0	0	0	0	0	0	0	0	0	0	0	0
金属矿采选产品	0	0	0	0.5965	0	0	0	0	0	0	0	0	0	0	0	0	0	0	0	0	0	0	0	0	0	0	0	0	0	0	0	0	0	0	0	0	0	0	0	0	0	0
非金属矿和其他矿采选产品	0	0	0	0	0.940375	0	0	0	0	0	0	0	0	0	0	0	0	0	0	0	0	0	0	0	0	0	0	0	0	0	0	0	0	0	0	0	0	0	0	0	0	0
食品和烟草	0	0	0	0	0	0.961813	0	0	0	0	0	0	0	0	0	0	0	0	0	0	0	0	0	0	0	0	0	0	0	0	0	0	0	0	0	0	0	0	0	0	0	0
纺织品	0	0	0	0	0	0	0.970946	0	0	0	0	0	0	0	0	0	0	0	0	0	0	0	0	0	0	0	0	0	0	0	0	0	0	0	0	0	0	0	0	0	0	0
纺织服装鞋帽皮革羽绒及其制品	0	0	0	0	0	0	0	0.944425	0	0	0	0	0	0	0	0	0	0	0	0	0	0	0	0	0	0	0	0	0	0	0	0	0	0	0	0	0	0	0	0	0	0
木材加工品和家具	0	0	0	0	0	0	0	0	0.967585	0	0	0	0	0	0	0	0	0	0	0	0	0	0	0	0	0	0	0	0	0	0	0	0	0	0	0	0	0	0	0	0	0
造纸印刷和文教体育用品	0	0	0	0	0	0	0	0	0	0.941675	0	0	0	0	0	0	0	0	0	0	0	0	0	0	0	0	0	0	0	0	0	0	0	0	0	0	0	0	0	0	0	0
石油、炼焦产品和核燃料加工品	0	0	0	0	0	0	0	0	0	0	0.930929	0	0	0	0	0	0	0	0	0	0	0	0	0	0	0	0	0	0	0	0	0	0	0	0	0	0	0	0	0	0	0
化学产品	0	0	0	0	0	0	0	0	0	0	0	0.900307	0	0	0	0	0	0	0	0	0	0	0	0	0	0	0	0	0	0	0	0	0	0	0	0	0	0	0	0	0	0
非金属矿物制品	0	0	0	0	0	0	0	0	0	0	0	0	0.984258	0	0	0	0	0	0	0	0	0	0	0	0	0	0	0	0	0	0	0	0	0	0	0	0	0	0	0	0	0
金属冶炼和压延加工品	0	0	0	0	0	0	0	0	0	0	0	0	0	0.921884	0	0	0	0	0	0	0	0	0	0	0	0	0	0	0	0	0	0	0	0	0	0	0	0	0	0	0	0
金属制品	0	0	0	0	0	0	0	0	0	0	0	0	0	0	0.971752	0	0	0	0	0	0	0	0	0	0	0	0	0	0	0	0	0	0	0	0	0	0	0	0	0	0	0
通用设备	0	0	0	0	0	0	0	0	0	0	0	0	0	0	0	0.873058	0	0	0	0	0	0	0	0	0	0	0	0	0	0	0	0	0	0	0	0	0	0	0	0	0	0
专用设备	0	0	0	0	0	0	0	0	0	0	0	0	0	0	0	0	0.878466	0	0	0	0	0	0	0	0	0	0	0	0	0	0	0	0	0	0	0	0	0	0	0	0	0
交通运输设备	0	0	0	0	0	0	0	0	0	0	0	0	0	0	0	0	0	0.907142	0	0	0	0	0	0	0	0	0	0	0	0	0	0	0	0	0	0	0	0	0	0	0	0
电气机械和器材	0	0	0	0	0	0	0	0	0	0	0	0	0	0	0	0	0	0	0.907824	0	0	0	0	0	0	0	0	0	0	0	0	0	0	0	0	0	0	0	0	0	0	0
通信设备、计算机和其他电子设备	0	0	0	0	0	0	0	0	0	0	0	0	0	0	0	0	0	0	0	0.591124	0	0	0	0	0	0	0	0	0	0	0	0	0	0	0	0	0	0	0	0	0	0
仪器仪表	0	0	0	0	0	0	0	0	0	0	0	0	0	0	0	0	0	0	0	0	0.560659	0	0	0	0	0	0	0	0	0	0	0	0	0	0	0	0	0	0	0	0	0
其他制造产品	0	0	0	0	0	0	0	0	0	0	0	0	0	0	0	0	0	0	0	0	0	0.983213	0	0	0	0	0	0	0	0	0	0	0	0	0	0	0	0	0	0	0	0
废品废料	0	0	0	0	0	0	0	0	0	0	0	0	0	0	0	0	0	0	0	0	0	0	0.644762	0	0	0	0	0	0	0	0	0	0	0	0	0	0	0	0	0	0	0
金属制品、机械和设备修理服务	0	0	0	0	0	0	0	0	0	0	0	0	0	0	0	0	0	0	0	0	0	0	0	1	0	0	0	0	0	0	0	0	0	0	0	0	0	0	0	0	0	0
电力、热力的生产和供应	0	0	0	0	0	0	0	0	0	0	0	0	0	0	0	0	0	0	0	0	0	0	0	0	0.999544	0	0	0	0	0	0	0	0	0	0	0	0	0	0	0	0	0
燃气生产和供应	0	0	0	0	0	0	0	0	0	0	0	0	0	0	0	0	0	0	0	0	0	0	0	0	0	1	0	0	0	0	0	0	0	0	0	0	0	0	0	0	0	0
水的生产和供应	0	0	0	0	0	0	0	0	0	0	0	0	0	0	0	0	0	0	0	0	0	0	0	0	0	0	1	0	0	0	0	0	0	0	0	0	0	0	0	0	0	0
建筑	0	0	0	0	0	0	0	0	0	0	0	0	0	0	0	0	0	0	0	0	0	0	0	0	0	0	0	0.998346	0	0	0	0	0	0	0	0	0	0	0	0	0	0
批发和零售	0	0	0	0	0	0	0	0	0	0	0	0	0	0	0	0	0	0	0	0	0	0	0	0	0	0	0	0	1	0	0	0	0	0	0	0	0	0	0	0	0	0
交通运输、仓储和邮政	0	0	0	0	0	0	0	0	0	0	0	0	0	0	0	0	0	0	0	0	0	0	0	0	0	0	0	0	0	0.945141	0	0	0	0	0	0	0	0	0	0	0	0
住宿和餐饮	0	0	0	0	0	0	0	0	0	0	0	0	0	0	0	0	0	0	0	0	0	0	0	0	0	0	0	0	0	0	0.951814	0	0	0	0	0	0	0	0	0	0	0
信息传输、软件和信息技术服务	0	0	0	0	0	0	0	0	0	0	0	0	0	0	0	0	0	0	0	0	0	0	0	0	0	0	0	0	0	0	0	0.970235	0	0	0	0	0	0	0	0	0	0
金融	0	0	0	0	0	0	0	0	0	0	0	0	0	0	0	0	0	0	0	0	0	0	0	0	0	0	0	0	0	0	0	0	0.992491	0	0	0	0	0	0	0	0	0
房地产	0	0	0	0	0	0	0	0	0	0	0	0	0	0	0	0	0	0	0	0	0	0	0	0	0	0	0	0	0	0	0	0	0	1	0	0	0	0	0	0	0	0
租赁和商务服务	0	0	0	0	0	0	0	0	0	0	0	0	0	0	0	0	0	0	0	0	0	0	0	0	0	0	0	0	0	0	0	0	0	0	0.915465	0	0	0	0	0	0	0
科学研究和技术服务	0	0	0	0	0	0	0	0	0	0	0	0	0	0	0	0	0	0	0	0	0	0	0	0	0	0	0	0	0	0	0	0	0	0	0	0.991065	0	0	0	0	0	0
水利、环境和公共设施管理	0	0	0	0	0	0	0	0	0	0	0	0	0	0	0	0	0	0	0	0	0	0	0	0	0	0	0	0	0	0	0	0	0	0	0	0	0.965062	0	0	0	0	0
居民服务、修理和其他服务	0	0	0	0	0	0	0	0	0	0	0	0	0	0	0	0	0	0	0	0	0	0	0	0	0	0	0	0	0	0	0	0	0	0	0	0	0	0.991333	0	0	0	0
教育	0	0	0	0	0	0	0	0	0	0	0	0	0	0	0	0	0	0	0	0	0	0	0	0	0	0	0	0	0	0	0	0	0	0	0	0	0	0	0.994051	0	0	0
卫生和社会工作	0	0	0	0	0	0	0	0	0	0	0	0	0	0	0	0	0	0	0	0	0	0	0	0	0	0	0	0	0	0	0	0	0	0	0	0	0	0	0	0.995809	0	0
文化、体育和娱乐	0	0	0	0	0	0	0	0	0	0	0	0	0	0	0	0	0	0	0	0	0	0	0	0	0	0	0	0	0	0	0	0	0	0	0	0	0	0	0	0	0.838674	0
公共管理、社会保障和社会组织	0	0	0	0	0	0	0	0	0	0	0	0	0	0	0	0	0	0	0	0	0	0	0	0	0	0	0	0	0	0	0	0	0	0	0	0	0	0	0	0	0	0.998048
直接消耗系数A	农林牧渔产品和服务	煤炭采选产品	石油和天然气开采产品	金属矿采选产品	非金属矿和其他矿采选产品	食品和烟草	纺织品	纺织服装鞋帽皮革羽绒及其制品	木材加工品和家具	造纸印刷和文教体育用品	石油、炼焦产品和核燃料加工品	化学产品	非金属矿物制品	金属冶炼和压延加工品	金属制品	通用设备	专用设备	交通运输设备	电气机械和器材	通信设备、计算机和其他电子设备	仪器仪表	其他制造产品	废品废料	金属制品、机械和设备修理服务	电力、热力的生产和供应	燃气生产和供应	水的生产和供应	建筑	批发和零售	交通运输、仓储和邮政	住宿和餐饮	信息传输、软件和信息技术服务	金融	房地产	租赁和商务服务	科学研究和技术服务	水利、环境和公共设施管理	居民服务、修理和其他服务	教育	卫生和社会工作	文化、体育和娱乐	公共管理、社会保障和社会组织
农林牧渔产品和服务	0.137781	0.000685778	3.29975e-05	0.000352147	0.000751426	0.362001	0.176446	0.0301191	0.112117	0.0439421	4.64479e-05	0.0365128	0.00037563	0.000111767	0.000478247	0.000114054	0.000290738	4.91415e-05	3.91211e-05	0	0	0.0518424	0.000247143	0	9.965e-05	1.96516e-05	0.000445357	0.00788576	0.00019566	0.0128297	0.110846	0.00207148	1.09137e-05	0.000222955	0.00703171	0.00841994	0.06861	0.00434595	0.00540041	0.0031107	0.00314645	1.19116e-05
煤炭采选产品	6.05357e-05	0.159746	0.00257449	0.00599678	0.0102348	0.00209087	0.00318345	0.00145228	0.00279028	0.00932365	0.0573929	0.0179178	0.0508285	0.0266412	0.00421212	0.00177003	0.00243479	0.000510873	0.00043486	0	0	0.0317959	0.00231879	0.00403968	0.181801	0.0655804	0.00120859	0.000263706	5.54238e-06	0.000919555	0.000151088	0	0	7.21577e-05	2.78285e-05	0.000515331	0.00277025	0.00114187	0.00132168	0.00162395	0.000918826	0.00092018
石油和天然气开采产品	0	0.000281553	0.00825995	0.000700957	0.0014339	0	0	0	0	0	0.56076	0.011472	0.00156534	0.000393337	0.000648618	0.000311778	0.000680202	0.000248472	0	0	0	0	0	0	0.00989145	0.453785	0	0	0	0	0	0	0	0	0	0	0	0	0	0	0	0
金属矿采选产品	0	0.000573326	5.45809e-07	0.142808	0.00281228	0	0	0	0	0	0.000220105	0.0044256	0.00537486	0.161772	0.00671452	0.00051344	0.000326813	5.91066e-05	0.00120447	0	0	0.000463671	0.00137699	0.00094072	8.48681e-07	0.00259826	0	0	0	0	0	0	0	0	0	0.000370562	0	0	0	0	0	0
非金属矿和其他矿采选产品	6.0582e-06	0.00277504	0.10396	0.00282395	0.01288	0.000419009	4.08536e-06	2.86361e-05	0.000178976	0.00171534	5.75144e-07	0.00728211	0.07091	0.000821372	0.000348597	8.2144e-05	0.000517646	0.000109655	0.000895618	5.88412e-10	0	0.000135192	4.49536e-05	0.000120351	0.000365916	1.59633e-05	1.25552e-05	0.00559291	0	1.58587e-05	0	0	0	0	0	3.8511e-05	2.04116e-05	2.12227e-05	6.68029e-07	1.2713e-06	3.79809e-05	4.59247e-08
食品和烟草	0.105253	0.00332586	0.00416149	0.0056961	0.00578138	0.227611	0.00346979	0.0407926	0.00470321	0.0050935	0.00579523	0.0233029	0.0045512	0.00386285	0.00451883	0.00510325	0.00404121	0.00231854	0.0041772	0.00399259	0.00501787	0.017909	0.00482507	0.00161847	0.00324032	0.00324318	0.0118628	0.0025043	0.00292773	0.0126556	0.304779	0.00804592	0.00264037	0.00374003	0.0144571	0.00863396	0.00932366	0.0260668	0.0215089	0.0159295	0.0694387	0.0145703
纺织品	0.000150307	0.000736053	0.000133369	0.0011341	0.000783855	0.000874538	0.410012	0.35255	0.013314	0.038746	0.000216781	0.0120513	0.00432014	0.000575352	0.00243582	0.000746829	0.00285692	0.00426505	0.00181756	0.000351891	0.000992645	0.0929094	0.00533929	0.00247509	8.45308e-06	1.77186e-05	8.62792e-05	0.000456301	0.000232309	0.000690741	0.00610639	7.82967e-05	9.55634e-05	0.000447692	0.000912274	0.0027482	0.00684869	0.00447726	0.00216638	0.0153861	0.00383666	0.00939156
纺织服装鞋帽皮革羽绒及其制品	0.000293787	0.00248414	0.00187108	0.00263673	0.00214222	0.000844439	0.0038182	0.132548	0.0140953	0.00492866	0.000485215	0.00230868	0.004207	0.000924773	0.00215709	0.00244719	0.00328509	0.00786604	0.00162591	0.000591144	0.00196712	0.00559697	0.000977744	0.00339026	0.000584894	0.00155918	0.00503655	0.0039285	0.000860281	0.0034642	0.00424256	0.00109953	0.00556776	0.00186757	0.0131213	0.000701487	0.00733717	0.00488913	0.000301731	0.00879102	0.0290786	0.0220909
木材加工品和家具	0.000234511	0.0179729	0.000118823	0.00152997	0.00112679	0.000414545	0.00147305	0.00100447	0.343814	0.0171123	0.000250586	0.00112851	0.00391916	0.000680194	0.00753664	0.00446859	0.00347985	0.00629149	0.00168535	0.000519939	0.00142561	0.0286065	0.00049857	0.00350389	2.31927e-05	0.000117521	0.000113757	0.0237534	0.000327526	0.000672149	0.000862905	0.00043009	0.000754143	0.000511843	0.000513235	0.000338017	0.00271353	0.00172393	2.77881e-06	2.20318e-05	0.00369875	0.00434405
造纸印刷和文教体育用品	0.000159392	0.00109385	0.00057048	0.00411854	0.00136701	0.012474	0.00345212	0.00825029	0.00949971	0.260699	0.000376572	0.00657935	0.0150697	0.000702664	0.00524102	0.00687583	0.0039033	0.00226241	0.0111657	0.00733872	0.00973324	0.0149012	0.00214751	0.00640339	0.00139622	0.000876999	0.00249678	0.00252944	0.0102368	0.00410428	0.00382865	0.0317553	0.0319908	0.00510326	0.080498	0.0111348	0.0111963	0.0120282	0.0225409	0.00348422	0.0790194	0.0242513
石油、炼焦产品和核燃料加工品	0.0162057	0.00662929	0.0317236	0.0506188	0.0583909	0.00156832	0.00117795	0.00172873	0.00506226	0.00336931	0.0709273	0.0614585	0.0379587	0.0461565	0.00698594	0.00539754	0.00437001	0.00342908	0.0033941	0.00213509	0.00339451	0.00939302	0.00529944	0.0122564	0.0394443	0.0146957	0.00222323	0.012677	0.00293178	0.146136	0.00314897	0.00185998	0.00414272	0.00165021	0.0594389	0.029184	0.0200359	0.00722494	0.00681583	0.00194006	0.00385062	0.0181414
化学产品	0.0847635	0.0213277	0.0251867	0.0507082	0.0763572	0.0198753	0.0988758	0.0662477	0.0802486	0.124052	0.0248524	0.43266	0.0784	0.014815	0.0544007	0.0353743	0.0508337	0.0504531	0.0927535	0.0566474	0.0414898	0.181413	0.0345074	0.0343448	0.00117879	0.00462189	0.0681825	0.0437607	0.00194249	0.0132201	0.00913395	0.00667858	0.000875169	0.00134338	0.0201144	0.0615627	0.0702863	0.067526	0.0186196	0.354038	0.0190809	0.00825172
非金属矿物制品	0.000324238	0.0043559	0.000793282	0.00503505	0.025733	0.00451003	0.000902821	0.000547398	0.00672289	0.00282567	0.00722731	0.00615733	0.19843	0.0160791	0.0106278	0.0080905	0.00508086	0.0107878	0.0270029	0.0111586	0.0298865	0.0163655	0.00302813	0.0053061	0.000735569	0.000288748	0.000890549	0.194523	6.2865e-05	0.00135094	0.00044108	0.000488435	8.62001e-05	0.000109092	0.000524621	0.00304834	0.0152403	0.00124299	0.00234733	0.000909924	0.00453219	0.00364167
金属冶炼和压延加工品	2.42323e-05	0.0436681	0.0382364	0.0160721	0.0190084	0.000191699	0.00041186	0.000505607	0.0113495	0.0657329	0.000185916	0.00735102	0.0239276	0.353616	0.345903	0.187025	0.166079	0.121126	0.260182	0.0321899	0.0647037	0.0784755	0.0232748	0.150778	0.00048204	0.00202749	0.00156227	0.158151	6.34079e-05	0.00299914	6.04761e-06	4.77074e-07	0	3.88876e-06	2.48892e-06	0.00221685	0.0016075	0.00209444	0.000138204	4.33859e-08	0.000209834	9.96934e-08
金属制品	0.000456218	0.0199779	0.00511178	0.0227499	0.0277432	0.0029588	0.000569635	0.0019893	0.0350173	0.00721935	0.000550024	0.00624407	0.0269069	0.00591658	0.132679	0.0427162	0.0428043	0.0203323	0.0393843	0.0143788	0.0349709	0.02623	0.00250065	0.0787322	0.000303772	0.000694281	0.023711	0.0416665	0.000223506	0.00405493	0.000788453	0.000175086	0.000134894	0.0015571	0.0288268	0.0403214	0.00525713	0.0089188	0.0020063	0.000270704	0.000896906	0.00213589
通用设备	0.000110693	0.0192247	0.011915	0.0248304	0.0218725	0.00148562	0.00235401	0.00165141	0.00817552	0.00305915	0.00636706	0.00595964	0.0215958	0.0182031	0.0280357	0.205746	0.106407	0.0539173	0.0385903	0.00490498	0.0292677	0.0222475	0.00254408	0.0582377	0.00334651	0.00188143	0.0053901	0.00510083	0.000245902	0.0122558	0.000372562	0.000199524	0.000889991	0.000284419	0.000651801	0.00158353	0.00334176	0.00126739	0.0010211	0.000117884	0.000433194	0.000420202
专用设备	0.00653166	0.0196665	0.0292115	0.0279852	0.0509258	0.00133227	0.00383809	0.00503431	0.00418788	0.00568775	0.00241043	0.00312315	0.00781009	0.00296144	0.0120664	0.00571741	0.12687	0.00226745	0.00433799	0.00435639	0.0179186	0.00412866	0.00205351	0.0178842	0.000464365	0.00110643	0.00206338	0.00478291	1.04354e-05	0.00281042	0.000180588	6.02197e-05	0.00145317	0.000398028	4.15061e-06	0.000177119	0.000808001	0.000638902	3.05272e-05	0.0349805	8.33105e-05	4.87598e-05
交通运输设备	0.00124649	0.00073626	0.000857545	0.00380533	0.0087162	0.000115088	3.96887e-05	0.000109333	9.01677e-05	0.000218988	0.00029813	0.000161609	0.00433109	0.000310452	0.00131889	0.0117363	0.026845	0.314487	0.000278004	0.000475456	0.00191469	0.000888637	0.000973565	0.102864	6.04037e-05	0.000170313	0.000195853	0.000890676	0.00241934	0.0696022	0.00123084	0.0054108	0.00105279	0.000139223	0.0437936	0.00982239	0.0267913	0.0463844	9.62857e-06	0.00122559	0.00233355	0.0153199
电气机械和器材	0.000140171	0.00524949	0.00346407	0.00640954	0.0101695	0.000456486	0.000516988	0.000680319	0.00112339	0.00216997	0.00129096	0.00158746	0.00223225	0.00112967	0.00416768	0.0604433	0.0420456	0.0313492	0.158881	0.04592	0.056244	0.0161052	0.0225619	0.0905828	0.0456862	0.000703689	0.00105016	0.0371988	0.00945266	0.00130032	0.000350877	0.0570059	0.00016341	0.00109367	0.0463377	0.031566	0.0180226	0.0180056	3.91746e-05	0.00267482	0.00332119	0.0027433
通信设备、计算机和其他电子设备	3.18729e-05	0.00366108	0.00115252	0.00137429	0.00134529	0.000107014	0.000120956	0.000341321	0.000485959	0.00428391	0.00123842	0.000993904	0.000526535	0.000301466	0.00111718	0.0525574	0.0368282	0.0168562	0.0532517	0.501223	0.189521	0.0153412	0.00022002	0.0306334	0.000477039	0.000757471	0.000621624	0.00232988	0.0048363	0.00123026	0.000410082	0.0935541	0.0013249	0.000831619	0.043521	0.0671222	0.00326557	0.0418667	0.00203654	0.00105694	0.00185904	0.00337227
仪器仪表	0.000113198	0.000260007	0.0117309	0.000570408	0.00290679	0.000116329	4.63998e-05	1.2e-05	0.000274944	0.000221773	0.00163512	0.000415695	0.000726846	0.000432036	0.00148963	0.00611313	0.00645963	0.00855373	0.00546705	0.00349695	0.138841	0.00337885	6.43408e-06	0.0130728	0.0241114	0.0016261	0.00432692	0.000638238	2.42823e-05	0.000214322	1.56954e-05	0.00317629	2.35914e-05	5.22277e-05	0.000118535	0.0286801	0.00551817	0.00365921	0.00894709	0.00066799	0.00279912	0.00176447
其他制造产品	0.000125183	0.00178321	0.000176828	0.000154219	0.000984504	6.43341e-05	9.95121e-05	0.00373239	9.14653e-05	0.00136829	0.000226842	0.00010244	0.000214102	0.000146838	0.000471888	0.000415007	0.000799879	0.000447902	0.000347779	0.00127218	0.000214672	0.027286	1.0979e-05	0.000298358	4.25962e-05	2.53918e-05	1.40096e-05	0.000629645	2.30655e-05	0.000230639	0.000303344	8.19539e-05	0.000510155	0.00118892	0.0153011	0.00713294	0.00591566	0.0079181	3.6711e-07	0.000223155	0.00315962	7.99081e-06
废品废料	2.61542e-06	0.000217037	3.34778e-05	4.48356e-05	0.000326699	0.000139553	2.21258e-05	7.20555e-05	6.95413e-05	0.0235946	2.98495e-05	0.00136621	0.00461435	0.0423109	0.01249	0.00163781	0.000290781	0.000477194	2.78845e-05	0.00010469	0.000635314	0.000113898	0.045532	0	0	0	0	0	0	0	0	0	0	0	0	0	0	0	0	0	0	0
金属制品、机械和设备修理服务	0.000226818	0.000615329	0.00142524	0.00125146	0.00230806	0.000297103	0.000546686	0.000405301	0.000671918	0.000519921	0.000486151	0.000640408	0.00187959	0.000797609	0.000908327	0.000942917	0.000994574	0.000626805	0.000566588	0.000388117	0.00051022	0.000893181	0.000361724	0.00441945	0.00265956	0.00100328	0.00172405	0.000178337	4.08177e-05	0.00144116	5.54163e-05	0.000462548	3.94018e-05	0.000180505	6.31263e-05	0.000194526	0.000779364	0.00130613	0.000174895	0.000169702	0.000214421	6.39745e-05
电力、热力的生产和供应	0.00993786	0.0395642	0.0452318	0.0980919	0.0666263	0.0082026	0.0193673	0.00751554	0.0199221	0.0190415	0.0161575	0.0419236	0.0569309	0.0424505	0.0453162	0.0168365	0.0161357	0.00894396	0.0118958	0.00869533	0.0101038	0.0115759	0.0103734	0.0445661	0.326385	0.0217975	0.1576	0.01296	0.0106271	0.0101434	0.00799019	0.0122349	0.0055625	0.00483332	0.00226513	0.00552401	0.0284807	0.0139485	0.00561916	0.0065872	0.00684751	0.0088119
燃气生产和供应	8.69634e-06	1.66725e-05	0.000114186	8.06246e-06	2.97054e-05	3.54025e-05	1.19452e-05	2.25952e-05	6.06159e-06	6.70638e-05	0.000902241	0.00105207	0.000168655	0.000283542	0.000664422	0.00112227	8.66523e-05	7.145e-06	5.42175e-05	8.0928e-05	2.45804e-05	0.00242339	0.000106169	4.63434e-05	0.00128628	0.103872	0.000168265	7.59867e-06	1.95528e-05	0.0109584	0.00303811	2.93873e-05	4.00963e-05	0.00184212	0.000216479	0.00018039	0.00287055	0.00421239	0.001066	0.000503467	0.00113855	0.000278644
水的生产和供应	3.77642e-05	0.000477288	0.000200582	0.001301	0.00112014	0.000700633	0.000446906	0.000273605	0.000569573	0.00060451	0.000115082	0.000628927	0.000896488	0.000333256	0.000498452	0.000552231	0.000316701	0.00020504	0.000357046	0.000320352	0.000426344	0.0044055	0.00140778	0.000948503	0.00148338	0.000305242	0.0437716	0.000725738	0.000204634	0.000329687	0.00182863	0.000120677	0.000436245	0.00052849	8.77987e-05	0.000604189	0.0036385	0.00279946	0.00103864	0.000862392	0.000539819	0.000721841
建筑	9.10611e-05	0.00258103	0.0016007	0.00201871	0.00354338	0.00108362	0.000754955	0.00128625	0.00167771	0.00176659	0.0013134	0.0011677	0.00193217	0.000940906	0.00215967	0.00175881	0.00126829	0.00128043	0.00122204	0.00185147	0.00152599	0.00242677	0.00171952	0.00279391	0.00400027	0.00143836	0.00666562	0.0269464	0.00257943	0.00786903	0.00391887	0.00436737	0.00859337	0.0239893	0.00211705	0.00499595	0.021192	0.00625878	0.00509943	0.00300066	0.00932059	0.0126258
批发和零售	0.0147465	0.0138501	0.008788	0.0153531	0.0201639	0.0481438	0.037263	0.0722312	0.0248897	0.0335925	0.0117893	0.0287335	0.0220044	0.00847955	0.0239646	0.0300464	0.0303975	0.0454179	0.0321587	0.0412851	0.0324681	0.0445918	0.008098	0.0318338	0.0113992	0.00757298	0.0146882	0.0196444	0.0281435	0.0212456	0.0605558	0.0266995	0.0118975	0.00413728	0.044144	0.0298744	0.0235492	0.0317746	0.0106052	0.0378673	0.0494404	0.0211489
交通运输、仓储和邮政	0.0121281	0.023315	0.00725967	0.0359781	0.0368279	0.0317838	0.0184659	0.0226857	0.0322197	0.0281838	0.0177812	0.0281222	0.0401116	0.0214524	0.0298143	0.0291753	0.0288186	0.0294465	0.0255733	0.0162459	0.0258963	0.0298647	0.0182278	0.0272119	0.0130736	0.0288482	0.011843	0.0313811	0.0342564	0.142059	0.0192395	0.0125521	0.0209065	0.00593182	0.0512613	0.031969	0.0374592	0.0258776	0.0258429	0.014441	0.0446518	0.0572735
住宿和餐饮	0.000886458	0.00370876	0.00141619	0.00651342	0.00512964	0.00363596	0.00198603	0.00265712	0.00384927	0.00368408	0.000849646	0.00464605	0.0052765	0.0015376	0.00535731	0.00583276	0.00748461	0.00306013	0.00490112	0.00296575	0.0102664	0.00489065	0.00259155	0.00803357	0.00173117	0.00317426	0.00574916	0.0048104	0.00539934	0.0135269	0.00179733	0.006567	0.0348861	0.00468869	0.0386405	0.0293902	0.0134242	0.0129643	0.0186517	0.00530861	0.0269855	0.0390555
信息传输、软件和信息技术服务	0.000983338	0.00104908	0.000896658	0.00325205	0.00261227	0.000960464	0.00104577	0.0019553	0.00175562	0.00170889	0.000309581	0.00125861	0.00210092	0.00067799	0.00219235	0.00275343	0.00245534	0.000806069	0.00161673	0.00565046	0.00330038	0.00155648	0.00111334	0.00288182	0.00306192	0.0014206	0.00865151	0.0112223	0.00310269	0.00929874	0.0041627	0.123697	0.0267027	0.0041881	0.00514435	0.00460503	0.00987382	0.004487	0.0140681	0.0130993	0.012121	0.0276049
金融	0.0123558	0.047111	0.015912	0.0308822	0.031964	0.0109861	0.0108702	0.0102474	0.0165208	0.0190016	0.0119453	0.0190908	0.0246089	0.0294064	0.0203124	0.0186341	0.0218211	0.0145844	0.0173955	0.0259121	0.025048	0.0260484	0.0130143	0.0189548	0.0479311	0.0450266	0.0713584	0.0278193	0.0392967	0.0831085	0.0138669	0.0398361	0.0618239	0.10523	0.0680065	0.038044	0.0656982	0.0215012	0.0359057	0.0139582	0.0221747	0.0279213
房地产	1.35584e-05	0.000238422	0.000185368	8.65819e-05	0.000350695	0.00023557	0.000265929	0.000726505	0.000752138	0.000907771	0.000144034	0.000353836	0.000613098	0.000164021	0.000768193	0.000728017	0.000752318	0.000289254	0.000628565	0.000732091	0.00193318	0.000820683	0.00052789	0.000465355	5.62336e-05	0.00129537	0.000132549	7.7591e-05	0.0459559	0.00361644	0.01004	0.0214238	0.0631865	0.0321481	0.00881794	0.00530758	0.00403424	0.0496722	0.00852384	0.00613288	0.0135786	0.00986841
租赁和商务服务	0.000344449	0.0210652	0.00643715	0.0205468	0.0176458	0.0126563	0.00373504	0.010558	0.008534	0.0169842	0.00560913	0.0153177	0.0110786	0.00489238	0.0111389	0.0146271	0.0149216	0.0135513	0.0144297	0.0125825	0.0103504	0.00686317	0.00504823	0.0206544	0.00368886	0.00480535	0.003202	0.00676213	0.0891111	0.0126189	0.010354	0.0455762	0.0918307	0.0399608	0.0570209	0.0222185	0.0175638	0.0189322	0.00562651	0.00124648	0.0190623	0.0159107
科学研究和技术服务	0.00577051	0.00819462	0.0139021	0.0102623	0.0159493	0.00261994	0.00128711	0.00294322	0.0041285	0.00418946	0.000904841	0.00920945	0.00461379	0.00566611	0.0056197	0.012088	0.014723	0.0163712	0.00965251	0.0172057	0.0176872	0.00415052	0.000985406	0.00277328	0.00424248	0.000851841	0.00207265	0.035991	0.00387375	0.00146945	3.06975e-05	0.0142162	0.00177423	0.000222695	0.000529303	0.127246	0.003363	8.05667e-05	0.00742589	0.000793061	0.0013223	0.000392877
水利、环境和公共设施管理	0.00143853	0.000425715	0.000635385	0.00140562	0.00251512	0.000396841	0.00162145	0.000207699	0.000249867	0.00172973	0.000471436	0.00148455	0.00055388	0.000756601	0.000289043	0.000610618	0.000277702	0.000361867	0.000340743	0.00021054	0.000275118	0.00114475	0.000239644	0.000106778	0.0033634	0.000979528	0.0694496	0.00013209	0.000533336	0.00046768	0.000273774	0.000518482	0.00110596	0.000286919	0.00366879	0.00027197	0.0166047	0.00100353	0.000482277	0.00045817	0.0014277	0.00190166
居民服务、修理和其他服务	0.000855302	0.00605767	0.00258634	0.0018076	0.00571983	0.00208183	0.000963341	0.00161133	0.00206124	0.00304567	0.00147134	0.00250593	0.00344512	0.00188597	0.00431709	0.00427626	0.00417751	0.00541358	0.00375209	0.00255701	0.00352134	0.00275781	0.00154157	0.00302127	0.00191976	0.00238963	0.0069863	0.00444853	0.00706927	0.0177706	0.0041243	0.00314579	0.00591593	0.00195253	0.00732921	0.0112281	0.0440372	0.0191803	0.0113492	0.00755776	0.0129217	0.0200528
教育	0.000127504	0.000722803	0.000133497	0.000481365	0.000276561	0.00016408	9.14641e-05	0.000199545	0.000209896	0.000233974	8.44486e-05	0.000193936	0.000279758	7.77774e-05	0.000335502	0.000319382	0.000345676	0.000219086	0.000185007	0.000158489	0.000445092	0.000446203	0.000129491	0.00106445	0.000103252	0.000245462	0.000815457	0.000450442	0.00060211	0.00060088	0.000327813	0.000729362	0.00505236	0.000345106	0.000419786	0.00164032	0.00278853	0.00080144	0.0135751	0.00232712	0.00152304	0.00793071
卫生和社会工作	7.40945e-05	0.000301338	5.5528e-05	0.000261277	0.000348217	4.36118e-05	5.24148e-05	0.000130053	0.000121981	0.000139893	0.000548731	6.6142e-05	0.000226516	0.000149269	0.000340109	0.000422219	0.00034731	0.000236055	0.000232994	8.31593e-05	0.000322425	8.29102e-05	6.0183e-05	0	0.000223316	0.000292014	2.66473e-05	0.00017777	0.000208453	0.000235787	4.98817e-05	3.40166e-06	0.000276721	2.07612e-06	6.5267e-06	6.04868e-05	0.000183716	0.000213483	0.000327728	0.00471248	0.000336981	0.00274229
文化、体育和娱乐	4.06918e-05	0.00107568	0.000582316	0.00201063	0.00103364	0.000717447	0.000716289	0.000999294	0.00106743	0.00101662	0.000273297	0.00100257	0.00148505	0.000613735	0.00128076	0.00179703	0.00132087	0.000647321	0.00121053	0.000910904	0.00148789	0.00156233	0.000680486	0.00132192	0.00162106	0.00138763	0.00380365	0.00115208	0.000922633	0.00187682	0.00221854	0.00349654	0.0110046	0.00195414	0.00170122	0.00244876	0.00352224	0.00334193	0.00399406	0.00185538	0.0396852	0.0112422
公共管理、社会保障和社会组织	0.000389834	0.000261395	0.000431698	0.000646159	0.000406303	0.000274913	0.000174897	0.00024462	0.00039446	0.000306025	8.22984e-05	0.000333391	0.000368597	0.000323288	0.000430867	0.000498826	0.000478979	0.00120785	0.000448974	0.000849461	0.000555099	0.000647072	9.9369e-05	0.00311184	0.00020242	0.000209866	0.000423716	0.00032723	0.000423915	0.000492419	0.000223338	0.0017718	0.000987317	0.00133031	0.00738114	0.000844849	0.00139405	0.00140075	0.00128484	0.000569519	0.00101231	0.0054405
（I-M）A	农林牧渔产品和服务	煤炭采选产品	石油和天然气开采产品	金属矿采选产品	非金属矿和其他矿采选产品	食品和烟草	纺织品	纺织服装鞋帽皮革羽绒及其制品	木材加工品和家具	造纸印刷和文教体育用品	石油、炼焦产品和核燃料加工品	化学产品	非金属矿物制品	金属冶炼和压延加工品	金属制品	通用设备	专用设备	交通运输设备	电气机械和器材	通信设备、计算机和其他电子设备	仪器仪表	其他制造产品	废品废料	金属制品、机械和设备修理服务	电力、热力的生产和供应	燃气生产和供应	水的生产和供应	建筑	批发和零售	交通运输、仓储和邮政	住宿和餐饮	信息传输、软件和信息技术服务	金融	房地产	租赁和商务服务	科学研究和技术服务	水利、环境和公共设施管理	居民服务、修理和其他服务	教育	卫生和社会工作	文化、体育和娱乐	公共管理、社会保障和社会组织
农林牧渔产品和服务	0.130259	0.000648339	3.1196e-05	0.000332922	0.000710402	0.342238	0.166813	0.0284748	0.105996	0.0415431	4.39121e-05	0.0345194	0.000355123	0.000105665	0.000452138	0.000107828	0.000274866	4.64586e-05	3.69854e-05	0	0	0.0490121	0.00023365	0	9.42096e-05	1.85788e-05	0.000421043	0.00745525	0.000184978	0.0121293	0.104794	0.00195839	1.03179e-05	0.000210783	0.00664782	0.00796026	0.0648643	0.00410869	0.00510558	0.00294087	0.00297467	1.12613e-05
煤炭采选产品	5.60061e-05	0.147793	0.00238185	0.00554806	0.00946897	0.00193442	0.00294525	0.00134361	0.0025815	0.008626	0.0530984	0.0165771	0.0470252	0.0246477	0.00389694	0.00163758	0.00225261	0.000472646	0.000402321	0	0	0.0294167	0.00214529	0.0037374	0.168197	0.0606733	0.00111815	0.000243974	5.12766e-06	0.000850748	0.000139782	0	0	6.67584e-05	2.57462e-05	0.00047677	0.00256296	0.00105643	0.00122278	0.00150244	0.000850073	0.000851326
石油和天然气开采产品	0	0.000128974	0.00378372	0.000321095	0.000656841	0	0	0	0	0	0.256873	0.00525512	0.000717054	0.00018018	0.000297119	0.00014282	0.000311587	0.00011382	0	0	0	0	0	0	0.00453108	0.20787	0	0	0	0	0	0	0	0	0	0	0	0	0	0	0	0
金属矿采选产品	0	0.000341989	3.25575e-07	0.0851848	0.00167752	0	0	0	0	0	0.000131293	0.00263987	0.00320611	0.0964968	0.00400521	0.000306267	0.000194944	3.52571e-05	0.000718466	0	0	0.00027658	0.000821376	0.00056114	5.06238e-07	0.00154987	0	0	0	0	0	0	0	0	0	0.000221041	0	0	0	0	0	0
非金属矿和其他矿采选产品	5.69699e-06	0.00260958	0.097761	0.00265558	0.012112	0.000394025	3.84177e-06	2.69287e-05	0.000168304	0.00161306	5.40851e-07	0.00684792	0.066682	0.000772398	0.000327812	7.72462e-05	0.000486781	0.000103117	0.000842217	5.53328e-10	0	0.000127131	4.22732e-05	0.000113176	0.000344098	1.50115e-05	1.18066e-05	0.00525943	0	1.49131e-05	0	0	0	0	0	3.62148e-05	1.91946e-05	1.99573e-05	6.28198e-07	1.1955e-06	3.57163e-05	4.31864e-08
食品和烟草	0.101233	0.00319885	0.00400258	0.00547859	0.00556061	0.218919	0.00333729	0.0392349	0.00452361	0.00489899	0.00557393	0.0224131	0.00437741	0.00371534	0.00434628	0.00490837	0.00388689	0.00223001	0.00401768	0.00384012	0.00482625	0.0172251	0.00464082	0.00155667	0.00311659	0.00311934	0.0114098	0.00240867	0.00281593	0.0121723	0.293141	0.00773867	0.00253954	0.00359721	0.013905	0.00830426	0.00896762	0.0250714	0.0206876	0.0153212	0.0667871	0.0140139
纺织品	0.00014594	0.000714668	0.000129494	0.00110115	0.000761081	0.000849129	0.3981	0.342307	0.0129271	0.0376202	0.000210483	0.0117012	0.00419462	0.000558635	0.00236505	0.000725131	0.00277392	0.00414114	0.00176476	0.000341668	0.000963805	0.0902101	0.00518416	0.00240318	8.20749e-06	1.72038e-05	8.37724e-05	0.000443043	0.00022556	0.000670672	0.00592898	7.60219e-05	9.27869e-05	0.000434685	0.000885769	0.00266836	0.00664971	0.00434718	0.00210344	0.0149391	0.00372519	0.0091187
纺织服装鞋帽皮革羽绒及其制品	0.00027746	0.00234608	0.0017671	0.00249019	0.00202316	0.000797509	0.003606	0.125181	0.0133119	0.00465475	0.000458249	0.00218037	0.0039732	0.000873379	0.00203721	0.00231119	0.00310252	0.00742888	0.00153555	0.000558291	0.00185779	0.00528592	0.000923406	0.00320184	0.000552388	0.00147252	0.00475665	0.00371017	0.000812471	0.00327167	0.00400678	0.00103842	0.00525833	0.00176378	0.0123921	0.000662502	0.00692941	0.00461742	0.000284962	0.00830245	0.0274626	0.0208632
木材加工品和家具	0.000226909	0.0173903	0.000114971	0.00148037	0.00109026	0.000401107	0.0014253	0.000971913	0.332669	0.0165576	0.000242463	0.00109193	0.00379212	0.000658145	0.00729233	0.00432373	0.00336704	0.00608755	0.00163072	0.000503085	0.0013794	0.0276792	0.000482408	0.00339031	2.24409e-05	0.000113711	0.000110069	0.0229834	0.00031691	0.000650361	0.000834933	0.000416148	0.000729697	0.000495252	0.000496598	0.00032706	0.00262557	0.00166805	2.68873e-06	2.13177e-05	0.00357885	0.00420324
造纸印刷和文教体育用品	0.000150096	0.00103005	0.000537207	0.00387833	0.00128728	0.0117464	0.00325078	0.00776909	0.00894564	0.245494	0.000354608	0.00619562	0.0141908	0.000661682	0.00493534	0.0064748	0.00367564	0.00213046	0.0105144	0.00691069	0.00916555	0.0140321	0.00202226	0.00602992	0.00131478	0.000825848	0.00235116	0.00238192	0.00963974	0.00386489	0.00360534	0.0299032	0.030125	0.00480562	0.075803	0.0104854	0.0105432	0.0113266	0.0212262	0.003281	0.0744106	0.0228368
石油、炼焦产品和核燃料加工品	0.0150863	0.00617139	0.0295324	0.0471225	0.0543578	0.00146	0.00109659	0.00160933	0.0047126	0.00313659	0.0660283	0.0572135	0.0353368	0.0429684	0.00650342	0.00502473	0.00406817	0.00319223	0.00315966	0.00198761	0.00316005	0.00874423	0.0049334	0.0114099	0.0367198	0.0136807	0.00206967	0.0118014	0.00272928	0.136042	0.00293147	0.00173151	0.00385658	0.00153623	0.0553333	0.0271682	0.018652	0.00672591	0.00634505	0.00180605	0.00358466	0.0168883
化学产品	0.0763131	0.0192015	0.0226758	0.045653	0.0687449	0.0178939	0.0890185	0.0596432	0.0722484	0.111685	0.0223748	0.389526	0.070584	0.013338	0.0489773	0.0318478	0.0457659	0.0454233	0.0835066	0.051	0.0373536	0.163327	0.0310672	0.0309209	0.00106127	0.00416112	0.0613851	0.039398	0.00174884	0.0119022	0.00822335	0.00601277	0.000787921	0.00120945	0.0181091	0.0554253	0.0632792	0.0607941	0.0167633	0.318743	0.0171787	0.00742908
非金属矿物制品	0.000319134	0.00428733	0.000780794	0.00495579	0.0253279	0.00443904	0.000888609	0.000538781	0.00661705	0.00278119	0.00711354	0.00606041	0.195306	0.015826	0.0104605	0.00796314	0.00500088	0.010618	0.0265778	0.010983	0.0294161	0.0161078	0.00298047	0.00522258	0.000723989	0.000284202	0.00087653	0.191461	6.18754e-05	0.00132968	0.000434137	0.000480746	8.48432e-05	0.000107375	0.000516362	0.00300035	0.0150004	0.00122343	0.00231038	0.0008956	0.00446084	0.00358434
金属冶炼和压延加工品	2.23394e-05	0.0402569	0.0352495	0.0148166	0.0175235	0.000176724	0.000379687	0.000466111	0.0104629	0.060598	0.000171393	0.00677679	0.0220585	0.325993	0.318882	0.172416	0.153105	0.111664	0.239857	0.0296753	0.0596493	0.0723452	0.0214567	0.139	0.000444385	0.00186911	0.00144023	0.145797	5.84547e-05	0.00276485	5.5752e-06	4.39807e-07	0	3.58498e-06	2.29449e-06	0.00204368	0.00148192	0.00193083	0.000127408	3.99968e-08	0.000193442	9.19057e-08
金属制品	0.000443331	0.0194135	0.00496738	0.0221072	0.0269595	0.00287522	0.000553544	0.00193311	0.0340281	0.00701542	0.000534487	0.00606768	0.0261469	0.00574944	0.128932	0.0415096	0.0415952	0.019758	0.0382718	0.0139727	0.033983	0.0254891	0.00243001	0.0765081	0.000295191	0.000674669	0.0230412	0.0404895	0.000217192	0.00394039	0.000766181	0.00017014	0.000131083	0.00151311	0.0280125	0.0391824	0.00510863	0.00866686	0.00194963	0.000263057	0.00087157	0.00207556
通用设备	9.66417e-05	0.0167843	0.0104025	0.0216784	0.0190959	0.00129703	0.00205518	0.00144177	0.0071377	0.00267081	0.00555881	0.00520311	0.0188544	0.0158924	0.0244768	0.179628	0.0928996	0.0470729	0.0336915	0.00428233	0.0255524	0.0194234	0.00222113	0.0508449	0.00292169	0.00164259	0.00470586	0.00445332	0.000214687	0.0107001	0.000325268	0.000174196	0.000777013	0.000248314	0.00056906	0.00138251	0.00291755	0.0011065	0.00089148	0.000102919	0.000378203	0.00036686
专用设备	0.00573784	0.0172763	0.0256613	0.024584	0.0447366	0.00117035	0.00337163	0.00442247	0.0036789	0.00499649	0.00211748	0.00274358	0.0068609	0.00260152	0.0105999	0.00502255	0.111451	0.00199188	0.00381077	0.00382694	0.0157409	0.00362688	0.00180394	0.0157106	0.000407928	0.00097196	0.00181261	0.00420162	9.16718e-06	0.00246886	0.000158641	5.2901e-05	0.00127656	0.000349654	3.64617e-06	0.000155593	0.000709801	0.000561253	2.68171e-05	0.0307292	7.31854e-05	4.28338e-05
交通运输设备	0.00113075	0.000667892	0.000777915	0.00345198	0.00790683	0.000104401	3.60033e-05	9.91803e-05	8.17948e-05	0.000198653	0.000270446	0.000146603	0.00392891	0.000281624	0.00119642	0.0106465	0.0243522	0.285284	0.000252189	0.000431306	0.0017369	0.00080612	0.000883161	0.0933122	5.47947e-05	0.000154498	0.000177667	0.00080797	0.00219469	0.063139	0.00111655	0.00490836	0.00095503	0.000126295	0.039727	0.0089103	0.0243036	0.0420772	8.73447e-06	0.00111179	0.00211686	0.0138973
电气机械和器材	0.00012725	0.00476561	0.00314476	0.00581873	0.00923214	0.000414409	0.000469334	0.00061761	0.00101984	0.00196995	0.00117196	0.00144113	0.00202649	0.00102554	0.00378351	0.0548719	0.03817	0.0284596	0.144236	0.0416873	0.0510596	0.0146207	0.0204823	0.0822332	0.041475	0.000638826	0.000953359	0.0337699	0.00858135	0.00118047	0.000318535	0.0517513	0.000148348	0.000992856	0.0420664	0.0286564	0.0163614	0.0163459	3.55636e-05	0.00242826	0.00301506	0.00249043
通信设备、计算机和其他电子设备	1.88408e-05	0.00216415	0.00068128	0.000812374	0.000795233	6.32586e-05	7.15001e-05	0.000201763	0.000287262	0.00253232	0.000732061	0.00058752	0.000311247	0.000178204	0.00066039	0.0310679	0.02177	0.00996408	0.0314784	0.296285	0.11203	0.00906853	0.000130059	0.0181081	0.000281989	0.000447759	0.000367457	0.00137725	0.00285885	0.000727233	0.000242409	0.055302	0.00078318	0.00049159	0.0257263	0.0396775	0.00193035	0.0247484	0.00120385	0.000624781	0.00109892	0.00199343
仪器仪表	6.34654e-05	0.000145775	0.00657706	0.000319805	0.00162972	6.52208e-05	2.60145e-05	6.72792e-06	0.00015415	0.000124339	0.000916746	0.000233064	0.000407513	0.000242225	0.000835175	0.00342739	0.00362165	0.00479573	0.00306515	0.0019606	0.0778425	0.00189438	3.60733e-06	0.0073294	0.0135183	0.000911687	0.00242593	0.000357834	1.36141e-05	0.000120162	8.7998e-06	0.00178082	1.32267e-05	2.92819e-05	6.64578e-05	0.0160798	0.00309381	0.00205157	0.00501627	0.000374515	0.00156935	0.000989268
其他制造产品	0.000123082	0.00175327	0.00017386	0.00015163	0.000967977	6.32541e-05	9.78416e-05	0.00366973	8.99299e-05	0.00134532	0.000223034	0.000100721	0.000210507	0.000144373	0.000463966	0.00040804	0.000786451	0.000440383	0.00034194	0.00125083	0.000211068	0.0268279	1.07947e-05	0.00029335	4.18812e-05	2.49655e-05	1.37744e-05	0.000619075	2.26783e-05	0.000226768	0.000298252	8.05782e-05	0.00050159	0.00116896	0.0150442	0.00701319	0.00581636	0.00778517	3.60947e-07	0.000219408	0.00310658	7.85666e-06
废品废料	1.68633e-06	0.000139937	2.15852e-05	2.89083e-05	0.000210643	8.99783e-05	1.42659e-05	4.64586e-05	4.48376e-05	0.0152129	1.92458e-05	0.000880877	0.00297516	0.0272804	0.00805306	0.001056	0.000187484	0.000307676	1.79789e-05	6.75e-05	0.000409626	7.34373e-05	0.0293573	0	0	0	0	0	0	0	0	0	0	0	0	0	0	0	0	0	0	0
金属制品、机械和设备修理服务	0.000226818	0.000615329	0.00142524	0.00125146	0.00230806	0.000297103	0.000546686	0.000405301	0.000671918	0.000519921	0.000486151	0.000640408	0.00187959	0.000797609	0.000908327	0.000942917	0.000994574	0.000626805	0.000566588	0.000388117	0.00051022	0.000893181	0.000361724	0.00441945	0.00265956	0.00100328	0.00172405	0.000178337	4.08177e-05	0.00144116	5.54163e-05	0.000462548	3.94018e-05	0.000180505	6.31263e-05	0.000194526	0.000779364	0.00130613	0.000174895	0.000169702	0.000214421	6.39745e-05
电力、热力的生产和供应	0.00993332	0.0395461	0.0452112	0.0980472	0.0665959	0.00819886	0.0193585	0.00751211	0.019913	0.0190328	0.0161502	0.0419045	0.056905	0.0424311	0.0452955	0.0168288	0.0161284	0.00893988	0.0118904	0.00869136	0.0100992	0.0115706	0.0103687	0.0445458	0.326236	0.0217876	0.157529	0.012954	0.0106223	0.0101388	0.00798655	0.0122294	0.00555997	0.00483112	0.0022641	0.00552149	0.0284677	0.0139421	0.0056166	0.0065842	0.00684439	0.00880788
燃气生产和供应	8.69634e-06	1.66725e-05	0.000114186	8.06246e-06	2.97054e-05	3.54025e-05	1.19452e-05	2.25952e-05	6.06159e-06	6.70638e-05	0.000902241	0.00105207	0.000168655	0.000283542	0.000664422	0.00112227	8.66523e-05	7.145e-06	5.42175e-05	8.0928e-05	2.45804e-05	0.00242339	0.000106169	4.63434e-05	0.00128628	0.103872	0.000168265	7.59867e-06	1.95528e-05	0.0109584	0.00303811	2.93873e-05	4.00963e-05	0.00184212	0.000216479	0.00018039	0.00287055	0.00421239	0.001066	0.000503467	0.00113855	0.000278644
水的生产和供应	3.77642e-05	0.000477288	0.000200582	0.001301	0.00112014	0.000700633	0.000446906	0.000273605	0.000569573	0.00060451	0.000115082	0.000628927	0.000896488	0.000333256	0.000498452	0.000552231	0.000316701	0.00020504	0.000357046	0.000320352	0.000426344	0.0044055	0.00140778	0.000948503	0.00148338	0.000305242	0.0437716	0.000725738	0.000204634	0.000329687	0.00182863	0.000120677	0.000436245	0.00052849	8.77987e-05	0.000604189	0.0036385	0.00279946	0.00103864	0.000862392	0.000539819	0.000721841
建筑	9.09105e-05	0.00257676	0.00159805	0.00201537	0.00353752	0.00108182	0.000753706	0.00128413	0.00167494	0.00176367	0.00131123	0.00116576	0.00192897	0.000939349	0.0021561	0.0017559	0.00126619	0.00127831	0.00122002	0.00184841	0.00152347	0.00242275	0.00171668	0.00278928	0.00399365	0.00143598	0.00665459	0.0269018	0.00257517	0.00785601	0.00391238	0.00436014	0.00857915	0.0239496	0.00211355	0.00498768	0.0211569	0.00624842	0.005091	0.00299569	0.00930517	0.0126049
批发和零售	0.0147465	0.0138501	0.008788	0.0153531	0.0201639	0.0481438	0.037263	0.0722312	0.0248897	0.0335925	0.0117893	0.0287335	0.0220044	0.00847955	0.0239646	0.0300464	0.0303975	0.0454179	0.0321587	0.0412851	0.0324681	0.0445918	0.008098	0.0318338	0.0113992	0.00757298	0.0146882	0.0196444	0.0281435	0.0212456	0.0605558	0.0266995	0.0118975	0.00413728	0.044144	0.0298744	0.0235492	0.0317746	0.0106052	0.0378673	0.0494404	0.0211489
交通运输、仓储和邮政	0.0114628	0.022036	0.00686141	0.0340044	0.0348075	0.0300401	0.0174528	0.0214412	0.0304521	0.0266377	0.0168058	0.0265794	0.0379111	0.0202756	0.0281787	0.0275748	0.0272376	0.0278311	0.0241704	0.0153546	0.0244756	0.0282264	0.0172279	0.0257191	0.0123564	0.0272656	0.0111933	0.0296595	0.0323772	0.134265	0.0181841	0.0118635	0.0197596	0.0056064	0.0484491	0.0302152	0.0354042	0.0244579	0.0244251	0.0136488	0.0422022	0.0541315
住宿和餐饮	0.000843743	0.00353005	0.00134795	0.00619956	0.00488247	0.00346076	0.00189033	0.00252909	0.00366379	0.00350656	0.000808705	0.00442217	0.00502225	0.0014635	0.00509916	0.0055517	0.00712396	0.00291267	0.00466495	0.00282284	0.00977169	0.00465499	0.00246668	0.00764647	0.00164775	0.0030213	0.00547213	0.0045786	0.00513917	0.012875	0.00171072	0.00625056	0.0332051	0.00446276	0.0367786	0.027974	0.0127773	0.0123396	0.0177529	0.00505281	0.0256851	0.0371736
信息传输、软件和信息技术服务	0.00095407	0.00101785	0.000869969	0.00315525	0.00253451	0.000931876	0.00101464	0.0018971	0.00170336	0.00165802	0.000300366	0.00122114	0.00203838	0.00065781	0.0021271	0.00267148	0.00238225	0.000782077	0.00156861	0.00548228	0.00320214	0.00151015	0.0010802	0.00279605	0.00297079	0.00137831	0.008394	0.0108883	0.00301033	0.00902196	0.0040388	0.120015	0.0259079	0.00406344	0.00499123	0.00446796	0.00957993	0.00435345	0.0136493	0.0127094	0.0117602	0.0267832
金融	0.0122631	0.0467572	0.0157925	0.0306503	0.0317239	0.0109036	0.0107886	0.0101704	0.0163967	0.018859	0.0118556	0.0189474	0.0244241	0.0291856	0.0201599	0.0184941	0.0216573	0.0144748	0.0172648	0.0257175	0.0248599	0.0258528	0.0129166	0.0188125	0.0475712	0.0446884	0.0708225	0.0276104	0.0390016	0.0824844	0.0137628	0.039537	0.0613596	0.10444	0.0674958	0.0377583	0.0652048	0.0213398	0.035636	0.0138533	0.0220082	0.0277116
房地产	1.35584e-05	0.000238422	0.000185368	8.65819e-05	0.000350695	0.00023557	0.000265929	0.000726505	0.000752138	0.000907771	0.000144034	0.000353836	0.000613098	0.000164021	0.000768193	0.000728017	0.000752318	0.000289254	0.000628565	0.000732091	0.00193318	0.000820683	0.00052789	0.000465355	5.62336e-05	0.00129537	0.000132549	7.7591e-05	0.0459559	0.00361644	0.01004	0.0214238	0.0631865	0.0321481	0.00881794	0.00530758	0.00403424	0.0496722	0.00852384	0.00613288	0.0135786	0.00986841
租赁和商务服务	0.000315331	0.0192844	0.00589298	0.0188099	0.0161541	0.0115864	0.0034193	0.00966543	0.00781257	0.0155485	0.00513496	0.0140228	0.0101421	0.0044788	0.0101973	0.0133906	0.0136602	0.0124057	0.0132099	0.0115188	0.00947547	0.00628299	0.00462148	0.0189083	0.00337702	0.00439912	0.00293131	0.00619049	0.0815781	0.0115522	0.00947869	0.0417234	0.0840678	0.0365827	0.0522006	0.0203402	0.016079	0.0173317	0.00515087	0.00114111	0.0174509	0.0145657
科学研究和技术服务	0.00571895	0.0081214	0.0137779	0.0101706	0.0158067	0.00259653	0.0012756	0.00291692	0.00409161	0.00415203	0.000896756	0.00912716	0.00457256	0.00561548	0.00556949	0.01198	0.0145915	0.0162249	0.00956626	0.017052	0.0175291	0.00411343	0.000976602	0.0027485	0.00420458	0.00084423	0.00205413	0.0356694	0.00383914	0.00145632	3.04232e-05	0.0140892	0.00175838	0.000220705	0.000524574	0.126109	0.00333295	7.98468e-05	0.00735954	0.000785975	0.00131048	0.000389366
水利、环境和公共设施管理	0.00138827	0.000410841	0.000613186	0.00135651	0.00242725	0.000382977	0.0015648	0.000200442	0.000241137	0.0016693	0.000454965	0.00143268	0.000534529	0.000730167	0.000278945	0.000589285	0.000268	0.000349224	0.000328839	0.000203184	0.000265506	0.00110476	0.000231272	0.000103048	0.00324589	0.000945305	0.0670232	0.000127475	0.000514702	0.00045134	0.000264209	0.000500367	0.00106732	0.000276895	0.00354061	0.000262468	0.0160246	0.000968469	0.000465428	0.000442163	0.00137782	0.00183522
居民服务、修理和其他服务	0.00084789	0.00600517	0.00256392	0.00179194	0.00567025	0.00206379	0.000954992	0.00159737	0.00204338	0.00301928	0.00145858	0.00248422	0.00341526	0.00186962	0.00427967	0.0042392	0.00414131	0.00536666	0.00371957	0.00253485	0.00349083	0.00273391	0.00152821	0.00299509	0.00190313	0.00236892	0.00692575	0.00440998	0.007008	0.0176165	0.00408856	0.00311853	0.00586466	0.00193561	0.00726569	0.0111308	0.0436556	0.019014	0.0112508	0.00749226	0.0128097	0.019879
教育	0.000126745	0.000718503	0.000132703	0.000478501	0.000274916	0.000163104	9.092e-05	0.000198358	0.000208647	0.000232582	8.39462e-05	0.000192783	0.000278094	7.73147e-05	0.000333507	0.000317482	0.00034362	0.000217783	0.000183906	0.000157547	0.000442444	0.000443549	0.000128721	0.00105812	0.000102638	0.000244002	0.000810606	0.000447763	0.000598528	0.000597305	0.000325863	0.000725023	0.0050223	0.000343053	0.000417289	0.00163056	0.00277194	0.000796672	0.0134944	0.00231328	0.00151398	0.00788353
卫生和社会工作	7.3784e-05	0.000300075	5.52952e-05	0.000260182	0.000346758	4.3429e-05	5.21951e-05	0.000129508	0.00012147	0.000139307	0.000546431	6.58648e-05	0.000225567	0.000148643	0.000338683	0.000420449	0.000345855	0.000235066	0.000232017	8.28108e-05	0.000321074	8.25627e-05	5.99308e-05	0	0.00022238	0.00029079	2.65356e-05	0.000177025	0.00020758	0.000234799	4.96727e-05	3.3874e-06	0.000275561	2.06742e-06	6.49935e-06	6.02333e-05	0.000182946	0.000212588	0.000326354	0.00469273	0.000335569	0.0027308
文化、体育和娱乐	3.41272e-05	0.000902147	0.000488373	0.00168626	0.000866884	0.000601704	0.000600733	0.000838082	0.00089523	0.000852616	0.000229207	0.000840825	0.00124547	0.000514724	0.00107414	0.00150712	0.00110778	0.000542891	0.00101524	0.000763952	0.00124786	0.00131028	0.000570706	0.00110866	0.00135954	0.00116377	0.00319002	0.000966216	0.000773788	0.00157404	0.00186064	0.00293246	0.00922928	0.00163888	0.00142677	0.00205371	0.00295401	0.00280279	0.00334972	0.00155606	0.0332829	0.00942851
公共管理、社会保障和社会组织	0.000389073	0.000260885	0.000430856	0.000644898	0.00040551	0.000274377	0.000174555	0.000244142	0.00039369	0.000305427	8.21378e-05	0.00033274	0.000367877	0.000322657	0.000430026	0.000497853	0.000478045	0.0012055	0.000448097	0.000847803	0.000554015	0.000645809	9.91751e-05	0.00310576	0.000202025	0.000209457	0.000422889	0.000326592	0.000423087	0.000491458	0.000222902	0.00176834	0.00098539	0.00132772	0.00736673	0.0008432	0.00139133	0.00139801	0.00128233	0.000568407	0.00101033	0.00542988
I-（I-M）A	农林牧渔产品和服务	煤炭采选产品	石油和天然气开采产品	金属矿采选产品	非金属矿和其他矿采选产品	食品和烟草	纺织品	纺织服装鞋帽皮革羽绒及其制品	木材加工品和家具	造纸印刷和文教体育用品	石油、炼焦产品和核燃料加工品	化学产品	非金属矿物制品	金属冶炼和压延加工品	金属制品	通用设备	专用设备	交通运输设备	电气机械和器材	通信设备、计算机和其他电子设备	仪器仪表	其他制造产品	废品废料	金属制品、机械和设备修理服务	电力、热力的生产和供应	燃气生产和供应	水的生产和供应	建筑	批发和零售	交通运输、仓储和邮政	住宿和餐饮	信息传输、软件和信息技术服务	金融	房地产	租赁和商务服务	科学研究和技术服务	水利、环境和公共设施管理	居民服务、修理和其他服务	教育	卫生和社会工作	文化、体育和娱乐	公共管理、社会保障和社会组织
农林牧渔产品和服务	0.869741	-0.000648339	-3.1196e-05	-0.000332922	-0.000710402	-0.342238	-0.166813	-0.0284748	-0.105996	-0.0415431	-4.39121e-05	-0.0345194	-0.000355123	-0.000105665	-0.000452138	-0.000107828	-0.000274866	-4.64586e-05	-3.69854e-05	0	0	-0.0490121	-0.00023365	0	-9.42096e-05	-1.85788e-05	-0.000421043	-0.00745525	-0.000184978	-0.0121293	-0.104794	-0.00195839	-1.03179e-05	-0.000210783	-0.00664782	-0.00796026	-0.0648643	-0.00410869	-0.00510558	-0.00294087	-0.00297467	-1.12613e-05
煤炭采选产品	-5.60061e-05	0.852207	-0.00238185	-0.00554806	-0.00946897	-0.00193442	-0.00294525	-0.00134361	-0.0025815	-0.008626	-0.0530984	-0.0165771	-0.0470252	-0.0246477	-0.00389694	-0.00163758	-0.00225261	-0.000472646	-0.000402321	0	0	-0.0294167	-0.00214529	-0.0037374	-0.168197	-0.0606733	-0.00111815	-0.000243974	-5.12766e-06	-0.000850748	-0.000139782	0	0	-6.67584e-05	-2.57462e-05	-0.00047677	-0.00256296	-0.00105643	-0.00122278	-0.00150244	-0.000850073	-0.000851326
石油和天然气开采产品	0	-0.000128974	0.996216	-0.000321095	-0.000656841	0	0	0	0	0	-0.256873	-0.00525512	-0.000717054	-0.00018018	-0.000297119	-0.00014282	-0.000311587	-0.00011382	0	0	0	0	0	0	-0.00453108	-0.20787	0	0	0	0	0	0	0	0	0	0	0	0	0	0	0	0
金属矿采选产品	0	-0.000341989	-3.25575e-07	0.914815	-0.00167752	0	0	0	0	0	-0.000131293	-0.00263987	-0.00320611	-0.0964968	-0.00400521	-0.000306267	-0.000194944	-3.52571e-05	-0.000718466	0	0	-0.00027658	-0.000821376	-0.00056114	-5.06238e-07	-0.00154987	0	0	0	0	0	0	0	0	0	-0.000221041	0	0	0	0	0	0
非金属矿和其他矿采选产品	-5.69699e-06	-0.00260958	-0.097761	-0.00265558	0.987888	-0.000394025	-3.84177e-06	-2.69287e-05	-0.000168304	-0.00161306	-5.40851e-07	-0.00684792	-0.066682	-0.000772398	-0.000327812	-7.72462e-05	-0.000486781	-0.000103117	-0.000842217	-5.53328e-10	0	-0.000127131	-4.22732e-05	-0.000113176	-0.000344098	-1.50115e-05	-1.18066e-05	-0.00525943	0	-1.49131e-05	0	0	0	0	0	-3.62148e-05	-1.91946e-05	-1.99573e-05	-6.28198e-07	-1.1955e-06	-3.57163e-05	-4.31864e-08
食品和烟草	-0.101233	-0.00319885	-0.00400258	-0.00547859	-0.00556061	0.781081	-0.00333729	-0.0392349	-0.00452361	-0.00489899	-0.00557393	-0.0224131	-0.00437741	-0.00371534	-0.00434628	-0.00490837	-0.00388689	-0.00223001	-0.00401768	-0.00384012	-0.00482625	-0.0172251	-0.00464082	-0.00155667	-0.00311659	-0.00311934	-0.0114098	-0.00240867	-0.00281593	-0.0121723	-0.293141	-0.00773867	-0.00253954	-0.00359721	-0.013905	-0.00830426	-0.00896762	-0.0250714	-0.0206876	-0.0153212	-0.0667871	-0.0140139
纺织品	-0.00014594	-0.000714668	-0.000129494	-0.00110115	-0.000761081	-0.000849129	0.6019	-0.342307	-0.0129271	-0.0376202	-0.000210483	-0.0117012	-0.00419462	-0.000558635	-0.00236505	-0.000725131	-0.00277392	-0.00414114	-0.00176476	-0.000341668	-0.000963805	-0.0902101	-0.00518416	-0.00240318	-8.20749e-06	-1.72038e-05	-8.37724e-05	-0.000443043	-0.00022556	-0.000670672	-0.00592898	-7.60219e-05	-9.27869e-05	-0.000434685	-0.000885769	-0.00266836	-0.00664971	-0.00434718	-0.00210344	-0.0149391	-0.00372519	-0.0091187
纺织服装鞋帽皮革羽绒及其制品	-0.00027746	-0.00234608	-0.0017671	-0.00249019	-0.00202316	-0.000797509	-0.003606	0.874819	-0.0133119	-0.00465475	-0.000458249	-0.00218037	-0.0039732	-0.000873379	-0.00203721	-0.00231119	-0.00310252	-0.00742888	-0.00153555	-0.000558291	-0.00185779	-0.00528592	-0.000923406	-0.00320184	-0.000552388	-0.00147252	-0.00475665	-0.00371017	-0.000812471	-0.00327167	-0.00400678	-0.00103842	-0.00525833	-0.00176378	-0.0123921	-0.000662502	-0.00692941	-0.00461742	-0.000284962	-0.00830245	-0.0274626	-0.0208632
木材加工品和家具	-0.000226909	-0.0173903	-0.000114971	-0.00148037	-0.00109026	-0.000401107	-0.0014253	-0.000971913	0.667331	-0.0165576	-0.000242463	-0.00109193	-0.00379212	-0.000658145	-0.00729233	-0.00432373	-0.00336704	-0.00608755	-0.00163072	-0.000503085	-0.0013794	-0.0276792	-0.000482408	-0.00339031	-2.24409e-05	-0.000113711	-0.000110069	-0.0229834	-0.00031691	-0.000650361	-0.000834933	-0.000416148	-0.000729697	-0.000495252	-0.000496598	-0.00032706	-0.00262557	-0.00166805	-2.68873e-06	-2.13177e-05	-0.00357885	-0.00420324
造纸印刷和文教体育用品	-0.000150096	-0.00103005	-0.000537207	-0.00387833	-0.00128728	-0.0117464	-0.00325078	-0.00776909	-0.00894564	0.754506	-0.000354608	-0.00619562	-0.0141908	-0.000661682	-0.00493534	-0.0064748	-0.00367564	-0.00213046	-0.0105144	-0.00691069	-0.00916555	-0.0140321	-0.00202226	-0.00602992	-0.00131478	-0.000825848	-0.00235116	-0.00238192	-0.00963974	-0.00386489	-0.00360534	-0.0299032	-0.030125	-0.00480562	-0.075803	-0.0104854	-0.0105432	-0.0113266	-0.0212262	-0.003281	-0.0744106	-0.0228368
石油、炼焦产品和核燃料加工品	-0.0150863	-0.00617139	-0.0295324	-0.0471225	-0.0543578	-0.00146	-0.00109659	-0.00160933	-0.0047126	-0.00313659	0.933972	-0.0572135	-0.0353368	-0.0429684	-0.00650342	-0.00502473	-0.00406817	-0.00319223	-0.00315966	-0.00198761	-0.00316005	-0.00874423	-0.0049334	-0.0114099	-0.0367198	-0.0136807	-0.00206967	-0.0118014	-0.00272928	-0.136042	-0.00293147	-0.00173151	-0.00385658	-0.00153623	-0.0553333	-0.0271682	-0.018652	-0.00672591	-0.00634505	-0.00180605	-0.00358466	-0.0168883
化学产品	-0.0763131	-0.0192015	-0.0226758	-0.045653	-0.0687449	-0.0178939	-0.0890185	-0.0596432	-0.0722484	-0.111685	-0.0223748	0.610474	-0.070584	-0.013338	-0.0489773	-0.0318478	-0.0457659	-0.0454233	-0.0835066	-0.051	-0.0373536	-0.163327	-0.0310672	-0.0309209	-0.00106127	-0.00416112	-0.0613851	-0.039398	-0.00174884	-0.0119022	-0.00822335	-0.00601277	-0.000787921	-0.00120945	-0.0181091	-0.0554253	-0.0632792	-0.0607941	-0.0167633	-0.318743	-0.0171787	-0.00742908
非金属矿物制品	-0.000319134	-0.00428733	-0.000780794	-0.00495579	-0.0253279	-0.00443904	-0.000888609	-0.000538781	-0.00661705	-0.00278119	-0.00711354	-0.00606041	0.804694	-0.015826	-0.0104605	-0.00796314	-0.00500088	-0.010618	-0.0265778	-0.010983	-0.0294161	-0.0161078	-0.00298047	-0.00522258	-0.000723989	-0.000284202	-0.00087653	-0.191461	-6.18754e-05	-0.00132968	-0.000434137	-0.000480746	-8.48432e-05	-0.000107375	-0.000516362	-0.00300035	-0.0150004	-0.00122343	-0.00231038	-0.0008956	-0.00446084	-0.00358434
金属冶炼和压延加工品	-2.23394e-05	-0.0402569	-0.0352495	-0.0148166	-0.0175235	-0.000176724	-0.000379687	-0.000466111	-0.0104629	-0.060598	-0.000171393	-0.00677679	-0.0220585	0.674007	-0.318882	-0.172416	-0.153105	-0.111664	-0.239857	-0.0296753	-0.0596493	-0.0723452	-0.0214567	-0.139	-0.000444385	-0.00186911	-0.00144023	-0.145797	-5.84547e-05	-0.00276485	-5.5752e-06	-4.39807e-07	0	-3.58498e-06	-2.29449e-06	-0.00204368	-0.00148192	-0.00193083	-0.000127408	-3.99968e-08	-0.000193442	-9.19057e-08
金属制品	-0.000443331	-0.0194135	-0.00496738	-0.0221072	-0.0269595	-0.00287522	-0.000553544	-0.00193311	-0.0340281	-0.00701542	-0.000534487	-0.00606768	-0.0261469	-0.00574944	0.871068	-0.0415096	-0.0415952	-0.019758	-0.0382718	-0.0139727	-0.033983	-0.0254891	-0.00243001	-0.0765081	-0.000295191	-0.000674669	-0.0230412	-0.0404895	-0.000217192	-0.00394039	-0.000766181	-0.00017014	-0.000131083	-0.00151311	-0.0280125	-0.0391824	-0.00510863	-0.00866686	-0.00194963	-0.000263057	-0.00087157	-0.00207556
通用设备	-9.66417e-05	-0.0167843	-0.0104025	-0.0216784	-0.0190959	-0.00129703	-0.00205518	-0.00144177	-0.0071377	-0.00267081	-0.00555881	-0.00520311	-0.0188544	-0.0158924	-0.0244768	0.820372	-0.0928996	-0.0470729	-0.0336915	-0.00428233	-0.0255524	-0.0194234	-0.00222113	-0.0508449	-0.00292169	-0.00164259	-0.00470586	-0.00445332	-0.000214687	-0.0107001	-0.000325268	-0.000174196	-0.000777013	-0.000248314	-0.00056906	-0.00138251	-0.00291755	-0.0011065	-0.00089148	-0.000102919	-0.000378203	-0.00036686
专用设备	-0.00573784	-0.0172763	-0.0256613	-0.024584	-0.0447366	-0.00117035	-0.00337163	-0.00442247	-0.0036789	-0.00499649	-0.00211748	-0.00274358	-0.0068609	-0.00260152	-0.0105999	-0.00502255	0.888549	-0.00199188	-0.00381077	-0.00382694	-0.0157409	-0.00362688	-0.00180394	-0.0157106	-0.000407928	-0.00097196	-0.00181261	-0.00420162	-9.16718e-06	-0.00246886	-0.000158641	-5.2901e-05	-0.00127656	-0.000349654	-3.64617e-06	-0.000155593	-0.000709801	-0.000561253	-2.68171e-05	-0.0307292	-7.31854e-05	-4.28338e-05
交通运输设备	-0.00113075	-0.000667892	-0.000777915	-0.00345198	-0.00790683	-0.000104401	-3.60033e-05	-9.91803e-05	-8.17948e-05	-0.000198653	-0.000270446	-0.000146603	-0.00392891	-0.000281624	-0.00119642	-0.0106465	-0.0243522	0.714716	-0.000252189	-0.000431306	-0.0017369	-0.00080612	-0.000883161	-0.0933122	-5.47947e-05	-0.000154498	-0.000177667	-0.00080797	-0.00219469	-0.063139	-0.00111655	-0.00490836	-0.00095503	-0.000126295	-0.039727	-0.0089103	-0.0243036	-0.0420772	-8.73447e-06	-0.00111179	-0.00211686	-0.0138973
电气机械和器材	-0.00012725	-0.00476561	-0.00314476	-0.00581873	-0.00923214	-0.000414409	-0.000469334	-0.00061761	-0.00101984	-0.00196995	-0.00117196	-0.00144113	-0.00202649	-0.00102554	-0.00378351	-0.0548719	-0.03817	-0.0284596	0.855764	-0.0416873	-0.0510596	-0.0146207	-0.0204823	-0.0822332	-0.041475	-0.000638826	-0.000953359	-0.0337699	-0.00858135	-0.00118047	-0.000318535	-0.0517513	-0.000148348	-0.000992856	-0.0420664	-0.0286564	-0.0163614	-0.0163459	-3.55636e-05	-0.00242826	-0.00301506	-0.00249043
通信设备、计算机和其他电子设备	-1.88408e-05	-0.00216415	-0.00068128	-0.000812374	-0.000795233	-6.32586e-05	-7.15001e-05	-0.000201763	-0.000287262	-0.00253232	-0.000732061	-0.00058752	-0.000311247	-0.000178204	-0.00066039	-0.0310679	-0.02177	-0.00996408	-0.0314784	0.703715	-0.11203	-0.00906853	-0.000130059	-0.0181081	-0.000281989	-0.000447759	-0.000367457	-0.00137725	-0.00285885	-0.000727233	-0.000242409	-0.055302	-0.00078318	-0.00049159	-0.0257263	-0.0396775	-0.00193035	-0.0247484	-0.00120385	-0.000624781	-0.00109892	-0.00199343
仪器仪表	-6.34654e-05	-0.000145775	-0.00657706	-0.000319805	-0.00162972	-6.52208e-05	-2.60145e-05	-6.72792e-06	-0.00015415	-0.000124339	-0.000916746	-0.000233064	-0.000407513	-0.000242225	-0.000835175	-0.00342739	-0.00362165	-0.00479573	-0.00306515	-0.0019606	0.922157	-0.00189438	-3.60733e-06	-0.0073294	-0.0135183	-0.000911687	-0.00242593	-0.000357834	-1.36141e-05	-0.000120162	-8.7998e-06	-0.00178082	-1.32267e-05	-2.92819e-05	-6.64578e-05	-0.0160798	-0.00309381	-0.00205157	-0.00501627	-0.000374515	-0.00156935	-0.000989268
其他制造产品	-0.000123082	-0.00175327	-0.00017386	-0.00015163	-0.000967977	-6.32541e-05	-9.78416e-05	-0.00366973	-8.99299e-05	-0.00134532	-0.000223034	-0.000100721	-0.000210507	-0.000144373	-0.000463966	-0.00040804	-0.000786451	-0.000440383	-0.00034194	-0.00125083	-0.000211068	0.973172	-1.07947e-05	-0.00029335	-4.18812e-05	-2.49655e-05	-1.37744e-05	-0.000619075	-2.26783e-05	-0.000226768	-0.000298252	-8.05782e-05	-0.00050159	-0.00116896	-0.0150442	-0.00701319	-0.00581636	-0.00778517	-3.60947e-07	-0.000219408	-0.00310658	-7.85666e-06
废品废料	-1.68633e-06	-0.000139937	-2.15852e-05	-2.89083e-05	-0.000210643	-8.99783e-05	-1.42659e-05	-4.64586e-05	-4.48376e-05	-0.0152129	-1.92458e-05	-0.000880877	-0.00297516	-0.0272804	-0.00805306	-0.001056	-0.000187484	-0.000307676	-1.79789e-05	-6.75e-05	-0.000409626	-7.34373e-05	0.970643	0	0	0	0	0	0	0	0	0	0	0	0	0	0	0	0	0	0	0
金属制品、机械和设备修理服务	-0.000226818	-0.000615329	-0.00142524	-0.00125146	-0.00230806	-0.000297103	-0.000546686	-0.000405301	-0.000671918	-0.000519921	-0.000486151	-0.000640408	-0.00187959	-0.000797609	-0.000908327	-0.000942917	-0.000994574	-0.000626805	-0.000566588	-0.000388117	-0.00051022	-0.000893181	-0.000361724	0.995581	-0.00265956	-0.00100328	-0.00172405	-0.000178337	-4.08177e-05	-0.00144116	-5.54163e-05	-0.000462548	-3.94018e-05	-0.000180505	-6.31263e-05	-0.000194526	-0.000779364	-0.00130613	-0.000174895	-0.000169702	-0.000214421	-6.39745e-05
电力、热力的生产和供应	-0.00993332	-0.0395461	-0.0452112	-0.0980472	-0.0665959	-0.00819886	-0.0193585	-0.00751211	-0.019913	-0.0190328	-0.0161502	-0.0419045	-0.056905	-0.0424311	-0.0452955	-0.0168288	-0.0161284	-0.00893988	-0.0118904	-0.00869136	-0.0100992	-0.0115706	-0.0103687	-0.0445458	0.673764	-0.0217876	-0.157529	-0.012954	-0.0106223	-0.0101388	-0.00798655	-0.0122294	-0.00555997	-0.00483112	-0.0022641	-0.00552149	-0.0284677	-0.0139421	-0.0056166	-0.0065842	-0.00684439	-0.00880788
燃气生产和供应	-8.69634e-06	-1.66725e-05	-0.000114186	-8.06246e-06	-2.97054e-05	-3.54025e-05	-1.19452e-05	-2.25952e-05	-6.06159e-06	-6.70638e-05	-0.000902241	-0.00105207	-0.000168655	-0.000283542	-0.000664422	-0.00112227	-8.66523e-05	-7.145e-06	-5.42175e-05	-8.0928e-05	-2.45804e-05	-0.00242339	-0.000106169	-4.63434e-05	-0.00128628	0.896128	-0.000168265	-7.59867e-06	-1.95528e-05	-0.0109584	-0.00303811	-2.93873e-05	-4.00963e-05	-0.00184212	-0.000216479	-0.00018039	-0.00287055	-0.00421239	-0.001066	-0.000503467	-0.00113855	-0.000278644
水的生产和供应	-3.77642e-05	-0.000477288	-0.000200582	-0.001301	-0.00112014	-0.000700633	-0.000446906	-0.000273605	-0.000569573	-0.00060451	-0.000115082	-0.000628927	-0.000896488	-0.000333256	-0.000498452	-0.000552231	-0.000316701	-0.00020504	-0.000357046	-0.000320352	-0.000426344	-0.0044055	-0.00140778	-0.000948503	-0.00148338	-0.000305242	0.956228	-0.000725738	-0.000204634	-0.000329687	-0.00182863	-0.000120677	-0.000436245	-0.00052849	-8.77987e-05	-0.000604189	-0.0036385	-0.00279946	-0.00103864	-0.000862392	-0.000539819	-0.000721841
建筑	-9.09105e-05	-0.00257676	-0.00159805	-0.00201537	-0.00353752	-0.00108182	-0.000753706	-0.00128413	-0.00167494	-0.00176367	-0.00131123	-0.00116576	-0.00192897	-0.000939349	-0.0021561	-0.0017559	-0.00126619	-0.00127831	-0.00122002	-0.00184841	-0.00152347	-0.00242275	-0.00171668	-0.00278928	-0.00399365	-0.00143598	-0.00665459	0.973098	-0.00257517	-0.00785601	-0.00391238	-0.00436014	-0.00857915	-0.0239496	-0.00211355	-0.00498768	-0.0211569	-0.00624842	-0.005091	-0.00299569	-0.00930517	-0.0126049
批发和零售	-0.0147465	-0.0138501	-0.008788	-0.0153531	-0.0201639	-0.0481438	-0.037263	-0.0722312	-0.0248897	-0.0335925	-0.0117893	-0.0287335	-0.0220044	-0.00847955	-0.0239646	-0.0300464	-0.0303975	-0.0454179	-0.0321587	-0.0412851	-0.0324681	-0.0445918	-0.008098	-0.0318338	-0.0113992	-0.00757298	-0.0146882	-0.0196444	0.971856	-0.0212456	-0.0605558	-0.0266995	-0.0118975	-0.00413728	-0.044144	-0.0298744	-0.0235492	-0.0317746	-0.0106052	-0.0378673	-0.0494404	-0.0211489
交通运输、仓储和邮政	-0.0114628	-0.022036	-0.00686141	-0.0340044	-0.0348075	-0.0300401	-0.0174528	-0.0214412	-0.0304521	-0.0266377	-0.0168058	-0.0265794	-0.0379111	-0.0202756	-0.0281787	-0.0275748	-0.0272376	-0.0278311	-0.0241704	-0.0153546	-0.0244756	-0.0282264	-0.0172279	-0.0257191	-0.0123564	-0.0272656	-0.0111933	-0.0296595	-0.0323772	0.865735	-0.0181841	-0.0118635	-0.0197596	-0.0056064	-0.0484491	-0.0302152	-0.0354042	-0.0244579	-0.0244251	-0.0136488	-0.0422022	-0.0541315
住宿和餐饮	-0.000843743	-0.00353005	-0.00134795	-0.00619956	-0.00488247	-0.00346076	-0.00189033	-0.00252909	-0.00366379	-0.00350656	-0.000808705	-0.00442217	-0.00502225	-0.0014635	-0.00509916	-0.0055517	-0.00712396	-0.00291267	-0.00466495	-0.00282284	-0.00977169	-0.00465499	-0.00246668	-0.00764647	-0.00164775	-0.0030213	-0.00547213	-0.0045786	-0.00513917	-0.012875	0.998289	-0.00625056	-0.0332051	-0.00446276	-0.0367786	-0.027974	-0.0127773	-0.0123396	-0.0177529	-0.00505281	-0.0256851	-0.0371736
信息传输、软件和信息技术服务	-0.00095407	-0.00101785	-0.000869969	-0.00315525	-0.00253451	-0.000931876	-0.00101464	-0.0018971	-0.00170336	-0.00165802	-0.000300366	-0.00122114	-0.00203838	-0.00065781	-0.0021271	-0.00267148	-0.00238225	-0.000782077	-0.00156861	-0.00548228	-0.00320214	-0.00151015	-0.0010802	-0.00279605	-0.00297079	-0.00137831	-0.008394	-0.0108883	-0.00301033	-0.00902196	-0.0040388	0.879985	-0.0259079	-0.00406344	-0.00499123	-0.00446796	-0.00957993	-0.00435345	-0.0136493	-0.0127094	-0.0117602	-0.0267832
金融	-0.0122631	-0.0467572	-0.0157925	-0.0306503	-0.0317239	-0.0109036	-0.0107886	-0.0101704	-0.0163967	-0.018859	-0.0118556	-0.0189474	-0.0244241	-0.0291856	-0.0201599	-0.0184941	-0.0216573	-0.0144748	-0.0172648	-0.0257175	-0.0248599	-0.0258528	-0.0129166	-0.0188125	-0.0475712	-0.0446884	-0.0708225	-0.0276104	-0.0390016	-0.0824844	-0.0137628	-0.039537	0.93864	-0.10444	-0.0674958	-0.0377583	-0.0652048	-0.0213398	-0.035636	-0.0138533	-0.0220082	-0.0277116
房地产	-1.35584e-05	-0.000238422	-0.000185368	-8.65819e-05	-0.000350695	-0.00023557	-0.000265929	-0.000726505	-0.000752138	-0.000907771	-0.000144034	-0.000353836	-0.000613098	-0.000164021	-0.000768193	-0.000728017	-0.000752318	-0.000289254	-0.000628565	-0.000732091	-0.00193318	-0.000820683	-0.00052789	-0.000465355	-5.62336e-05	-0.00129537	-0.000132549	-7.7591e-05	-0.0459559	-0.00361644	-0.01004	-0.0214238	-0.0631865	0.967852	-0.00881794	-0.00530758	-0.00403424	-0.0496722	-0.00852384	-0.00613288	-0.0135786	-0.00986841
租赁和商务服务	-0.000315331	-0.0192844	-0.00589298	-0.0188099	-0.0161541	-0.0115864	-0.0034193	-0.00966543	-0.00781257	-0.0155485	-0.00513496	-0.0140228	-0.0101421	-0.0044788	-0.0101973	-0.0133906	-0.0136602	-0.0124057	-0.0132099	-0.0115188	-0.00947547	-0.00628299	-0.00462148	-0.0189083	-0.00337702	-0.00439912	-0.00293131	-0.00619049	-0.0815781	-0.0115522	-0.00947869	-0.0417234	-0.0840678	-0.0365827	0.947799	-0.0203402	-0.016079	-0.0173317	-0.00515087	-0.00114111	-0.0174509	-0.0145657
科学研究和技术服务	-0.00571895	-0.0081214	-0.0137779	-0.0101706	-0.0158067	-0.00259653	-0.0012756	-0.00291692	-0.00409161	-0.00415203	-0.000896756	-0.00912716	-0.00457256	-0.00561548	-0.00556949	-0.01198	-0.0145915	-0.0162249	-0.00956626	-0.017052	-0.0175291	-0.00411343	-0.000976602	-0.0027485	-0.00420458	-0.00084423	-0.00205413	-0.0356694	-0.00383914	-0.00145632	-3.04232e-05	-0.0140892	-0.00175838	-0.000220705	-0.000524574	0.873891	-0.00333295	-7.98468e-05	-0.00735954	-0.000785975	-0.00131048	-0.000389366
水利、环境和公共设施管理	-0.00138827	-0.000410841	-0.000613186	-0.00135651	-0.00242725	-0.000382977	-0.0015648	-0.000200442	-0.000241137	-0.0016693	-0.000454965	-0.00143268	-0.000534529	-0.000730167	-0.000278945	-0.000589285	-0.000268	-0.000349224	-0.000328839	-0.000203184	-0.000265506	-0.00110476	-0.000231272	-0.000103048	-0.00324589	-0.000945305	-0.0670232	-0.000127475	-0.000514702	-0.00045134	-0.000264209	-0.000500367	-0.00106732	-0.000276895	-0.00354061	-0.000262468	0.983975	-0.000968469	-0.000465428	-0.000442163	-0.00137782	-0.00183522
居民服务、修理和其他服务	-0.00084789	-0.00600517	-0.00256392	-0.00179194	-0.00567025	-0.00206379	-0.000954992	-0.00159737	-0.00204338	-0.00301928	-0.00145858	-0.00248422	-0.00341526	-0.00186962	-0.00427967	-0.0042392	-0.00414131	-0.00536666	-0.00371957	-0.00253485	-0.00349083	-0.00273391	-0.00152821	-0.00299509	-0.00190313	-0.00236892	-0.00692575	-0.00440998	-0.007008	-0.0176165	-0.00408856	-0.00311853	-0.00586466	-0.00193561	-0.00726569	-0.0111308	-0.0436556	0.980986	-0.0112508	-0.00749226	-0.0128097	-0.019879
教育	-0.000126745	-0.000718503	-0.000132703	-0.000478501	-0.000274916	-0.000163104	-9.092e-05	-0.000198358	-0.000208647	-0.000232582	-8.39462e-05	-0.000192783	-0.000278094	-7.73147e-05	-0.000333507	-0.000317482	-0.00034362	-0.000217783	-0.000183906	-0.000157547	-0.000442444	-0.000443549	-0.000128721	-0.00105812	-0.000102638	-0.000244002	-0.000810606	-0.000447763	-0.000598528	-0.000597305	-0.000325863	-0.000725023	-0.0050223	-0.000343053	-0.000417289	-0.00163056	-0.00277194	-0.000796672	0.986506	-0.00231328	-0.00151398	-0.00788353
卫生和社会工作	-7.3784e-05	-0.000300075	-5.52952e-05	-0.000260182	-0.000346758	-4.3429e-05	-5.21951e-05	-0.000129508	-0.00012147	-0.000139307	-0.000546431	-6.58648e-05	-0.000225567	-0.000148643	-0.000338683	-0.000420449	-0.000345855	-0.000235066	-0.000232017	-8.28108e-05	-0.000321074	-8.25627e-05	-5.99308e-05	0	-0.00022238	-0.00029079	-2.65356e-05	-0.000177025	-0.00020758	-0.000234799	-4.96727e-05	-3.3874e-06	-0.000275561	-2.06742e-06	-6.49935e-06	-6.02333e-05	-0.000182946	-0.000212588	-0.000326354	0.995307	-0.000335569	-0.0027308
文化、体育和娱乐	-3.41272e-05	-0.000902147	-0.000488373	-0.00168626	-0.000866884	-0.000601704	-0.000600733	-0.000838082	-0.00089523	-0.000852616	-0.000229207	-0.000840825	-0.00124547	-0.000514724	-0.00107414	-0.00150712	-0.00110778	-0.000542891	-0.00101524	-0.000763952	-0.00124786	-0.00131028	-0.000570706	-0.00110866	-0.00135954	-0.00116377	-0.00319002	-0.000966216	-0.000773788	-0.00157404	-0.00186064	-0.00293246	-0.00922928	-0.00163888	-0.00142677	-0.00205371	-0.00295401	-0.00280279	-0.00334972	-0.00155606	0.966717	-0.00942851
公共管理、社会保障和社会组织	-0.000389073	-0.000260885	-0.000430856	-0.000644898	-0.00040551	-0.000274377	-0.000174555	-0.000244142	-0.00039369	-0.000305427	-8.21378e-05	-0.00033274	-0.000367877	-0.000322657	-0.000430026	-0.000497853	-0.000478045	-0.0012055	-0.000448097	-0.000847803	-0.000554015	-0.000645809	-9.91751e-05	-0.00310576	-0.000202025	-0.000209457	-0.000422889	-0.000326592	-0.000423087	-0.000491458	-0.000222902	-0.00176834	-0.00098539	-0.00132772	-0.00736673	-0.0008432	-0.00139133	-0.00139801	-0.00128233	-0.000568407	-0.00101033	0.99457
I-（I-M）A的逆	农林牧渔产品和服务	煤炭采选产品	石油和天然气开采产品	金属矿采选产品	非金属矿和其他矿采选产品	食品和烟草	纺织品	纺织服装鞋帽皮革羽绒及其制品	木材加工品和家具	造纸印刷和文教体育用品	石油、炼焦产品和核燃料加工品	化学产品	非金属矿物制品	金属冶炼和压延加工品	金属制品	通用设备	专用设备	交通运输设备	电气机械和器材	通信设备、计算机和其他电子设备	仪器仪表	其他制造产品	废品废料	金属制品、机械和设备修理服务	电力、热力的生产和供应	燃气生产和供应	水的生产和供应	建筑	批发和零售	交通运输、仓储和邮政	住宿和餐饮	信息传输、软件和信息技术服务	金融	房地产	租赁和商务服务	科学研究和技术服务	水利、环境和公共设施管理	居民服务、修理和其他服务	教育	卫生和社会工作	文化、体育和娱乐	公共管理、社会保障和社会组织
农林牧渔产品和服务	1.22673	0.0226653	0.0143619	0.0247517	0.0270666	0.549172	0.368116	0.223469	0.234006	0.123113	0.0148113	0.112811	0.0351082	0.0201022	0.0304665	0.0287191	0.030855	0.0317769	0.0335127	0.0247236	0.0276374	0.145114	0.0136109	0.0286339	0.0185459	0.0135413	0.0341398	0.0421667	0.0148032	0.0443993	0.298551	0.0260628	0.0277221	0.0125747	0.0578124	0.048312	0.11569	0.0438329	0.0337816	0.0617203	0.0771285	0.0408941
煤炭采选产品	0.0152989	1.20254	0.0336497	0.0588239	0.0560131	0.0193301	0.0347062	0.0282228	0.0364881	0.0485544	0.087618	0.0735216	0.118288	0.0867874	0.0654041	0.0437911	0.0433983	0.0367529	0.0495996	0.0235243	0.0293911	0.0743614	0.0141646	0.0535733	0.312481	0.101185	0.0649431	0.0540295	0.00919425	0.0289313	0.0138826	0.0149895	0.009433	0.00649434	0.023417	0.0224623	0.0309873	0.0203385	0.0100894	0.0322465	0.0163717	0.0145039
石油和天然气开采产品	0.01185	0.0110633	1.02068	0.0265186	0.0285701	0.010909	0.014519	0.0133527	0.0163305	0.0171541	0.285114	0.0454688	0.0291853	0.0298306	0.0222521	0.0180661	0.0178148	0.0169489	0.0205606	0.0113614	0.0132137	0.0211308	0.00618128	0.019693	0.02977	0.245452	0.0125341	0.0215476	0.00651022	0.0531154	0.00890304	0.00729023	0.00701639	0.00418103	0.0266708	0.0191202	0.0171999	0.0116037	0.00650366	0.0181697	0.00948356	0.0119683
金属矿采选产品	0.00223962	0.0139041	0.0107488	1.10325	0.0137078	0.00299826	0.00411676	0.00422214	0.0103362	0.0182471	0.00541021	0.0115682	0.0180954	0.162977	0.0693392	0.0452652	0.0420551	0.0355217	0.0551897	0.0146078	0.0221628	0.0210069	0.00710761	0.0418536	0.00911774	0.00692035	0.00602709	0.0351891	0.00247186	0.00675008	0.00223069	0.00654951	0.00279415	0.00210592	0.00989428	0.00967853	0.00658449	0.00630805	0.00201825	0.00607757	0.00397134	0.00340734
非金属矿和其他矿采选产品	0.00288951	0.00609402	0.102618	0.00799226	1.01961	0.00355093	0.0045002	0.00406394	0.00549012	0.00756075	0.0301767	0.0181548	0.0898718	0.00814113	0.00706779	0.00578938	0.00600278	0.00605048	0.00945229	0.00473328	0.0065669	0.00778708	0.00189015	0.00592353	0.00591066	0.025467	0.0035501	0.027029	0.00130639	0.0069602	0.00227792	0.00225043	0.00165195	0.00137709	0.00483591	0.00455058	0.00552644	0.00326053	0.00169454	0.00677515	0.00297927	0.00271728
食品和烟草	0.168805	0.021104	0.0174511	0.0279996	0.0289401	1.36417	0.073266	0.107259	0.0597686	0.0467272	0.0195478	0.077547	0.0334336	0.0245265	0.0318723	0.032165	0.0323779	0.0291307	0.0341359	0.0264729	0.0311325	0.067588	0.0147547	0.0288074	0.0222269	0.017307	0.0375736	0.031042	0.0169586	0.0426615	0.424198	0.0292725	0.0317494	0.015316	0.0579232	0.0464315	0.0491528	0.0563418	0.0452285	0.0552035	0.12192	0.0499134
纺织品	0.00634218	0.0102293	0.0062619	0.0114897	0.0117036	0.00987104	1.67592	0.662712	0.0562256	0.0996134	0.00539572	0.0411806	0.0235813	0.00932511	0.0163421	0.0135549	0.0183872	0.0267606	0.017166	0.0104826	0.0128795	0.173709	0.0128518	0.0184013	0.00723715	0.00546305	0.0120803	0.0164228	0.00640285	0.0113591	0.0185354	0.00989174	0.0124305	0.00611939	0.0282129	0.0166318	0.0270488	0.0203367	0.00925583	0.0463696	0.0383986	0.0367616
纺织服装鞋帽皮革羽绒及其制品	0.00213195	0.00662881	0.0043559	0.00668098	0.00624862	0.00385665	0.010034	1.14915	0.0266363	0.011784	0.00314504	0.00770553	0.0102739	0.00512993	0.00732658	0.00774177	0.00897204	0.0164032	0.0069093	0.00424403	0.00629451	0.0120611	0.00242559	0.00972286	0.00488798	0.00472322	0.00963293	0.010088	0.00410922	0.00855032	0.0072356	0.00488947	0.0102534	0.0046425	0.0200535	0.00485409	0.0125188	0.00901045	0.00231569	0.0134536	0.0361085	0.027432
木材加工品和家具	0.00200825	0.0337902	0.00293654	0.00675875	0.00643618	0.00347389	0.00669856	0.00644519	1.50301	0.037074	0.00410371	0.00716658	0.0140267	0.00638801	0.0178342	0.0131484	0.011751	0.0176477	0.00873208	0.00465185	0.00696863	0.048862	0.00214911	0.0126754	0.0105717	0.00426947	0.00471727	0.0417857	0.00256537	0.00527411	0.00358933	0.00436827	0.00446662	0.0031208	0.00805591	0.00501324	0.00893615	0.00647933	0.00218125	0.00378334	0.0107819	0.00975251
造纸印刷和文教体育用品	0.00905728	0.0150227	0.00905988	0.0195865	0.0165959	0.0313977	0.0201693	0.0296953	0.0325395	1.34204	0.00814098	0.0281306	0.0391194	0.0145701	0.0233715	0.027737	0.0238252	0.0217179	0.0343828	0.0280923	0.0305989	0.0378839	0.00804094	0.0275948	0.0172096	0.0105836	0.0188708	0.0243205	0.0294613	0.0214568	0.0209526	0.0620945	0.0611861	0.0199925	0.122969	0.0327831	0.031575	0.0288851	0.0369548	0.0196505	0.116275	0.0437724
石油、炼焦产品和核燃料加工品	0.0409808	0.0376645	0.0607668	0.0937383	0.100382	0.0375691	0.0468925	0.0436988	0.0546944	0.0566485	1.10111	0.13593	0.100057	0.108132	0.0758902	0.0614929	0.0603485	0.0579942	0.0706549	0.0381944	0.0453034	0.068435	0.0212137	0.0685866	0.0843423	0.0455829	0.038964	0.0755803	0.0232275	0.191064	0.0284763	0.0252236	0.0249784	0.0133177	0.0982199	0.0681797	0.0574842	0.0359483	0.0219784	0.0556565	0.0317922	0.0429401
化学产品	0.172323	0.0781516	0.0788169	0.127418	0.167772	0.132369	0.315793	0.266032	0.254991	0.312858	0.0768146	1.70082	0.210832	0.0871004	0.158084	0.139719	0.163407	0.174764	0.234218	0.168324	0.144468	0.374406	0.0718741	0.144823	0.0572181	0.0436661	0.14931	0.165235	0.0288717	0.0742374	0.0838375	0.0659424	0.0382167	0.0212333	0.116875	0.164113	0.170983	0.1493	0.0542847	0.568648	0.0939768	0.0588691
非金属矿物制品	0.00495771	0.0146453	0.0110398	0.0160473	0.0426253	0.0121371	0.00884072	0.00859841	0.0216835	0.015834	0.0156032	0.0206888	1.25676	0.0378544	0.0349466	0.031387	0.0264287	0.0349707	0.0581215	0.0301569	0.0551965	0.0347357	0.00824331	0.0291736	0.013878	0.00644521	0.0115337	0.260466	0.00431524	0.0125655	0.00721555	0.0105181	0.00633135	0.00849185	0.0127359	0.0164417	0.0323576	0.0110948	0.00725817	0.0110347	0.0136688	0.0124016
金属冶炼和压延加工品	0.0157947	0.122721	0.096184	0.0892404	0.103232	0.0235538	0.0291546	0.0314454	0.0867418	0.161957	0.0455867	0.0603001	0.119011	1.53893	0.602132	0.415681	0.386112	0.326689	0.502048	0.130257	0.200329	0.181682	0.0556271	0.379253	0.0813504	0.0447216	0.0504022	0.315729	0.0218607	0.0597593	0.017968	0.0584564	0.0245932	0.0185844	0.0871262	0.0805548	0.0550727	0.0537874	0.0168729	0.0405078	0.033812	0.0294912
金属制品	0.00615048	0.0385327	0.0189942	0.0416831	0.0481947	0.0114625	0.0103753	0.0125739	0.0699755	0.0247344	0.0114888	0.0235647	0.0560811	0.0262775	1.16826	0.0784799	0.0790984	0.0533748	0.0725023	0.0370884	0.063524	0.0486511	0.00804747	0.115977	0.0202603	0.0110218	0.0379328	0.0743994	0.00782348	0.0171581	0.00774744	0.0137751	0.00866826	0.00741062	0.048265	0.0650064	0.0194049	0.0213429	0.0070689	0.012912	0.00990606	0.0101423
通用设备	0.00571289	0.0365476	0.0270478	0.0444607	0.0434883	0.00864305	0.0131645	0.0126409	0.026001	0.0186688	0.0198527	0.0224253	0.0479808	0.0449011	0.0598206	1.24422	0.151732	0.100267	0.0723452	0.0212028	0.0539454	0.0424945	0.00834015	0.0973503	0.0237592	0.0142435	0.0166023	0.032289	0.00502282	0.029954	0.00590144	0.0101744	0.00589913	0.00345095	0.0175347	0.0158415	0.0161899	0.0133272	0.00491475	0.0143173	0.00765266	0.00780639
专用设备	0.0101989	0.0270009	0.037572	0.0358322	0.0571484	0.00787157	0.0124413	0.0131615	0.0130922	0.0141644	0.0156752	0.0122594	0.0216652	0.0145036	0.0226271	0.0149324	1.13397	0.0105655	0.0143335	0.0106902	0.0259752	0.0132263	0.00406773	0.0271027	0.0110209	0.0132062	0.00688845	0.0152867	0.00176195	0.00864937	0.00459649	0.00350638	0.00368257	0.00188239	0.00609478	0.00576268	0.00605765	0.00451485	0.00202487	0.0401073	0.00401733	0.00322786
交通运输设备	0.00734999	0.0118615	0.00954235	0.0181533	0.0254875	0.0113885	0.0106142	0.0120479	0.0134005	0.0133969	0.00789228	0.0136648	0.0226777	0.0124192	0.0163193	0.03192	0.0538452	1.41467	0.0150956	0.011132	0.0154345	0.0146145	0.00588148	0.146556	0.0102103	0.00907431	0.0112253	0.0166466	0.0151233	0.110873	0.0105381	0.0175602	0.0133926	0.00619946	0.0721614	0.0264813	0.0487733	0.0691498	0.00666312	0.0116913	0.0150781	0.0318403
电气机械和器材	0.0062147	0.0215087	0.0184855	0.0289764	0.031823	0.00933575	0.0125969	0.0131338	0.0156636	0.0180699	0.0124144	0.019618	0.0247184	0.0209135	0.0269259	0.0979435	0.077862	0.068359	1.19124	0.0820606	0.0893087	0.0344934	0.0294364	0.12667	0.0858468	0.0118425	0.0244438	0.0591984	0.0202307	0.0173419	0.00832397	0.0842011	0.0126754	0.00818088	0.0667735	0.0545416	0.0352177	0.0331483	0.00645521	0.0159528	0.0138228	0.0136355
通信设备、计算机和其他电子设备	0.0034627	0.0119683	0.00937158	0.0115509	0.0129064	0.0052179	0.00596735	0.00705292	0.00804388	0.0125182	0.0068133	0.00989443	0.0109528	0.00886769	0.0118653	0.0673681	0.0534543	0.0358883	0.0641536	1.43301	0.186244	0.0231939	0.00374594	0.0464108	0.014993	0.00642211	0.00893249	0.0153097	0.0114261	0.011089	0.00496791	0.100234	0.0107588	0.00520685	0.0490562	0.0768489	0.0136459	0.0436274	0.00732589	0.00904743	0.00880533	0.0108417
仪器仪表	0.00125276	0.00268689	0.00995934	0.00466146	0.00563506	0.00144489	0.00215915	0.00185789	0.00265712	0.0025949	0.00473485	0.00386631	0.00454316	0.00386476	0.00485671	0.00783677	0.00821193	0.010433	0.00713979	0.00531641	1.08753	0.00479083	0.000892854	0.0127204	0.0237811	0.00456043	0.00788832	0.00409701	0.000942499	0.00269002	0.0010964	0.00414839	0.00096561	0.000593977	0.00229727	0.0218866	0.00586213	0.00412249	0.00636703	0.00243938	0.00296841	0.0023904
其他制造产品	0.000674778	0.00335108	0.00111411	0.00150704	0.00242179	0.00109764	0.00115979	0.00553787	0.00141105	0.00324128	0.00108915	0.0016623	0.00185708	0.00137634	0.00197081	0.00211137	0.00258069	0.00230959	0.00204301	0.00315192	0.00183336	1.029	0.000427839	0.00204622	0.0016881	0.000973225	0.00153009	0.00231081	0.00202169	0.00162925	0.00123626	0.00193554	0.00277851	0.00238987	0.0177044	0.00971429	0.00770875	0.0093239	0.000713305	0.00126697	0.00470188	0.00121605
废品废料	0.000841979	0.00435156	0.00320666	0.00343921	0.00415061	0.00155482	0.00159723	0.00182497	0.00394918	0.0261722	0.00170137	0.00399929	0.00857799	0.0439772	0.0273303	0.0143831	0.0125356	0.0108126	0.0157743	0.00479537	0.00749083	0.00671222	1.03211	0.0124594	0.00291455	0.00162603	0.00224114	0.0108902	0.0011971	0.00235156	0.00105152	0.00285711	0.00179548	0.000953029	0.00498613	0.00357097	0.00251052	0.00236552	0.00120186	0.00214709	0.00301661	0.00172271
金属制品、机械和设备修理服务	0.000737569	0.00154842	0.00238647	0.0025685	0.00354165	0.00104736	0.00179149	0.00161214	0.00205721	0.00180994	0.00154176	0.00212764	0.00384526	0.00242213	0.00269557	0.00249356	0.00254627	0.00213791	0.0022166	0.00134783	0.00166222	0.00228925	0.000734345	1.00606	0.00480192	0.00209077	0.00310806	0.0019457	0.000391873	0.00244992	0.000658742	0.00108804	0.000436043	0.000415838	0.000986409	0.00104606	0.00172993	0.00201459	0.000517477	0.00115207	0.000868122	0.000639392
电力、热力的生产和供应	0.0393837	0.0997934	0.102645	0.195823	0.144403	0.0462126	0.0890803	0.0688444	0.0923137	0.0927266	0.0689516	0.138646	0.164693	0.149859	0.158112	0.0976471	0.0956298	0.0803961	0.103276	0.0569545	0.0677173	0.0894649	0.03205	0.138426	1.5294	0.0753122	0.278293	0.102902	0.0282299	0.0500238	0.0381301	0.0437805	0.0247162	0.0175935	0.0443218	0.047926	0.0806146	0.0510014	0.0224477	0.0656329	0.0376692	0.0346735
燃气生产和供应	0.000849829	0.00125559	0.00100581	0.00171188	0.00177431	0.00137158	0.00156388	0.00161925	0.00186619	0.00192383	0.00197089	0.00359549	0.00232445	0.00197813	0.00285338	0.00334084	0.00210363	0.00195482	0.00208853	0.00139572	0.00160245	0.00477894	0.000764469	0.0020453	0.00325146	1.11699	0.00185287	0.00194279	0.00107869	0.0152184	0.00444035	0.000992137	0.00116642	0.0025839	0.00223049	0.00189084	0.0050341	0.00609971	0.00207294	0.00227582	0.00283029	0.00191774
水的生产和供应	0.000493933	0.00120188	0.000824361	0.00229849	0.00201608	0.00142442	0.00146107	0.00131139	0.00166769	0.00173197	0.000627471	0.00183156	0.00219968	0.00148373	0.00171683	0.00164605	0.00137708	0.00121138	0.00152037	0.00110968	0.00131013	0.00579055	0.00178181	0.00208343	0.00296813	0.000867445	1.04697	0.00193767	0.000552555	0.0010127	0.00257204	0.000659619	0.000937293	0.000844902	0.000970095	0.0014722	0.00471514	0.00358986	0.00145202	0.00174968	0.00124632	0.00131937
建筑	0.00198566	0.00637783	0.00435895	0.00625761	0.00774558	0.00412195	0.00453347	0.00544096	0.00638281	0.00643607	0.00410283	0.00600567	0.00740254	0.00553394	0.00737055	0.00671122	0.00620006	0.00629328	0.0062829	0.00607672	0.00589325	0.00723745	0.00317411	0.00796601	0.0102894	0.00487666	0.0130555	1.03276	0.00616803	0.0132205	0.00701879	0.00872386	0.0134819	0.0277176	0.00723862	0.00979619	0.026413	0.0107166	0.00755012	0.0066447	0.0134928	0.0164439
批发和零售	0.0389739	0.0382424	0.0278903	0.0439489	0.0506219	0.0912949	0.0951592	0.140291	0.0733614	0.0815904	0.0301339	0.0769086	0.0627709	0.0380843	0.0620689	0.0735388	0.0752316	0.100808	0.0772859	0.0856841	0.0736728	0.0933887	0.0190361	0.0786088	0.0429569	0.0259008	0.0426535	0.0599596	1.04505	0.053294	0.100656	0.0570543	0.0350986	0.0163256	0.0864384	0.0677113	0.0568075	0.0607076	0.0257413	0.0756382	0.0839877	0.0472021
交通运输、仓储和邮政	0.0359477	0.0552743	0.0317867	0.0731066	0.0747514	0.0731315	0.0669161	0.0750501	0.0889024	0.0803549	0.0407304	0.0819958	0.0953088	0.0679683	0.0843268	0.0826411	0.0828663	0.0882619	0.0823924	0.0557142	0.0697813	0.0830877	0.0320278	0.0822769	0.0529864	0.0549127	0.0446912	0.0872681	0.0550391	1.18572	0.0557336	0.0415696	0.0455263	0.0205599	0.0964536	0.0724852	0.0747731	0.0558994	0.0425763	0.0541145	0.0792617	0.0849083
住宿和餐饮	0.00580403	0.0127346	0.00753922	0.0159574	0.0147918	0.0115484	0.0111717	0.0128145	0.0148823	0.0147844	0.00634283	0.0165997	0.0171852	0.0116484	0.0167808	0.0177884	0.0198838	0.0154599	0.017173	0.0132538	0.0210799	0.0162879	0.00585238	0.020043	0.0126524	0.0103249	0.0161051	0.017389	0.0138172	0.0246996	1.00908	0.0165762	0.0438726	0.0125299	0.0499557	0.0418413	0.0237455	0.0203131	0.0232038	0.0140127	0.0346446	0.0448342
信息传输、软件和信息技术服务	0.00394454	0.00669818	0.00464494	0.00961664	0.00874439	0.00577712	0.00680506	0.00824187	0.00858094	0.00834864	0.00371921	0.00795612	0.00958565	0.00719654	0.00949419	0.0102899	0.0100043	0.00772509	0.00905048	0.0139854	0.0107182	0.00858178	0.00330612	0.0104549	0.0113674	0.00644259	0.0175743	0.0198379	0.00786742	0.0182798	0.0087976	1.14197	0.0353169	0.0101387	0.0136041	0.0119903	0.0179976	0.00985602	0.0190802	0.0193176	0.0187279	0.0354125
金融	0.0345148	0.0897487	0.0451866	0.0768103	0.076314	0.0484143	0.0569073	0.0580387	0.0681832	0.0720512	0.0418387	0.0747208	0.0845242	0.0874599	0.0850297	0.0773647	0.0806925	0.0727768	0.0805165	0.0736046	0.0743565	0.0815664	0.0284252	0.0796771	0.117499	0.0827436	0.123128	0.0870008	0.0697814	0.131988	0.04647	0.080059	1.09872	0.129263	0.117611	0.0834634	0.108842	0.058627	0.0558194	0.05349	0.0576366	0.0586453
房地产	0.00501543	0.00987352	0.00572538	0.0091539	0.00996367	0.00934085	0.0102403	0.0132928	0.0111125	0.0119856	0.00543438	0.0112334	0.0116344	0.00948449	0.0117334	0.0119708	0.012337	0.012588	0.0121769	0.0120194	0.0129247	0.0129112	0.00405438	0.0120822	0.0117223	0.00949025	0.0127218	0.0114986	0.0564046	0.018353	0.0197789	0.035181	0.0767741	1.0438	0.0243115	0.0178766	0.0184888	0.0607132	0.0158127	0.0157121	0.025092	0.0199862
租赁和商务服务	0.0144637	0.0437543	0.0217103	0.0436347	0.0412777	0.035677	0.0303485	0.0422773	0.0373879	0.0488444	0.0211232	0.0485113	0.042569	0.0314717	0.0410872	0.0459462	0.0470365	0.048617	0.0474118	0.0422308	0.0390059	0.0396573	0.0135483	0.052707	0.0340835	0.0237201	0.0295935	0.0377542	0.102687	0.0411096	0.0336929	0.0719834	0.110357	0.0563654	1.08753	0.0500857	0.0441722	0.0408108	0.018835	0.028501	0.0426211	0.0344264
科学研究和技术服务	0.0122296	0.0171346	0.0231186	0.0207971	0.0275139	0.0118567	0.0118793	0.0130736	0.0164535	0.0161938	0.0104611	0.0246415	0.0180137	0.0181326	0.019692	0.0287733	0.0323755	0.0372848	0.0262658	0.0351922	0.0341796	0.0174183	0.00419562	0.0189594	0.0163269	0.00958061	0.0102841	0.0538246	0.00739243	0.0101505	0.00672963	0.0252521	0.00619445	0.00336247	0.0100998	1.15337	0.0127726	0.00771057	0.0117628	0.011864	0.00755254	0.00583739
水利、环境和公共设施管理	0.00245232	0.00167069	0.00181648	0.00319241	0.00409404	0.00219737	0.00449744	0.00287225	0.00219306	0.00416374	0.00148864	0.00401783	0.00274112	0.00267062	0.00240513	0.00243475	0.00207625	0.00213828	0.00237689	0.00150411	0.00168178	0.00368131	0.000853371	0.00209782	0.0060971	0.00208993	0.0730547	0.00199578	0.0013905	0.00170384	0.00169716	0.00163339	0.00216818	0.000949591	0.0052215	0.0016068	1.01803	0.00229011	0.0011435	0.00225429	0.00267278	0.00282507
居民服务、修理和其他服务	0.00398537	0.0116443	0.00653139	0.00758579	0.0118879	0.00738054	0.00687574	0.00807848	0.00910697	0.0102861	0.00566729	0.0100718	0.0116698	0.00825244	0.0120694	0.0123025	0.0123484	0.0148011	0.0118775	0.00886452	0.0103307	0.0101956	0.00365159	0.0114446	0.0093571	0.00718178	0.0154304	0.0124828	0.0108073	0.0256596	0.0087648	0.00818529	0.0103063	0.00464307	0.0148296	0.0186185	0.0509037	1.0241	0.0143616	0.0130793	0.0185154	0.0250052
教育	0.000534707	0.00160109	0.000635622	0.00129309	0.00108484	0.000800724	0.000821591	0.000979214	0.00107634	0.00110578	0.000581222	0.00110827	0.00127476	0.000981695	0.00129073	0.00125759	0.00131627	0.00118174	0.00113469	0.000972647	0.00131012	0.00139781	0.000407539	0.00204093	0.00125943	0.000986203	0.00201419	0.00147378	0.00119264	0.00169232	0.000904461	0.00156277	0.00589336	0.00116537	0.00152808	0.00269208	0.00381729	0.00144531	1.01416	0.0030239	0.00223052	0.00864773
卫生和社会工作	0.000197612	0.00055376	0.000263999	0.000558275	0.000642237	0.000235323	0.000291036	0.000381025	0.000431094	0.000433881	0.000752473	0.000386849	0.00062846	0.000521124	0.000752819	0.000840895	0.000762795	0.000654978	0.00063286	0.00032656	0.000630566	0.00040064	0.0001471	0.000425259	0.0006337	0.000509171	0.000279156	0.000552919	0.000313286	0.000561223	0.000205099	0.000169322	0.000403595	9.66972e-05	0.00031023	0.000304228	0.000424729	0.000393536	0.00042823	1.00492	0.000517756	0.00291358
文化、体育和娱乐	0.00099771	0.00291904	0.00180763	0.00389035	0.00296468	0.00205999	0.00261606	0.0030242	0.00328582	0.00321286	0.00147125	0.00331646	0.0039532	0.0029833	0.00377175	0.00421291	0.00380486	0.00308038	0.00373914	0.00293758	0.00357843	0.00384159	0.00131234	0.00380826	0.00437014	0.00295804	0.00605834	0.00371508	0.00218432	0.00412697	0.00328188	0.00518214	0.0114556	0.00342538	0.00408209	0.00444686	0.00542384	0.00454177	0.00463319	0.00345041	1.03605	0.0113501
公共管理、社会保障和社会组织	0.00086099	0.00107971	0.000972473	0.00154378	0.00129329	0.00116897	0.00109364	0.00125549	0.00147968	0.00138756	0.000652042	0.00143569	0.00143285	0.00127461	0.00155655	0.00170882	0.00171468	0.00276947	0.00168209	0.00203594	0.00163847	0.00172402	0.000398751	0.00447235	0.00111552	0.000850534	0.0012942	0.0014208	0.00152684	0.00151131	0.000999579	0.00305913	0.00229235	0.00207256	0.00878335	0.00194728	0.00241717	0.00229864	0.0017446	0.00137208	0.00185871	1.00619
		废气直接排放系数	单位：立方米/万元
			2012	2011			2012	2011		完全排放系数	2012	2011
		煤炭开采和洗选业	1074.38	720.596		煤炭采选产品	1074.38	720.596		煤炭采选产品	19127.7	20691.2
		石油和天然气开采业	1606.71	1050.53		石油和天然气开采产品	1606.71	1050.53		石油和天然气开采产品	6030.32	5989.79
		黑色金属矿采选业	3500.31	3730.68		金属矿采选产品	2755.77	2113.66		金属矿采选产品	4836.45	4573.91
		有色金属矿采选业	2011.23	496.64		非金属矿和其他矿采选产品	2034.36	1624.99		非金属矿和其他矿采选产品	5374.26	5443.9
		非金属矿采选业	2034.36	1624.99		食品和烟草	1123.23	1420.77		食品和烟草	4664.71	5571.49
		开采辅助活动	310.882	#DIV/0!		纺织品	995.697	1353.99		纺织品	3885.79	4990.33
		其他采矿业	255804	6176.65		纺织服装鞋帽皮革羽绒及其制品	206.891	477.976		纺织服装鞋帽皮革羽绒及其制品	1014.4	1460.06
		农副食品加工业	872.066	1264.77		木材加工品和家具	1570.5	2143.36		木材加工品和家具	3628.51	4698.51
		食品制造业	1360.64	1704.2		造纸印刷和文教体育用品	1875.29	5273.38		造纸印刷和文教体育用品	5041.27	9917.05
		酒、饮料和精制茶制造业	1557.45	1921.67		石油、炼焦产品和核燃料加工品	5221.49	5958		石油、炼焦产品和核燃料加工品	14212.6	16167.3
		烟草制品业	702.736	792.447		化学产品	2871.63	3197.17		化学产品	18546.8	21652.2
		纺织业	995.697	1353.99		非金属矿物制品	27920.2	33053.4		非金属矿物制品	36515.6	43134.8
		纺织服装、服饰业	118.603	487.354		金属冶炼和压延加工品	1570.5	2143.36		金属冶炼和压延加工品	14999.7	18722.9
		皮革、毛皮、羽毛及其制品和制鞋业	295.179	468.598		金属制品	1753.16	3876.77		金属制品	5937.92	8907.43
		木材加工及木、竹、藤、棕、草制品业	2638.13	3714.05		通用设备	298.574	407.83		通用设备	4206.35	4946.84
		家具制造业	502.878	572.666		专用设备	439.813	1211.23		专用设备	2315.37	3384.81
		造纸及纸制品业	4893.7	14467.8		交通运输设备	856.094	955.082		交通运输设备	3387.81	3850.27
		印刷和记录媒介 复制业	542.621	661.686		电气机械和器材	370.511	303.74		电气机械和器材	5986.99	6501.58
		文教、工美、体育和娱乐用品制造业	189.548	690.619		通信设备、计算机和其他电子设备	826.846	983.421		通信设备、计算机和其他电子设备	2790.22	3166.65
		石油加工、炼焦和核燃料加工业	5221.49	5958		仪器仪表	447.082	135.677		仪器仪表	1763.9	1552.33
		化学原料和化学 制品制造业	4608.26	5246.45		其他制造产品	2399.12	950.024		其他制造产品	2649.2	1192.81
		医药制造业	2355.38	2526.94		废品废料	1170.4	888.214		废品废料	1896.95	1836.47
		化学纤维制造业	3314.63	3179.35		金属制品、机械和设备修理服务	4782.96	5270.35		金属制品、机械和设备修理服务	5177.3	5714.19
		橡胶和塑料制品业	1208.23	1835.94		电力、热力的生产和供应	39676.6	43020.8		电力、热力的生产和供应	69393.2	76014.2
		非金属矿物制品业	27920.2	33053.4		燃气生产和供应	1040.33	838.98		燃气生产和供应	1434.41	1243.94
		黑色金属冶炼及 压延加工业	23597.7	27434.9		水的生产和供应	55.72	60.9517		水的生产和供应	304.684	334.865
		有色金属冶炼及压延加工业	8468.09	9088.35
		金属制品业	1753.16	3876.77
		通用设备制造业	298.574	407.83
		专用设备制造业	439.813	1211.23
		交通运输设备制造业	856.094	955.082
		电气机械和器材制造业	370.511	303.74
		计算机、通信和其他电子设备制造业	826.846	983.421
		仪器仪表制造业	447.082	135.677
		其他制造业	2399.12	950.024
		废弃资源综合利用业	1170.4	888.214
		金属制品、机械和设备修理业	4782.96	#DIV/0!
		电力、热力生产和供应业	39676.6	43020.8
		燃气生产和供应业	1040.33	838.98
		水的生产和供应业	#VALUE!	60.9517
		其他行业	#DIV/0!	#DIV/0!

## Sheet: 2013-2015年
	X	IM	EX	X+IM-EX	m=im\(X+IM-EX)
农林牧渔产品和服务	1.07056e+09	5.221e+07	9.15186e+06	1.11362e+09	0.0468831
煤炭采选产品	2.27312e+08	7.69952e+06	266222	2.34746e+08	0.0327994
石油和天然气开采产品	8.44359e+07	8.6371e+07	1.37054e+06	1.69436e+08	0.509755
金属矿采选产品	1.38604e+08	5.94742e+07	401350	1.97676e+08	0.300866
非金属矿和其他矿采选产品	8.80002e+07	3.31249e+06	1.26211e+06	9.00506e+07	0.0367848
食品和烟草	1.14426e+09	4.46563e+07	2.84125e+07	1.1605e+09	0.0384802
纺织品	4.36816e+08	1.12156e+07	5.61273e+07	3.91904e+08	0.0286184
纺织服装鞋帽皮革羽绒及其制品	3.98142e+08	1.78625e+07	1.1211e+08	3.03895e+08	0.0587785
木材加工品和家具	2.57643e+08	8.66409e+06	3.76442e+07	2.28662e+08	0.0378903
造纸印刷和文教体育用品	3.9199e+08	2.02738e+07	4.92703e+07	3.62993e+08	0.0558517
石油、炼焦产品和核燃料加工品	3.84337e+08	2.04139e+07	7.45588e+06	3.97295e+08	0.0513823
化学产品	1.56205e+09	1.20973e+08	1.06983e+08	1.57605e+09	0.0767573
非金属矿物制品	6.42897e+08	8.8099e+06	3.33362e+07	6.18371e+08	0.0142469
金属冶炼和压延加工品	1.12365e+09	8.71103e+07	5.06129e+07	1.16015e+09	0.0750857
金属制品	4.28206e+08	8.43214e+06	4.79218e+07	3.88717e+08	0.0216922
通用设备	5.23937e+08	4.37316e+07	7.2017e+07	4.95652e+08	0.0882304
专用设备	3.39079e+08	3.68873e+07	3.86804e+07	3.37286e+08	0.109365
交通运输设备	8.26374e+08	6.9099e+07	5.74903e+07	8.37983e+08	0.0824587
电气机械和器材	6.43642e+08	4.21473e+07	1.26412e+08	5.59377e+08	0.0753468
通信设备、计算机和其他电子设备	8.2776e+08	2.59377e+08	3.11684e+08	7.75453e+08	0.334484
仪器仪表	7.67403e+07	3.1132e+07	1.94896e+07	8.83827e+07	0.35224
其他制造产品	3.66896e+07	372404	5.37231e+06	3.16897e+07	0.0117516
废品废料	4.41623e+07	1.40514e+07	792867	5.74209e+07	0.24471
金属制品、机械和设备修理服务	1.46852e+07	0	0	1.46852e+07	0
电力、热力的生产和供应	5.89942e+08	214613	876740	5.8928e+08	0.000364195
燃气生产和供应	5.81051e+07	0	0	5.81051e+07	0
水的生产和供应	2.51596e+07	0	0	2.51596e+07	0
建筑	2.01904e+09	6.35128e+06	1.03718e+07	2.01502e+09	0.00315198
批发和零售	1.05229e+09	0	1.73058e+08	8.79233e+08	0
交通运输、仓储和邮政	8.14159e+08	7.45953e+07	5.48272e+07	8.33927e+08	0.0894506
住宿和餐饮	2.98685e+08	2.95648e+07	5.32158e+06	3.22928e+08	0.0915525
信息传输、软件和信息技术服务	3.79032e+08	1.40811e+07	1.56807e+07	3.77433e+08	0.0373075
金融	8.82407e+08	9.24811e+06	5.52435e+06	8.86131e+08	0.0104365
房地产	5.82145e+08	0	0	5.82145e+08	0
租赁和商务服务	6.03052e+08	2.70945e+07	3.25849e+07	5.97561e+08	0.0453417
科学研究和技术服务	3.31522e+08	5.71873e+06	4.65136e+06	3.32589e+08	0.0171946
水利、环境和公共设施管理	8.69677e+07	4.04572e+06	728216	9.02852e+07	0.0448104
居民服务、修理和其他服务	2.01671e+08	2.50957e+06	661466	2.03519e+08	0.0123309
教育	3.031e+08	112145	39254.9	3.03173e+08	0.000369905
卫生和社会工作	3.38016e+08	2.80929e+06	524732	3.40301e+08	0.00825532
文化、体育和娱乐	9.7144e+07	1.93115e+07	4.70607e+06	1.11749e+08	0.17281
公共管理、社会保障和社会组织	4.40055e+08	1.598e+06	662810	4.4099e+08	0.00362366
	农林牧渔产品和服务	煤炭采选产品	石油和天然气开采产品	金属矿采选产品	非金属矿和其他矿采选产品	食品和烟草	纺织品	纺织服装鞋帽皮革羽绒及其制品	木材加工品和家具	造纸印刷和文教体育用品	石油、炼焦产品和核燃料加工品	化学产品	非金属矿物制品	金属冶炼和压延加工品	金属制品	通用设备	专用设备	交通运输设备	电气机械和器材	通信设备、计算机和其他电子设备	仪器仪表	其他制造产品	废品废料	金属制品、机械和设备修理服务	电力、热力的生产和供应	燃气生产和供应	水的生产和供应	建筑	批发和零售	交通运输、仓储和邮政	住宿和餐饮	信息传输、软件和信息技术服务	金融	房地产	租赁和商务服务	科学研究和技术服务	水利、环境和公共设施管理	居民服务、修理和其他服务	教育	卫生和社会工作	文化、体育和娱乐	公共管理、社会保障和社会组织
农林牧渔产品和服务	0.0468831
煤炭采选产品		0.0327994
石油和天然气开采产品			0.509755
金属矿采选产品				0.300866
非金属矿和其他矿采选产品					0.0367848
食品和烟草						0.0384802
纺织品							0.0286184
纺织服装鞋帽皮革羽绒及其制品								0.0587785
木材加工品和家具									0.0378903
造纸印刷和文教体育用品										0.0558517
石油、炼焦产品和核燃料加工品											0.0513823
化学产品												0.0767573
非金属矿物制品													0.0142469
金属冶炼和压延加工品														0.0750857
金属制品															0.0216922
通用设备																0.0882304
专用设备																	0.109365
交通运输设备																		0.0824587
电气机械和器材																			0.0753468
通信设备、计算机和其他电子设备																				0.334484
仪器仪表																					0.35224
其他制造产品																						0.0117516
废品废料																							0.24471
金属制品、机械和设备修理服务																								0
电力、热力的生产和供应																									0.000364195
燃气生产和供应																										0
水的生产和供应																											0
建筑																												0.00315198
批发和零售																													0
交通运输、仓储和邮政																														0.0894506
住宿和餐饮																															0.0915525
信息传输、软件和信息技术服务																																0.0373075
金融																																	0.0104365
房地产																																		0
租赁和商务服务																																			0.0453417
科学研究和技术服务																																				0.0171946
水利、环境和公共设施管理																																					0.0448104
居民服务、修理和其他服务																																						0.0123309
教育																																							0.000369905
卫生和社会工作																																								0.00825532
文化、体育和娱乐																																									0.17281
公共管理、社会保障和社会组织																																										0.00362366
	农林牧渔产品和服务	煤炭采选产品	石油和天然气开采产品	金属矿采选产品	非金属矿和其他矿采选产品	食品和烟草	纺织品	纺织服装鞋帽皮革羽绒及其制品	木材加工品和家具	造纸印刷和文教体育用品	石油、炼焦产品和核燃料加工品	化学产品	非金属矿物制品	金属冶炼和压延加工品	金属制品	通用设备	专用设备	交通运输设备	电气机械和器材	通信设备、计算机和其他电子设备	仪器仪表	其他制造产品	废品废料	金属制品、机械和设备修理服务	电力、热力的生产和供应	燃气生产和供应	水的生产和供应	建筑	批发和零售	交通运输、仓储和邮政	住宿和餐饮	信息传输、软件和信息技术服务	金融	房地产	租赁和商务服务	科学研究和技术服务	水利、环境和公共设施管理	居民服务、修理和其他服务	教育	卫生和社会工作	文化、体育和娱乐	公共管理、社会保障和社会组织
农林牧渔产品和服务	1
煤炭采选产品		1
石油和天然气开采产品			1
金属矿采选产品				1
非金属矿和其他矿采选产品					1
食品和烟草						1
纺织品							1
纺织服装鞋帽皮革羽绒及其制品								1
木材加工品和家具									1
造纸印刷和文教体育用品										1
石油、炼焦产品和核燃料加工品											1
化学产品												1
非金属矿物制品													1
金属冶炼和压延加工品														1
金属制品															1
通用设备																1
专用设备																	1
交通运输设备																		1
电气机械和器材																			1
通信设备、计算机和其他电子设备																				1
仪器仪表																					1
其他制造产品																						1
废品废料																							1
金属制品、机械和设备修理服务																								1
电力、热力的生产和供应																									1
燃气生产和供应																										1
水的生产和供应																											1
建筑																												1
批发和零售																													1
交通运输、仓储和邮政																														1
住宿和餐饮																															1
信息传输、软件和信息技术服务																																1
金融																																	1
房地产																																		1
租赁和商务服务																																			1
科学研究和技术服务																																				1
水利、环境和公共设施管理																																					1
居民服务、修理和其他服务																																						1
教育																																							1
卫生和社会工作																																								1
文化、体育和娱乐																																									1
公共管理、社会保障和社会组织																																										1
I-M	农林牧渔产品和服务	煤炭采选产品	石油和天然气开采产品	金属矿采选产品	非金属矿和其他矿采选产品	食品和烟草	纺织品	纺织服装鞋帽皮革羽绒及其制品	木材加工品和家具	造纸印刷和文教体育用品	石油、炼焦产品和核燃料加工品	化学产品	非金属矿物制品	金属冶炼和压延加工品	金属制品	通用设备	专用设备	交通运输设备	电气机械和器材	通信设备、计算机和其他电子设备	仪器仪表	其他制造产品	废品废料	金属制品、机械和设备修理服务	电力、热力的生产和供应	燃气生产和供应	水的生产和供应	建筑	批发和零售	交通运输、仓储和邮政	住宿和餐饮	信息传输、软件和信息技术服务	金融	房地产	租赁和商务服务	科学研究和技术服务	水利、环境和公共设施管理	居民服务、修理和其他服务	教育	卫生和社会工作	文化、体育和娱乐	公共管理、社会保障和社会组织
农林牧渔产品和服务	0.953117	0	0	0	0	0	0	0	0	0	0	0	0	0	0	0	0	0	0	0	0	0	0	0	0	0	0	0	0	0	0	0	0	0	0	0	0	0	0	0	0	0
煤炭采选产品	0	0.967201	0	0	0	0	0	0	0	0	0	0	0	0	0	0	0	0	0	0	0	0	0	0	0	0	0	0	0	0	0	0	0	0	0	0	0	0	0	0	0	0
石油和天然气开采产品	0	0	0.490245	0	0	0	0	0	0	0	0	0	0	0	0	0	0	0	0	0	0	0	0	0	0	0	0	0	0	0	0	0	0	0	0	0	0	0	0	0	0	0
金属矿采选产品	0	0	0	0.699134	0	0	0	0	0	0	0	0	0	0	0	0	0	0	0	0	0	0	0	0	0	0	0	0	0	0	0	0	0	0	0	0	0	0	0	0	0	0
非金属矿和其他矿采选产品	0	0	0	0	0.963215	0	0	0	0	0	0	0	0	0	0	0	0	0	0	0	0	0	0	0	0	0	0	0	0	0	0	0	0	0	0	0	0	0	0	0	0	0
食品和烟草	0	0	0	0	0	0.96152	0	0	0	0	0	0	0	0	0	0	0	0	0	0	0	0	0	0	0	0	0	0	0	0	0	0	0	0	0	0	0	0	0	0	0	0
纺织品	0	0	0	0	0	0	0.971382	0	0	0	0	0	0	0	0	0	0	0	0	0	0	0	0	0	0	0	0	0	0	0	0	0	0	0	0	0	0	0	0	0	0	0
纺织服装鞋帽皮革羽绒及其制品	0	0	0	0	0	0	0	0.941222	0	0	0	0	0	0	0	0	0	0	0	0	0	0	0	0	0	0	0	0	0	0	0	0	0	0	0	0	0	0	0	0	0	0
木材加工品和家具	0	0	0	0	0	0	0	0	0.96211	0	0	0	0	0	0	0	0	0	0	0	0	0	0	0	0	0	0	0	0	0	0	0	0	0	0	0	0	0	0	0	0	0
造纸印刷和文教体育用品	0	0	0	0	0	0	0	0	0	0.944148	0	0	0	0	0	0	0	0	0	0	0	0	0	0	0	0	0	0	0	0	0	0	0	0	0	0	0	0	0	0	0	0
石油、炼焦产品和核燃料加工品	0	0	0	0	0	0	0	0	0	0	0.948618	0	0	0	0	0	0	0	0	0	0	0	0	0	0	0	0	0	0	0	0	0	0	0	0	0	0	0	0	0	0	0
化学产品	0	0	0	0	0	0	0	0	0	0	0	0.923243	0	0	0	0	0	0	0	0	0	0	0	0	0	0	0	0	0	0	0	0	0	0	0	0	0	0	0	0	0	0
非金属矿物制品	0	0	0	0	0	0	0	0	0	0	0	0	0.985753	0	0	0	0	0	0	0	0	0	0	0	0	0	0	0	0	0	0	0	0	0	0	0	0	0	0	0	0	0
金属冶炼和压延加工品	0	0	0	0	0	0	0	0	0	0	0	0	0	0.924914	0	0	0	0	0	0	0	0	0	0	0	0	0	0	0	0	0	0	0	0	0	0	0	0	0	0	0	0
金属制品	0	0	0	0	0	0	0	0	0	0	0	0	0	0	0.978308	0	0	0	0	0	0	0	0	0	0	0	0	0	0	0	0	0	0	0	0	0	0	0	0	0	0	0
通用设备	0	0	0	0	0	0	0	0	0	0	0	0	0	0	0	0.91177	0	0	0	0	0	0	0	0	0	0	0	0	0	0	0	0	0	0	0	0	0	0	0	0	0	0
专用设备	0	0	0	0	0	0	0	0	0	0	0	0	0	0	0	0	0.890635	0	0	0	0	0	0	0	0	0	0	0	0	0	0	0	0	0	0	0	0	0	0	0	0	0
交通运输设备	0	0	0	0	0	0	0	0	0	0	0	0	0	0	0	0	0	0.917541	0	0	0	0	0	0	0	0	0	0	0	0	0	0	0	0	0	0	0	0	0	0	0	0
电气机械和器材	0	0	0	0	0	0	0	0	0	0	0	0	0	0	0	0	0	0	0.924653	0	0	0	0	0	0	0	0	0	0	0	0	0	0	0	0	0	0	0	0	0	0	0
通信设备、计算机和其他电子设备	0	0	0	0	0	0	0	0	0	0	0	0	0	0	0	0	0	0	0	0.665516	0	0	0	0	0	0	0	0	0	0	0	0	0	0	0	0	0	0	0	0	0	0
仪器仪表	0	0	0	0	0	0	0	0	0	0	0	0	0	0	0	0	0	0	0	0	0.64776	0	0	0	0	0	0	0	0	0	0	0	0	0	0	0	0	0	0	0	0	0
其他制造产品	0	0	0	0	0	0	0	0	0	0	0	0	0	0	0	0	0	0	0	0	0	0.988248	0	0	0	0	0	0	0	0	0	0	0	0	0	0	0	0	0	0	0	0
废品废料	0	0	0	0	0	0	0	0	0	0	0	0	0	0	0	0	0	0	0	0	0	0	0.75529	0	0	0	0	0	0	0	0	0	0	0	0	0	0	0	0	0	0	0
金属制品、机械和设备修理服务	0	0	0	0	0	0	0	0	0	0	0	0	0	0	0	0	0	0	0	0	0	0	0	1	0	0	0	0	0	0	0	0	0	0	0	0	0	0	0	0	0	0
电力、热力的生产和供应	0	0	0	0	0	0	0	0	0	0	0	0	0	0	0	0	0	0	0	0	0	0	0	0	0.999636	0	0	0	0	0	0	0	0	0	0	0	0	0	0	0	0	0
燃气生产和供应	0	0	0	0	0	0	0	0	0	0	0	0	0	0	0	0	0	0	0	0	0	0	0	0	0	1	0	0	0	0	0	0	0	0	0	0	0	0	0	0	0	0
水的生产和供应	0	0	0	0	0	0	0	0	0	0	0	0	0	0	0	0	0	0	0	0	0	0	0	0	0	0	1	0	0	0	0	0	0	0	0	0	0	0	0	0	0	0
建筑	0	0	0	0	0	0	0	0	0	0	0	0	0	0	0	0	0	0	0	0	0	0	0	0	0	0	0	0.996848	0	0	0	0	0	0	0	0	0	0	0	0	0	0
批发和零售	0	0	0	0	0	0	0	0	0	0	0	0	0	0	0	0	0	0	0	0	0	0	0	0	0	0	0	0	1	0	0	0	0	0	0	0	0	0	0	0	0	0
交通运输、仓储和邮政	0	0	0	0	0	0	0	0	0	0	0	0	0	0	0	0	0	0	0	0	0	0	0	0	0	0	0	0	0	0.910549	0	0	0	0	0	0	0	0	0	0	0	0
住宿和餐饮	0	0	0	0	0	0	0	0	0	0	0	0	0	0	0	0	0	0	0	0	0	0	0	0	0	0	0	0	0	0	0.908448	0	0	0	0	0	0	0	0	0	0	0
信息传输、软件和信息技术服务	0	0	0	0	0	0	0	0	0	0	0	0	0	0	0	0	0	0	0	0	0	0	0	0	0	0	0	0	0	0	0	0.962692	0	0	0	0	0	0	0	0	0	0
金融	0	0	0	0	0	0	0	0	0	0	0	0	0	0	0	0	0	0	0	0	0	0	0	0	0	0	0	0	0	0	0	0	0.989563	0	0	0	0	0	0	0	0	0
房地产	0	0	0	0	0	0	0	0	0	0	0	0	0	0	0	0	0	0	0	0	0	0	0	0	0	0	0	0	0	0	0	0	0	1	0	0	0	0	0	0	0	0
租赁和商务服务	0	0	0	0	0	0	0	0	0	0	0	0	0	0	0	0	0	0	0	0	0	0	0	0	0	0	0	0	0	0	0	0	0	0	0.954658	0	0	0	0	0	0	0
科学研究和技术服务	0	0	0	0	0	0	0	0	0	0	0	0	0	0	0	0	0	0	0	0	0	0	0	0	0	0	0	0	0	0	0	0	0	0	0	0.982805	0	0	0	0	0	0
水利、环境和公共设施管理	0	0	0	0	0	0	0	0	0	0	0	0	0	0	0	0	0	0	0	0	0	0	0	0	0	0	0	0	0	0	0	0	0	0	0	0	0.95519	0	0	0	0	0
居民服务、修理和其他服务	0	0	0	0	0	0	0	0	0	0	0	0	0	0	0	0	0	0	0	0	0	0	0	0	0	0	0	0	0	0	0	0	0	0	0	0	0	0.987669	0	0	0	0
教育	0	0	0	0	0	0	0	0	0	0	0	0	0	0	0	0	0	0	0	0	0	0	0	0	0	0	0	0	0	0	0	0	0	0	0	0	0	0	0.99963	0	0	0
卫生和社会工作	0	0	0	0	0	0	0	0	0	0	0	0	0	0	0	0	0	0	0	0	0	0	0	0	0	0	0	0	0	0	0	0	0	0	0	0	0	0	0	0.991745	0	0
文化、体育和娱乐	0	0	0	0	0	0	0	0	0	0	0	0	0	0	0	0	0	0	0	0	0	0	0	0	0	0	0	0	0	0	0	0	0	0	0	0	0	0	0	0	0.82719	0
公共管理、社会保障和社会组织	0	0	0	0	0	0	0	0	0	0	0	0	0	0	0	0	0	0	0	0	0	0	0	0	0	0	0	0	0	0	0	0	0	0	0	0	0	0	0	0	0	0.996376
直接消耗系数A
	农林牧渔产品和服务	煤炭采选产品	石油和天然气开采产品	金属矿采选产品	非金属矿和其他矿采选产品	食品和烟草	纺织品	纺织服装鞋帽皮革羽绒及其制品	木材加工品和家具	造纸印刷和文教体育用品	石油、炼焦产品和核燃料加工品	化学产品	非金属矿物制品	金属冶炼和压延加工品	金属制品	通用设备	专用设备	交通运输设备	电气机械和器材	通信设备、计算机和其他电子设备	仪器仪表	其他制造产品	废品废料	金属制品、机械和设备修理服务	电力、热力的生产和供应	燃气生产和供应	水的生产和供应	建筑	批发和零售	交通运输、仓储和邮政	住宿和餐饮	信息传输、软件和信息技术服务	金融	房地产	租赁和商务服务	科学研究和技术服务	水利、环境和公共设施管理	居民服务、修理和其他服务	教育	卫生和社会工作	文化、体育和娱乐	公共管理、社会保障和社会组织
农林牧渔产品和服务	0.129836	0.00081306	2.13153e-05	0.000400095	0.000726944	0.371686	0.212797	0.0350995	0.10515	0.0497775	6.5086e-05	0.0469442	0.000544733	0.000164254	0.000527726	0.000148342	0.000392232	5.13689e-05	3.20423e-05	0	0	0.0724179	0.00130861	0	0.000146884	3.28406e-05	0.000449659	0.00913322	0.000252079	0.00891602	0.11944	0.00177278	7.46569e-06	0.000272146	0.00885489	0.00640488	0.0780132	0.00405488	0.00551398	0.00292148	0.00379724	1.78941e-05
煤炭采选产品	3.29585e-05	0.17827	0.00164154	0.00436736	0.00583279	0.000853579	0.0011946	0.000460715	0.00117611	0.00418715	0.0562326	0.0144287	0.0280504	0.0249448	0.00231666	0.000865198	0.00105103	0.000183676	0.000186673	0	0	0.0158635	0.00604523	0.00156096	0.125126	0.0677084	0.000515141	0.000218483	3.6711e-06	0.000643139	7.61639e-05	0	0	4.70177e-05	1.84944e-05	0.000307743	0.00166835	0.00055938	0.000635019	0.000795524	0.000443306	0.000502016
石油和天然气开采产品	0	0.000114951	0.00322508	0.000361154	0.00047485	0	0	0	0	0	0.389166	0.00423053	0.000444828	0.000209228	0.000253535	0.000116847	0.000145539	6.81238e-05	0	0	0	0	0	0	0.004548	0.29202	0	0	0	0	0	0	0	0	0	0	0	0	0	0	0	0
金属矿采选产品	0	0.000598948	3.4258e-07	0.134716	0.00317423	0	0	0	0	0	0.000346358	0.00369001	0.00479502	0.151703	0.00584168	0.000421224	0.000236827	4.22177e-05	0.00101927	0	0	0.000321366	0.00387294	0.000599172	7.12496e-07	0.00342832	0	0	0	0	0	0	0	0	0	0.00015379	0	0	0	0	0	0
非金属矿和其他矿采选产品	4.14242e-06	0.00776205	0.163756	0.00669538	0.0225332	0.000542075	3.53902e-06	2.08914e-05	0.000174704	0.00162685	7.96226e-07	0.00719216	0.0752265	0.000919937	0.000377013	8.21607e-05	0.000474703	0.000104434	0.000909023	6.42122e-10	0	0.000113591	0.00016023	9.15509e-05	0.000714658	2.70423e-05	1.39382e-05	0.00604833	0	1.29475e-05	0	0	0	0	0	3.4808e-05	1.70001e-05	1.34661e-05	4.20098e-07	7.01305e-07	2.46646e-05	3.2649e-08
[truncated: 212 more rows]

## Sheet: 出口废气完全排放系数
完全排放系数				单位：立方米/万元			完全排放系数	2010	2009	2008	完全排放系数	2012	2011		2015	2014	2013
[truncated: 53 more rows]
